# Supplementary material for: CDK8 and CDK19 regulate intestinal differentiation and homeostasis via the chromatin remodeling complex SWI/SNF
Source: J Clin Invest. 2022 Oct 17;132(20):e158593. doi: 10.1172/JCI158593 (PMC9566890; doi:10.1172/JCI158593)
Supplement: Supplemental table 1 [file jci-132-158593-s145.xlsx]

## Sheet: Organoids_DEG_Down_VilCreVsCDK8
Gene.ID	Chrom	Gene.Name	Biotype	Log2FC CDK8iIEC-KO	FDR
ENSMUSG00000086503.4	chrX	Xist	lincRNA	-10.7449	0
ENSMUSG00000020405.4	chr11	Fabp6	protein_coding	-4.97907	8.08683e-24
ENSMUSG00000020839.16	chr11	Tmigd1	protein_coding	-4.34358	2.05796e-304
ENSMUSG00000046697.17	chr11	Enpp7	protein_coding	-3.68929	3.94179e-52
ENSMUSG00000036500.4	chr1	Akp3	protein_coding	-2.1658	3.92686e-13
ENSMUSG00000068547.6	chr3	Clca4a	protein_coding	-2.59738	2.72121e-264
ENSMUSG00000023073.2	chr8	Slc10a2	protein_coding	-2.36938	9.55222e-52
ENSMUSG00000027556.15	chr3	Car1	protein_coding	-8.53624	6.67225e-11
ENSMUSG00000071356.7	chr6	Reg3b	protein_coding	-2.84033	2.96153e-99
ENSMUSG00000029188.14	chr5	Slc34a2	protein_coding	-2.12804	1.9845e-36
ENSMUSG00000020062.7	chr10	Slc5a8	protein_coding	-2.64435	2.19232e-234
ENSMUSG00000026726.10	chr2	Cubn	protein_coding	-4.80998	1.41252e-52
ENSMUSG00000018217.12	chr11	Pmp22	protein_coding	-2.49193	8.14503e-21
ENSMUSG00000028051.10	chr3	Hcn3	protein_coding	-1.76584	5.20799e-32
ENSMUSG00000048424.17	chr15	Ranbp3l	protein_coding	-4.36433	4.60377e-13
ENSMUSG00000056035.8	chr5	Cyp3a11	protein_coding	-1.51811	2.89986e-35
ENSMUSG00000054999.2	chr19	Naaladl1	protein_coding	-1.42656	2.29901e-24
ENSMUSG00000026295.12	chr1	Spp2	protein_coding	-3.1812	2.26032e-12
ENSMUSG00000071178.11	chr12	Serpina1b	protein_coding	-2.74974	1.66968e-34
ENSMUSG00000050359.7	chr3	Sprr1a	protein_coding	-1.45136	8.18966e-33
ENSMUSG00000028976.10	chr4	Slc2a5	protein_coding	-1.33067	1.66457e-29
ENSMUSG00000001025.8	chr3	S100a6	protein_coding	-1.55675	1.47283e-49
ENSMUSG00000000805.18	chr11	Car4	protein_coding	-3.31909	5.25809e-22
ENSMUSG00000037145.14	chr11	2210407C18Rik	protein_coding	-1.46631	1.57524e-11
ENSMUSG00000027015.4	chr2	Cybrd1	protein_coding	-1.3656	2.2054e-14
ENSMUSG00000078650.2	chr11	G6pc	protein_coding	-1.39551	3.08071e-32
ENSMUSG00000034785.14	chr4	Dio1	protein_coding	-1.75533	8.59699e-87
ENSMUSG00000059654.7	chr6	Reg1	protein_coding	-1.36569	5.05114e-13
ENSMUSG00000025189.9	chr19	Cnnm1	protein_coding	-2.18062	1.99079e-25
ENSMUSG00000023247.2	chr4	Guca2a	protein_coding	-1.25888	2.80514e-16
ENSMUSG00000019888.16	chr10	Mgat4c	protein_coding	-1.3488	3.6015e-12
ENSMUSG00000019278.5	chr8	Dpep1	protein_coding	-1.18581	6.69175e-15
ENSMUSG00000060600.15	chr11	Eno3	protein_coding	-1.47696	7.17614e-95
ENSMUSG00000050777.7	chr1	Tmem37	protein_coding	-1.43509	9.83898e-70
ENSMUSG00000069805.10	chr13	Fbp1	protein_coding	-1.12363	4.33066e-17
ENSMUSG00000024124.10	chr17	Prss30	protein_coding	-1.55667	7.01e-50
ENSMUSG00000001095.5	chr11	Slc13a2	protein_coding	-1.64013	1.0525e-65
ENSMUSG00000029134.14	chr5	Plb1	protein_coding	-3.36817	4.37211e-37
ENSMUSG00000050335.17	chr14	Lgals3	protein_coding	-1.10308	5.60248e-18
ENSMUSG00000031257.14	chrX	Nox1	protein_coding	-1.2072	4.68476e-70
ENSMUSG00000079440.2	chr1	Alpi	protein_coding	-1.0166	1.09545e-37
ENSMUSG00000039270.9	chr4	Megf9	protein_coding	-1.16366	4.76717e-17
ENSMUSG00000025528.10	chrX	2010106E10Rik	protein_coding	-1.07466	3.24742e-25
ENSMUSG00000021565.16	chr13	Slc6a19	protein_coding	-1.01208	1.12253e-14
ENSMUSG00000047990.6	chr9	C2cd4a	protein_coding	-3.07916	2.36306e-32
ENSMUSG00000031089.7	chrX	Slc6a14	protein_coding	-10.1353	1.07973e-12
ENSMUSG00000049858.8	chr10	Suox	protein_coding	-1.18334	2.74142e-53
ENSMUSG00000064373.12	chr15	Selenop	protein_coding	-0.991023	5.30033e-53
ENSMUSG00000015962.5	chr1	1700016C15Rik	protein_coding	-1.37401	1.64118e-58
ENSMUSG00000028024.14	chr3	Enpep	protein_coding	-0.964382	1.83898e-38
ENSMUSG00000024644.16	chr18	Cndp2	protein_coding	-0.952985	3.62641e-19
ENSMUSG00000028194.15	chr3	Ddah1	protein_coding	-1.03763	4.785e-16
ENSMUSG00000023019.12	chr15	Gpd1	protein_coding	-0.929962	7.13163e-27
ENSMUSG00000032098.13	chr9	Treh	protein_coding	-1.00004	1.37664e-18
ENSMUSG00000021792.15	chr14	Fam213a	protein_coding	-0.942139	3.73906e-18
ENSMUSG00000024770.14	chr19	Lipn	protein_coding	-2.0441	4.30489e-13
ENSMUSG00000003271.17	chr7	Sult2b1	protein_coding	-1.06505	7.42245e-15
ENSMUSG00000002565.16	chr12	Scin	protein_coding	-0.940375	1.44454e-18
ENSMUSG00000027983.13	chr3	Cyp2u1	protein_coding	-1.10989	1.23147e-24
ENSMUSG00000029700.11	chr6	Slc13a1	protein_coding	-1.18662	2.78541e-48
ENSMUSG00000029377.5	chr5	Ereg	protein_coding	-1.79699	3.15868e-09
ENSMUSG00000026880.11	chr2	Stom	protein_coding	-0.974787	2.60841e-25
ENSMUSG00000018862.11	chr11	Otop3	protein_coding	-2.17305	1.1098e-20
ENSMUSG00000035699.8	chr16	Slc51a	protein_coding	-0.966568	2.34926e-13
ENSMUSG00000032978.14	chr4	Guca2b	protein_coding	-0.920863	7.54304e-10
ENSMUSG00000027790.14	chr3	Sis	protein_coding	-0.877776	1.57561e-06
ENSMUSG00000039405.7	chr7	Prss23	protein_coding	-0.921282	0.000397832
ENSMUSG00000039364.13	chr11	Sectm1b	protein_coding	-1.16469	6.73971e-50
ENSMUSG00000024727.8	chr19	Trpm6	protein_coding	-1.90834	2.96117e-19
ENSMUSG00000048758.14	chr9	Rpl29	protein_coding	-0.913192	5.91748e-30
ENSMUSG00000015405.15	chrX	Ace2	protein_coding	-0.874295	3.68921e-14
ENSMUSG00000006345.10	chr10	Ggt1	protein_coding	-0.917313	3.80949e-15
ENSMUSG00000070594.10	chr1	Gm4788	protein_coding	-1.32713	6.40193e-06
ENSMUSG00000030017.2	chr6	Reg3g	protein_coding	-0.893825	9.71554e-07
ENSMUSG00000025497.15	chr7	Cdhr5	protein_coding	-0.859845	3.82837e-33
ENSMUSG00000015243.4	chr4	Abca1	protein_coding	-1.26446	4.74475e-12
ENSMUSG00000020826.8	chr11	Nos2	protein_coding	-1.02693	2.19745e-33
ENSMUSG00000034413.14	chr17	Neurl1b	protein_coding	-0.93568	1.32591e-18
ENSMUSG00000021509.5	chr13	Slc25a48	protein_coding	-3.65059	3.24744e-33
ENSMUSG00000011034.6	chr5	Slc5a1	protein_coding	-0.834516	1.61955e-15
ENSMUSG00000030364.6	chr6	Clec2h	protein_coding	-0.770048	5.67242e-06
ENSMUSG00000025993.10	chr1	Slc40a1	protein_coding	-0.952606	2.18637e-10
ENSMUSG00000028251.5	chr4	Tstd3	protein_coding	-1.19013	3.64476e-48
ENSMUSG00000067297.4	chr19	Ifit1bl2	protein_coding	-0.915974	4.01215e-20
ENSMUSG00000019960.8	chr10	Dusp6	protein_coding	-1.05808	3.47278e-55
ENSMUSG00000031402.12	chrX	Mpp1	protein_coding	-0.843366	6.87989e-22
ENSMUSG00000019558.14	chrX	Slc6a8	protein_coding	-0.879164	1.42465e-22
ENSMUSG00000018927.3	chr11	Ccl6	protein_coding	-0.913686	1.2534e-24
ENSMUSG00000028307.9	chr4	Aldob	protein_coding	-0.803483	0.000977708
ENSMUSG00000024899.6	chr19	Papss2	protein_coding	-0.78644	4.63066e-11
ENSMUSG00000003053.17	chr19	Cyp2c29	protein_coding	-0.830343	3.1085e-09
ENSMUSG00000050395.8	chr4	Tnfsf15	protein_coding	-2.56161	1.24307e-13
ENSMUSG00000034371.8	chr19	Tkfc	protein_coding	-0.797877	5.39184e-15
ENSMUSG00000063296.5	chr15	Tmem117	protein_coding	-0.956564	1.15831e-16
ENSMUSG00000038298.14	chr3	Pdzk1	protein_coding	-1.8539	2.90754e-24
ENSMUSG00000023259.16	chr9	Slc26a6	protein_coding	-0.820973	1.52679e-12
ENSMUSG00000027801.7	chr3	Tm4sf4	protein_coding	-0.906566	5.73905e-22
ENSMUSG00000036181.2	chr13	Hist1h1c	protein_coding	-1.04533	3.02482e-33
ENSMUSG00000020841.5	chr11	Cpd	protein_coding	-0.812331	2.0252e-18
ENSMUSG00000032083.8	chr9	Apoa1	protein_coding	-0.762923	1.7283e-12
ENSMUSG00000022822.16	chr16	Abcc5	protein_coding	-1.07635	3.51585e-48
ENSMUSG00000020151.16	chr10	Ptprr	protein_coding	-1.13741	1.13744e-33
ENSMUSG00000007038.5	chr17	Neu1	protein_coding	-0.836184	6.54028e-19
ENSMUSG00000009630.10	chr8	Ppp2cb	protein_coding	-0.85509	1.18002e-49
ENSMUSG00000026531.4	chr1	Mptx1	protein_coding	-1.7731	7.39892e-17
ENSMUSG00000096606.2	chr7	Tpbgl	protein_coding	-1.48908	1.36666e-11
ENSMUSG00000070704.10	chr5	Ugt2b36	protein_coding	-0.839758	1.0464e-16
ENSMUSG00000024131.8	chr17	Slc3a1	protein_coding	-0.789595	2.14445e-17
ENSMUSG00000042096.15	chr5	Dao	protein_coding	-0.94858	3.99592e-13
ENSMUSG00000059316.2	chr2	Slc27a4	protein_coding	-0.762016	7.1579e-13
ENSMUSG00000053862.6	chr9	Slc51b	protein_coding	-1.24857	8.43513e-17
ENSMUSG00000006777.7	chr11	Krt23	protein_coding	-0.927889	1.88819e-23
ENSMUSG00000034918.8	chr13	Cdhr2	protein_coding	-0.742518	1.75763e-20
ENSMUSG00000025557.10	chr14	Slc15a1	protein_coding	-1.08619	2.65066e-34
ENSMUSG00000037005.16	chrX	Xpnpep2	protein_coding	-0.887408	1.7283e-12
ENSMUSG00000032081.10	chr9	Apoc3	protein_coding	-0.790606	1.24208e-09
ENSMUSG00000024292.15	chr17	Cyp4f14	protein_coding	-0.721248	4.54217e-22
ENSMUSG00000001156.9	chr6	Mxd1	protein_coding	-0.783206	2.04908e-19
ENSMUSG00000030208.15	chr6	Emp1	protein_coding	-0.6906	1.29896e-07
ENSMUSG00000038167.6	chr6	Plekhg6	protein_coding	-0.880698	6.16022e-26
ENSMUSG00000028713.17	chr4	Cyp4b1	protein_coding	-0.840646	1.59831e-12
ENSMUSG00000040111.16	chr9	Gramd1b	protein_coding	-0.975706	6.26905e-50
ENSMUSG00000022951.16	chr16	Rcan1	protein_coding	-0.900889	5.21569e-34
ENSMUSG00000034612.7	chr10	Chst11	protein_coding	-1.08028	6.4168e-12
ENSMUSG00000029650.10	chr5	Slc46a3	protein_coding	-1.15203	6.17393e-09
ENSMUSG00000002289.16	chr17	Angptl4	protein_coding	-1.23481	1.45839e-27
ENSMUSG00000028211.11	chr4	Trp53inp1	protein_coding	-0.889179	1.96752e-29
ENSMUSG00000061666.6	chr11	Gdpd1	protein_coding	-0.714454	1.05357e-13
ENSMUSG00000040339.10	chr3	Fam102b	protein_coding	-0.944407	1.00469e-52
ENSMUSG00000058921.3	chr3	Slc10a5	protein_coding	-0.95954	1.23326e-38
ENSMUSG00000052914.4	chr4	Cyp2j6	protein_coding	-0.709452	1.30631e-40
ENSMUSG00000020777.16	chr11	Acox1	protein_coding	-0.710101	1.50908e-22
ENSMUSG00000044468.14	chr3	Tent5c	protein_coding	-0.721007	8.67528e-13
ENSMUSG00000026166.14	chr1	Ccl20	protein_coding	-1.89125	1.09671e-19
ENSMUSG00000037390.12	chr5	Muc3	protein_coding	-0.687774	1.55457e-05
ENSMUSG00000061751.16	chr16	Kalrn	protein_coding	-0.914293	2.05164e-36
ENSMUSG00000031698.14	chr8	Mylk3	protein_coding	-0.979675	1.24353e-38
ENSMUSG00000037369.17	chrX	Kdm6a	protein_coding	-0.787773	6.50931e-24
ENSMUSG00000029644.7	chr5	Pdx1	protein_coding	-1.89746	6.32659e-09
ENSMUSG00000025277.14	chr14	Abhd6	protein_coding	-0.822801	1.82112e-24
ENSMUSG00000040147.14	chrX	Maob	protein_coding	-0.710315	2.34995e-11
ENSMUSG00000026614.6	chr1	Slc30a10	protein_coding	-0.789274	2.50552e-22
ENSMUSG00000070777.5	chr7	Ceacam20	protein_coding	-0.782517	2.54028e-09
ENSMUSG00000025515.15	chr7	Muc2	protein_coding	-0.633833	2.39395e-06
ENSMUSG00000015401.12	chrX	Cltrn	protein_coding	-4.25673	1.20352e-12
ENSMUSG00000054630.7	chr5	Ugt2b5	protein_coding	-0.716898	2.30629e-11
ENSMUSG00000041571.9	chr7	Selenow	protein_coding	-0.712124	4.31921e-11
ENSMUSG00000049350.6	chr7	Zg16	protein_coding	-0.678978	1.90091e-09
ENSMUSG00000020733.3	chr11	Slc9a3r1	protein_coding	-0.671595	1.14009e-12
ENSMUSG00000001542.7	chr13	Ell2	protein_coding	-0.735369	4.66445e-17
ENSMUSG00000032369.13	chr9	Plscr1	protein_coding	-0.738042	1.41512e-22
ENSMUSG00000027397.14	chr2	Slc20a1	protein_coding	-0.683877	3.29541e-10
ENSMUSG00000003032.8	chr4	Klf4	protein_coding	-0.67576	1.01958e-08
ENSMUSG00000033715.15	chr13	Akr1c14	protein_coding	-0.677021	5.41806e-12
ENSMUSG00000025467.8	chr7	Prap1	protein_coding	-0.637462	1.24938e-09
ENSMUSG00000021335.13	chr13	Slc17a1	protein_coding	-1.85936	3.11038e-28
ENSMUSG00000005980.15	chr16	Dnase1	protein_coding	-0.86223	2.38515e-21
ENSMUSG00000070643.11	chr1	Sox13	protein_coding	-0.771278	5.42778e-16
ENSMUSG00000031845.15	chr8	Bco1	protein_coding	-2.36531	2.15327e-22
ENSMUSG00000026185.8	chr1	Igfbp5	protein_coding	-4.30212	2.95175e-73
ENSMUSG00000052560.15	chr15	Cpne8	protein_coding	-2.61642	3.81929e-08
ENSMUSG00000027624.19	chr2	Epb41l1	protein_coding	-0.837095	2.3825e-24
ENSMUSG00000041237.12	chr3	Pklr	protein_coding	-0.639305	3.32382e-24
ENSMUSG00000035372.1	chr19	1810055G02Rik	protein_coding	-0.733723	2.47923e-22
ENSMUSG00000040855.15	chrX	Reps2	protein_coding	-0.774057	1.47423e-12
ENSMUSG00000055435.6	chr8	Maf	protein_coding	-0.952937	1.90375e-21
ENSMUSG00000031558.15	chr5	Slit2	protein_coding	-0.817084	6.499e-16
ENSMUSG00000039910.10	chr10	Cited2	protein_coding	-0.655189	6.06961e-09
ENSMUSG00000025059.16	chrX	Gk	protein_coding	-0.702725	1.41174e-08
ENSMUSG00000027690.13	chr3	Slc2a2	protein_coding	-0.638407	4.33376e-09
ENSMUSG00000043822.18	chr10	Adamtsl5	protein_coding	-0.737227	1.61955e-15
ENSMUSG00000039899.5	chr5	Fgl2	protein_coding	-0.793059	4.59358e-21
ENSMUSG00000030956.15	chr7	Fam53b	protein_coding	-0.694614	1.19621e-20
ENSMUSG00000036002.12	chr4	Fam214b	protein_coding	-0.718299	3.96517e-19
ENSMUSG00000028980.14	chr4	H6pd	protein_coding	-0.655334	1.79569e-11
ENSMUSG00000025085.16	chr19	Ablim1	protein_coding	-0.710852	2.9667e-13
ENSMUSG00000023067.14	chr17	Cdkn1a	protein_coding	-0.588322	4.61478e-08
ENSMUSG00000022445.7	chr15	Cyp2d26	protein_coding	-0.614426	3.56512e-13
ENSMUSG00000021751.13	chr14	Acox2	protein_coding	-0.637214	3.91535e-05
ENSMUSG00000094651.2	chr1	Gal3st2	protein_coding	-0.841273	5.7077e-14
ENSMUSG00000058672.7	chr13	Tubb2a	protein_coding	-0.925404	1.93759e-22
ENSMUSG00000041120.6	chr4	Nbl1	protein_coding	-1.12354	4.13845e-09
ENSMUSG00000022376.8	chr15	Adcy8	protein_coding	-1.82707	2.82329e-14
ENSMUSG00000025332.14	chrX	Kdm5c	protein_coding	-0.623333	1.49309e-14
ENSMUSG00000029821.15	chr6	Gsdme	protein_coding	-0.844319	7.46265e-06
ENSMUSG00000018920.11	chr11	Cxcl16	protein_coding	-0.865994	6.23468e-20
ENSMUSG00000070985.3	chr4	Acnat1	protein_coding	-0.739217	2.14445e-17
ENSMUSG00000040808.4	chrX	S100g	protein_coding	-0.720048	4.043e-15
ENSMUSG00000074634.12	chr13	Tmem267	protein_coding	-0.982925	1.05463e-38
ENSMUSG00000002233.13	chr3	Rhoc	protein_coding	-0.641243	2.04302e-11
ENSMUSG00000022186.14	chr15	Oxct1	protein_coding	-0.605785	4.88589e-10
ENSMUSG00000026077.15	chr1	Npas2	protein_coding	-0.746928	9.41701e-34
ENSMUSG00000000594.7	chr11	Gm2a	protein_coding	-0.826878	2.21065e-23
ENSMUSG00000025314.16	chr2	Ptprj	protein_coding	-0.651338	9.62485e-14
ENSMUSG00000025402.12	chr10	Nab2	protein_coding	-0.933742	1.44748e-26
ENSMUSG00000028399.18	chr4	Ptprd	protein_coding	-0.624836	3.33966e-09
ENSMUSG00000026879.14	chr2	Gsn	protein_coding	-0.660008	1.18033e-14
ENSMUSG00000024029.4	chr17	Tff3	protein_coding	-0.602143	3.7166e-13
ENSMUSG00000097310.2	chr14	A930038B10Rik	lincRNA	-0.872324	3.53868e-12
ENSMUSG00000095115.2	chr7	Itpripl2	protein_coding	-0.645961	8.05229e-09
ENSMUSG00000028698.13	chr4	Pik3r3	protein_coding	-0.699697	1.18401e-22
ENSMUSG00000005237.14	chr11	Dnah2	protein_coding	-0.676962	7.0487e-17
ENSMUSG00000025091.3	chr19	Pnliprp2	protein_coding	-0.627713	2.23992e-06
ENSMUSG00000021701.8	chr13	Plk2	protein_coding	-1.06015	1.09918e-09
ENSMUSG00000037613.16	chr7	Tnfrsf23	protein_coding	-0.706241	2.37403e-07
ENSMUSG00000028862.6	chr4	Map3k6	protein_coding	-0.937665	6.97304e-06
ENSMUSG00000010122.14	chr11	Slc47a1	protein_coding	-1.5588	9.1523e-18
ENSMUSG00000076435.3	chr11	Acsf2	protein_coding	-0.648293	2.10725e-11
ENSMUSG00000028152.10	chr3	Tspan5	protein_coding	-0.693792	1.38596e-05
ENSMUSG00000032120.11	chr9	C2cd2l	protein_coding	-0.607683	2.32257e-13
ENSMUSG00000024140.10	chr17	Epas1	protein_coding	-0.695781	2.10113e-14
ENSMUSG00000052131.7	chr6	Akr1b7	protein_coding	-1.03482	6.39072e-14
ENSMUSG00000036246.14	chr8	Gmip	protein_coding	-0.776091	9.93981e-39
ENSMUSG00000045312.12	chr13	Lhfpl2	protein_coding	-1.0274	4.73688e-07
ENSMUSG00000029722.15	chr5	Agfg2	protein_coding	-0.715803	1.32997e-16
ENSMUSG00000019970.15	chr10	Sgk1	protein_coding	-1.18562	9.0215e-13
ENSMUSG00000024222.17	chr17	Fkbp5	protein_coding	-0.775538	1.63729e-36
ENSMUSG00000052392.5	chr12	Acot4	protein_coding	-0.612433	6.62227e-08
ENSMUSG00000021457.14	chr13	Syk	protein_coding	-0.673646	3.57385e-15
ENSMUSG00000022900.14	chr16	Ildr1	protein_coding	-0.967701	4.84367e-07
ENSMUSG00000074063.10	chr8	Osgin1	protein_coding	-0.600889	3.16482e-07
ENSMUSG00000037157.8	chr4	Il22ra1	protein_coding	-0.650374	1.58508e-08
ENSMUSG00000020300.14	chr11	Cpeb4	protein_coding	-0.642203	1.65969e-12
ENSMUSG00000062410.14	chr3	Hsd3b3	protein_coding	-0.913164	8.06568e-05
ENSMUSG00000061313.8	chr8	Ddhd2	protein_coding	-0.600507	1.87054e-16
ENSMUSG00000074516.6	chr9	Gm10709	processed_pseudogene	-0.880883	1.23143e-32
ENSMUSG00000005413.8	chr8	Hmox1	protein_coding	-0.729472	9.24611e-37
ENSMUSG00000026628.13	chr1	Atf3	protein_coding	-0.714462	2.24609e-23
ENSMUSG00000020099.8	chr10	Unc5b	protein_coding	-0.604399	1.21266e-06
ENSMUSG00000042041.6	chr19	2010003K11Rik	protein_coding	-0.761331	2.43687e-29
ENSMUSG00000027524.9	chr2	Edn3	protein_coding	-1.25183	5.87335e-07
ENSMUSG00000015944.9	chr5	Castor2	protein_coding	-0.878526	1.37376e-08
ENSMUSG00000030492.16	chr7	Slc7a9	protein_coding	-0.607386	5.12177e-14
ENSMUSG00000044165.12	chr3	Bcl2l15	protein_coding	-0.615654	1.5876e-10
ENSMUSG00000081755.1	chr4	Mup-ps23	processed_pseudogene	-1.31608	8.66333e-06
ENSMUSG00000007659.18	chr2	Bcl2l1	protein_coding	-0.600054	1.23117e-09
ENSMUSG00000036330.12	chr8	Slc18a1	protein_coding	-0.831751	8.86096e-31
ENSMUSG00000017311.15	chr11	Pyy	protein_coding	-1.7951	1.12831e-05
ENSMUSG00000020334.6	chr11	Slc22a4	protein_coding	-0.733517	5.60282e-07
ENSMUSG00000027082.15	chr2	Tfpi	protein_coding	-1.19298	7.30127e-12
ENSMUSG00000018102.5	chr13	Hist1h2bc	protein_coding	-0.649159	2.30697e-15
ENSMUSG00000048572.4	chr19	Tmem252	protein_coding	-1.56331	3.40895e-20
ENSMUSG00000026712.3	chr2	Mrc1	protein_coding	-0.835602	0.00507411
ENSMUSG00000116262.1	chr15	Gm49544	antisense	-0.853251	1.74896e-08
ENSMUSG00000031861.15	chr8	Lpar2	protein_coding	-0.7665	1.09288e-07
ENSMUSG00000032715.9	chr2	Trib3	protein_coding	-0.616068	7.82656e-14
ENSMUSG00000026659.13	chr1	Dusp12	protein_coding	-0.68174	1.73651e-18
ENSMUSG00000026399.12	chr1	Cd55	protein_coding	-0.68127	1.27659e-16
ENSMUSG00000094840.5	chr5	Muc3a	protein_coding	-0.658529	1.6287e-10
ENSMUSG00000053113.3	chr11	Socs3	protein_coding	-0.688887	2.08367e-19
ENSMUSG00000022090.10	chr14	Pdlim2	protein_coding	-0.654879	2.34995e-11
ENSMUSG00000005873.5	chr18	Reep5	protein_coding	-0.839627	4.67641e-18
ENSMUSG00000005320.9	chr13	Fgfr4	protein_coding	-0.803426	1.84473e-08
ENSMUSG00000026579.8	chr1	F5	protein_coding	-1.92278	6.53828e-08
ENSMUSG00000074892.9	chr16	B3galt5	protein_coding	-1.40186	8.70044e-10
ENSMUSG00000029449.11	chr5	Rhof	protein_coding	-0.596484	1.56555e-18
ENSMUSG00000037188.7	chr4	Grhl3	protein_coding	-2.00127	9.19225e-15
ENSMUSG00000024743.15	chr19	Syt7	protein_coding	-0.806968	8.03425e-06
ENSMUSG00000056737.14	chr6	Capg	protein_coding	-0.664049	5.70728e-15
ENSMUSG00000064177.8	chr6	Ghrl	protein_coding	-0.642311	0.0165937
ENSMUSG00000048916.7	chr3	Gm5540	processed_pseudogene	-0.682688	1.02379e-09
ENSMUSG00000027210.20	chr2	Meis2	protein_coding	-1.76709	2.91837e-08
ENSMUSG00000054200.6	chr19	Ffar4	protein_coding	-1.1712	1.08188e-16
ENSMUSG00000026405.14	chr1	C4bp	protein_coding	-0.910762	1.69153e-13
ENSMUSG00000060181.6	chr10	Slc35e3	protein_coding	-0.669112	1.00725e-16
ENSMUSG00000034919.2	chr4	Ttc22	protein_coding	-0.606524	9.26742e-13
ENSMUSG00000037979.13	chr5	Ccdc92	protein_coding	-1.15256	9.83284e-06
ENSMUSG00000030465.19	chr8	Psd3	protein_coding	-0.652256	6.20642e-11
ENSMUSG00000054252.18	chr5	Fgfr3	protein_coding	-0.600667	1.91933e-16
ENSMUSG00000028435.8	chr4	Aqp3	protein_coding	-1.56219	6.40382e-10
ENSMUSG00000026255.15	chr1	Efhd1	protein_coding	-1.72729	2.98261e-11
ENSMUSG00000046262.14	chr4	C87977	protein_coding	-0.723036	1.65534e-11
ENSMUSG00000032548.14	chr9	Slco2a1	protein_coding	-0.632634	1.66492e-12
ENSMUSG00000049555.10	chr9	Tmie	protein_coding	-0.797393	3.07375e-15
ENSMUSG00000037386.16	chr15	Rims2	protein_coding	-1.26892	8.62456e-18
ENSMUSG00000020829.9	chr11	Slc46a1	protein_coding	-0.607823	3.62959e-05
ENSMUSG00000062064.6	chr4	Slc2a7	protein_coding	-0.898968	4.20826e-07
ENSMUSG00000035735.10	chr19	Dagla	protein_coding	-0.643807	6.23267e-21
ENSMUSG00000032754.14	chr5	Slc8b1	protein_coding	-0.917899	9.02261e-09
ENSMUSG00000097099.2	chr9	Gm9917	antisense	-1.14378	5.35e-12
ENSMUSG00000006651.8	chr7	Aplp1	protein_coding	-0.626133	0.000172118
ENSMUSG00000035901.14	chr7	Dennd5a	protein_coding	-0.732787	0.00012074
ENSMUSG00000003863.18	chr7	Ppfia3	protein_coding	-0.626604	3.07772e-05
ENSMUSG00000020910.16	chr11	Adprm	protein_coding	-0.621051	1.44454e-18
ENSMUSG00000045348.16	chr5	Nyap1	protein_coding	-1.2636	2.82464e-09
ENSMUSG00000049608.8	chr1	Gpr55	protein_coding	-1.20639	4.37817e-06
ENSMUSG00000087008.4	chr1	Gm5530	processed_pseudogene	-0.675825	7.29984e-16
ENSMUSG00000019831.14	chr10	Wasf1	protein_coding	-1.3264	3.74365e-07
ENSMUSG00000090877.3	chr17	Hspa1b	protein_coding	-1.04652	7.10732e-07
ENSMUSG00000024892.16	chr19	Pcx	protein_coding	-0.586667	1.79078e-08
ENSMUSG00000074435.10	chr3	Smcp	protein_coding	-1.84107	6.79568e-07
ENSMUSG00000032808.2	chr19	Cyp2c38	protein_coding	-0.678466	1.33619e-05
ENSMUSG00000035493.10	chr13	Tgfbi	protein_coding	-1.06921	2.51284e-08
ENSMUSG00000015709.9	chr7	Arnt2	protein_coding	-0.833541	0.00154546
ENSMUSG00000038751.5	chr2	Ptk6	protein_coding	-0.85963	0.00137922
ENSMUSG00000070287.3	chr9	Slc35g2	protein_coding	-1.18889	6.43716e-16
ENSMUSG00000024846.5	chr19	Cst6	protein_coding	-1.08269	6.65791e-12
ENSMUSG00000022899.9	chr16	Slc15a2	protein_coding	-0.914129	1.87027e-08
ENSMUSG00000021609.6	chr13	Slc6a3	protein_coding	-0.992688	3.54565e-06
ENSMUSG00000092212.3	chr9	Slc22a13b-ps	polymorphic_pseudogene	-0.730249	1.76507e-09
ENSMUSG00000056162.13	chr18	Cndp1	protein_coding	-0.624593	4.87989e-05
ENSMUSG00000000552.10	chr15	Zfp385a	protein_coding	-0.857206	3.54287e-05
ENSMUSG00000021416.11	chr13	Eci3	protein_coding	-0.873278	9.67589e-08
ENSMUSG00000074261.2	chr7	Erich4	protein_coding	-0.600165	1.89362e-09
ENSMUSG00000029618.13	chr5	Ocm	protein_coding	-2.54259	8.89792e-14
ENSMUSG00000038507.6	chr6	Parp12	protein_coding	-0.734233	5.2251e-09
ENSMUSG00000029651.16	chr5	Mtus2	protein_coding	-1.45511	1.03387e-07
ENSMUSG00000017697.3	chr2	Ada	protein_coding	-0.659805	4.34667e-11
ENSMUSG00000040093.15	chr2	Bmf	protein_coding	-0.843012	8.75848e-07
ENSMUSG00000017868.16	chr2	Sgk2	protein_coding	-0.756065	2.18998e-05
ENSMUSG00000021895.10	chr14	Arhgef3	protein_coding	-0.589679	5.46287e-06
ENSMUSG00000026621.13	chr1	2021-03-01	protein_coding	-2.50574	6.49134e-26
ENSMUSG00000065954.11	chr8	Tacc1	protein_coding	-0.731246	0.000219782
ENSMUSG00000056515.9	chr17	Rab31	protein_coding	-0.689645	9.22017e-07
ENSMUSG00000046731.4	chr11	Kctd11	protein_coding	-0.738653	4.45571e-08
ENSMUSG00000041801.5	chr1	Phlda3	protein_coding	-0.692374	6.23926e-05
ENSMUSG00000047061.6	chr13	Gm9817	protein_coding	-3.51662	1.53293e-13
ENSMUSG00000054484.14	chr2	Tmem62	protein_coding	-0.774838	8.28957e-12
ENSMUSG00000041660.8	chr2	Bbox1	protein_coding	-0.640537	1.48044e-06
ENSMUSG00000028789.16	chr4	Azin2	protein_coding	-1.06671	2.92293e-06
ENSMUSG00000032593.5	chr9	Amigo3	protein_coding	-0.660176	4.53509e-07
ENSMUSG00000060176.4	chr13	Kif27	protein_coding	-1.09581	1.48659e-09
ENSMUSG00000034871.2	chr4	Fam151a	protein_coding	-3.14216	1.28068e-30
ENSMUSG00000064360.1	chrM	mt-Nd3	protein_coding	-2.25553	6.11762e-14
ENSMUSG00000050097.6	chr8	Ces2b	protein_coding	-1.07735	0.000327187
ENSMUSG00000031860.17	chr8	Pbx4	protein_coding	-0.94024	1.16802e-08
ENSMUSG00000105692.1	chr3	Gm43737	TEC	-0.746668	4.33157e-06
ENSMUSG00000063730.13	chr3	Hsd3b2	protein_coding	-1.84846	8.28736e-13
ENSMUSG00000052212.6	chr7	Cd177	protein_coding	-0.591133	4.51969e-05
ENSMUSG00000047822.8	chr9	Angptl8	protein_coding	-0.725394	6.6911e-09
ENSMUSG00000006342.15	chr10	Susd2	protein_coding	-2.93122	4.33705e-19
ENSMUSG00000037860.15	chr1	Aim2	protein_coding	-0.635139	3.36225e-12
ENSMUSG00000097651.2	chr9	4930461G14Rik	lincRNA	-0.747833	2.98626e-05
ENSMUSG00000032374.14	chr9	Plod2	protein_coding	-1.0872	2.39879e-06
ENSMUSG00000050635.1	chr3	Sprr2f	protein_coding	-1.31369	5.62573e-07
ENSMUSG00000056270.3	chr3	Prr9	protein_coding	-1.93547	1.41794e-17
ENSMUSG00000029865.4	chr6	Sval1	protein_coding	-1.22031	1.95929e-07
ENSMUSG00000034936.2	chr11	Arl4d	protein_coding	-0.925232	4.88447e-05
ENSMUSG00000020258.16	chr9	Glyctk	protein_coding	-1.04576	4.37176e-09
ENSMUSG00000047564.4	chr11	Krtap3-1	protein_coding	-4.33412	3.22967e-33
ENSMUSG00000051335.6	chr13	Gfod1	protein_coding	-0.797528	0.000790905
ENSMUSG00000106535.1	chr5	Gm43031	sense_intronic	-0.706148	4.7439e-06
ENSMUSG00000026782.15	chr1	Abi2	protein_coding	-1.0625	7.17889e-06
ENSMUSG00000075010.4	chr19	AW112010	lincRNA	-0.648842	0.000391598
ENSMUSG00000005397.8	chr13	Nid1	protein_coding	-1.04946	0.000121786
ENSMUSG00000038415.10	chr13	Foxq1	protein_coding	-0.646479	7.55668e-05
ENSMUSG00000021136.13	chr12	Smoc1	protein_coding	-1.64308	4.59792e-08
ENSMUSG00000027843.13	chr3	Ptpn22	protein_coding	-0.660328	0.000389892
ENSMUSG00000021557.15	chr13	Agtpbp1	protein_coding	-0.773866	0.00101022
ENSMUSG00000020272.8	chr11	Stk10	protein_coding	-1.42131	5.78596e-08
ENSMUSG00000038175.10	chr13	Mylip	protein_coding	-2.00982	2.84166e-09
ENSMUSG00000020600.13	chr12	Slc7a15	protein_coding	-1.37022	4.88459e-10
ENSMUSG00000038987.8	chr2	Cfap157	protein_coding	-0.78283	0.0167531
ENSMUSG00000013707.3	chr3	Tnfaip8l2	protein_coding	-3.78259	5.57315e-29
ENSMUSG00000055385.12	chr5	Rnf212	protein_coding	-2.8044	7.97771e-18
ENSMUSG00000037664.13	chr7	Cdkn1c	protein_coding	-0.911378	3.88361e-09
ENSMUSG00000048911.15	chr2	Rnf24	protein_coding	-0.618534	3.52282e-05
ENSMUSG00000035184.15	chr14	Fam124a	protein_coding	-1.56801	2.12766e-11
ENSMUSG00000026548.4	chr1	Slamf9	protein_coding	-0.893337	7.36071e-09
ENSMUSG00000020620.14	chr11	Abca8b	protein_coding	-1.2158	2.8121e-08
ENSMUSG00000024659.14	chr19	Anxa1	protein_coding	-1.25839	0.00015348
ENSMUSG00000050071.8	chrX	Bex1	protein_coding	-2.36895	5.1515e-19
ENSMUSG00000048458.8	chr3	Inka2	protein_coding	-1.25847	3.56763e-08
ENSMUSG00000021281.15	chr12	Tnfaip2	protein_coding	-0.723306	7.15093e-08
ENSMUSG00000099032.2	chr1	Tcf24	protein_coding	-0.610988	7.81113e-06
ENSMUSG00000046814.3	chr2	Gchfr	protein_coding	-0.62481	0.000170564
ENSMUSG00000034472.13	chr8	Rasd2	protein_coding	-0.611508	0.000916419
ENSMUSG00000031387.14	chrX	Renbp	protein_coding	-1.33379	1.62395e-08
ENSMUSG00000041779.5	chr1	Tram2	protein_coding	-0.664818	0.00014144
ENSMUSG00000040432.5	chr14	Ltb4r2	protein_coding	-0.684903	0.000234888
ENSMUSG00000094806.2	chr15	Cyp2d10	protein_coding	-1.01286	0.000270156
ENSMUSG00000092325.2	chr15	Gm18284	processed_pseudogene	-0.661188	0.0210774
ENSMUSG00000073197.9	chr12	5730507C01Rik	protein_coding	-1.56528	3.87475e-13
ENSMUSG00000063011.6	chr17	Msln	protein_coding	-2.80882	1.31267e-17
ENSMUSG00000022952.17	chr16	Runx1	protein_coding	-0.704964	0.00460669
ENSMUSG00000049436.5	chr16	Upk1b	protein_coding	-0.712469	0.00195023
ENSMUSG00000062170.12	chrX	Fmr1nb	protein_coding	-5.03524	2.0639e-12
ENSMUSG00000079339.6	chr19	Ifit1bl1	protein_coding	-0.619993	0.000234486
ENSMUSG00000032192.9	chr9	Gnb5	protein_coding	-0.63387	0.00256282
ENSMUSG00000116498.1	chr15	Gm38563	lincRNA	-1.37575	6.43816e-11
ENSMUSG00000034730.17	chr15	Adgrb1	protein_coding	-2.22634	3.07375e-15
ENSMUSG00000020229.4	chr10	Slc5a4a	protein_coding	-1.18233	1.35887e-06
ENSMUSG00000025197.9	chr19	Cyp2c23	protein_coding	-0.9829	3.95075e-06
ENSMUSG00000093805.7	chr1	Gal3st2b	protein_coding	-0.71874	0.00039495
ENSMUSG00000040152.8	chr2	Thbs1	protein_coding	-0.672736	0.0184479
ENSMUSG00000046908.5	chr14	Ltb4r1	protein_coding	-1.01344	9.16646e-05
ENSMUSG00000066861.14	chr5	Oas1g	protein_coding	-1.06612	4.02107e-05
ENSMUSG00000019989.8	chr10	Enpp3	protein_coding	-0.596176	0.000712831
ENSMUSG00000019935.16	chr10	Slc17a8	protein_coding	-1.53897	1.09634e-08
ENSMUSG00000023755.10	chr15	Rhebl1	protein_coding	-0.722399	5.57839e-05
ENSMUSG00000064247.14	chr5	Plcxd1	protein_coding	-1.78136	6.08158e-13
ENSMUSG00000022037.15	chr14	Clu	protein_coding	-1.73235	3.98841e-07
ENSMUSG00000061728.5	chr17	Btnl7-ps	unprocessed_pseudogene	-1.30476	2.52416e-05
ENSMUSG00000025584.17	chr7	Pde8a	protein_coding	-1.24274	1.10902e-07
ENSMUSG00000074622.4	chr2	Mafb	protein_coding	-0.753506	3.14523e-06
ENSMUSG00000031574.8	chr8	Star	protein_coding	-0.634454	0.00949444
ENSMUSG00000035878.13	chr9	Hykk	protein_coding	-0.753331	0.000668672
ENSMUSG00000028167.15	chr3	Bdh2	protein_coding	-1.43735	1.00205e-06
ENSMUSG00000055912.8	chr6	Tmem150a	protein_coding	-0.807885	0.00954439
ENSMUSG00000040265.16	chr1	Dnm3	protein_coding	-1.86409	3.11807e-13
ENSMUSG00000028940.2	chr4	Hes2	protein_coding	-0.853997	1.01246e-05
ENSMUSG00000032377.8	chr9	Plscr4	protein_coding	-2.41164	3.1463e-15
ENSMUSG00000028864.7	chr5	Hgf	protein_coding	-1.37768	1.22352e-08
ENSMUSG00000089635.1	chr3	Gm16559	antisense	-0.682636	0.0126571
ENSMUSG00000097668.2	chr5	Gm26761	lincRNA	-0.955406	3.53257e-05
ENSMUSG00000064350.1	chrM	mt-Ty	Mt_tRNA	-1.06411	0.000916419
ENSMUSG00000024421.16	chr18	Lama3	protein_coding	-1.60219	1.44892e-05
ENSMUSG00000028476.13	chr4	Reck	protein_coding	-1.1172	0.00152316
ENSMUSG00000063672.7	chr8	Nkx6-3	protein_coding	-4.71752	1.03261e-13
ENSMUSG00000052520.7	chr4	Cyp2j5	protein_coding	-2.21544	9.946e-13
ENSMUSG00000025243.15	chr9	Slc6a20b	protein_coding	-2.63112	3.28758e-12
ENSMUSG00000102813.1	chr4	Gm37795	TEC	-0.696647	0.00523409
ENSMUSG00000063522.5	chr15	2010109I03Rik	protein_coding	-2.093	0.0017496
ENSMUSG00000038253.6	chr6	Hoxa5	protein_coding	-1.73536	2.77755e-10
ENSMUSG00000068086.6	chr15	Cyp2d9	protein_coding	-2.04055	3.59079e-06
ENSMUSG00000093401.2	chr17	Vmn2r-ps126	unprocessed_pseudogene	-0.705456	0.00545711
ENSMUSG00000107741.2	chr3	Gm2011	transcribed_unprocessed_pseudogene	-0.683064	0.000392786
ENSMUSG00000037143.17	chr2	Cfap61	protein_coding	-1.22113	0.00150482
ENSMUSG00000009614.16	chr2	Sardh	protein_coding	-3.54328	6.96749e-18
ENSMUSG00000071648.3	chr19	Rom1	protein_coding	-1.03753	6.42469e-05
ENSMUSG00000055865.8	chr3	Fam19a3	protein_coding	-0.925452	0.000109423
ENSMUSG00000044365.15	chr3	Cxxc4	protein_coding	-1.1405	0.000131388
ENSMUSG00000064179.13	chr7	Tnnt1	protein_coding	-0.793082	0.00708011
ENSMUSG00000042498.16	chrX	D330045A20Rik	protein_coding	-0.698775	0.021985
ENSMUSG00000039653.9	chr4	Baat	protein_coding	-1.38333	1.07241e-08
ENSMUSG00000050520.4	chr16	Cldn8	protein_coding	-0.825997	0.0256797
ENSMUSG00000029163.9	chr5	Emilin1	protein_coding	-1.03356	0.000141689
ENSMUSG00000028600.15	chr4	Podn	protein_coding	-1.08792	4.19917e-06
ENSMUSG00000040035.14	chr2	Disp2	protein_coding	-0.641193	0.00223596
ENSMUSG00000028389.12	chr4	Zfp37	protein_coding	-1.03032	1.68388e-06
ENSMUSG00000020774.9	chr11	Aspa	protein_coding	-1.09	0.0072336
ENSMUSG00000019817.18	chr10	Plagl1	protein_coding	-1.45189	2.2324e-07
ENSMUSG00000070524.1	chr1	Fcrlb	protein_coding	-2.37177	1.52642e-07
ENSMUSG00000002265.16	chr7	Peg3	protein_coding	-1.01511	9.06526e-06
ENSMUSG00000034687.8	chr5	Fras1	protein_coding	-1.1584	0.004845
ENSMUSG00000056602.11	chr5	Fry	protein_coding	-0.586311	0.00296952
ENSMUSG00000028749.7	chr4	Pla2g2f	protein_coding	-0.653114	0.00344987
ENSMUSG00000027257.13	chr2	Pacsin3	protein_coding	-0.710062	0.00970363
ENSMUSG00000047502.14	chr4	Mroh7	protein_coding	-1.37133	0.00179064
ENSMUSG00000051079.8	chr1	Rgs13	protein_coding	-0.780046	0.000692235
ENSMUSG00000028785.13	chr4	Hpca	protein_coding	-0.689823	0.000698209
ENSMUSG00000041817.14	chr13	Fam169a	protein_coding	-0.888521	0.000399026
ENSMUSG00000028439.14	chr4	Fam219a	protein_coding	-0.702845	0.00219078
ENSMUSG00000034226.7	chr2	Rhov	protein_coding	-1.29194	8.45736e-06
ENSMUSG00000059970.7	chr12	Hspa2	protein_coding	-0.868645	0.000229684
ENSMUSG00000027955.16	chr3	Fam198b	protein_coding	-3.90701	1.41943e-16
ENSMUSG00000046008.7	chr19	Pnlip	protein_coding	-3.90697	1.27659e-16
ENSMUSG00000021228.15	chr12	Acot3	protein_coding	-1.44808	2.26667e-07
ENSMUSG00000044359.1	chrX	P2ry4	protein_coding	-2.22435	4.51941e-08
ENSMUSG00000029761.16	chr6	Cald1	protein_coding	-0.621366	0.00245145
ENSMUSG00000050503.8	chr9	Fbxl22	protein_coding	-1.20126	6.5072e-07
ENSMUSG00000047250.13	chr2	Ptgs1	protein_coding	-1.49596	1.81127e-08
ENSMUSG00000086825.1	chr1	Gm15675	lincRNA	-0.812923	0.0404438
ENSMUSG00000028199.18	chr3	Cryz	protein_coding	-0.924313	7.68976e-05
ENSMUSG00000031073.6	chr7	Fgf15	protein_coding	-1.08168	0.00014007
ENSMUSG00000070056.6	chr8	Mfhas1	protein_coding	-0.769745	0.00914544
ENSMUSG00000042116.3	chr4	Vwa1	protein_coding	-0.936831	0.000240248
ENSMUSG00000087305.8	chr6	A430035B10Rik	processed_transcript	-0.638862	0.00917375
ENSMUSG00000085696.8	chr6	Hoxaas3	antisense	-1.07847	0.000882578
ENSMUSG00000031586.17	chr8	Rbpms	protein_coding	-1.17375	1.73552e-06
ENSMUSG00000059434.9	chr5	Gckr	protein_coding	-1.29681	7.74791e-07
ENSMUSG00000036298.10	chr15	Slc2a13	protein_coding	-1.07881	0.000312209
ENSMUSG00000021403.3	chr13	Serpinb9b	protein_coding	-1.87168	0.0136125
ENSMUSG00000021604.15	chr13	Irx4	protein_coding	-0.640718	0.0092737
ENSMUSG00000046082.4	chr13	Tmem174	protein_coding	-2.30289	9.23776e-06
ENSMUSG00000034825.14	chr7	Nrip3	protein_coding	-1.66736	0.00025747
ENSMUSG00000106095.2	chr3	2010110G14Rik	lincRNA	-1.87117	7.24946e-09
ENSMUSG00000015134.15	chr7	Aldh1a3	protein_coding	-1.65969	5.40114e-07
ENSMUSG00000037752.4	chr4	Xkr8	protein_coding	-0.615754	0.00988682
ENSMUSG00000050052.12	chr8	Tdrp	protein_coding	-1.50343	2.54174e-06
ENSMUSG00000028427.13	chr4	Aqp7	protein_coding	-2.16226	2.81756e-05
ENSMUSG00000023008.18	chr15	Fmnl3	protein_coding	-1.28263	5.72926e-06
ENSMUSG00000039110.14	chr11	Mycbpap	protein_coding	-1.22573	9.22486e-06
ENSMUSG00000093880.3	chr17	Tmem181c-ps	unprocessed_pseudogene	-0.666237	0.0231486
ENSMUSG00000087362.7	chr2	Gm13710	lincRNA	-1.14403	9.35845e-06
ENSMUSG00000017734.15	chr2	Dbndd2	protein_coding	-0.638713	0.00277305
ENSMUSG00000053004.9	chr6	Hrh1	protein_coding	-1.24062	0.000103074
ENSMUSG00000042826.13	chr11	Fgf11	protein_coding	-0.798468	0.00308584
ENSMUSG00000031881.6	chr8	Cdh16	protein_coding	-2.11288	6.02097e-07
ENSMUSG00000050158.7	chr16	Olfr165	protein_coding	-1.94501	0.00177423
ENSMUSG00000035948.13	chr10	Acss3	protein_coding	-1.81062	8.45166e-07
ENSMUSG00000093954.8	chr14	Gm16867	protein_coding	-7.05398	2.99912e-13
ENSMUSG00000051295.7	chr1	9630028B13Rik	antisense	-1.4409	2.05219e-06
ENSMUSG00000049044.16	chr2	Rapgef4	protein_coding	-1.75211	1.78221e-07
ENSMUSG00000021214.14	chr13	Akr1c18	protein_coding	-2.53945	0.00124917
ENSMUSG00000034595.17	chr17	Ppp1r18	protein_coding	-1.50669	0.00353123
ENSMUSG00000091968.1	chr17	Gm17115	bidirectional_promoter_lncRNA	-0.732365	0.0117421
ENSMUSG00000022857.13	chr16	Tmprss15	protein_coding	-3.12156	3.45341e-06
ENSMUSG00000091971.3	chr17	Hspa1a	protein_coding	-1.47008	6.57162e-05
ENSMUSG00000027661.4	chr2	Slc2a10	protein_coding	-0.6882	0.00228103
ENSMUSG00000097632.1	chr19	4930552P12Rik	lincRNA	-0.595792	0.0161147
ENSMUSG00000024621.15	chr18	Csf1r	protein_coding	-2.04253	5.74383e-07
ENSMUSG00000050423.11	chr13	Ppp1r3g	protein_coding	-1.15908	6.32702e-05
ENSMUSG00000056133.5	chr17	Unc93a2	protein_coding	-0.629131	0.0078404
ENSMUSG00000047414.6	chr12	Flrt2	protein_coding	-1.11525	0.000995629
ENSMUSG00000010175.13	chr1	Prox1	protein_coding	-0.647033	0.0106847
ENSMUSG00000039021.15	chr2	Ttc16	protein_coding	-0.790269	0.00299958
ENSMUSG00000030089.15	chr6	Slc41a3	protein_coding	-0.868396	0.0134424
ENSMUSG00000020121.15	chr10	Srgap1	protein_coding	-0.748747	0.00232418
ENSMUSG00000107096.3	chr5	Gm43597	lincRNA	-0.633271	0.0163716
ENSMUSG00000019737.14	chr7	Syne4	protein_coding	-0.672082	0.0139582
ENSMUSG00000032065.6	chr9	Tex12	protein_coding	-0.794218	0.00375408
ENSMUSG00000018339.11	chr11	Gpx3	protein_coding	-0.621511	0.00603622
ENSMUSG00000092570.7	chr5	Plut	antisense	-1.21682	0.0499303
ENSMUSG00000036745.15	chr3	Ttll7	protein_coding	-0.77904	0.0015159
ENSMUSG00000092183.1	chr5	4930515G01Rik	antisense	-0.934485	0.00128564
ENSMUSG00000029154.13	chr5	Cwh43	protein_coding	-1.11516	0.000286106
ENSMUSG00000029248.14	chr5	Thegl	protein_coding	-2.35076	1.43598e-07
ENSMUSG00000007989.7	chr14	Fzd3	protein_coding	-1.60062	6.93281e-06
ENSMUSG00000094559.2	chr15	Cyp2d34	protein_coding	-0.849815	0.0144739
ENSMUSG00000025810.9	chr8	Nrp1	protein_coding	-0.904863	0.00118696
ENSMUSG00000032714.6	chr10	Syde1	protein_coding	-1.46366	0.00406007
ENSMUSG00000087094.1	chr4	Gm13093	lincRNA	-2.19556	8.55302e-07
ENSMUSG00000064202.15	chr19	4430402I18Rik	protein_coding	-0.860634	0.00638409
ENSMUSG00000106067.1	chr5	Gm7902	processed_pseudogene	-0.614825	0.0168946
ENSMUSG00000026068.11	chr1	Il18rap	protein_coding	-3.07265	2.99813e-09
ENSMUSG00000027513.11	chr2	Pck1	protein_coding	-0.893182	0.00141558
ENSMUSG00000044788.10	chr11	Fads6	protein_coding	-0.610108	0.0230087
ENSMUSG00000047904.6	chr11	Sstr2	protein_coding	-0.898841	0.00748692
ENSMUSG00000054793.8	chr7	Cadm4	protein_coding	-0.630381	0.0329605
ENSMUSG00000020017.14	chr10	Hal	protein_coding	-2.26979	1.17521e-06
ENSMUSG00000015599.9	chr17	Ttbk1	protein_coding	-2.71058	1.69719e-07
ENSMUSG00000020668.10	chr12	Kif3c	protein_coding	-1.29607	0.0380371
ENSMUSG00000060429.12	chr15	Sntb1	protein_coding	-1.1422	0.000564955
ENSMUSG00000096968.1	chr1	Gm26620	protein_coding	-1.18861	0.00011755
ENSMUSG00000100593.1	chr16	1700119H24Rik	antisense	-0.798848	0.0144639
ENSMUSG00000037762.6	chr10	Slc16a9	protein_coding	-1.93528	0.019045
ENSMUSG00000085004.2	chr12	5430427M07Rik	antisense	-1.16304	0.000557211
ENSMUSG00000050195.8	chr19	Scd4	protein_coding	-1.37955	0.000338008
ENSMUSG00000038239.11	chr7	Hrc	protein_coding	-1.06428	0.00197144
ENSMUSG00000091119.2	chr15	Ccdc152	protein_coding	-1.33611	6.46311e-05
ENSMUSG00000097000.2	chr8	Gm17435	antisense	-0.603083	0.0396246
ENSMUSG00000052384.14	chr16	Nrros	protein_coding	-0.989975	0.000800276
ENSMUSG00000086108.2	chr7	Gm5602	antisense	-0.682398	0.0119616
ENSMUSG00000000049.11	chr11	Apoh	protein_coding	-1.46655	6.39713e-05
ENSMUSG00000085211.2	chr10	B430219N15Rik	antisense	-1.68906	0.0102303
ENSMUSG00000039634.12	chr4	Zfp189	protein_coding	-0.805442	0.00754647
ENSMUSG00000020732.13	chr11	Rab37	protein_coding	-1.41309	7.84357e-05
ENSMUSG00000096914.3	chr8	Galntl6	protein_coding	-1.29734	0.000138917
ENSMUSG00000072618.2	chr15	Gm10384	lincRNA	-0.886591	0.00172372
ENSMUSG00000030406.7	chr7	Gipr	protein_coding	-0.866615	0.0227682
ENSMUSG00000053137.7	chr15	Mapk11	protein_coding	-0.792075	0.014314
ENSMUSG00000074796.10	chr2	Slc4a11	protein_coding	-0.888688	0.00717821
ENSMUSG00000090891.3	chr6	D6Ertd527e	protein_coding	-0.899682	0.00307189
ENSMUSG00000031847.8	chr8	1700030J22Rik	protein_coding	-1.12199	0.000671677
ENSMUSG00000033615.9	chr5	Cplx1	protein_coding	-0.733034	0.0057184
ENSMUSG00000019232.14	chr3	Etnppl	protein_coding	-0.883135	0.00242305
ENSMUSG00000026247.13	chr1	Ecel1	protein_coding	-1.88106	0.000862892
ENSMUSG00000097761.1	chr3	4930534D22Rik	antisense	-0.947356	0.0030248
ENSMUSG00000085761.1	chr4	4930455G09Rik	antisense	-1.08406	0.00111792
ENSMUSG00000112198.1	chr10	Gm4065	lincRNA	-0.794104	0.0134348
ENSMUSG00000009487.10	chr7	Otog	protein_coding	-1.99852	4.97723e-05
ENSMUSG00000079055.10	chr12	Slc8a3	protein_coding	-1.48439	0.00387916
ENSMUSG00000107023.2	chr7	Gm42715	protein_coding	-0.753582	0.0229105
ENSMUSG00000108483.1	chr7	Gm45184	lincRNA	-0.609326	0.0385107
ENSMUSG00000000942.10	chr6	Hoxa4	protein_coding	-0.649247	0.0158932
ENSMUSG00000073680.2	chr4	Tmem88b	protein_coding	-0.785581	0.0101869
ENSMUSG00000102169.1	chr3	Gm9113	unprocessed_pseudogene	-4.09333	1.99793e-08
ENSMUSG00000051043.16	chr11	Gprc5c	protein_coding	-0.87918	0.00606668
ENSMUSG00000050201.9	chr11	Otop2	protein_coding	-3.91268	0.00112568
ENSMUSG00000064359.1	chrM	mt-Tg	Mt_tRNA	-6.39214	2.58626e-09
ENSMUSG00000055963.12	chr4	Triqk	protein_coding	-0.77581	0.0308424
ENSMUSG00000107850.1	chr6	Gm4714	processed_pseudogene	-0.923484	0.025195
ENSMUSG00000095440.2	chr15	Fignl2	protein_coding	-0.612314	0.0258102
ENSMUSG00000116506.1	chr15	5730414N17Rik	lincRNA	-0.742003	0.00998526
ENSMUSG00000028970.9	chr5	Abcb1b	protein_coding	-1.69217	0.00162584
ENSMUSG00000103672.1	chr9	Gm37621	TEC	-1.06314	0.00406875
ENSMUSG00000028356.4	chr4	Ambp	protein_coding	-1.49907	0.00446736
ENSMUSG00000020900.15	chr11	Myh10	protein_coding	-0.841377	0.0433708
ENSMUSG00000085642.8	chr12	3110053B16Rik	transcribed_unprocessed_pseudogene	-0.917892	0.0108326
ENSMUSG00000025905.13	chr1	Oprk1	protein_coding	-4.82067	6.83274e-08
ENSMUSG00000090066.2	chr3	1110002E22Rik	protein_coding	-1.10657	0.00198137
ENSMUSG00000081488.1	chr1	Gm15368	unprocessed_pseudogene	-1.04182	0.00380617
ENSMUSG00000021850.14	chr14	ccdc198	protein_coding	-1.42686	0.00026766
ENSMUSG00000063727.3	chr15	Tnfrsf11b	protein_coding	-1.53779	0.00331692
ENSMUSG00000003282.9	chr4	Plag1	protein_coding	-1.04433	0.00314525
ENSMUSG00000036368.8	chr17	Rmdn2	protein_coding	-0.986342	0.0167531
ENSMUSG00000115026.1	chr6	Gm49041	bidirectional_promoter_lncRNA	-1.28216	0.000737231
ENSMUSG00000101365.1	chr9	Gm19325	lincRNA	-0.985116	0.00421651
ENSMUSG00000115767.1	chr14	Gm10366	antisense	-1.27363	0.00126585
ENSMUSG00000024863.5	chr19	Mbl2	protein_coding	-1.04409	0.00544907
ENSMUSG00000034872.6	chr10	Gipc3	protein_coding	-1.5475	0.000504655
ENSMUSG00000036083.15	chr13	Slc17a3	protein_coding	-1.0453	0.00184907
ENSMUSG00000026463.17	chr1	Atp2b4	protein_coding	-1.03021	0.00120128
ENSMUSG00000022847.15	chr16	Thpo	protein_coding	-0.818256	0.0323322
ENSMUSG00000024386.9	chr18	Proc	protein_coding	-1.0648	0.0015467
ENSMUSG00000106464.1	chr5	C130083M11Rik	lincRNA	-1.00895	0.00227314
ENSMUSG00000038641.12	chr6	Akr1d1	protein_coding	-1.39255	0.00309328
ENSMUSG00000087022.4	chr1	9130024F11Rik	processed_transcript	-0.662376	0.0320438
ENSMUSG00000093577.1	chr3	Gm20632	antisense	-1.32493	0.00141947
ENSMUSG00000000486.13	chr7	2021-09-01	protein_coding	-0.773044	0.0396246
ENSMUSG00000097056.1	chr16	Gm4262	lincRNA	-0.714029	0.0209683
ENSMUSG00000090576.2	chr6	Gm17055	processed_transcript	-0.648356	0.0306286
ENSMUSG00000110156.1	chr19	Gm42067	antisense	-0.73336	0.0212347
ENSMUSG00000043807.6	chr17	Ly6g5b	protein_coding	-1.03701	0.0121594
ENSMUSG00000058183.14	chr4	Mmel1	protein_coding	-2.0971	2.94127e-05
ENSMUSG00000007030.8	chr17	Vwa7	protein_coding	-1.11682	0.0139679
ENSMUSG00000025652.6	chr9	Tmem89	protein_coding	-1.66172	0.000150628
ENSMUSG00000029602.11	chr5	Rasal1	protein_coding	-1.11187	0.00485269
ENSMUSG00000054582.4	chr2	Pabpc1l	protein_coding	-1.04186	0.00374513
ENSMUSG00000028737.15	chr4	Aldh4a1	protein_coding	-0.712121	0.0245898
ENSMUSG00000073094.9	chrX	Smim9	protein_coding	-3.07409	3.48998e-06
ENSMUSG00000048752.7	chr9	Prss50	protein_coding	-1.46014	0.00823398
ENSMUSG00000038528.14	chr10	Mfsd4b5	protein_coding	-0.697233	0.0290195
ENSMUSG00000004891.16	chr3	Nes	protein_coding	-0.975365	0.00285972
ENSMUSG00000104737.1	chr3	Gm42937	sense_intronic	-0.648337	0.0375063
ENSMUSG00000043165.7	chr3	Lor	protein_coding	-1.34234	0.00334578
ENSMUSG00000028571.15	chr4	Cyp2j13	protein_coding	-3.70962	0.000461224
ENSMUSG00000108276.1	chr6	Gm36640	antisense	-2.13648	6.24498e-05
ENSMUSG00000074500.11	chr9	Zfp558	protein_coding	-0.824586	0.016836
ENSMUSG00000050064.14	chr3	Zfp697	protein_coding	-1.01405	0.0106822
ENSMUSG00000065147.1	chr14	Snora31	snoRNA	-0.803216	0.0315013
ENSMUSG00000083773.4	chr2	Gm13394	processed_pseudogene	-0.76413	0.0238096
ENSMUSG00000039485.8	chr10	Tspyl4	protein_coding	-2.01624	0.000511334
ENSMUSG00000071847.12	chr18	Apcdd1	protein_coding	-0.754071	0.0396246
ENSMUSG00000028073.15	chr3	Pear1	protein_coding	-0.701814	0.0174156
ENSMUSG00000004151.17	chr12	Etv1	protein_coding	-0.624022	0.0280889
ENSMUSG00000050505.7	chr14	Pcdh20	protein_coding	-1.54007	0.000773265
ENSMUSG00000022598.6	chr15	Psca	protein_coding	-1.35629	0.00388414
ENSMUSG00000085501.1	chr11	Gm11772	antisense	-0.762692	0.0325304
ENSMUSG00000034837.12	chr9	Gnat1	protein_coding	-2.22114	0.000183567
ENSMUSG00000098021.2	chr15	Gm9522	processed_pseudogene	-1.72737	0.000202718
ENSMUSG00000024738.6	chr19	Pga5	protein_coding	-1.35382	0.0133414
ENSMUSG00000074217.8	chr8	2210011C24Rik	protein_coding	-0.878977	0.0171185
ENSMUSG00000074139.8	chr9	1700057G04Rik	protein_coding	-2.64949	6.15218e-05
ENSMUSG00000068349.12	chr15	Gml	protein_coding	-1.7011	0.000853534
ENSMUSG00000058005.3	chr3	Tdpoz3	protein_coding	-2.57474	1.03238e-05
ENSMUSG00000115205.1	chr15	Gm16374	processed_pseudogene	-0.613605	0.036426
ENSMUSG00000044697.5	chr17	Gm5479	processed_pseudogene	-1.76621	0.000281415
ENSMUSG00000071192.5	chr17	Wfikkn1	protein_coding	-1.47041	0.03162
ENSMUSG00000093610.7	chr19	Cyp2c53-ps	transcribed_unprocessed_pseudogene	-1.70764	0.00996131
ENSMUSG00000042750.7	chrX	Bex2	protein_coding	-0.716067	0.0237502
ENSMUSG00000053141.16	chr2	Ptprt	protein_coding	-1.21334	0.0145538
ENSMUSG00000080316.11	chr17	Spaca6	protein_coding	-1.32958	0.00524458
ENSMUSG00000070490.4	chr3	Gm10293	processed_pseudogene	-0.678436	0.0392678
ENSMUSG00000081413.3	chr2	Uqcrh-ps2	processed_pseudogene	-1.30062	0.0247181
ENSMUSG00000098019.1	chr7	Gm2546	processed_pseudogene	-1.08743	0.0059495
ENSMUSG00000052415.5	chr3	Tchh	protein_coding	-1.66238	0.000461295
ENSMUSG00000092060.4	chr5	Bend4	protein_coding	-1.48591	0.00314703
ENSMUSG00000011382.8	chr7	Dhdh	protein_coding	-0.681931	0.0389356
ENSMUSG00000086328.1	chr2	2700033N17Rik	lincRNA	-1.49897	0.0132355
ENSMUSG00000087263.1	chrX	Gm15726	antisense	-4.48283	4.74934e-07
ENSMUSG00000074639.6	chr10	Rdh16f2	protein_coding	-0.941058	0.0433184
ENSMUSG00000116657.1	chr17	AC127341.3	antisense	-0.967572	0.0121963
ENSMUSG00000097564.2	chr1	C430014B12Rik	processed_transcript	-0.705635	0.0459143
ENSMUSG00000041644.14	chr2	Slc5a12	protein_coding	-6.01235	3.23112e-08
ENSMUSG00000060380.3	chr9	C030014I23Rik	lincRNA	-0.913251	0.0136664
ENSMUSG00000085471.1	chr2	4933423P22Rik	antisense	-3.08095	0.00190839
ENSMUSG00000100714.6	chrX	2010308F09Rik	lincRNA	-1.61083	0.0155971
ENSMUSG00000062017.15	chr7	Abca14	protein_coding	-0.72313	0.0362387
ENSMUSG00000116617.1	chr16	AC130815.1	lincRNA	-1.43691	0.014403
ENSMUSG00000108683.1	chr7	Gm45017	lincRNA	-4.38695	1.82959e-06
ENSMUSG00000003505.15	chr7	Psg18	protein_coding	-1.12932	0.0256295
ENSMUSG00000079495.2	chr6	Nat8f6	protein_coding	-0.789579	0.030763
ENSMUSG00000031875.7	chr8	Cmtm3	protein_coding	-1.21904	0.0053245
ENSMUSG00000114835.1	chr13	Gm48194	sense_intronic	-0.819187	0.0356307
ENSMUSG00000078853.8	chr11	Igtp	protein_coding	-0.911836	0.0242953
ENSMUSG00000036853.5	chr3	Mcoln3	protein_coding	-1.51208	0.00544988
ENSMUSG00000056061.3	chr2	Gata5os	antisense	-0.893052	0.0423187
ENSMUSG00000103529.1	chr5	A730089K16Rik	TEC	-1.67071	0.0276207
ENSMUSG00000051627.3	chr13	Hist1h1e	protein_coding	-1.1168	0.00657975
ENSMUSG00000073929.12	chr7	Trim30e-ps1	transcribed_unprocessed_pseudogene	-1.01224	0.0109873
ENSMUSG00000026226.16	chr1	Spata3	protein_coding	-1.91396	0.0308147
ENSMUSG00000072849.10	chr12	Serpina1e	protein_coding	-1.4858	0.00334912
ENSMUSG00000098053.1	chr5	Gm27033	lincRNA	-2.2426	0.000200929
ENSMUSG00000035951.2	chr7	Ascl3	protein_coding	-1.32186	0.00550268
ENSMUSG00000050296.14	chr1	Abca12	protein_coding	-1.14874	0.047051
ENSMUSG00000053678.7	chr8	Defb40	protein_coding	-1.51096	0.00593047
ENSMUSG00000043398.5	chr12	Gpr135	protein_coding	-1.35067	0.00910076
ENSMUSG00000000386.15	chr16	Mx1	protein_coding	-0.986353	0.0132724
ENSMUSG00000036641.9	chr2	Ccdc148	protein_coding	-1.19496	0.0144639
ENSMUSG00000063851.12	chr4	Rnf183	protein_coding	-2.10264	0.000207902
ENSMUSG00000032487.8	chr1	Ptgs2	protein_coding	-3.5692	5.49055e-06
ENSMUSG00000096991.1	chr10	Gm26789	antisense	-1.89834	0.000797895
ENSMUSG00000045009.9	chr6	Prrt3	protein_coding	-1.3563	0.00386382
ENSMUSG00000102861.1	chr9	Gm37637	antisense	-0.942652	0.0154922
ENSMUSG00000066170.7	chr17	E230001N04Rik	lincRNA	-3.62054	2.32796e-06
ENSMUSG00000021448.7	chr13	Shc3	protein_coding	-1.79702	0.00211589
ENSMUSG00000072844.6	chrX	G530011O06Rik	processed_transcript	-1.56708	0.0352619
ENSMUSG00000027375.14	chr2	Mal	protein_coding	-1.08964	0.0106262
ENSMUSG00000097413.2	chr18	A830052D11Rik	lincRNA	-1.12472	0.01408
ENSMUSG00000035745.9	chr10	Grin3b	protein_coding	-1.48507	0.0103301
ENSMUSG00000075602.10	chr15	Ly6a	protein_coding	-1.02134	0.0373925
ENSMUSG00000115976.1	chr15	Gm31462	antisense	-1.28136	0.0442869
ENSMUSG00000079845.8	chrX	Xlr4a	protein_coding	-5.78808	0.00357817
ENSMUSG00000024553.7	chr18	Galr1	protein_coding	-1.87618	0.00198215
ENSMUSG00000045007.9	chr11	Tubg2	protein_coding	-1.32192	0.00735431
ENSMUSG00000115750.1	chr15	Gm49282	lincRNA	-2.16452	0.00149648
ENSMUSG00000103731.1	chr9	Gm17530	TEC	-1.1996	0.0129793
ENSMUSG00000080254.4	chrX	Fam220-ps	processed_pseudogene	-3.07182	2.81756e-05
ENSMUSG00000038496.16	chr1	Slc19a3	protein_coding	-1.5127	0.0042755
ENSMUSG00000110350.1	chr7	Gm10252	TEC	-0.922534	0.0315163
ENSMUSG00000104693.1	chr3	Gm42941	sense_intronic	-2.05589	0.00226114
ENSMUSG00000024617.16	chr18	Camk2a	protein_coding	-1.13976	0.03575
ENSMUSG00000059588.13	chr2	Calcrl	protein_coding	-1.18129	0.023895
ENSMUSG00000048827.12	chr8	Pkd1l3	protein_coding	-0.96343	0.0416656
ENSMUSG00000104557.1	chr3	Gm36520	lincRNA	-1.02813	0.0218505
ENSMUSG00000104340.1	chr1	Gm10522	lincRNA	-1.35114	0.00762086
ENSMUSG00000004668.14	chr11	Abca13	protein_coding	-1.24065	0.0260604
ENSMUSG00000033634.7	chr6	Nat8f2	protein_coding	-1.35132	0.00836148
ENSMUSG00000105419.1	chr3	Gm43205	TEC	-1.38699	0.0204445
ENSMUSG00000046259.2	chr3	Sprr2h	protein_coding	-5.48408	0.00033608
ENSMUSG00000097974.1	chr7	Gm10605	lincRNA	-1.22909	0.0402614
ENSMUSG00000026532.7	chr1	Spta1	protein_coding	-1.72175	0.00938723
ENSMUSG00000052783.16	chr5	Grk4	protein_coding	-2.00795	0.00177256
ENSMUSG00000020419.11	chr11	Hormad2	protein_coding	-1.54691	0.022426
ENSMUSG00000001588.12	chr11	Acap1	protein_coding	-2.05028	0.0232377
ENSMUSG00000028019.9	chr3	Pdgfc	protein_coding	-2.05156	0.00685784
ENSMUSG00000033579.16	chr8	Fa2h	protein_coding	-1.48549	0.0113449
ENSMUSG00000059864.2	chr11	Olfr1393	protein_coding	-1.20432	0.0400861
ENSMUSG00000092008.1	chr19	Cyp2c69	protein_coding	-5.49876	0.000187403
ENSMUSG00000109936.1	chr7	Gm45889	lincRNA	-2.16698	0.00340364
ENSMUSG00000015090.13	chr2	Ptgds	protein_coding	-1.84574	0.0171863
ENSMUSG00000112805.1	chr10	Gm34574	lincRNA	-1.7742	0.00568161
ENSMUSG00000032661.9	chr5	Oas3	protein_coding	-1.53127	0.0386655
ENSMUSG00000025092.6	chr19	Hspa12a	protein_coding	-2.05179	0.00692847
ENSMUSG00000032420.8	chr9	Nt5e	protein_coding	-1.41811	0.0472828
ENSMUSG00000092528.9	chr11	Nlrp1c-ps	transcribed_unprocessed_pseudogene	-1.998	0.00351798
ENSMUSG00000062826.7	chr8	Ces2f	protein_coding	-1.55942	0.0150931
ENSMUSG00000032482.9	chr9	Cspg5	protein_coding	-1.38526	0.0409256
ENSMUSG00000114210.1	chr18	A330084C13Rik	antisense	-0.929532	0.0488572
ENSMUSG00000064361.1	chrM	mt-Tr	Mt_tRNA	-2.92778	0.0203915
ENSMUSG00000034205.16	chr14	Loxl2	protein_coding	-1.78949	0.00831782
ENSMUSG00000029844.9	chr6	Hoxa1	protein_coding	-2.34638	0.00225325
ENSMUSG00000086695.1	chrX	Gm15247	antisense	-1.61258	0.0098806
ENSMUSG00000000792.2	chr8	Slc5a5	protein_coding	-1.36419	0.0177471
ENSMUSG00000086331.1	chr16	Gm16310	sense_intronic	-1.80628	0.0288785
ENSMUSG00000090486.2	chr1	BC035947	protein_coding	-3.76148	0.000298133
ENSMUSG00000085448.1	chr2	Gm13963	antisense	-1.78947	0.00774882
ENSMUSG00000033355.6	chr16	Rtp4	protein_coding	-1.38531	0.0389362
ENSMUSG00000102559.1	chr1	Gm37570	TEC	-2.34512	0.00306345
ENSMUSG00000031654.16	chr8	Cbln1	protein_coding	-1.98767	0.0203077
ENSMUSG00000056457.6	chr13	Prl2c3	protein_coding	-2.19924	0.0194781
ENSMUSG00000025804.5	chr9	Ccr1	protein_coding	-5.32082	0.00725547
ENSMUSG00000081772.1	chr4	Gm13131	processed_pseudogene	-1.54702	0.0240214
ENSMUSG00000114369.1	chr13	Gm41077	antisense	-1.35796	0.0361739
ENSMUSG00000056148.8	chr10	Rdh9	protein_coding	-3.1438	0.000476038
ENSMUSG00000059412.7	chr9	Fxyd2	protein_coding	-2.27838	0.00643435
ENSMUSG00000006784.14	chr11	Ttc25	protein_coding	-1.5589	0.0347524
ENSMUSG00000105006.1	chr5	Gm9484	lincRNA	-1.35792	0.0356973
ENSMUSG00000099767.1	chr1	Gm28884	antisense	-1.60015	0.0374606
ENSMUSG00000104665.1	chr5	Gm43366	TEC	-2.11855	0.00383578
ENSMUSG00000102748.1	chr18	Pcdhgb2	protein_coding	-1.266	0.0345666
ENSMUSG00000022838.14	chr16	Eaf2	protein_coding	-1.60768	0.0182675
ENSMUSG00000055538.7	chr14	Zcchc24	protein_coding	-1.72901	0.0118008
ENSMUSG00000020912.4	chr11	Krt12	protein_coding	-2.57381	0.001941
ENSMUSG00000037973.6	chr6	Itprid1	protein_coding	-1.5308	0.0422173
ENSMUSG00000110289.1	chr8	4930412F12Rik	TEC	-2.12685	0.0132994
ENSMUSG00000076848.3	chr14	Trav15-2-dv6-2	TR_V_gene	-2.04697	0.0373925
ENSMUSG00000037405.8	chr9	Icam1	protein_coding	-1.98416	0.0109572
ENSMUSG00000107350.1	chr5	Gm19610	antisense	-1.87457	0.0088639
ENSMUSG00000032346.7	chr9	Ooep	protein_coding	-1.358	0.0352378
ENSMUSG00000051228.5	chrX	Nyx	protein_coding	-1.87456	0.0085796
ENSMUSG00000114535.1	chr13	Gm47246	TEC	-1.53108	0.0389356
ENSMUSG00000113788.1	chr13	Gm47904	lincRNA	-1.54678	0.03344
ENSMUSG00000100362.1	chr1	Gm1833	processed_pseudogene	-1.73967	0.0228921
ENSMUSG00000026414.13	chr1	Tnnt2	protein_coding	-1.26597	0.0401626
ENSMUSG00000063820.11	chr5	Arl9	protein_coding	-1.41809	0.0473062
ENSMUSG00000106209.1	chr5	Gm42918	antisense	-1.60045	0.0276622
ENSMUSG00000059003.12	chr16	Grin2a	protein_coding	-1.98379	0.00986124
ENSMUSG00000020251.13	chr10	Glt8d2	protein_coding	-1.73972	0.0197039
ENSMUSG00000085081.1	chr11	Rptoros	antisense	-1.54688	0.0232217
ENSMUSG00000040612.13	chr1	Ildr2	protein_coding	-2.52849	0.0484183
ENSMUSG00000059668.6	chr15	Krt4	protein_coding	-3.29731	0.0061999
ENSMUSG00000095134.2	chrY	Mid1-ps1	unprocessed_pseudogene	-4.92857	0.00116663
ENSMUSG00000065468.1	chr1	Mir26b	miRNA	-2.49745	0.00331465
ENSMUSG00000078588.10	chr4	Ccdc24	protein_coding	-2.24664	0.0443164
ENSMUSG00000112778.1	chr10	Gm33677	lincRNA	-3.18949	0.0102327
ENSMUSG00000095615.1	chr10	Gm26243	snRNA	-3.07097	0.0412767
ENSMUSG00000073408.2	chr17	Mucl3	protein_coding	-3.50211	0.00115648
ENSMUSG00000117525.1	chr17	AC151270.2	antisense	-2.33133	0.00920695
ENSMUSG00000051748.2	chr11	Wfdc21	protein_coding	-5.03458	0.000339683
ENSMUSG00000114731.1	chr13	Gm47914	lincRNA	-3.29837	0.00706814
ENSMUSG00000101750.3	chr11	Olfr1392	protein_coding	-2.64142	0.00938042
ENSMUSG00000032372.14	chr9	Plscr2	protein_coding	-2.53671	0.0353122
ENSMUSG00000086789.1	chr11	Lyrm7os	antisense	-3.50265	0.000942288
ENSMUSG00000106927.1	chr5	Gm43598	lincRNA	-2.93364	0.023837
ENSMUSG00000091956.2	chr9	C2cd4b	protein_coding	-2.04784	0.0146118
ENSMUSG00000028558.14	chr4	Calr4	protein_coding	-2.93705	0.0371739
ENSMUSG00000038311.13	chr17	2410017I17Rik	lincRNA	-3.06291	0.0228078
ENSMUSG00000071553.10	chr6	Cpa2	protein_coding	-2.24086	0.0145184
ENSMUSG00000082867.1	chr5	Gm15730	processed_pseudogene	-2.24087	0.0144639
ENSMUSG00000027994.14	chr3	Mcub	protein_coding	-1.75431	0.0356552
ENSMUSG00000041180.13	chr19	Hectd2	protein_coding	-2.53744	0.0136125
ENSMUSG00000069835.10	chr11	Sat2	protein_coding	-4.93262	0.0164325
ENSMUSG00000066178.2	chr4	6030445D17Rik	protein_coding	-1.66726	0.0292966
ENSMUSG00000032854.12	chr3	Ugt8a	protein_coding	-3.40583	0.00186268
ENSMUSG00000068117.10	chr15	Mei1	protein_coding	-3.30144	0.00516843
ENSMUSG00000100257.1	chr1	C4bp-ps1	unprocessed_pseudogene	-2.14401	0.0233918
ENSMUSG00000086474.2	chr11	9130204K15Rik	lincRNA	-2.0393	0.041712
ENSMUSG00000096768.7	chrY	Gm47283	protein_coding	-3.30225	0.00335863
ENSMUSG00000024028.7	chr17	Tff2	protein_coding	-2.24094	0.01487
ENSMUSG00000001120.15	chr10	Pcbp3	protein_coding	-1.66893	0.0496089
ENSMUSG00000070686.10	chr5	C87414	protein_coding	-3.06921	0.0118697
ENSMUSG00000114355.1	chr13	Gm40916	lincRNA	-4.36753	0.0120969
ENSMUSG00000038203.18	chr6	Hoxa13	protein_coding	-4.80082	0.000875757
ENSMUSG00000111938.1	chr12	2900045O20Rik	lincRNA	-1.87172	0.0363896
ENSMUSG00000083416.1	chrX	Gm15378	processed_pseudogene	-2.14313	0.0307304
ENSMUSG00000027913.5	chr3	Crct1	protein_coding	-2.4242	0.0355082
ENSMUSG00000050810.8	chr4	Oog3	protein_coding	-2.42455	0.0271008
ENSMUSG00000114742.1	chr19	Gm47936	antisense	-3.06902	0.0102412
ENSMUSG00000098749.1	chr6	Gm27477	misc_RNA	-2.3043	0.0363643
ENSMUSG00000101581.6	chr9	C430002N11Rik	processed_transcript	-2.53739	0.0130213
ENSMUSG00000057378.15	chr2	Ryr3	protein_coding	-2.53649	0.024235
ENSMUSG00000002007.5	chrX	Srpk3	protein_coding	-2.42559	0.0219208
ENSMUSG00000026644.7	chr2	Acbd7	protein_coding	-4.52694	0.0162993
ENSMUSG00000115979.1	chr15	Gm49410	TEC	-4.52325	0.00285879
ENSMUSG00000079436.3	chr1	Kcnj13	protein_coding	-3.07472	0.0472189
ENSMUSG00000005493.15	chr3	Msh4	protein_coding	-2.79546	0.0418793
ENSMUSG00000087240.1	chr16	Gm15976	antisense	-2.42653	0.0353122
ENSMUSG00000090217.1	chr8	Gm16116	antisense	-2.30421	0.0381343
ENSMUSG00000084965.1	chr6	Gm13857	transcribed_processed_pseudogene	-4.17497	0.0145184
ENSMUSG00000078143.3	chr8	Gm17344	antisense	-4.52763	0.00847432
ENSMUSG00000097794.2	chr14	Gm2990	antisense	-4.36109	0.00974806
ENSMUSG00000085524.1	chr2	Gm14224	antisense	-4.5204	0.0121592
ENSMUSG00000111654.1	chr9	Gm47077	antisense	-4.36066	0.00592892
ENSMUSG00000106178.1	chr5	Gm42987	TEC	-2.30434	0.0373956
ENSMUSG00000098669.1	chr4	Gm27580	misc_RNA	-3.96496	0.0257429
ENSMUSG00000071633.11	chr19	Gm4952	protein_coding	-4.18561	0.0205539
ENSMUSG00000112304.1	chr10	Gm35206	antisense	-2.78919	0.0446985
ENSMUSG00000091842.2	chr18	Gm16490	processed_pseudogene	-4.3612	0.00572171
ENSMUSG00000063434.5	chr19	Sorcs3	protein_coding	-4.17953	0.0211027
ENSMUSG00000083346.3	chrX	Gm8260	processed_pseudogene	-3.97269	0.0471691
ENSMUSG00000010592.9	chr17	Dazl	protein_coding	-3.97278	0.0487238
ENSMUSG00000086382.1	chr2	Chrna1os	antisense	-3.96272	0.0401479
ENSMUSG00000110537.1	chr8	Gm4316	lincRNA	-3.96922	0.0200019
ENSMUSG00000052955.5	chr6	Cpvl	protein_coding	-3.96877	0.0240699
ENSMUSG00000056895.4	chr11	Hist3h2ba	protein_coding	-3.96857	0.0257429
ENSMUSG00000031535.7	chr8	Dkk4	protein_coding	-4.18307	0.0233457
ENSMUSG00000021492.15	chr13	F12	protein_coding	-4.17932	0.0121063
ENSMUSG00000089827.1	chr13	1700023H06Rik	processed_transcript	-3.72467	0.038969
ENSMUSG00000109314.1	chr7	Gm44699	sense_intronic	-3.96935	0.020482
ENSMUSG00000044912.10	chr12	Syt16	protein_coding	-3.96949	0.0200892
ENSMUSG00000107487.1	chr6	Gm44156	processed_pseudogene	-3.96716	0.0297912
ENSMUSG00000117232.1	chr16	CT030665.2	lincRNA	-3.72449	0.038869
ENSMUSG00000070306.3	chr9	Ccdc153	protein_coding	-3.72351	0.0424157
ENSMUSG00000048764.16	chr5	Tmprss11f	protein_coding	-3.96946	0.0207444
ENSMUSG00000114034.1	chr12	Gm9267	processed_pseudogene	-3.96985	0.0478089
ENSMUSG00000112803.1	chr10	Gm36543	lincRNA	-3.72478	0.0392542
ENSMUSG00000029597.14	chr5	Sds	protein_coding	-3.72492	0.0412929
ENSMUSG00000068615.4	chr2	Gjd2	protein_coding	-3.72533	0.0487183
ENSMUSG00000114721.1	chr19	Gm47938	antisense	-3.72554	0.0431179
ENSMUSG00000037833.14	chr14	Sh2d4b	protein_coding	-3.72448	0.0392542
ENSMUSG00000080869.1	chr4	Gm11856	processed_pseudogene	-3.72448	0.0392542

## Sheet: Organoids_DEG_Up_VilCreVsCDK8
Gene.ID	Chrom	Gene.Name	Biotype	Log2FC CDK8iIEC-KO	FDR
ENSMUSG00000069049.11	chrY	Eif2s3y	protein_coding	13.3785	0
ENSMUSG00000069045.11	chrY	Ddx3y	protein_coding	13.1202	0
ENSMUSG00000056673.14	chrY	Kdm5d	protein_coding	12.1034	0
ENSMUSG00000068457.14	chrY	Uty	protein_coding	12.0778	0
ENSMUSG00000058618.6	chr8	AY761184	protein_coding	2.103	5.70021e-198
ENSMUSG00000073643.11	chr1	Wdfy1	protein_coding	2.06968	2.93673e-161
ENSMUSG00000105703.2	chr14	Gm43305	processed_transcript	1.2766	1.1491e-20
ENSMUSG00000044017.16	chr5	Adgrd1	protein_coding	1.56161	4.64818e-17
ENSMUSG00000005360.14	chr15	Slc1a3	protein_coding	1.96825	1.05312e-99
ENSMUSG00000029762.6	chr6	Akr1b8	protein_coding	1.17736	9.26147e-46
ENSMUSG00000027890.17	chr3	Gstm4	protein_coding	1.11288	2.40722e-17
ENSMUSG00000031877.9	chr8	Ces2g	protein_coding	1.03596	2.79976e-16
ENSMUSG00000110631.1	chr8	Gm42047	lincRNA	1.00334	4.30489e-13
ENSMUSG00000061958.5	chr8	Gm14851	protein_coding	1.14676	1.35285e-56
ENSMUSG00000095457.3	chr7	Gm8989	unprocessed_pseudogene	1.6945	1.03307e-16
ENSMUSG00000079620.13	chr16	Muc4	protein_coding	1.15881	7.08933e-20
ENSMUSG00000031957.6	chr8	Ctrb1	protein_coding	1.10596	6.36579e-20
ENSMUSG00000022947.8	chr16	Cbr3	protein_coding	0.937716	7.666e-22
ENSMUSG00000025492.6	chr7	Ifitm3	protein_coding	1.21886	1.10276e-56
ENSMUSG00000030605.15	chr7	Mfge8	protein_coding	1.00512	7.49066e-34
ENSMUSG00000036526.8	chr5	Card11	protein_coding	1.39709	1.36601e-96
ENSMUSG00000002944.15	chr5	Cd36	protein_coding	1.44474	2.63343e-49
ENSMUSG00000030513.14	chr7	Pcsk6	protein_coding	1.07708	1.12174e-41
ENSMUSG00000040562.12	chr3	Gstm2	protein_coding	0.914657	6.09167e-15
ENSMUSG00000047517.11	chr7	Dmbt1	protein_coding	0.771671	2.38495e-19
ENSMUSG00000062168.12	chrX	Ppef1	protein_coding	2.28258	1.76032e-40
ENSMUSG00000000957.11	chr14	Mmp14	protein_coding	0.902159	5.0877e-38
ENSMUSG00000073987.4	chr4	Ggh	protein_coding	1.1159	6.10703e-33
ENSMUSG00000058135.12	chr3	Gstm1	protein_coding	0.714124	1.40461e-18
ENSMUSG00000035896.5	chr14	Rnase1	protein_coding	1.17055	4.91351e-38
ENSMUSG00000107369.1	chr5	Gstm2-ps1	processed_pseudogene	0.723864	1.12393e-12
ENSMUSG00000042251.12	chr1	Pm20d1	protein_coding	0.993363	5.57904e-34
ENSMUSG00000087150.7	chr6	BC064078	transcribed_unprocessed_pseudogene	1.97917	2.81329e-11
ENSMUSG00000074437.5	chr8	Defa29	protein_coding	1.0719	3.00104e-12
ENSMUSG00000010663.4	chr19	Fads1	protein_coding	0.712697	7.91565e-23
ENSMUSG00000061689.15	chr2	Dlgap4	protein_coding	0.775337	3.6628e-13
ENSMUSG00000055612.15	chr2	Cdca7	protein_coding	0.695081	7.64858e-16
ENSMUSG00000056973.6	chr8	Ces1d	protein_coding	0.796555	5.12177e-14
ENSMUSG00000037820.15	chr2	Tgm2	protein_coding	0.752571	2.37723e-21
ENSMUSG00000110935.1	chr10	Gm8834	processed_pseudogene	0.677041	3.92686e-13
ENSMUSG00000028996.9	chr4	Rbp7	protein_coding	1.0204	1.2742e-32
ENSMUSG00000004038.9	chr3	Gstm3	protein_coding	0.604477	5.08035e-35
ENSMUSG00000020847.15	chr11	Rph3al	protein_coding	0.73904	1.34958e-10
ENSMUSG00000027997.9	chr3	Casp6	protein_coding	0.623098	2.4698e-09
ENSMUSG00000033453.8	chr9	Adamts15	protein_coding	0.91589	2.95521e-32
ENSMUSG00000027030.15	chr2	Stk39	protein_coding	0.642378	2.69555e-14
ENSMUSG00000059058.7	chr1	Tma7-ps	processed_pseudogene	0.897512	3.22967e-33
ENSMUSG00000091561.2	chr18	Gm6665	protein_coding	0.863604	5.21814e-13
ENSMUSG00000019893.13	chr10	Ros1	protein_coding	1.825	9.84646e-27
ENSMUSG00000038644.14	chr7	Pold1	protein_coding	0.647777	1.99315e-24
ENSMUSG00000068323.12	chr6	Slc4a5	protein_coding	0.627843	2.83707e-08
ENSMUSG00000112129.1	chr10	Pbld1	protein_coding	0.858153	1.00078e-20
ENSMUSG00000020808.3	chr11	Pimreg	protein_coding	2.14403	3.34006e-30
ENSMUSG00000043705.7	chr17	Capn13	protein_coding	0.923807	6.01525e-29
ENSMUSG00000039263.16	chr2	Npepl1	protein_coding	0.599979	2.71479e-15
ENSMUSG00000025289.15	chrX	Prdx4	protein_coding	0.725213	5.48337e-20
ENSMUSG00000066438.6	chr12	Plekhd1	protein_coding	1.08056	1.36265e-26
ENSMUSG00000036805.13	chr2	Noxa1	protein_coding	0.731147	8.9767e-10
ENSMUSG00000024691.13	chr19	Fam111a	protein_coding	0.640185	1.62432e-14
ENSMUSG00000029168.14	chr5	Dpysl5	protein_coding	1.74355	1.91404e-18
ENSMUSG00000007080.14	chr5	Pole	protein_coding	0.585001	3.03363e-10
ENSMUSG00000029596.13	chr5	Sdsl	protein_coding	0.654049	2.62981e-11
ENSMUSG00000031562.15	chr8	Dctd	protein_coding	0.766973	1.02017e-26
ENSMUSG00000027298.17	chr2	Tyro3	protein_coding	1.03181	3.60367e-16
ENSMUSG00000044005.13	chr10	Gls2	protein_coding	0.857981	3.93392e-14
ENSMUSG00000026610.13	chr1	Esrrg	protein_coding	0.631017	3.89207e-07
ENSMUSG00000024525.6	chr18	Impa2	protein_coding	0.652855	2.83023e-20
ENSMUSG00000094497.1	chr1	Gm8210	processed_pseudogene	1.36929	1.82103e-13
ENSMUSG00000039994.15	chr10	Timeless	protein_coding	0.697138	1.66555e-26
ENSMUSG00000021175.15	chr12	Cdca7l	protein_coding	0.674024	1.26654e-23
ENSMUSG00000058794.12	chr15	Nfe2	protein_coding	1.19691	5.72477e-10
ENSMUSG00000055748.12	chr15	Gsdmc4	protein_coding	0.868722	0.0177066
ENSMUSG00000079180.4	chr1	Mptx2	protein_coding	1.79654	1.66457e-29
ENSMUSG00000060675.13	chr19	Pla2g16	protein_coding	0.605144	2.79976e-16
ENSMUSG00000020658.10	chr12	Efr3b	protein_coding	0.765987	1.37821e-22
ENSMUSG00000116542.1	chr16	Gm17783	protein_coding	0.65803	0.00023039
ENSMUSG00000078964.2	chr8	Ces1b	protein_coding	1.44121	1.37535e-17
ENSMUSG00000042249.11	chr5	Grk3	protein_coding	1.12454	1.94503e-09
ENSMUSG00000097415.2	chr7	AU020206	lincRNA	0.618987	4.63474e-14
ENSMUSG00000033373.16	chr12	Fntb	protein_coding	0.598143	5.01458e-18
ENSMUSG00000017493.12	chr11	Igfbp4	protein_coding	0.763971	1.07267e-05
ENSMUSG00000041895.15	chr11	Wipi1	protein_coding	0.58653	6.93959e-18
ENSMUSG00000023249.15	chr9	Parp3	protein_coding	0.89297	2.69165e-13
ENSMUSG00000036580.15	chr3	Spg20	protein_coding	0.588601	1.91166e-13
ENSMUSG00000101939.1	chr1	Gm28438	unprocessed_pseudogene	3.95251	2.68407e-38
ENSMUSG00000034023.16	chr6	Fancd2	protein_coding	0.6757	3.97062e-09
ENSMUSG00000057604.9	chr6	Lmcd1	protein_coding	0.82609	4.45608e-07
ENSMUSG00000032315.6	chr9	Cyp1a1	protein_coding	1.1556	0.000428079
ENSMUSG00000040466.16	chr7	Blvrb	protein_coding	0.71407	2.1783e-07
ENSMUSG00000032827.15	chr6	Ppp1r9a	protein_coding	0.924096	6.21795e-06
ENSMUSG00000034275.18	chr9	Igsf9b	protein_coding	0.818439	1.30735e-05
ENSMUSG00000023571.4	chr4	C1qtnf12	protein_coding	0.736965	3.19465e-07
ENSMUSG00000025608.9	chr6	Podxl	protein_coding	0.941305	9.34524e-05
ENSMUSG00000063445.14	chr16	Nmral1	protein_coding	0.795793	2.70815e-16
ENSMUSG00000074653.10	chr3	Lrrc31	protein_coding	0.90791	1.88056e-13
ENSMUSG00000008999.7	chr2	Bmp7	protein_coding	0.603319	1.67237e-20
ENSMUSG00000013846.10	chr15	St3gal1	protein_coding	0.751894	5.40844e-20
ENSMUSG00000027577.14	chr2	Chrna4	protein_coding	4.93454	9.06793e-47
ENSMUSG00000070304.12	chr9	Scn2b	protein_coding	0.790601	3.80669e-13
ENSMUSG00000027860.15	chr3	Vangl1	protein_coding	0.952646	1.06702e-08
ENSMUSG00000024186.15	chr17	Rgs11	protein_coding	0.98705	2.31971e-11
ENSMUSG00000026955.13	chr2	Sapcd2	protein_coding	0.633153	4.38097e-19
ENSMUSG00000028438.16	chr4	Kif24	protein_coding	0.616454	5.85543e-11
ENSMUSG00000078586.3	chr11	Gm11735	unprocessed_pseudogene	1.26226	1.57524e-11
ENSMUSG00000056836.8	chr7	Gm6851	processed_pseudogene	0.784646	9.26484e-11
ENSMUSG00000030671.9	chr7	Pde3b	protein_coding	1.25274	1.60482e-11
ENSMUSG00000035226.5	chr2	Rims4	protein_coding	0.662809	0.00085686
ENSMUSG00000022505.9	chr16	Emp2	protein_coding	0.679926	3.66048e-09
ENSMUSG00000019917.10	chr10	2021-09-10	protein_coding	0.633673	2.10235e-09
ENSMUSG00000050288.6	chr11	Fzd2	protein_coding	1.02354	8.97026e-14
ENSMUSG00000032579.14	chr9	Hemk1	protein_coding	1.41067	2.04246e-11
ENSMUSG00000046295.13	chr8	Ankle1	protein_coding	0.602471	4.69008e-07
ENSMUSG00000042429.8	chr1	Adora1	protein_coding	0.830531	0.00157877
ENSMUSG00000070713.5	chr8	Gm10282	protein_coding	0.613533	9.04363e-08
ENSMUSG00000041147.10	chr5	Brca2	protein_coding	0.599071	9.1568e-14
ENSMUSG00000037169.15	chr12	Mycn	protein_coding	1.05887	4.01912e-11
ENSMUSG00000035606.8	chr9	Ky	protein_coding	1.74662	5.64973e-17
ENSMUSG00000040860.16	chr4	Crocc	protein_coding	0.679241	1.36311e-07
ENSMUSG00000040811.15	chr7	Eml2	protein_coding	0.605344	2.01038e-08
ENSMUSG00000101036.1	chrY	Gm28588	antisense	8.85487	4.72394e-46
ENSMUSG00000025396.7	chr10	Hsd17b6	protein_coding	0.633031	7.63464e-07
ENSMUSG00000038425.17	chr18	Poli	protein_coding	0.765322	1.1871e-07
ENSMUSG00000042155.3	chr2	Klhl23	protein_coding	0.926196	2.72071e-06
ENSMUSG00000059834.12	chr3	Sclt1	protein_coding	0.620044	2.43954e-14
ENSMUSG00000074749.10	chr2	Kiz	protein_coding	0.799535	3.07157e-12
ENSMUSG00000020331.9	chr10	Hcn2	protein_coding	1.02409	2.58631e-16
ENSMUSG00000030048.5	chr6	Gkn3	protein_coding	1.63819	1.42565e-09
ENSMUSG00000039187.16	chr7	Fanci	protein_coding	0.598001	0.000113776
ENSMUSG00000023495.13	chr9	Pcbp4	protein_coding	1.09829	9.48417e-11
ENSMUSG00000031756.5	chr8	Cenpn	protein_coding	0.631289	3.42786e-08
ENSMUSG00000020376.16	chr11	Rnf130	protein_coding	0.679976	2.29192e-11
ENSMUSG00000027353.14	chr2	Mcm8	protein_coding	0.617444	7.45298e-08
ENSMUSG00000027698.14	chr3	Nceh1	protein_coding	0.655403	5.5542e-10
ENSMUSG00000039765.15	chr5	Cc2d2a	protein_coding	0.961195	3.13242e-14
ENSMUSG00000019528.18	chr3	Gyg	protein_coding	0.64212	6.06647e-11
ENSMUSG00000027550.14	chr3	Lrrcc1	protein_coding	0.630639	2.20969e-06
ENSMUSG00000009248.6	chr7	Ascl2	protein_coding	0.850122	5.63877e-07
ENSMUSG00000031821.11	chr8	Gins2	protein_coding	0.607445	4.93111e-11
ENSMUSG00000046159.16	chr13	Chrm3	protein_coding	0.805265	6.52754e-08
ENSMUSG00000086813.1	chr2	Gm13657	processed_transcript	0.685124	1.46342e-09
ENSMUSG00000026959.13	chr2	Grin1	protein_coding	0.823331	5.11623e-05
ENSMUSG00000026430.16	chr1	Rassf5	protein_coding	1.3136	3.38934e-12
ENSMUSG00000087060.7	chr11	Eldr	processed_transcript	0.790773	1.49886e-10
ENSMUSG00000045273.8	chr13	Cenph	protein_coding	0.649808	7.05922e-05
ENSMUSG00000039697.16	chr10	Ncoa7	protein_coding	0.782102	4.00607e-08
ENSMUSG00000096727.2	chr17	Psmb9	protein_coding	1.26459	1.3379e-09
ENSMUSG00000027339.15	chr2	Rassf2	protein_coding	0.943959	1.65385e-06
ENSMUSG00000023186.14	chr9	Vwa5a	protein_coding	0.75547	1.16788e-05
ENSMUSG00000021068.16	chr12	Nin	protein_coding	0.594031	0.000477827
ENSMUSG00000059895.13	chr15	Ptp4a3	protein_coding	0.659885	3.50481e-08
ENSMUSG00000032558.19	chr9	Nphp3	protein_coding	0.631479	1.08035e-06
ENSMUSG00000052751.16	chr6	Repin1	protein_coding	0.705528	5.91978e-10
ENSMUSG00000038295.14	chr5	Atg9b	protein_coding	0.699668	0.000805429
ENSMUSG00000056531.11	chr5	Ccdc18	protein_coding	0.745379	3.51181e-05
ENSMUSG00000029851.5	chr6	Tcaf2	protein_coding	1.0638	1.03718e-07
ENSMUSG00000019813.16	chr10	Cep57l1	protein_coding	0.698723	1.7265e-07
ENSMUSG00000035829.13	chr2	Ppp1r26	protein_coding	0.953184	2.28148e-05
ENSMUSG00000062007.13	chr8	Hsh2d	protein_coding	0.71894	0.000225428
ENSMUSG00000028039.11	chr3	Efna3	protein_coding	0.663976	0.00220049
ENSMUSG00000073433.11	chr17	Arhgdig	protein_coding	0.706014	0.000913544
ENSMUSG00000044252.18	chr18	Osbpl1a	protein_coding	0.701599	1.27692e-07
ENSMUSG00000075266.5	chr10	Cenpw	protein_coding	0.709874	1.9984e-07
ENSMUSG00000096956.2	chr15	Snhg18	lincRNA	0.760843	0.000240736
ENSMUSG00000019845.8	chr10	Tube1	protein_coding	0.704882	4.39075e-05
ENSMUSG00000030972.6	chr7	Acsm5	protein_coding	0.750473	2.47626e-05
ENSMUSG00000051726.6	chr12	Kcnf1	protein_coding	0.939324	2.08042e-07
ENSMUSG00000100826.6	chr7	Snhg14	processed_transcript	0.627312	0.000103074
ENSMUSG00000027454.10	chr2	Gins1	protein_coding	0.596103	4.55426e-07
ENSMUSG00000068101.11	chr15	Cenpm	protein_coding	0.637743	4.95012e-06
ENSMUSG00000056293.12	chr15	Gsdmc2	protein_coding	0.937735	0.0295485
ENSMUSG00000099876.1	chrY	Gm29650	lincRNA	8.38999	1.85778e-38
ENSMUSG00000037991.9	chr16	Rmi2	protein_coding	0.645809	0.000765976
ENSMUSG00000038917.4	chr8	3930402G23Rik	lincRNA	0.666017	8.91347e-05
ENSMUSG00000028933.11	chr5	Xrcc2	protein_coding	0.804082	1.72932e-05
ENSMUSG00000033906.5	chrX	Zdhhc15	protein_coding	0.910315	1.89605e-05
ENSMUSG00000060206.11	chr4	Zfp462	protein_coding	0.90556	2.50968e-07
ENSMUSG00000032766.9	chr6	Gng11	protein_coding	1.33344	4.1966e-07
ENSMUSG00000039814.15	chr8	Xkr5	protein_coding	1.21613	1.70945e-10
ENSMUSG00000046687.6	chr10	Gm5424	processed_pseudogene	0.766205	8.72843e-08
ENSMUSG00000028218.19	chr4	Fam92a	protein_coding	1.00278	7.94205e-07
ENSMUSG00000054169.7	chr7	Ceacam10	protein_coding	0.956074	2.59177e-09
ENSMUSG00000029541.12	chr5	Cyp2w1	protein_coding	0.748891	4.78305e-05
ENSMUSG00000031805.17	chr8	Jak3	protein_coding	0.937829	1.34421e-08
ENSMUSG00000053550.13	chr7	Shisa7	protein_coding	1.19696	1.97211e-08
ENSMUSG00000036086.16	chr1	Zranb3	protein_coding	0.62986	1.35544e-06
ENSMUSG00000063018.6	chrX	2010204K13Rik	processed_transcript	0.889294	1.18113e-06
ENSMUSG00000056888.11	chr10	Glipr1	protein_coding	0.900439	4.60781e-05
ENSMUSG00000049086.8	chr2	Bmyc	protein_coding	0.732641	1.39524e-05
ENSMUSG00000094463.2	chr13	Gm8546	processed_pseudogene	0.692097	8.81471e-05
ENSMUSG00000026832.12	chr2	Cytip	protein_coding	0.680781	0.00180299
ENSMUSG00000090394.8	chr1	4930523C07Rik	protein_coding	0.629456	0.000177146
ENSMUSG00000034118.15	chr5	Tpst1	protein_coding	1.00826	1.11755e-08
ENSMUSG00000029561.17	chr5	Oasl2	protein_coding	1.00773	0.00115648
ENSMUSG00000022701.18	chr16	Ccdc191	protein_coding	0.619809	5.99866e-07
ENSMUSG00000023328.14	chr5	Ache	protein_coding	0.669887	0.00129921
ENSMUSG00000074865.11	chr13	Zfp934	protein_coding	0.684093	0.000806991
ENSMUSG00000024352.11	chr18	Spata24	protein_coding	0.901055	2.84704e-05
ENSMUSG00000028332.13	chr4	Hemgn	protein_coding	0.615527	0.0429378
ENSMUSG00000113836.1	chr13	Gm3325	transcribed_processed_pseudogene	0.774046	0.000565311
ENSMUSG00000074867.4	chr13	Zfp808	protein_coding	1.21506	2.45432e-05
ENSMUSG00000060224.3	chr19	Pyroxd2	protein_coding	0.982515	0.000704582
ENSMUSG00000030796.17	chr7	Tead2	protein_coding	0.704465	0.00753771
ENSMUSG00000042770.8	chr6	Hebp1	protein_coding	0.601975	0.002121
ENSMUSG00000042010.16	chr5	Acacb	protein_coding	1.23871	0.00154493
ENSMUSG00000021552.7	chr13	Gkap1	protein_coding	0.997241	6.44099e-09
ENSMUSG00000030786.18	chr7	Itgam	protein_coding	1.38422	2.0696e-06
ENSMUSG00000022489.6	chr15	Pde1b	protein_coding	0.725376	3.48379e-06
ENSMUSG00000062175.13	chr2	Tgif2	protein_coding	0.889768	0.00441276
ENSMUSG00000032578.7	chr9	Cish	protein_coding	1.34919	7.35927e-10
ENSMUSG00000112489.1	chr12	9230116L04Rik	lincRNA	0.681946	0.0118363
ENSMUSG00000033427.14	chr10	Upb1	protein_coding	0.773519	0.011898
ENSMUSG00000084133.1	chr4	Gm12856	processed_pseudogene	0.608013	0.00410428
ENSMUSG00000078862.10	chr2	Gm14326	protein_coding	0.607415	8.12381e-05
ENSMUSG00000020101.14	chr10	Vsir	protein_coding	1.26121	0.00034907
ENSMUSG00000029499.11	chr5	Pxmp2	protein_coding	0.780877	0.000239108
ENSMUSG00000044827.10	chr5	Tlr1	protein_coding	0.803921	0.0311647
ENSMUSG00000067928.6	chr17	Zfp760	protein_coding	0.60227	0.00772587
ENSMUSG00000034579.17	chr11	Pla2g3	protein_coding	0.786005	0.00679789
ENSMUSG00000035142.18	chr12	Nubpl	protein_coding	0.672375	0.000304031
ENSMUSG00000058908.14	chr4	Pla2g2a	polymorphic_pseudogene	1.09405	6.91807e-07
ENSMUSG00000047749.2	chr6	Zc3hav1l	protein_coding	0.798331	0.00207973
ENSMUSG00000046636.5	chr18	Gm7729	unprocessed_pseudogene	1.14836	3.45535e-05
ENSMUSG00000037411.10	chr5	Serpine1	protein_coding	0.891208	0.000205407
ENSMUSG00000116673.1	chr16	A630089N07Rik	protein_coding	0.713016	0.00347602
ENSMUSG00000040913.10	chr19	Fbxw4	protein_coding	0.693227	0.00136903
ENSMUSG00000021619.6	chr13	Atg10	protein_coding	0.752672	0.00426573
ENSMUSG00000018822.7	chr19	Sfrp5	protein_coding	0.603367	0.0343066
ENSMUSG00000007216.6	chr6	Zfp775	protein_coding	1.3652	2.83707e-08
ENSMUSG00000095105.2	chr13	Edaradd	protein_coding	1.65289	3.9196e-08
ENSMUSG00000046572.10	chr5	Zfp518b	protein_coding	0.722892	0.0139885
ENSMUSG00000065952.13	chr8	C330021F23Rik	protein_coding	2.59044	2.49987e-11
ENSMUSG00000054659.13	chr4	Pm20d2	protein_coding	0.986586	0.000240248
ENSMUSG00000030930.14	chr7	Chst15	protein_coding	0.811642	0.00206933
ENSMUSG00000031255.14	chrX	Sytl4	protein_coding	0.773843	0.0063453
ENSMUSG00000039246.8	chr1	Lyplal1	protein_coding	0.988177	2.54174e-06
ENSMUSG00000037499.9	chr1	Nenf	protein_coding	0.688877	0.00877577
ENSMUSG00000024654.8	chr19	Asrgl1	protein_coding	0.668849	4.62564e-05
ENSMUSG00000063415.12	chr6	Cyp26b1	protein_coding	1.65766	8.15439e-08
ENSMUSG00000063145.10	chr2	Bbs5	protein_coding	0.722564	0.00312258
ENSMUSG00000040877.16	chr12	Wdr25	protein_coding	0.608948	0.0109877
ENSMUSG00000073968.4	chr7	Trim68	protein_coding	0.648226	0.0015882
ENSMUSG00000021262.15	chr12	Evl	protein_coding	0.862494	0.00118068
ENSMUSG00000074026.3	chr8	Gm6091	processed_pseudogene	0.730962	0.00242378
ENSMUSG00000053783.5	chr11	1700016K19Rik	protein_coding	1.11861	2.09846e-05
ENSMUSG00000078183.3	chr5	Gm15610	processed_pseudogene	1.76242	3.82007e-10
ENSMUSG00000078502.10	chr4	Gm13212	protein_coding	0.953656	0.000470249
ENSMUSG00000008450.8	chr8	Nutf2	protein_coding	0.629158	0.00902399
ENSMUSG00000073409.12	chr17	H2-Q6	protein_coding	1.05626	8.76956e-05
ENSMUSG00000037953.7	chr9	A4gnt	protein_coding	0.726395	0.00138047
ENSMUSG00000039063.5	chr2	Echdc3	protein_coding	1.3005	8.32594e-05
ENSMUSG00000073791.11	chr4	Efcab7	protein_coding	1.45975	7.57907e-07
ENSMUSG00000094430.2	chr16	Smbd1	protein_coding	0.904874	0.000476567
ENSMUSG00000041429.3	chr17	Nthl1	protein_coding	0.753862	3.62461e-05
ENSMUSG00000000948.16	chr7	Gm38393	protein_coding	0.722689	0.0197954
ENSMUSG00000097514.1	chr2	Gm17619	lincRNA	0.989525	0.0187579
ENSMUSG00000026873.9	chr2	Phf19	protein_coding	0.610518	0.00235978
ENSMUSG00000043505.8	chr6	Gimap5	protein_coding	0.754063	0.00443684
ENSMUSG00000062012.14	chr17	Zfp13	protein_coding	0.618496	0.000914947
ENSMUSG00000066191.12	chr4	Anks6	protein_coding	1.21921	5.77544e-07
ENSMUSG00000006154.13	chr7	Eps8l1	protein_coding	0.981776	3.06488e-05
ENSMUSG00000020268.13	chr11	Lyrm7	protein_coding	0.611445	0.000577078
ENSMUSG00000033460.14	chrX	Armcx1	protein_coding	0.656175	0.00747465
ENSMUSG00000041193.15	chr4	Pla2g5	protein_coding	0.605554	0.00504249
ENSMUSG00000059336.14	chr18	Slc14a1	protein_coding	1.54257	3.75633e-05
ENSMUSG00000041390.18	chr6	Mdfic	protein_coding	1.36747	8.13582e-08
ENSMUSG00000097203.2	chr8	4732419C18Rik	lincRNA	0.83754	0.000260942
ENSMUSG00000040189.17	chr7	Ccdc114	protein_coding	0.850168	0.000888174
ENSMUSG00000032177.17	chr9	Pde4a	protein_coding	1.43591	1.24489e-07
ENSMUSG00000053219.15	chr10	Raet1e	protein_coding	0.830295	0.00340337
ENSMUSG00000066724.3	chr7	Gm10175	transcribed_processed_pseudogene	0.858716	3.82959e-05
ENSMUSG00000014075.15	chr16	Tctex1d2	protein_coding	0.623707	0.00713739
ENSMUSG00000084174.3	chr7	Sycn	protein_coding	1.75226	1.26352e-07
ENSMUSG00000033644.5	chr14	Piwil2	protein_coding	1.00758	0.000441682
ENSMUSG00000063383.5	chr17	Zfp947	protein_coding	0.699463	0.0195601
ENSMUSG00000024403.16	chr17	Atp6v1g2	protein_coding	0.648456	0.00497532
ENSMUSG00000046667.14	chr4	Rbm12b1	protein_coding	0.693536	0.00753771
ENSMUSG00000020798.14	chr11	Spns3	protein_coding	0.977208	0.00138276
ENSMUSG00000021373.16	chr13	Cap2	protein_coding	0.74088	0.0133479
ENSMUSG00000040978.4	chr11	Gm11992	protein_coding	0.638524	0.00208517
ENSMUSG00000025602.13	chr9	Zfp202	protein_coding	0.666751	0.00342556
ENSMUSG00000023828.3	chr17	Slc22a3	protein_coding	1.07156	8.13817e-06
ENSMUSG00000105872.1	chr3	Gm9515	unprocessed_pseudogene	0.590159	0.0369632
ENSMUSG00000041912.12	chr3	Tdrkh	protein_coding	0.719278	0.00410428
ENSMUSG00000116165.1	chr15	Pdxp	protein_coding	0.600002	0.0144243
ENSMUSG00000097318.2	chr16	1700007L15Rik	bidirectional_promoter_lncRNA	0.685793	0.00879419
ENSMUSG00000038770.17	chr5	Kpna7	protein_coding	1.05719	0.000732838
ENSMUSG00000107476.2	chr6	Zfp862-ps	transcribed_unitary_pseudogene	0.627914	0.00598763
ENSMUSG00000025081.13	chr19	Tdrd1	protein_coding	0.681005	0.0010792
ENSMUSG00000024600.8	chr18	Slc27a6	protein_coding	0.895459	0.00407235
ENSMUSG00000087357.1	chr3	Gm12498	lincRNA	0.76874	0.00380679
ENSMUSG00000049588.13	chr11	Ccdc69	protein_coding	0.788304	0.00580029
ENSMUSG00000042340.6	chr7	Ctf1	protein_coding	0.673709	0.00212131
ENSMUSG00000044062.7	chr12	Plekhd1os	antisense	0.88634	0.000174205
ENSMUSG00000024349.9	chr18	Tmem173	protein_coding	0.716644	0.00683588
ENSMUSG00000033066.15	chr11	Gas7	protein_coding	1.63969	1.21106e-07
ENSMUSG00000081810.1	chr4	Gm11878	processed_pseudogene	0.789316	0.00248304
ENSMUSG00000019944.14	chr10	Rhobtb1	protein_coding	1.0223	0.0104905
ENSMUSG00000044320.14	chr2	1700001O22Rik	protein_coding	1.02732	0.000102112
ENSMUSG00000070605.4	chr4	Zfp992	protein_coding	1.01064	4.53381e-05
ENSMUSG00000045827.10	chr13	Serpinb9	protein_coding	1.84014	7.69865e-08
ENSMUSG00000003378.9	chr7	Grik5	protein_coding	0.619257	0.0357877
ENSMUSG00000038569.13	chr5	Rad9b	protein_coding	0.843896	0.00269091
ENSMUSG00000086443.1	chr4	4933421A08Rik	processed_transcript	0.720031	0.00241818
ENSMUSG00000029368.10	chr5	Alb	protein_coding	0.666815	0.00611218
ENSMUSG00000070000.13	chr8	Fcho1	protein_coding	0.850806	0.00108057
ENSMUSG00000032258.15	chr9	Lca5	protein_coding	1.57856	5.44641e-07
ENSMUSG00000090093.8	chr2	Gm14399	protein_coding	0.82528	0.00635804
ENSMUSG00000086494.1	chr5	2210417A02Rik	lincRNA	1.59687	7.32043e-07
ENSMUSG00000040592.11	chr11	Cd79b	protein_coding	0.969471	0.000344065
ENSMUSG00000037375.16	chr1	Hhat	protein_coding	1.08988	8.68005e-05
ENSMUSG00000034220.7	chr1	Gpc1	protein_coding	1.46525	1.70341e-05
ENSMUSG00000013083.8	chr7	2200002J24Rik	protein_coding	0.874227	0.00386382
ENSMUSG00000021913.8	chr14	Ogdhl	protein_coding	0.800749	0.00346292
ENSMUSG00000022261.6	chr15	Sdc2	protein_coding	0.791838	0.0187105
ENSMUSG00000055485.6	chr2	Soga1	protein_coding	0.714113	0.00851408
ENSMUSG00000058402.14	chr7	Zfp420	protein_coding	0.620091	0.0116438
ENSMUSG00000042616.8	chr4	Oscp1	protein_coding	0.72244	0.0204815
ENSMUSG00000028874.14	chr4	Fgr	protein_coding	0.910423	0.000601255
ENSMUSG00000033752.7	chr3	Mnd1	protein_coding	0.792494	0.00227203
ENSMUSG00000028133.17	chr3	Rwdd3	protein_coding	0.826095	0.00885778
ENSMUSG00000113412.1	chr13	Gm5191	processed_pseudogene	0.681473	0.0365214
ENSMUSG00000112160.1	chr10	BC024063	protein_coding	0.664767	0.0103383
ENSMUSG00000078234.6	chr4	Klhdc7a	protein_coding	1.34174	3.1968e-05
ENSMUSG00000039200.16	chr16	Atf7ip2	protein_coding	0.667824	0.0312838
ENSMUSG00000110148.1	chr8	5830408C22Rik	processed_transcript	0.766287	0.00432957
ENSMUSG00000040591.18	chr2	1110051M20Rik	protein_coding	0.589029	0.0300406
ENSMUSG00000029436.9	chr5	Mmp17	protein_coding	0.67053	0.00538974
ENSMUSG00000109222.1	chr7	Gm10297	processed_pseudogene	0.722839	0.0127871
ENSMUSG00000046402.10	chr9	Rbp1	protein_coding	0.722816	0.00525651
ENSMUSG00000074440.3	chr8	Defa3	protein_coding	0.877786	0.0221823
ENSMUSG00000028497.12	chr4	Hacd4	protein_coding	2.30761	2.67205e-07
ENSMUSG00000063328.6	chr3	Gm9396	processed_pseudogene	0.731016	0.0185152
ENSMUSG00000112110.1	chr10	AC158605.1	lincRNA	0.886231	0.00552303
ENSMUSG00000107689.1	chr6	Gm44386	lincRNA	2.66072	0.000410814
ENSMUSG00000075581.5	chr14	Gm16409	processed_pseudogene	0.719835	0.0106952
ENSMUSG00000051890.13	chr12	Klhdc1	protein_coding	0.850346	0.0189191
ENSMUSG00000095328.1	chr8	Defa-ps6	unprocessed_pseudogene	2.36502	2.2478e-05
ENSMUSG00000025265.14	chrX	Fgd1	protein_coding	1.61453	5.42422e-06
ENSMUSG00000075028.11	chr2	Prdm11	protein_coding	0.980434	0.001013
ENSMUSG00000074826.10	chr13	Gm10767	protein_coding	0.80408	0.0134588
ENSMUSG00000112795.1	chr12	Gm2027	processed_pseudogene	0.609361	0.0372796
ENSMUSG00000003949.16	chr11	Hlf	protein_coding	0.673133	0.0346322
ENSMUSG00000103898.1	chr12	Gm30238	TEC	0.955953	0.00598531
ENSMUSG00000022236.10	chr15	Ropn1l	protein_coding	1.36512	3.8657e-05
ENSMUSG00000097184.2	chr16	4632428C04Rik	lincRNA	0.994993	0.00117928
ENSMUSG00000073988.13	chr4	Ttpa	protein_coding	1.05949	0.000824653
ENSMUSG00000108219.1	chr6	Gm44101	TEC	1.32898	0.00194396
ENSMUSG00000022425.16	chr15	Enpp2	protein_coding	0.820907	0.00583865
ENSMUSG00000048776.8	chr6	Pthlh	protein_coding	0.958052	0.00543457
ENSMUSG00000114893.1	chr13	Gm48684	lincRNA	1.68691	0.000426612
ENSMUSG00000037754.13	chr2	Ppp1r16b	protein_coding	1.09226	0.0011448
ENSMUSG00000048070.4	chr11	Pirt	protein_coding	0.975971	0.00365308
ENSMUSG00000078920.3	chr11	Ifi47	protein_coding	0.877767	0.00695668
ENSMUSG00000069053.11	chrY	Uba1y	protein_coding	6.4829	3.16976e-08
ENSMUSG00000023913.17	chr17	Pla2g7	protein_coding	1.32014	0.00149583
ENSMUSG00000041268.17	chr9	Dmxl2	protein_coding	1.00465	0.00663704
ENSMUSG00000049904.7	chr11	Tmem17	protein_coding	0.660705	0.0350116
ENSMUSG00000102759.1	chr5	Gm10463	TEC	1.13872	0.00143872
ENSMUSG00000020646.17	chr12	Mboat2	protein_coding	0.628441	0.0153418
ENSMUSG00000028597.11	chr4	Gpx7	protein_coding	0.664685	0.0344059
ENSMUSG00000041798.15	chr11	Gck	protein_coding	1.03911	0.00723612
ENSMUSG00000113626.1	chr13	Gm7240	transcribed_processed_pseudogene	1.349	0.000337734
ENSMUSG00000072763.2	chr5	5430403G16Rik	protein_coding	0.810846	0.00640129
ENSMUSG00000043346.9	chr17	Gm6741	processed_pseudogene	0.664265	0.0132696
ENSMUSG00000058260.2	chr12	Serpina9	protein_coding	0.690917	0.0266884
ENSMUSG00000090722.8	chr12	Gm8378	sense_intronic	0.859551	0.00452073
ENSMUSG00000087368.7	chrX	BC065397	processed_transcript	1.05898	0.00216876
ENSMUSG00000026829.9	chr2	Gbgt1	protein_coding	0.918772	0.00874296
ENSMUSG00000116660.1	chr16	CT030736.1	lincRNA	1.86907	5.3821e-05
ENSMUSG00000027016.17	chr2	Zfp385b	protein_coding	1.77916	0.000131686
ENSMUSG00000042213.17	chr6	Zfand4	protein_coding	2.1265	5.26609e-06
ENSMUSG00000043088.16	chr6	Il17re	protein_coding	0.815332	0.0178846
ENSMUSG00000045281.5	chr15	Gpr20	protein_coding	1.00242	0.00499817
ENSMUSG00000029862.15	chr6	Clcn1	protein_coding	0.776057	0.0196819
ENSMUSG00000016206.6	chr17	H2-M3	protein_coding	1.09656	0.00120173
ENSMUSG00000005267.13	chr11	Zfp287	protein_coding	1.49341	0.000115673
ENSMUSG00000068220.6	chr15	Lgals1	protein_coding	0.643376	0.0422615
ENSMUSG00000056144.14	chr7	Trim34a	protein_coding	1.35575	0.000216575
ENSMUSG00000087179.8	chr2	Gm14230	lincRNA	0.937086	0.00352074
ENSMUSG00000002900.16	chr12	Lamb1	protein_coding	1.01257	0.0180032
ENSMUSG00000022436.16	chr15	Sh3bp1	protein_coding	0.899434	0.00974925
ENSMUSG00000026786.14	chr2	Apbb1ip	protein_coding	1.39162	0.0153123
ENSMUSG00000017466.9	chr11	Timp2	protein_coding	0.72933	0.0253577
ENSMUSG00000033192.5	chr8	Lpcat2	protein_coding	2.96484	3.33568e-07
ENSMUSG00000110424.1	chr7	1700012D14Rik	processed_transcript	0.901366	0.0143252
ENSMUSG00000114515.2	chr7	Aldoa	protein_coding	0.772803	0.0115666
ENSMUSG00000047146.17	chr10	Tet1	protein_coding	1.13811	0.00157877
ENSMUSG00000108873.1	chr7	Gm44609	processed_pseudogene	1.64818	0.00163429
ENSMUSG00000037621.8	chr6	Atoh8	protein_coding	0.759653	0.038969
ENSMUSG00000074441.3	chr8	Gm15292	protein_coding	1.39419	0.00100646
ENSMUSG00000097379.2	chr17	Gm26873	antisense	0.765399	0.0234428
ENSMUSG00000114533.1	chr14	Gm8416	processed_pseudogene	1.43583	0.00148712
ENSMUSG00000074345.4	chr9	Tnfaip8l3	protein_coding	0.640024	0.0401485
ENSMUSG00000049551.2	chr5	Fzd9	protein_coding	0.780585	0.0333882
ENSMUSG00000032470.17	chr9	Mras	protein_coding	1.73378	0.000154061
ENSMUSG00000046269.16	chrX	Usp27x	protein_coding	0.776044	0.0153178
ENSMUSG00000050321.2	chr18	Neto1	protein_coding	0.76905	0.0194612
ENSMUSG00000028236.3	chr4	Sdr16c5	protein_coding	4.65781	5.07494e-09
ENSMUSG00000071103.9	chr8	1700029J07Rik	protein_coding	1.35005	0.000903593
ENSMUSG00000097727.8	chr17	F630040K05Rik	lincRNA	0.870557	0.0267108
ENSMUSG00000073530.11	chr1	Pappa2	protein_coding	0.771416	0.0419309
ENSMUSG00000086103.1	chr4	Gm11832	antisense	1.0675	0.0182205
ENSMUSG00000025479.9	chr7	Cyp2e1	protein_coding	1.89097	0.000117968
ENSMUSG00000078716.10	chr4	Tmem8b	protein_coding	0.801144	0.0177936
ENSMUSG00000023192.12	chr9	Grm2	protein_coding	3.42134	4.90024e-07
ENSMUSG00000093405.1	chr7	Gm20684	bidirectional_promoter_lncRNA	1.3706	0.0402723
ENSMUSG00000031196.13	chrX	F8	protein_coding	1.44624	0.00962389
ENSMUSG00000055994.15	chr8	Nod2	protein_coding	1.41414	0.000784029
ENSMUSG00000040212.12	chr7	Emp3	protein_coding	0.91805	0.012929
ENSMUSG00000058966.13	chr7	Fam57b	protein_coding	0.846461	0.0338594
ENSMUSG00000053647.4	chr5	Gper1	protein_coding	1.33237	0.00242152
ENSMUSG00000073077.6	chrX	Gm7173	protein_coding	1.57877	0.00161771
ENSMUSG00000041653.5	chr15	Pnpla3	protein_coding	2.5837	5.42422e-06
ENSMUSG00000067189.5	chr17	Gm7335	processed_pseudogene	0.634792	0.0469396
ENSMUSG00000094786.1	chr2	Gm14403	protein_coding	1.4868	0.00216655
ENSMUSG00000051444.9	chr3	Bbs12	protein_coding	1.0908	0.00499348
ENSMUSG00000116220.1	chr15	A430088P11Rik	antisense	1.16224	0.00842296
ENSMUSG00000087530.2	chr7	Gm15533	antisense	0.876979	0.0157425
ENSMUSG00000075296.4	chr19	Aldh3b2	protein_coding	0.87825	0.0152756
ENSMUSG00000115548.1	chr14	5430440P10Rik	lincRNA	1.21168	0.0172759
ENSMUSG00000110003.1	chr7	Gm45403	processed_pseudogene	0.964082	0.0138507
ENSMUSG00000022652.7	chr16	Morc1	protein_coding	0.9871	0.00940034
ENSMUSG00000102555.1	chr7	6430511E19Rik	TEC	1.1959	0.00360292
ENSMUSG00000084797.1	chr2	Gm14321	lincRNA	0.776463	0.0367101
ENSMUSG00000037846.18	chr10	Rtkn2	protein_coding	1.18009	0.00539143
ENSMUSG00000067929.3	chr17	Gm10226	protein_coding	0.754917	0.0442869
ENSMUSG00000040694.4	chr17	Apobec2	protein_coding	0.836766	0.0220296
ENSMUSG00000086421.1	chr2	Gm14091	antisense	1.04879	0.026897
ENSMUSG00000083674.3	chr2	Zfp133-ps	transcribed_unitary_pseudogene	1.79801	0.00154584
ENSMUSG00000039179.13	chr16	Tekt5	protein_coding	1.66559	0.00112012
ENSMUSG00000039496.8	chr2	Cdnf	protein_coding	0.689058	0.042106
ENSMUSG00000039178.9	chr5	Tbc1d19	protein_coding	1.38785	0.00463554
ENSMUSG00000000560.9	chr5	Gabra2	protein_coding	2.51319	0.00175628
ENSMUSG00000058626.16	chr17	Capn11	protein_coding	2.638	2.00619e-05
ENSMUSG00000097163.2	chr5	BC051077	lincRNA	1.27516	0.00407234
ENSMUSG00000038180.11	chr2	Spag4	protein_coding	0.890798	0.0334722
ENSMUSG00000033174.17	chr6	Mgll	protein_coding	1.0569	0.0138071
ENSMUSG00000058099.16	chr15	Nfam1	protein_coding	1.16304	0.0126725
ENSMUSG00000044162.12	chr6	Tnip3	protein_coding	1.24661	0.0255249
ENSMUSG00000024548.11	chr18	Setbp1	protein_coding	1.1848	0.00965321
ENSMUSG00000063683.12	chr19	Glyat	protein_coding	1.03829	0.0198827
ENSMUSG00000042439.12	chr18	Zfp532	protein_coding	2.8491	1.49057e-05
ENSMUSG00000110409.1	chr8	Gm9908	bidirectional_promoter_lncRNA	1.19163	0.0350442
ENSMUSG00000094690.2	chr17	1600014C23Rik	protein_coding	1.26297	0.0120091
ENSMUSG00000047150.8	chr17	1700001C19Rik	protein_coding	1.36352	0.00418364
ENSMUSG00000107560.1	chr6	Gm44199	antisense	1.03381	0.0185364
ENSMUSG00000079067.5	chr5	Hmgn2-ps1	processed_pseudogene	0.943121	0.027958
ENSMUSG00000047238.4	chrX	Mageh1	protein_coding	2.05633	0.000707831
ENSMUSG00000036244.5	chr9	Tbc1d21	protein_coding	2.51115	0.000839873
ENSMUSG00000084834.1	chr16	4930565N06Rik	antisense	1.33942	0.0405813
ENSMUSG00000096006.1	chr2	Gm21596	processed_pseudogene	0.945787	0.0478281
ENSMUSG00000108691.1	chr7	Gm45226	processed_pseudogene	1.34173	0.00927253
ENSMUSG00000113722.1	chr12	Snhg10	lincRNA	1.11619	0.0332173
ENSMUSG00000099826.1	chr7	Scgb2b10	unprocessed_pseudogene	1.36805	0.0117273
ENSMUSG00000112831.1	chr10	AC167229.1	lincRNA	1.86652	0.00367834
ENSMUSG00000097177.8	chr9	9330159M07Rik	processed_transcript	1.00484	0.0243441
ENSMUSG00000110279.1	chr7	Gm45552	antisense	1.28192	0.0123602
ENSMUSG00000045709.10	chr6	Smkr-ps	lincRNA	2.16103	0.00576977
ENSMUSG00000055733.6	chrX	Nap1l3	protein_coding	1.6523	0.00325663
ENSMUSG00000028766.10	chr4	Alpl	protein_coding	1.47419	0.0143173
ENSMUSG00000073424.9	chr17	Cyp4f15	protein_coding	1.37615	0.0293425
ENSMUSG00000113853.1	chr13	Gm47583	TEC	1.52219	0.0162302
ENSMUSG00000028927.6	chr4	Padi2	protein_coding	1.91844	0.0126265
ENSMUSG00000029369.17	chr5	Afm	protein_coding	1.16813	0.0318538
ENSMUSG00000048065.8	chr7	Cyb5r2	protein_coding	1.85702	0.0173789
ENSMUSG00000046610.14	chr18	Oacyl	protein_coding	1.18318	0.0318538
ENSMUSG00000046242.8	chr9	Nme9	protein_coding	5.164	0.00101022
ENSMUSG00000030544.5	chr7	Mesp1	protein_coding	1.43375	0.0135524
ENSMUSG00000025083.18	chr19	Afap1l2	protein_coding	1.5875	0.024302
ENSMUSG00000064672.1	chr13	Gm22806	snoRNA	1.47004	0.021764
ENSMUSG00000107990.1	chr6	Gm7890	processed_pseudogene	1.22047	0.0431179
ENSMUSG00000102440.1	chr18	Pcdhga9	protein_coding	1.76066	0.0103338
ENSMUSG00000095813.4	chr8	Defa-ps1	unprocessed_pseudogene	1.15489	0.0416445
ENSMUSG00000083454.1	chr4	Gm13226	processed_pseudogene	1.2936	0.0333882
ENSMUSG00000067750.3	chr1	Khdc1a	protein_coding	1.22426	0.038969
ENSMUSG00000024538.7	chr18	Ppic	protein_coding	3.71209	0.000253525
ENSMUSG00000051067.8	chr10	Lingo3	protein_coding	1.993	0.0459776
ENSMUSG00000066072.13	chr4	Cyp4a10	protein_coding	1.68388	0.00767345
ENSMUSG00000097767.8	chr5	Miat	lincRNA	1.06887	0.0382176
ENSMUSG00000059213.7	chr15	Ddn	protein_coding	1.77154	0.0298734
ENSMUSG00000102059.1	chr1	Gm20257	transcribed_unprocessed_pseudogene	1.26719	0.0304344
ENSMUSG00000086245.1	chr11	Gm16170	antisense	1.58737	0.0258102
ENSMUSG00000054622.4	chr5	D730045B01Rik	lincRNA	1.64777	0.0169352
ENSMUSG00000025427.14	chr18	Rnf165	protein_coding	1.26715	0.0496397
ENSMUSG00000056498.13	chr3	Tmem154	protein_coding	1.58896	0.047154
ENSMUSG00000066512.3	chr7	Klk1b5	protein_coding	2.57885	0.00179064
ENSMUSG00000070424.12	chr7	Art5	protein_coding	1.84263	0.0235377
ENSMUSG00000062073.6	chr7	Gm10109	transcribed_unprocessed_pseudogene	1.36096	0.0415772
ENSMUSG00000112770.1	chr12	Gm48210	TEC	1.24369	0.0484727
ENSMUSG00000095614.1	chr18	Gm6291	processed_pseudogene	1.84368	0.0177385
ENSMUSG00000117440.1	chr17	AC132910.1	antisense	2.13844	0.00848274
ENSMUSG00000097460.1	chr17	Gm26734	lincRNA	1.59902	0.0395587
ENSMUSG00000114613.1	chr13	Gm10732	lincRNA	3.0673	0.00976447
ENSMUSG00000113724.1	chr12	Gm48398	processed_pseudogene	1.59908	0.0415744
ENSMUSG00000081740.3	chr2	Gm14279	processed_pseudogene	2.28056	0.010271
ENSMUSG00000072421.4	chr13	Gm10357	processed_pseudogene	2.19545	0.0173875
ENSMUSG00000081520.1	chr9	Gm16200	processed_pseudogene	1.66791	0.0277107
ENSMUSG00000015957.12	chr7	Wnt11	protein_coding	2.60577	0.00844593
ENSMUSG00000117217.1	chr17	AC164546.2	processed_pseudogene	1.45873	0.0495874
ENSMUSG00000113528.1	chr13	Gm32699	TEC	1.98998	0.0174376
ENSMUSG00000100174.1	chr6	Gm28719	TEC	1.82429	0.0399133
ENSMUSG00000034391.11	chr18	Fbxo15	protein_coding	1.82429	0.0397566
ENSMUSG00000092517.1	chr7	Art2a-ps	polymorphic_pseudogene	1.90952	0.0267673
ENSMUSG00000087570.1	chr2	Gm13647	lincRNA	4.72992	0.00285569
ENSMUSG00000029778.12	chr6	Adcyap1r1	protein_coding	2.60574	0.00849284
ENSMUSG00000011305.11	chr17	Plin5	protein_coding	2.6057	0.00860584
ENSMUSG00000051747.14	chr2	Ttn	protein_coding	2.51003	0.0215797
ENSMUSG00000067925.4	chrX	Rtl8a	protein_coding	1.8242	0.0403952
ENSMUSG00000073234.4	chr5	Gm8773	protein_coding	2.40544	0.0224136
ENSMUSG00000027793.6	chr3	Ccna1	protein_coding	2.29374	0.0346459
ENSMUSG00000094446.1	chr13	Gm6344	processed_pseudogene	4.45253	0.00544907
ENSMUSG00000028631.7	chr4	Kcnq4	protein_coding	4.45057	0.0174853
ENSMUSG00000112195.1	chr10	Gm35405	processed_pseudogene	4.59843	0.00243035
ENSMUSG00000108389.1	chr7	Gm45206	TEC	4.10398	0.0317676
ENSMUSG00000106032.1	chr3	Gm42463	sense_intronic	3.89937	0.0394944
ENSMUSG00000086993.1	chr7	Rsf1os2	antisense	2.94648	0.0163223
ENSMUSG00000047992.10	chr18	Fam69c	protein_coding	2.94676	0.0257516
ENSMUSG00000082519.1	chr2	Vamp7-ps	processed_pseudogene	4.29378	0.0143557
ENSMUSG00000103047.1	chr15	Gm37310	TEC	4.29012	0.0177066
ENSMUSG00000105296.1	chr3	Gm19708	lincRNA	2.29367	0.0360559
ENSMUSG00000045842.9	chr17	Tgif2-ps2	transcribed_processed_pseudogene	2.66866	0.0446985
ENSMUSG00000107876.1	chr6	Gm43936	lincRNA	2.81437	0.0253577
ENSMUSG00000107877.1	chr11	Gm43951	protein_coding	4.10531	0.0314974
ENSMUSG00000105476.1	chr3	Gm35439	lincRNA	4.11058	0.0259178
ENSMUSG00000020010.7	chr10	Vnn3	protein_coding	2.81415	0.0314288
ENSMUSG00000112816.1	chr10	Gm48798	TEC	4.45264	0.00652464
ENSMUSG00000105471.1	chr5	A430073D23Rik	lincRNA	4.28821	0.0222064
ENSMUSG00000036816.4	chr10	Atoh7	protein_coding	3.90253	0.0372158
ENSMUSG00000109945.1	chr8	Gm45601	lincRNA	4.29297	0.0146096
ENSMUSG00000082337.1	chrX	Gm14723	processed_pseudogene	4.11066	0.0188086
ENSMUSG00000071392.6	chr10	Ect2l	protein_coding	4.11317	0.037448
ENSMUSG00000000037.16	chrX	Scml2	protein_coding	4.1086	0.0192552
ENSMUSG00000079114.3	chr8	Gm7849	protein_coding	4.10916	0.0146337
ENSMUSG00000088244.1	chr17	Gm25909	snoRNA	4.10915	0.014657
ENSMUSG00000065767.1	chr11	Gm23849	snRNA	3.89987	0.0294779
ENSMUSG00000043925.7	chr7	Olfr544	protein_coding	3.89987	0.0294973
ENSMUSG00000056476.13	chr3	Med12l	protein_coding	3.89852	0.0364732
ENSMUSG00000031734.13	chr8	Irx3	protein_coding	2.66886	0.0435917
ENSMUSG00000113934.1	chr13	Gm48609	processed_pseudogene	4.10933	0.015062
ENSMUSG00000085063.1	chr4	Gm16024	antisense	3.6568	0.0483388
ENSMUSG00000114212.1	chr1	Gm47985	protein_coding	4.10914	0.015112
ENSMUSG00000101013.1	chr5	A630072M18Rik	antisense	3.90081	0.0272554
ENSMUSG00000083054.1	chr4	Gm12986	processed_pseudogene	3.90037	0.0297112
ENSMUSG00000112271.1	chr12	Gm9088	processed_pseudogene	3.90062	0.0274481
ENSMUSG00000028238.6	chr4	Atp6v0d2	protein_coding	3.90007	0.0304021

## Sheet: Organoid_DEG_Down_VilCreVsCDK19
Gene.ID	Chrom	Gene.Name	Biotype	Log2FC Cdk19-/-	FDR
ENSMUSG00000086503.4	chrX	Xist	lincRNA	-11.447	0
ENSMUSG00000110386.1	chr8	Gm42031	lincRNA	-9.58568	0
ENSMUSG00000005360.14	chr15	Slc1a3	protein_coding	-1.69834	9.81636e-110
ENSMUSG00000089715.12	chr15	Cbx6	protein_coding	-1.32697	4.49118e-110
ENSMUSG00000037949.8	chr9	Ano10	protein_coding	-1.17941	1.51368e-81
ENSMUSG00000038721.8	chr11	Hoxb7	protein_coding	-3.78391	2.50622e-12
ENSMUSG00000013236.17	chr17	Ptprs	protein_coding	-1.24576	4.48484e-60
ENSMUSG00000020937.14	chr11	Plcd3	protein_coding	-2.53898	2.85792e-41
ENSMUSG00000029168.14	chr5	Dpysl5	protein_coding	-1.80174	5.74714e-27
ENSMUSG00000022899.9	chr16	Slc15a2	protein_coding	-2.72949	2.25669e-51
ENSMUSG00000000690.5	chr11	Hoxb6	protein_coding	-2.99137	8.21617e-11
ENSMUSG00000024222.17	chr17	Fkbp5	protein_coding	-1.33135	8.35805e-78
ENSMUSG00000036459.15	chr7	Wtip	protein_coding	-1.86212	2.08115e-19
ENSMUSG00000101234.1	chr16	1700007E05Rik	transcribed_processed_pseudogene	-2.69046	4.61768e-37
ENSMUSG00000099759.1	chr12	1700030C10Rik	processed_transcript	-2.24061	4.12328e-30
ENSMUSG00000028601.18	chr4	Echdc2	protein_coding	-1.07127	3.56428e-74
ENSMUSG00000067750.3	chr1	Khdc1a	protein_coding	-2.34772	3.50296e-25
ENSMUSG00000095457.3	chr7	Gm8989	unprocessed_pseudogene	-0.995798	2.57505e-06
ENSMUSG00000020140.15	chr10	Lgr5	protein_coding	-0.965555	8.1782e-21
ENSMUSG00000031972.5	chr8	Acta1	protein_coding	-1.05889	1.69214e-20
ENSMUSG00000037443.13	chr4	Cep85	protein_coding	-0.812068	5.02651e-15
ENSMUSG00000010751.15	chr7	Tnfrsf22	protein_coding	-1.85312	7.24941e-12
ENSMUSG00000026531.4	chr1	Mptx1	protein_coding	-0.98662	1.69316e-06
ENSMUSG00000069515.6	chr10	Lyz1	protein_coding	-0.744421	2.21594e-40
ENSMUSG00000031957.6	chr8	Ctrb1	protein_coding	-1.0498	7.198e-16
ENSMUSG00000033826.9	chr17	Dnah8	protein_coding	-1.19323	1.60888e-24
ENSMUSG00000021190.14	chr12	Lgmn	protein_coding	-0.984161	1.85269e-52
ENSMUSG00000032313.11	chr9	Tmem266	protein_coding	-1.2422	4.89914e-17
ENSMUSG00000045136.6	chr13	Tubb2b	protein_coding	-1.4951	1.03578e-40
ENSMUSG00000030605.15	chr7	Mfge8	protein_coding	-0.787216	5.23419e-21
ENSMUSG00000073530.11	chr1	Pappa2	protein_coding	-1.60618	3.87247e-25
ENSMUSG00000030759.16	chr7	Far1	protein_coding	-1.25131	7.47727e-19
ENSMUSG00000074444.4	chr8	Defa30	protein_coding	-0.677007	5.07976e-09
ENSMUSG00000070304.12	chr9	Scn2b	protein_coding	-1.25373	3.55755e-31
ENSMUSG00000030872.14	chr7	Gga2	protein_coding	-0.884683	2.50608e-21
ENSMUSG00000055748.12	chr15	Gsdmc4	protein_coding	-0.997433	0.00919875
ENSMUSG00000041912.12	chr3	Tdrkh	protein_coding	-1.61351	1.74083e-22
ENSMUSG00000054942.13	chr3	Miga1	protein_coding	-0.845174	1.34506e-41
ENSMUSG00000022026.7	chr14	Olfm4	protein_coding	-0.65225	2.9392e-19
ENSMUSG00000051727.14	chr7	Kctd14	protein_coding	-0.901631	2.14304e-43
ENSMUSG00000040093.15	chr2	Bmf	protein_coding	-1.09977	4.39901e-13
ENSMUSG00000027189.16	chr2	Trim44	protein_coding	-1.05817	3.18185e-33
ENSMUSG00000025091.3	chr19	Pnliprp2	protein_coding	-0.657759	5.28461e-07
ENSMUSG00000039774.12	chr4	Galnt12	protein_coding	-0.785283	1.63073e-39
ENSMUSG00000024664.4	chr19	Fads3	protein_coding	-0.702241	1.55591e-09
ENSMUSG00000074634.12	chr13	Tmem267	protein_coding	-0.889359	1.05402e-36
ENSMUSG00000026405.14	chr1	C4bp	protein_coding	-0.825415	1.80601e-15
ENSMUSG00000005672.12	chr5	Kit	protein_coding	-0.734473	8.19571e-35
ENSMUSG00000040596.15	chr1	Pogk	protein_coding	-0.74565	4.08114e-27
ENSMUSG00000028602.12	chr4	Tnfrsf8	protein_coding	-1.07197	5.07171e-21
ENSMUSG00000041571.9	chr7	Selenow	protein_coding	-0.685375	1.17058e-09
ENSMUSG00000071359.13	chr10	Tbpl1	protein_coding	-0.757618	7.67905e-34
ENSMUSG00000024691.13	chr19	Fam111a	protein_coding	-0.719626	8.73766e-17
ENSMUSG00000073643.11	chr1	Wdfy1	protein_coding	-0.682594	9.11295e-22
ENSMUSG00000053550.13	chr7	Shisa7	protein_coding	-1.42062	4.96295e-18
ENSMUSG00000056648.5	chr11	Hoxb8	protein_coding	-1.78846	0.0475909
ENSMUSG00000003228.8	chr19	Grk5	protein_coding	-1.20972	4.73765e-14
ENSMUSG00000046329.14	chr17	Slc25a23	protein_coding	-0.728332	8.9843e-29
ENSMUSG00000110266.1	chr9	Gm32742	protein_coding	-0.630733	1.61984e-12
ENSMUSG00000030849.18	chr7	Fgfr2	protein_coding	-0.766956	9.3922e-19
ENSMUSG00000032875.8	chr7	Arhgef17	protein_coding	-1.41705	3.24808e-16
ENSMUSG00000022177.9	chr14	Haus4	protein_coding	-0.648297	7.00698e-13
ENSMUSG00000074194.4	chr8	Zfp791	protein_coding	-1.37023	9.82308e-16
ENSMUSG00000038236.8	chr6	Hoxa7	protein_coding	-4.8816	2.32466e-58
ENSMUSG00000044694.2	chr9	2010007H06Rik	antisense	-0.846688	1.02865e-23
ENSMUSG00000008206.16	chr8	Cers4	protein_coding	-0.588593	1.91437e-10
ENSMUSG00000040046.14	chr7	Tph1	protein_coding	-0.750445	1.21312e-09
ENSMUSG00000020376.16	chr11	Rnf130	protein_coding	-1.03806	1.23082e-22
ENSMUSG00000035150.15	chrX	Eif2s3x	protein_coding	-0.708229	4.94165e-23
ENSMUSG00000059060.15	chr12	Rad51b	protein_coding	-1.01696	6.72708e-11
ENSMUSG00000086567.1	chr13	Gm2830	processed_pseudogene	-0.887488	0.00198375
ENSMUSG00000039976.4	chr11	Tbc1d16	protein_coding	-0.786737	2.16759e-17
ENSMUSG00000025151.16	chrX	Maged1	protein_coding	-0.58822	1.75184e-08
ENSMUSG00000027487.11	chr2	Cdk5rap1	protein_coding	-0.774447	8.33623e-23
ENSMUSG00000031226.13	chrX	Pbdc1	protein_coding	-0.61318	3.39478e-20
ENSMUSG00000091337.3	chr2	Eid1	protein_coding	-0.752924	1.64371e-07
ENSMUSG00000009418.15	chr1	Nav1	protein_coding	-0.610322	2.37527e-13
ENSMUSG00000038085.13	chr2	Cnbd2	protein_coding	-1.06192	2.49673e-06
ENSMUSG00000031626.17	chr8	Sorbs2	protein_coding	-0.71566	4.98873e-09
ENSMUSG00000028327.14	chr4	Stra6l	protein_coding	-0.606894	4.51098e-06
ENSMUSG00000024186.15	chr17	Rgs11	protein_coding	-0.607917	1.13329e-06
ENSMUSG00000002799.6	chr12	Jag2	protein_coding	-0.657619	8.37048e-22
ENSMUSG00000094840.5	chr5	Muc3a	protein_coding	-0.589664	1.02489e-09
ENSMUSG00000047143.3	chr4	Dmrta2	protein_coding	-3.69805	2.36577e-42
ENSMUSG00000044461.6	chr14	Shisa2	protein_coding	-0.621674	2.22594e-16
ENSMUSG00000038700.4	chr11	Hoxb5	protein_coding	-3.20485	9.14927e-38
ENSMUSG00000013033.16	chr8	Adgrl1	protein_coding	-0.975637	1.07634e-06
ENSMUSG00000026826.13	chr2	Nr4a2	protein_coding	-0.7672	1.72717e-10
ENSMUSG00000042429.8	chr1	Adora1	protein_coding	-1.0312	0.000112869
ENSMUSG00000035914.11	chr9	Cd276	protein_coding	-0.764453	2.43211e-10
ENSMUSG00000107992.1	chr6	Gm44223	unprocessed_pseudogene	-0.59325	0.00914478
ENSMUSG00000046432.12	chrX	Bex3	protein_coding	-0.621381	1.15955e-07
ENSMUSG00000093401.2	chr17	Vmn2r-ps126	unprocessed_pseudogene	-0.998701	1.96078e-06
ENSMUSG00000025577.7	chr11	Cbx2	protein_coding	-0.597282	1.11424e-16
ENSMUSG00000029570.5	chr5	Lfng	protein_coding	-0.700446	1.64697e-06
ENSMUSG00000062785.14	chr7	Kcnc3	protein_coding	-0.710921	3.70039e-08
ENSMUSG00000076437.10	chr2	Selenoh	protein_coding	-0.824278	2.50622e-12
ENSMUSG00000037936.15	chr5	Scarb1	protein_coding	-0.70365	2.20698e-08
ENSMUSG00000028538.12	chr4	St3gal3	protein_coding	-0.915088	4.40045e-08
ENSMUSG00000031465.6	chr8	Angpt2	protein_coding	-0.787523	4.98806e-07
ENSMUSG00000049521.2	chr15	Cdc42ep1	protein_coding	-0.607328	2.29959e-06
ENSMUSG00000059895.13	chr15	Ptp4a3	protein_coding	-0.721769	2.38253e-09
ENSMUSG00000066438.6	chr12	Plekhd1	protein_coding	-0.804145	1.24327e-12
ENSMUSG00000051790.15	chr11	Nlgn2	protein_coding	-0.769992	3.1033e-10
ENSMUSG00000086938.8	chr19	4930481A15Rik	antisense	-1.24911	8.50675e-09
ENSMUSG00000052026.7	chr18	Slc6a7	protein_coding	-0.673554	0.000122296
ENSMUSG00000039450.11	chr11	Dcxr	protein_coding	-0.619986	4.71376e-09
ENSMUSG00000024205.7	chr11	Rpl36-ps2	processed_pseudogene	-0.615453	0.00504588
ENSMUSG00000068893.5	chr3	Sprr2a2	protein_coding	-0.739814	3.62103e-05
ENSMUSG00000025867.8	chr13	Cplx2	protein_coding	-0.751682	1.04258e-05
ENSMUSG00000079559.4	chr9	Colca2	protein_coding	-0.594601	4.38668e-07
ENSMUSG00000102163.1	chr1	Gm36945	lincRNA	-0.62057	2.41361e-09
ENSMUSG00000087138.1	chr7	Gm15545	antisense	-0.650222	2.46162e-08
ENSMUSG00000074480.4	chr3	Mex3a	protein_coding	-0.760371	8.67961e-05
ENSMUSG00000039246.8	chr1	Lyplal1	protein_coding	-1.23872	8.07618e-13
ENSMUSG00000056293.12	chr15	Gsdmc2	protein_coding	-1.74624	4.46873e-05
ENSMUSG00000006154.13	chr7	Eps8l1	protein_coding	-0.838535	5.15955e-08
ENSMUSG00000028289.12	chr4	Epha7	protein_coding	-2.84667	2.31776e-28
ENSMUSG00000053137.7	chr15	Mapk11	protein_coding	-1.56635	3.01683e-13
ENSMUSG00000037025.11	chr2	Foxa2	protein_coding	-0.676697	3.94803e-07
ENSMUSG00000051817.8	chr2	Sox12	protein_coding	-1.07051	4.73541e-08
ENSMUSG00000054612.4	chr7	Mgmt	protein_coding	-1.24408	5.14395e-06
ENSMUSG00000031340.8	chrX	Gabre	protein_coding	-0.891111	1.19891e-07
ENSMUSG00000030671.9	chr7	Pde3b	protein_coding	-0.880082	5.61511e-06
ENSMUSG00000110633.1	chr8	Gm32122	lincRNA	-2.07245	1.01344e-18
ENSMUSG00000051726.6	chr12	Kcnf1	protein_coding	-0.840855	1.80882e-06
ENSMUSG00000053646.13	chr9	Plxnb1	protein_coding	-0.650699	5.15793e-07
ENSMUSG00000032232.14	chr9	Cgnl1	protein_coding	-0.873887	0.00016065
ENSMUSG00000023828.3	chr17	Slc22a3	protein_coding	-0.999404	3.84136e-12
ENSMUSG00000027978.9	chr3	Prss12	protein_coding	-0.609343	0.00010277
ENSMUSG00000066191.12	chr4	Anks6	protein_coding	-1.56529	5.97125e-15
ENSMUSG00000046658.16	chr5	Zfp316	protein_coding	-0.759359	1.9878e-06
ENSMUSG00000051323.16	chrX	Pcdh19	protein_coding	-0.679541	0.00179249
ENSMUSG00000020396.8	chr11	Nefh	protein_coding	-2.2462	6.29607e-21
ENSMUSG00000020183.11	chr10	Cpm	protein_coding	-0.707138	1.31557e-05
ENSMUSG00000040717.6	chr14	Il17rd	protein_coding	-0.655168	0.0001817
ENSMUSG00000059461.7	chrX	Gm7331	processed_pseudogene	-0.615788	0.00342846
ENSMUSG00000019832.5	chr10	Rab32	protein_coding	-0.673654	1.12014e-06
ENSMUSG00000024462.17	chr17	Gabbr1	protein_coding	-0.645216	0.00943442
ENSMUSG00000028039.11	chr3	Efna3	protein_coding	-0.590932	0.00886338
ENSMUSG00000037568.12	chr1	Vash2	protein_coding	-1.35484	1.27666e-09
ENSMUSG00000031387.14	chrX	Renbp	protein_coding	-2.94768	1.52084e-19
ENSMUSG00000109771.1	chr5	Gm35315	protein_coding	-0.680952	9.53819e-05
ENSMUSG00000037108.13	chr5	Zcwpw1	protein_coding	-2.09096	1.95613e-16
ENSMUSG00000046159.16	chr13	Chrm3	protein_coding	-0.616553	8.21588e-05
ENSMUSG00000022178.11	chr14	Ajuba	protein_coding	-0.849845	3.68807e-06
ENSMUSG00000110231.1	chr8	Gm6329	lincRNA	-3.00445	3.16943e-22
ENSMUSG00000052911.9	chr9	Lamb2	protein_coding	-0.82527	0.00238128
ENSMUSG00000074170.5	chr7	Plekhf1	protein_coding	-0.811037	0.000915576
ENSMUSG00000042340.6	chr7	Ctf1	protein_coding	-0.954343	2.18377e-07
ENSMUSG00000036902.11	chr8	Neto2	protein_coding	-0.661183	7.6318e-06
ENSMUSG00000021281.15	chr12	Tnfaip2	protein_coding	-0.713406	1.61218e-07
ENSMUSG00000042179.5	chr19	Pnliprp1	protein_coding	-1.16734	9.05409e-07
ENSMUSG00000007989.7	chr14	Fzd3	protein_coding	-3.5171	7.79966e-25
ENSMUSG00000040488.17	chr7	Ltbp4	protein_coding	-1.37557	8.42988e-12
ENSMUSG00000020600.13	chr12	Slc7a15	protein_coding	-0.779116	8.49427e-05
ENSMUSG00000030048.5	chr6	Gkn3	protein_coding	-0.692031	0.032408
ENSMUSG00000029420.12	chr5	Rimbp2	protein_coding	-0.59564	0.00892942
ENSMUSG00000046687.6	chr10	Gm5424	processed_pseudogene	-0.735114	1.12717e-06
ENSMUSG00000038569.13	chr5	Rad9b	protein_coding	-0.857526	8.22605e-06
ENSMUSG00000020258.16	chr9	Glyctk	protein_coding	-0.93473	1.87969e-06
ENSMUSG00000026121.13	chr1	Sema4c	protein_coding	-0.655064	0.00341739
ENSMUSG00000032289.15	chr9	Thsd4	protein_coding	-0.915711	0.000152547
ENSMUSG00000054708.17	chr10	Ankrd24	protein_coding	-0.586775	1.91844e-05
ENSMUSG00000037816.10	chr13	Fbxw17	protein_coding	-0.661718	0.00140039
ENSMUSG00000035246.16	chrX	Pcyt1b	protein_coding	-1.72855	1.95615e-12
ENSMUSG00000106352.4	chr5	5033403H07Rik	processed_transcript	-3.42274	1.27793e-22
ENSMUSG00000026246.12	chr1	Alppl2	protein_coding	-0.703063	0.000107933
ENSMUSG00000043671.14	chr7	Dpy19l3	protein_coding	-0.615285	0.00265644
ENSMUSG00000031410.14	chrX	Nxf7	protein_coding	-1.22776	6.62877e-05
ENSMUSG00000055197.4	chr1	Fev	protein_coding	-0.750352	0.000130649
ENSMUSG00000062861.8	chr7	Zfp28	protein_coding	-2.33659	5.94397e-16
ENSMUSG00000030796.17	chr7	Tead2	protein_coding	-1.23519	1.5876e-05
ENSMUSG00000048058.17	chr2	Ldlrad3	protein_coding	-1.37523	4.26384e-09
ENSMUSG00000029094.12	chr5	Afap1	protein_coding	-1.00876	1.12191e-05
ENSMUSG00000116165.1	chr15	Pdxp	protein_coding	-0.895823	2.20652e-05
ENSMUSG00000023982.8	chr17	Guca1a	protein_coding	-0.99817	0.000344335
ENSMUSG00000076441.9	chr2	Ass1	protein_coding	-0.945473	2.15373e-05
ENSMUSG00000055692.21	chr16	Tmem191c	protein_coding	-0.603146	0.00324519
ENSMUSG00000068551.12	chr6	Zfp467	protein_coding	-0.680041	0.000153504
ENSMUSG00000030409.15	chr7	Dmpk	protein_coding	-0.703012	0.00150345
ENSMUSG00000026544.6	chr1	Dusp23	protein_coding	-0.675656	0.00296506
ENSMUSG00000003378.9	chr7	Grik5	protein_coding	-0.607273	0.00528274
ENSMUSG00000019900.19	chr10	Rfx6	protein_coding	-0.626027	0.0119379
ENSMUSG00000044312.4	chr10	Neurog3	protein_coding	-0.630526	0.000147714
ENSMUSG00000024863.5	chr19	Mbl2	protein_coding	-1.39475	1.68721e-07
ENSMUSG00000038074.16	chr6	Fkbp14	protein_coding	-0.651399	0.000113641
ENSMUSG00000094806.2	chr15	Cyp2d10	protein_coding	-0.705597	0.022182
ENSMUSG00000020895.14	chr11	Tmem107	protein_coding	-0.624485	0.00348131
ENSMUSG00000038692.8	chr11	Hoxb4	protein_coding	-1.76847	3.2053e-12
ENSMUSG00000002900.16	chr12	Lamb1	protein_coding	-0.816606	0.00122279
ENSMUSG00000022037.15	chr14	Clu	protein_coding	-1.99168	1.51844e-08
ENSMUSG00000095105.2	chr13	Edaradd	protein_coding	-0.763501	0.00770378
ENSMUSG00000062309.8	chr9	Rpp25	protein_coding	-0.675299	0.00109792
ENSMUSG00000094559.2	chr15	Cyp2d34	protein_coding	-0.891742	0.00265487
ENSMUSG00000024232.2	chr18	Bambi	protein_coding	-0.923026	5.23528e-05
ENSMUSG00000059674.7	chr14	Cdh24	protein_coding	-0.806654	0.000139496
ENSMUSG00000017667.9	chr2	Zfp334	protein_coding	-3.5465	1.24327e-12
ENSMUSG00000017466.9	chr11	Timp2	protein_coding	-1.07658	1.1373e-06
ENSMUSG00000008489.18	chr4	Elavl2	protein_coding	-3.57049	2.48237e-12
ENSMUSG00000074039.10	chr9	4930520O04Rik	processed_transcript	-0.74992	1.64333e-05
ENSMUSG00000040841.5	chr7	Six5	protein_coding	-0.656927	4.29304e-05
ENSMUSG00000113959.1	chr12	Gm46339	TEC	-3.03654	9.05724e-14
ENSMUSG00000075602.10	chr15	Ly6a	protein_coding	-1.63866	6.72708e-11
ENSMUSG00000039629.14	chr6	Strip2	protein_coding	-0.859102	0.000147359
ENSMUSG00000109241.1	chr8	Gm7434	processed_pseudogene	-0.58988	0.0355384
ENSMUSG00000034457.10	chrX	Eda2r	protein_coding	-2.3925	2.34184e-09
ENSMUSG00000044197.8	chr5	Gpr146	protein_coding	-0.625854	0.0131601
ENSMUSG00000099474.1	chr17	1700097N02Rik	antisense	-1.4948	7.15883e-09
ENSMUSG00000013083.8	chr7	2200002J24Rik	protein_coding	-1.01834	9.88375e-05
ENSMUSG00000048349.9	chr14	Pou4f1	protein_coding	-0.924234	0.00116536
ENSMUSG00000024206.15	chr17	Rfx2	protein_coding	-0.985926	0.000160965
ENSMUSG00000036912.17	chr9	Piwil4	protein_coding	-0.699363	0.000716696
ENSMUSG00000034730.17	chr15	Adgrb1	protein_coding	-2.38668	4.57366e-12
ENSMUSG00000044345.9	chr19	Marveld1	protein_coding	-0.676722	0.00890271
ENSMUSG00000007216.6	chr6	Zfp775	protein_coding	-0.833823	0.00120236
ENSMUSG00000038253.6	chr6	Hoxa5	protein_coding	-1.89747	4.10362e-10
ENSMUSG00000030410.16	chr7	Dmwd	protein_coding	-0.640173	0.000653033
ENSMUSG00000070000.13	chr8	Fcho1	protein_coding	-0.71877	0.00123711
ENSMUSG00000073888.13	chr4	Ccl27a	protein_coding	-1.06791	0.00010003
ENSMUSG00000020646.17	chr12	Mboat2	protein_coding	-1.14135	3.79462e-06
ENSMUSG00000038797.13	chr7	Zscan2	protein_coding	-0.603429	0.0424688
ENSMUSG00000019817.18	chr10	Plagl1	protein_coding	-1.15769	0.000115998
ENSMUSG00000086443.1	chr4	4933421A08Rik	processed_transcript	-0.744212	0.000688056
ENSMUSG00000020364.14	chr11	Zfp354a	protein_coding	-0.825732	0.000638108
ENSMUSG00000018340.13	chr11	Anxa6	protein_coding	-0.668294	0.0368181
ENSMUSG00000048763.11	chr11	Hoxb3	protein_coding	-4.0973	4.21891e-16
ENSMUSG00000029706.15	chr6	Pax4	protein_coding	-1.18841	2.4448e-06
ENSMUSG00000021262.15	chr12	Evl	protein_coding	-0.918436	0.00352734
ENSMUSG00000017314.12	chr11	Mpp2	protein_coding	-1.21868	5.68971e-05
ENSMUSG00000064080.12	chr6	Fbln2	protein_coding	-1.1934	3.26501e-06
ENSMUSG00000024538.7	chr18	Ppic	protein_coding	-1.72442	2.17447e-06
ENSMUSG00000025779.10	chr1	Ly96	protein_coding	-0.642856	0.0113705
ENSMUSG00000109222.1	chr7	Gm10297	processed_pseudogene	-0.974279	0.000466098
ENSMUSG00000035274.13	chr9	Tpbg	protein_coding	-0.596448	0.0311727
ENSMUSG00000048772.15	chr4	Tmem53	protein_coding	-0.664861	0.0168257
ENSMUSG00000114828.1	chr13	AI463229	lincRNA	-0.702105	0.0327436
ENSMUSG00000034758.12	chr10	Tle6	protein_coding	-0.601188	0.00898043
ENSMUSG00000020589.17	chr12	Fam49a	protein_coding	-0.742132	0.00313189
ENSMUSG00000066629.2	chr12	Rpl36-ps3	processed_pseudogene	-0.84052	0.0209976
ENSMUSG00000071181.2	chr13	3830408C21Rik	processed_transcript	-0.989345	0.000240977
ENSMUSG00000055150.15	chr7	Zfp78	protein_coding	-3.63462	2.08278e-09
ENSMUSG00000037754.13	chr2	Ppp1r16b	protein_coding	-0.902576	0.000979224
ENSMUSG00000066170.7	chr17	E230001N04Rik	lincRNA	-2.99241	3.3415e-12
ENSMUSG00000109863.1	chr8	Gm45643	TEC	-1.33083	0.0111123
ENSMUSG00000023008.18	chr15	Fmnl3	protein_coding	-2.09406	5.77267e-09
ENSMUSG00000003949.16	chr11	Hlf	protein_coding	-0.585	0.0343805
ENSMUSG00000039478.15	chr8	Micu3	protein_coding	-0.724411	0.00294024
ENSMUSG00000027577.14	chr2	Chrna4	protein_coding	-0.908356	0.00104296
ENSMUSG00000047996.16	chrX	Prrg1	protein_coding	-0.645252	0.032408
ENSMUSG00000072763.2	chr5	5430403G16Rik	protein_coding	-1.01406	0.00011075
ENSMUSG00000063011.6	chr17	Msln	protein_coding	-2.5877	1.35063e-09
ENSMUSG00000113536.1	chr12	Gm49327	transcribed_unprocessed_pseudogene	-0.66046	0.00472084
ENSMUSG00000025427.14	chr18	Rnf165	protein_coding	-2.13869	3.99375e-06
ENSMUSG00000023034.7	chr15	Nr4a1	protein_coding	-0.683221	0.0350566
ENSMUSG00000026833.18	chr2	Olfm1	protein_coding	-0.779037	0.0472709
ENSMUSG00000071847.12	chr18	Apcdd1	protein_coding	-0.976533	0.000300364
ENSMUSG00000047181.12	chr11	Samd14	protein_coding	-0.802222	0.0101148
ENSMUSG00000098678.1	chr15	Mroh6	protein_coding	-0.79091	0.00515591
ENSMUSG00000026930.15	chr2	Gpsm1	protein_coding	-0.693915	0.0122843
ENSMUSG00000045912.9	chr10	C2cd4c	protein_coding	-1.0112	0.000287397
ENSMUSG00000075225.14	chr10	Ccdc162	protein_coding	-1.3851	8.4032e-06
ENSMUSG00000083282.2	chr19	Ctsf	protein_coding	-0.786146	0.00494729
ENSMUSG00000051111.16	chr13	Sv2c	protein_coding	-0.712934	0.00547492
ENSMUSG00000055485.6	chr2	Soga1	protein_coding	-0.736566	0.00782542
ENSMUSG00000040563.13	chr9	Plppr2	protein_coding	-0.658281	0.0246671
ENSMUSG00000047564.4	chr11	Krtap3-1	protein_coding	-1.1514	0.000293735
ENSMUSG00000078234.6	chr4	Klhdc7a	protein_coding	-0.869419	0.0117236
ENSMUSG00000104340.1	chr1	Gm10522	lincRNA	-2.12471	6.5212e-08
ENSMUSG00000091754.8	chr14	Gm3636	protein_coding	-1.27621	4.87343e-05
ENSMUSG00000039646.5	chr16	Vasn	protein_coding	-0.62372	0.0296798
ENSMUSG00000029312.12	chr5	Klhl8	protein_coding	-0.758454	0.0268675
ENSMUSG00000085741.8	chr2	5430405H02Rik	processed_transcript	-0.797382	0.00943442
ENSMUSG00000104546.1	chr3	Gm43858	TEC	-0.650171	0.0177671
ENSMUSG00000004473.10	chr7	Clec11a	protein_coding	-0.921732	0.00296931
ENSMUSG00000097573.2	chr1	G730003C15Rik	antisense	-0.86499	0.012806
ENSMUSG00000022211.9	chr14	Carmil3	protein_coding	-0.772022	0.0432323
ENSMUSG00000040990.17	chrX	Sh3kbp1	protein_coding	-0.821762	0.0130536
ENSMUSG00000048776.8	chr6	Pthlh	protein_coding	-0.947761	0.00190945
ENSMUSG00000042104.18	chr14	Uggt2	protein_coding	-0.997438	0.00421916
ENSMUSG00000031980.9	chr8	Agt	protein_coding	-0.623474	0.0217002
ENSMUSG00000003573.15	chr8	Homer3	protein_coding	-0.622108	0.0198631
ENSMUSG00000024013.15	chr17	Fgd2	protein_coding	-0.865966	0.00252707
ENSMUSG00000048240.14	chr10	Gng7	protein_coding	-0.982058	0.000566317
ENSMUSG00000062380.4	chr8	Tubb3	protein_coding	-1.67143	6.86148e-06
ENSMUSG00000113506.1	chr12	Gm49377	transcribed_unprocessed_pseudogene	-1.63776	0.000755826
ENSMUSG00000061601.15	chr5	Pclo	protein_coding	-1.49713	3.70874e-05
ENSMUSG00000053093.16	chr14	Myh7	protein_coding	-0.813212	0.0174103
ENSMUSG00000027438.14	chr2	Napb	protein_coding	-1.529	4.96427e-05
ENSMUSG00000058174.7	chr3	Gm5148	protein_coding	-0.842717	0.00669874
ENSMUSG00000010021.13	chr11	Kif19a	protein_coding	-1.72426	5.15535e-05
ENSMUSG00000030380.17	chr7	Mzf1	protein_coding	-0.914818	0.00248335
ENSMUSG00000043419.11	chr11	Rnf227	protein_coding	-0.815459	0.0211369
ENSMUSG00000062591.5	chr17	Tubb4a	protein_coding	-1.12701	0.000948157
ENSMUSG00000063328.6	chr3	Gm9396	processed_pseudogene	-0.733392	0.0379439
ENSMUSG00000030160.7	chr6	Tmem52b	protein_coding	-1.37025	0.00113012
ENSMUSG00000111271.1	chr9	Gm48127	sense_intronic	-0.745372	0.00725088
ENSMUSG00000045349.15	chr4	Sh2d5	protein_coding	-0.702602	0.0210031
ENSMUSG00000054893.15	chr7	Zfp667	protein_coding	-0.904809	0.00593339
ENSMUSG00000022421.19	chr15	Nptxr	protein_coding	-1.56826	4.00855e-05
ENSMUSG00000040592.11	chr11	Cd79b	protein_coding	-0.746589	0.00978472
ENSMUSG00000066705.7	chr9	Fxyd6	protein_coding	-0.84685	0.0059842
ENSMUSG00000046387.5	chr18	Pcdhb17	protein_coding	-1.30749	0.00382004
ENSMUSG00000116656.1	chr16	AC131339.2	processed_transcript	-1.25968	0.000458803
ENSMUSG00000032377.8	chr9	Plscr4	protein_coding	-1.56554	6.77343e-05
ENSMUSG00000085069.2	chr4	Gm13111	antisense	-1.85039	1.68457e-05
ENSMUSG00000001946.14	chr9	Esam	protein_coding	-0.84006	0.00488709
ENSMUSG00000085723.2	chr10	Gm15915	antisense	-1.45558	0.00981707
ENSMUSG00000073485.3	chr1	H3f3aos	antisense	-1.47112	0.00116599
ENSMUSG00000058656.13	chr15	Samd12	protein_coding	-2.32486	1.07486e-05
ENSMUSG00000020377.15	chr11	Ltc4s	protein_coding	-0.749628	0.0317091
ENSMUSG00000111296.1	chr9	2010001M07Rik	antisense	-1.48613	0.000136713
ENSMUSG00000050822.11	chr5	Slc29a4	protein_coding	-0.880285	0.00907386
ENSMUSG00000022773.18	chr16	Ypel1	protein_coding	-0.816365	0.0163069
ENSMUSG00000007594.10	chr8	Hapln4	protein_coding	-0.907691	0.00580692
ENSMUSG00000108213.1	chr6	Gm44172	lincRNA	-0.704107	0.0202498
ENSMUSG00000024738.6	chr19	Pga5	protein_coding	-1.47886	0.000958509
ENSMUSG00000016496.7	chr19	Cd274	protein_coding	-0.811169	0.0130536
ENSMUSG00000044062.7	chr12	Plekhd1os	antisense	-1.1448	0.0010366
ENSMUSG00000086328.1	chr2	2700033N17Rik	lincRNA	-1.62703	0.00798485
ENSMUSG00000028525.16	chr4	Pde4b	protein_coding	-1.0902	0.00179615
ENSMUSG00000074635.2	chr13	3110070M22Rik	protein_coding	-1.26624	0.000402772
ENSMUSG00000027297.14	chr2	Ltk	protein_coding	-0.863558	0.00883296
ENSMUSG00000084149.1	chr4	Gm12944	processed_pseudogene	-1.01121	0.00872376
ENSMUSG00000045709.10	chr6	Smkr-ps	lincRNA	-1.7785	0.00211871
ENSMUSG00000112922.1	chr10	Gm47572	TEC	-0.930152	0.00696395
ENSMUSG00000038704.12	chr7	Aspdh	protein_coding	-0.895432	0.0324351
ENSMUSG00000025969.15	chr1	Nrp2	protein_coding	-0.930151	0.00689108
ENSMUSG00000098132.1	chr7	Rassf10	protein_coding	-0.860858	0.0148369
ENSMUSG00000001930.17	chr6	Vwf	protein_coding	-0.945808	0.00659157
ENSMUSG00000107020.1	chr5	Gm6051	processed_pseudogene	-0.940537	0.0096828
ENSMUSG00000025265.14	chrX	Fgd1	protein_coding	-0.99378	0.00669686
ENSMUSG00000039116.6	chr10	Adgrg6	protein_coding	-4.56277	0.000412891
ENSMUSG00000073478.6	chr1	D730003I15Rik	lincRNA	-0.629314	0.0419691
ENSMUSG00000071103.9	chr8	1700029J07Rik	protein_coding	-0.679253	0.0266012
ENSMUSG00000113853.1	chr13	Gm47583	TEC	-1.05321	0.00622547
ENSMUSG00000114945.1	chr13	Gm48265	lincRNA	-0.659799	0.0408288
ENSMUSG00000038860.15	chr2	Garnl3	protein_coding	-1.49829	0.00281218
ENSMUSG00000038255.6	chr11	Neurod2	protein_coding	-0.905583	0.0119379
ENSMUSG00000111325.1	chr9	Gm47140	sense_intronic	-0.796113	0.0218573
ENSMUSG00000086477.2	chr7	Gm15506	processed_transcript	-0.751168	0.0255638
ENSMUSG00000036504.6	chr2	Phpt1	protein_coding	-1.05475	0.00789039
ENSMUSG00000038065.13	chr6	Mturn	protein_coding	-0.959929	0.00679979
ENSMUSG00000048458.8	chr3	Inka2	protein_coding	-1.34381	0.00970731
ENSMUSG00000074139.8	chr9	1700057G04Rik	protein_coding	-1.63304	0.00112842
ENSMUSG00000020032.14	chr10	Nuak1	protein_coding	-1.0104	0.00978521
ENSMUSG00000103585.1	chr18	Pcdhgb4	protein_coding	-4.66991	4.63007e-08
ENSMUSG00000102117.1	chr1	Rpsa-ps1	processed_pseudogene	-1.0548	0.0167759
ENSMUSG00000047904.6	chr11	Sstr2	protein_coding	-1.07735	0.00611288
ENSMUSG00000029392.12	chr5	Rilpl1	protein_coding	-0.754565	0.0348713
ENSMUSG00000085421.1	chr11	4732490B19Rik	lincRNA	-0.643656	0.0480133
ENSMUSG00000101452.1	chr9	Gm28530	processed_pseudogene	-0.760986	0.030966
ENSMUSG00000103857.1	chr9	Gm37249	TEC	-0.826656	0.0335091
ENSMUSG00000081170.1	chr4	Gm12922	processed_pseudogene	-1.5577	0.0284706
ENSMUSG00000103349.1	chr3	Gm36888	lincRNA	-6.59023	2.59066e-06
ENSMUSG00000024330.16	chr17	Col11a2	protein_coding	-1.00954	0.0121131
ENSMUSG00000051297.8	chr16	2410124H12Rik	sense_overlapping	-1.0556	0.0155997
ENSMUSG00000065546.1	chr11	Mir196a-1	miRNA	-1.568	0.00343573
ENSMUSG00000030401.16	chr7	Rtn2	protein_coding	-0.772081	0.041056
ENSMUSG00000029544.16	chr5	Cabp1	protein_coding	-0.907904	0.0213428
ENSMUSG00000097715.2	chr13	Gpr137b-ps	transcribed_unprocessed_pseudogene	-1.0094	0.0115152
ENSMUSG00000029595.9	chr5	Lhx5	protein_coding	-1.38064	0.0212502
ENSMUSG00000041046.7	chr11	Ramp3	protein_coding	-2.14975	8.22638e-05
ENSMUSG00000098037.1	chr16	Gm7765	processed_pseudogene	-0.890472	0.0235393
ENSMUSG00000038022.11	chr6	Mindy4	protein_coding	-1.63043	0.0257247
ENSMUSG00000027254.13	chr2	Map1a	protein_coding	-0.957992	0.025938
ENSMUSG00000026158.11	chr1	Ogfrl1	protein_coding	-1.90319	0.000755826
ENSMUSG00000011148.14	chr12	Adssl1	protein_coding	-3.01991	6.04387e-05
ENSMUSG00000093908.2	chr12	Gm5784	lincRNA	-2.64007	0.000150003
ENSMUSG00000048232.12	chr4	Fbxo10	protein_coding	-1.53065	0.00441012
ENSMUSG00000108030.1	chr6	9530062K07Rik	bidirectional_promoter_lncRNA	-1.67251	0.0025203
ENSMUSG00000095134.2	chrY	Mid1-ps1	unprocessed_pseudogene	-6.50302	1.36101e-06
ENSMUSG00000068859.5	chr2	Sp9	protein_coding	-2.72354	2.23614e-05
ENSMUSG00000020042.15	chr10	Btbd11	protein_coding	-1.05895	0.0400293
ENSMUSG00000097932.2	chr13	C430039J16Rik	lincRNA	-1.08992	0.0306711
ENSMUSG00000116883.1	chr12	AC164424.1	lincRNA	-1.34524	0.00587606
ENSMUSG00000025092.6	chr19	Hspa12a	protein_coding	-2.13445	0.00126007
ENSMUSG00000041298.15	chr5	Katnal1	protein_coding	-0.86863	0.03062
ENSMUSG00000009614.16	chr2	Sardh	protein_coding	-1.67982	0.00416829
ENSMUSG00000113570.1	chr12	Gm5953	TEC	-1.72808	0.00390805
ENSMUSG00000023809.10	chr17	Rps6ka2	protein_coding	-1.288	0.00775607
ENSMUSG00000032852.3	chr2	Rspo4	protein_coding	-1.87707	0.00305994
ENSMUSG00000073591.4	chr18	Pcdhb22	protein_coding	-1.5617	0.0096828
ENSMUSG00000091071.2	chr12	1700030C10Rik	transcribed_unprocessed_pseudogene	-2.17979	0.0240082
ENSMUSG00000029410.11	chr5	Ppef2	protein_coding	-1.25828	0.0088705
ENSMUSG00000087543.1	chr15	Gm16576	bidirectional_promoter_lncRNA	-1.12316	0.0215539
ENSMUSG00000036242.15	chr14	Armh4	protein_coding	-1.56681	0.00259587
ENSMUSG00000085399.7	chr4	Foxd2os	processed_transcript	-1.72814	0.00431611
ENSMUSG00000038146.7	chr17	Notch3	protein_coding	-1.19627	0.0175995
ENSMUSG00000041534.9	chr14	Rbp3	protein_coding	-4.27478	0.00280137
ENSMUSG00000028927.6	chr4	Padi2	protein_coding	-1.85242	0.0147514
ENSMUSG00000075014.1	chr2	Gm10800	protein_coding	-1.72463	0.0166735
ENSMUSG00000111118.1	chr19	Gm6545	processed_pseudogene	-1.59497	0.00789039
ENSMUSG00000047661.9	chr1	1600012P17Rik	lincRNA	-1.52766	0.0255638
ENSMUSG00000021066.9	chr12	Atl1	protein_coding	-1.06062	0.0326318
ENSMUSG00000026463.17	chr1	Atp2b4	protein_coding	-1.06161	0.0378145
ENSMUSG00000041729.15	chr9	Coro2b	protein_coding	-1.45889	0.0216294
ENSMUSG00000096979.1	chr4	Gm26880	lincRNA	-1.91687	0.0293512
ENSMUSG00000111326.1	chr9	Gm3953	processed_pseudogene	-0.928744	0.0375245
ENSMUSG00000084939.2	chr4	Gm830	processed_transcript	-1.55718	0.00696231
ENSMUSG00000117603.1	chr17	CR974462.1	antisense	-1.63933	0.01784
ENSMUSG00000028497.12	chr4	Hacd4	protein_coding	-1.24387	0.033411
ENSMUSG00000097515.2	chr3	1700040D17Rik	lincRNA	-1.28365	0.0235393
ENSMUSG00000030600.15	chr7	Lrfn1	protein_coding	-1.29962	0.0498681
ENSMUSG00000055733.6	chrX	Nap1l3	protein_coding	-1.77074	0.00261576
ENSMUSG00000017740.17	chr2	Slc12a5	protein_coding	-1.38058	0.015197
ENSMUSG00000089950.2	chr3	Gm16215	processed_pseudogene	-1.76803	0.0183504
ENSMUSG00000094122.1	chr1	Rpl31-ps9	processed_pseudogene	-2.18617	0.0352672
ENSMUSG00000030162.14	chr6	Olr1	protein_coding	-6.05736	1.36474e-06
ENSMUSG00000048424.17	chr15	Ranbp3l	protein_coding	-2.32741	0.025835
ENSMUSG00000104117.5	chr1	Gm20743	processed_transcript	-2.39453	0.000821886
ENSMUSG00000021403.3	chr13	Serpinb9b	protein_coding	-5.71123	0.000446572
ENSMUSG00000040428.19	chr7	Plekha4	protein_coding	-1.30692	0.0155997
ENSMUSG00000050295.4	chr13	Foxc1	protein_coding	-1.51582	0.0101621
ENSMUSG00000111792.1	chr9	Gm33858	antisense	-1.98798	0.00346889
ENSMUSG00000024028.7	chr17	Tff2	protein_coding	-2.71385	0.00167588
ENSMUSG00000030825.19	chr7	Hsd17b14	protein_coding	-1.45869	0.0238117
ENSMUSG00000097402.1	chr9	Gm17399	lincRNA	-1.80362	0.00705247
ENSMUSG00000085645.1	chr11	Hoxb5os	antisense	-2.52706	0.0166735
ENSMUSG00000112891.1	chr12	Gm47391	lincRNA	-1.31679	0.0309465
ENSMUSG00000070527.3	chr7	Mkrn3	protein_coding	-2.46327	0.00447111
ENSMUSG00000097296.1	chr8	Gm26532	lincRNA	-1.52382	0.0473218
ENSMUSG00000038296.14	chr7	Galnt18	protein_coding	-2.03736	0.00534968
ENSMUSG00000042388.14	chr4	Dlgap3	protein_coding	-1.76821	0.016434
ENSMUSG00000028758.12	chr4	Kif17	protein_coding	-1.33685	0.0375245
ENSMUSG00000068686.12	chr2	Cd59b	protein_coding	-1.97932	0.00789039
ENSMUSG00000058252.6	chrX	Tcp11x2	protein_coding	-2.71339	0.00182153
ENSMUSG00000054931.7	chr13	Zkscan4	protein_coding	-1.33704	0.0361779
ENSMUSG00000026527.13	chr1	Rgs7	protein_coding	-1.33708	0.036814
ENSMUSG00000039873.4	chr2	Neurl2	protein_coding	-1.33767	0.0456478
ENSMUSG00000039330.4	chr19	Tsga10ip	protein_coding	-1.20174	0.0448359
ENSMUSG00000104665.1	chr5	Gm43366	TEC	-2.03749	0.00550302
ENSMUSG00000024030.6	chr17	Abcg1	protein_coding	-1.81819	0.0416741
ENSMUSG00000113642.1	chr12	Gm49329	transcribed_unprocessed_pseudogene	-1.3883	0.0498681
ENSMUSG00000081520.1	chr9	Gm16200	processed_pseudogene	-1.7197	0.0406363
ENSMUSG00000029005.4	chr4	Draxin	protein_coding	-2.93116	0.00632105
ENSMUSG00000057914.15	chr2	Cacnb2	protein_coding	-1.47894	0.040073
ENSMUSG00000033965.10	chrX	Slc16a2	protein_coding	-1.85554	0.018015
ENSMUSG00000050100.14	chr7	Hmx2	protein_coding	-1.64209	0.0226389
ENSMUSG00000097572.2	chr9	Gm26797	lincRNA	-1.96777	0.0191317
ENSMUSG00000034532.9	chr14	Fbxo16	protein_coding	-5.2007	0.0185291
ENSMUSG00000041566.3	chr16	Tssk1	protein_coding	-1.78968	0.0266012
ENSMUSG00000009731.4	chrX	Kcnd1	protein_coding	-2.11733	0.0239224
ENSMUSG00000113511.1	chr12	Gm19046	processed_pseudogene	-2.33105	0.0320057
ENSMUSG00000103062.1	chr9	Gm37200	TEC	-3.11141	0.0465462
ENSMUSG00000057058.16	chr11	Skap1	protein_coding	-3.44556	0.0141788
ENSMUSG00000037492.16	chr8	Zmat4	protein_coding	-1.72025	0.0387202
ENSMUSG00000110823.1	chr9	Gm36799	lincRNA	-2.74093	0.0438182
ENSMUSG00000050063.18	chr7	Klk6	protein_coding	-5.51411	0.000147872
ENSMUSG00000032473.13	chr9	Cldn18	protein_coding	-1.81837	0.0413656
ENSMUSG00000106032.1	chr3	Gm42463	sense_intronic	-3.45943	0.01814
ENSMUSG00000091491.2	chr17	Vmn2r97	protein_coding	-5.42037	0.00459351
ENSMUSG00000024402.5	chr17	Lta	protein_coding	-2.55314	0.0415347
ENSMUSG00000029844.9	chr6	Hoxa1	protein_coding	-2.03625	0.0293512
ENSMUSG00000029231.15	chr5	Pdgfra	protein_coding	-2.53965	0.0488375
ENSMUSG00000073408.2	chr17	Mucl3	protein_coding	-2.54806	0.0287125
ENSMUSG00000097281.2	chr1	Gm26685	lincRNA	-1.81833	0.0416755
ENSMUSG00000028445.7	chr4	Enho	protein_coding	-2.32787	0.0182526
ENSMUSG00000090706.1	chr14	Gm17233	antisense	-5.07861	0.0053672
ENSMUSG00000086272.1	chr4	BC039966	antisense	-5.19375	0.00277108
ENSMUSG00000114396.1	chr14	Gm31227	lincRNA	-2.65175	0.0167607
ENSMUSG00000036872.16	chr8	Abcc12	protein_coding	-3.34968	0.00667959
ENSMUSG00000114858.1	chr13	Gm5790	processed_pseudogene	-2.54566	0.0334675
ENSMUSG00000073430.5	chr17	Gm10505	processed_transcript	-2.43493	0.040978
ENSMUSG00000078444.3	chr10	Gm10941	bidirectional_promoter_lncRNA	-2.43286	0.0497708
ENSMUSG00000102169.1	chr3	Gm9113	unprocessed_pseudogene	-2.43596	0.0458667
ENSMUSG00000083988.1	chr5	Rps10-ps4	processed_pseudogene	-4.65738	0.0407957
ENSMUSG00000024682.3	chr19	Gif	protein_coding	-2.13918	0.0464132
ENSMUSG00000018893.15	chr15	Mb	protein_coding	-3.23383	0.0234019
ENSMUSG00000070732.2	chr1	Rbm44	protein_coding	-5.08279	0.0390261
ENSMUSG00000053007.9	chr6	Creb5	protein_coding	-4.94558	0.0032639
ENSMUSG00000026934.15	chr2	Lhx3	protein_coding	-4.9447	0.00334932
ENSMUSG00000036469.16	chr8	2021-03-01	protein_coding	-2.98206	0.0313281
ENSMUSG00000028965.13	chr4	Tnfrsf9	protein_coding	-2.98171	0.0324562
ENSMUSG00000110391.2	chr10	Gm7269	unprocessed_pseudogene	-4.64046	0.0163421
ENSMUSG00000105406.1	chr5	Gm43247	processed_pseudogene	-4.798	0.00637344
ENSMUSG00000061048.8	chr8	Cdh3	protein_coding	-4.7925	0.0297898
ENSMUSG00000031740.8	chr8	Mmp2	protein_coding	-4.6232	0.0293512
ENSMUSG00000110361.1	chr8	Gm8291	processed_pseudogene	-4.63455	0.0114601
ENSMUSG00000113814.1	chr12	Gm9255	unprocessed_pseudogene	-4.44813	0.0300836
ENSMUSG00000028444.17	chr4	Cntfr	protein_coding	-4.44744	0.0262685
ENSMUSG00000026986.14	chr2	Hnmt	protein_coding	-4.45091	0.0204638
ENSMUSG00000090027.1	chr13	Gm15740	processed_pseudogene	-4.23989	0.0365794
ENSMUSG00000107256.1	chr5	Gm13821	TEC	-4.24293	0.04431
ENSMUSG00000108940.1	chr7	Gm45719	TEC	-4.45059	0.0202498
ENSMUSG00000092178.2	chr7	Gm45351	lincRNA	-4.45056	0.02099
ENSMUSG00000032322.14	chr9	Pstpip1	protein_coding	-4.23977	0.0390261
ENSMUSG00000063767.4	chr3	S100a7a	protein_coding	-4.23691	0.0426038
ENSMUSG00000048279.19	chr14	Sacs	protein_coding	-4.23645	0.042056
ENSMUSG00000084110.4	chrX	Gm4992	processed_pseudogene	-4.23421	0.0494983
ENSMUSG00000001622.15	chr5	Csn3	protein_coding	-4.23923	0.0363229
ENSMUSG00000086386.1	chr11	Gm12108	lincRNA	-4.23926	0.036835
ENSMUSG00000105949.1	chr3	Gm6510	processed_pseudogene	-4.23935	0.0383781

## Sheet: Organoid_DEG_Up_VilCreVsCDK19
Gene.ID	Chrom	Gene.Name	Biotype	Log2FC Cdk19-/-	FDR
ENSMUSG00000105703.2	chr14	Gm43305	processed_transcript	7.62779	0
ENSMUSG00000040147.14	chrX	Maob	protein_coding	6.23567	0
ENSMUSG00000110631.1	chr8	Gm42047	lincRNA	10.4676	1.86978e-289
ENSMUSG00000069049.11	chrY	Eif2s3y	protein_coding	13.1158	0
ENSMUSG00000069045.11	chrY	Ddx3y	protein_coding	13.0689	0
ENSMUSG00000031451.6	chr8	Gas6	protein_coding	10.1015	9.25722e-296
ENSMUSG00000020405.4	chr11	Fabp6	protein_coding	7.34701	6.72102e-35
ENSMUSG00000056673.14	chrY	Kdm5d	protein_coding	12.4286	0
ENSMUSG00000023073.2	chr8	Slc10a2	protein_coding	4.23644	1.28914e-108
ENSMUSG00000059654.7	chr6	Reg1	protein_coding	2.56896	3.23128e-40
ENSMUSG00000029188.14	chr5	Slc34a2	protein_coding	3.30002	1.84524e-68
ENSMUSG00000027015.4	chr2	Cybrd1	protein_coding	4.72007	3.97282e-92
ENSMUSG00000068457.14	chrY	Uty	protein_coding	12.0431	0
ENSMUSG00000031662.8	chr8	Snx20	protein_coding	5.06488	2.06683e-259
ENSMUSG00000021550.6	chr13	2210016F16Rik	protein_coding	2.02133	3.36215e-163
ENSMUSG00000020614.13	chr11	Fam20a	protein_coding	2.52502	2.45321e-168
ENSMUSG00000055675.6	chr8	Kbtbd11	protein_coding	4.44705	1.67485e-185
ENSMUSG00000000957.11	chr14	Mmp14	protein_coding	11.2971	4.35544e-220
ENSMUSG00000000394.15	chr2	Gcg	protein_coding	1.91519	1.43198e-28
ENSMUSG00000036805.13	chr2	Noxa1	protein_coding	3.72478	1.25418e-113
ENSMUSG00000015112.15	chr6	Slc25a13	protein_coding	2.54098	3.57561e-117
ENSMUSG00000053536.6	chr19	Cstf2t	protein_coding	2.18858	3.36063e-139
ENSMUSG00000033898.16	chr1	Cfhr2	protein_coding	3.70887	3.11939e-93
ENSMUSG00000027122.15	chr2	Arl14ep	protein_coding	5.44399	3.83505e-141
ENSMUSG00000028194.15	chr3	Ddah1	protein_coding	1.84677	1.76703e-39
ENSMUSG00000052534.15	chr1	Pbx1	protein_coding	2.05627	7.43842e-139
ENSMUSG00000019888.16	chr10	Mgat4c	protein_coding	1.4906	6.88657e-14
ENSMUSG00000048473.15	chr6	Sult6b2	protein_coding	1.49802	8.87568e-47
ENSMUSG00000033213.16	chr2	AA467197	protein_coding	1.39247	3.43012e-29
ENSMUSG00000020839.16	chr11	Tmigd1	protein_coding	2.73075	6.36352e-73
ENSMUSG00000024899.6	chr19	Papss2	protein_coding	1.1118	4.96362e-21
ENSMUSG00000025993.10	chr1	Slc40a1	protein_coding	1.67935	5.55385e-26
ENSMUSG00000020062.7	chr10	Slc5a8	protein_coding	1.79519	9.648e-78
ENSMUSG00000020826.8	chr11	Nos2	protein_coding	1.83313	2.9421e-64
ENSMUSG00000042251.12	chr1	Pm20d1	protein_coding	5.11764	1.07529e-117
ENSMUSG00000050530.14	chr2	Fam171a1	protein_coding	2.76908	1.22413e-93
ENSMUSG00000068547.6	chr3	Clca4a	protein_coding	1.9301	2.16785e-68
ENSMUSG00000054999.2	chr19	Naaladl1	protein_coding	0.950769	6.03848e-11
ENSMUSG00000017453.4	chr11	Pipox	protein_coding	1.27255	3.02496e-37
ENSMUSG00000046314.16	chr12	Stxbp6	protein_coding	7.03723	7.23324e-99
ENSMUSG00000063171.4	chr6	Rps4l	transcribed_processed_pseudogene	8.2818	5.26806e-85
ENSMUSG00000070643.11	chr1	Sox13	protein_coding	1.32761	1.71114e-34
ENSMUSG00000069805.10	chr13	Fbp1	protein_coding	0.878047	2.25346e-10
ENSMUSG00000017493.12	chr11	Igfbp4	protein_coding	4.48679	8.12964e-58
ENSMUSG00000072653.13	chr6	Zfp783	transcribed_unprocessed_pseudogene	10.1463	5.4706e-70
ENSMUSG00000050359.7	chr3	Sprr1a	protein_coding	0.960417	1.98436e-13
ENSMUSG00000018217.12	chr11	Pmp22	protein_coding	2.81786	9.92252e-20
ENSMUSG00000031257.14	chrX	Nox1	protein_coding	2.15518	2.95283e-56
ENSMUSG00000035078.6	chr14	Mtmr9	protein_coding	1.21708	2.9421e-64
ENSMUSG00000032418.15	chr9	Me1	protein_coding	0.940301	7.71626e-31
ENSMUSG00000101036.1	chrY	Gm28588	antisense	10.0498	1.09693e-75
ENSMUSG00000040234.16	chr6	Tm7sf3	protein_coding	1.0073	5.82751e-37
ENSMUSG00000037797.14	chr3	Adh4	protein_coding	0.885227	3.02305e-13
ENSMUSG00000000805.18	chr11	Car4	protein_coding	2.40714	1.73449e-11
ENSMUSG00000073000.3	chr12	Gm10451	lincRNA	7.17814	3.53165e-59
ENSMUSG00000061740.8	chr15	Cyp2d22	protein_coding	1.14186	1.15071e-20
ENSMUSG00000049307.6	chr9	Fut4	protein_coding	7.11752	3.5384e-86
ENSMUSG00000029119.9	chr5	Man2b2	protein_coding	0.88116	1.15397e-18
ENSMUSG00000026628.13	chr1	Atf3	protein_coding	1.05527	3.21781e-35
ENSMUSG00000024381.16	chr18	Bin1	protein_coding	1.13102	1.05067e-28
ENSMUSG00000044681.19	chr5	Cnpy1	protein_coding	2.48769	1.92239e-15
ENSMUSG00000071178.11	chr12	Serpina1b	protein_coding	2.71291	2.43258e-23
ENSMUSG00000044017.16	chr5	Adgrd1	protein_coding	1.44548	4.23815e-12
ENSMUSG00000034462.9	chr5	Pkd2	protein_coding	9.79513	4.09178e-81
ENSMUSG00000002289.16	chr17	Angptl4	protein_coding	2.69631	2.43205e-45
ENSMUSG00000028996.9	chr4	Rbp7	protein_coding	1.20035	9.99666e-33
ENSMUSG00000021831.9	chr14	Ero1l	protein_coding	0.644771	5.3436e-26
ENSMUSG00000086712.2	chr4	AI427809	lincRNA	1.11556	3.36103e-14
ENSMUSG00000023247.2	chr4	Guca2a	protein_coding	0.646449	0.000192429
ENSMUSG00000046598.15	chr16	Bdh1	protein_coding	0.679714	2.17273e-21
ENSMUSG00000050335.17	chr14	Lgals3	protein_coding	0.775894	2.53182e-08
ENSMUSG00000068452.7	chr2	Duox2	protein_coding	0.864351	2.54402e-11
ENSMUSG00000038155.10	chr19	Gstp2	protein_coding	1.27545	1.93471e-24
ENSMUSG00000005413.8	chr8	Hmox1	protein_coding	1.21916	1.39585e-37
ENSMUSG00000025780.7	chr2	Itih5	protein_coding	1.01141	1.41701e-06
ENSMUSG00000022376.8	chr15	Adcy8	protein_coding	3.96237	1.26714e-33
ENSMUSG00000004366.4	chr16	Sst	protein_coding	2.7595	3.99688e-46
ENSMUSG00000016028.10	chr15	Celsr1	protein_coding	1.62652	6.60967e-17
ENSMUSG00000079445.3	chr1	B3gnt7	protein_coding	0.714183	4.41548e-08
ENSMUSG00000049858.8	chr10	Suox	protein_coding	0.995972	3.34659e-24
ENSMUSG00000020644.9	chr12	Id2	protein_coding	0.879289	9.78504e-26
ENSMUSG00000051065.9	chr16	Mb21d2	protein_coding	2.87816	3.7419e-32
ENSMUSG00000040174.14	chr2	Alkbh3	protein_coding	0.984011	4.84419e-34
ENSMUSG00000057880.12	chr16	Abat	protein_coding	0.629898	4.75908e-11
ENSMUSG00000034275.18	chr9	Igsf9b	protein_coding	9.49626	9.91337e-53
ENSMUSG00000031844.8	chr8	Hsd17b2	protein_coding	0.74256	1.30442e-17
ENSMUSG00000023030.16	chr15	Slc11a2	protein_coding	0.624712	2.88949e-06
ENSMUSG00000020023.18	chr10	Tmcc3	protein_coding	0.653369	5.94684e-15
ENSMUSG00000029134.14	chr5	Plb1	protein_coding	2.54839	5.23883e-18
ENSMUSG00000058618.6	chr8	AY761184	protein_coding	0.645349	1.86648e-24
ENSMUSG00000021136.13	chr12	Smoc1	protein_coding	6.12303	2.95407e-37
ENSMUSG00000032513.8	chr9	Gorasp1	protein_coding	0.826856	6.0524e-32
ENSMUSG00000037938.4	chr2	Chchd5	protein_coding	1.02648	6.96529e-26
ENSMUSG00000027200.17	chr2	Sema6d	protein_coding	0.594261	5.26989e-11
ENSMUSG00000110639.1	chr8	Gm6831	transcribed_unprocessed_pseudogene	0.623049	3.28312e-06
ENSMUSG00000027358.6	chr2	Bmp2	protein_coding	0.750214	5.26978e-07
ENSMUSG00000044165.12	chr3	Bcl2l15	protein_coding	0.700477	5.48047e-12
ENSMUSG00000035107.13	chr16	Dcbld2	protein_coding	0.878552	6.16735e-08
ENSMUSG00000022562.15	chr15	Oplah	protein_coding	1.41031	2.67708e-15
ENSMUSG00000020788.15	chr11	Atp2a3	protein_coding	0.596064	1.57488e-12
ENSMUSG00000032353.9	chr9	Tmed3	protein_coding	0.666587	3.31759e-11
ENSMUSG00000004558.15	chr14	Ndrg2	protein_coding	0.642158	1.52869e-09
ENSMUSG00000051124.6	chr6	Gimap9	protein_coding	2.67079	9.63748e-33
ENSMUSG00000004328.15	chr7	Hif3a	protein_coding	1.11889	2.11982e-12
ENSMUSG00000020766.4	chr11	Galk1	protein_coding	0.648293	2.47106e-09
ENSMUSG00000050711.7	chr1	Scg2	protein_coding	2.8665	4.62714e-28
ENSMUSG00000094091.3	chr11	Gm21885	protein_coding	0.586629	7.85507e-11
ENSMUSG00000039270.9	chr4	Megf9	protein_coding	0.742196	4.15445e-06
ENSMUSG00000039339.3	chr10	Mfsd4b2	protein_coding	1.00481	5.22864e-14
ENSMUSG00000023571.4	chr4	C1qtnf12	protein_coding	1.20992	1.24588e-13
ENSMUSG00000015189.12	chr6	Casd1	protein_coding	3.68456	3.3279e-44
ENSMUSG00000032715.9	chr2	Trib3	protein_coding	0.680587	4.12003e-12
ENSMUSG00000071356.7	chr6	Reg3b	protein_coding	0.629684	8.33276e-05
ENSMUSG00000054932.6	chr5	Afp	protein_coding	0.713411	4.60158e-10
ENSMUSG00000021416.11	chr13	Eci3	protein_coding	1.33426	1.75071e-13
ENSMUSG00000026483.13	chr1	Fam129a	protein_coding	1.48175	1.56646e-13
ENSMUSG00000029449.11	chr5	Rhof	protein_coding	0.775769	4.18602e-17
ENSMUSG00000043964.14	chr7	Orai3	protein_coding	2.11137	1.17412e-19
ENSMUSG00000069601.14	chr10	Ank3	protein_coding	0.654214	4.75908e-11
ENSMUSG00000026227.11	chr1	2810459M11Rik	protein_coding	0.645241	1.17875e-15
ENSMUSG00000039114.16	chr13	Nrn1	protein_coding	4.26574	1.55642e-41
ENSMUSG00000012519.14	chr8	Mlkl	protein_coding	1.50989	1.3474e-12
ENSMUSG00000027313.3	chr2	Chac1	protein_coding	0.901015	2.41867e-16
ENSMUSG00000022912.8	chr16	Pros1	protein_coding	1.3687	4.85798e-10
ENSMUSG00000037287.15	chr9	Tbcel	protein_coding	0.592713	5.07261e-12
ENSMUSG00000096780.7	chr17	Tmem181b-ps	transcribed_unprocessed_pseudogene	0.863768	2.28115e-12
ENSMUSG00000031445.5	chr8	Proz	protein_coding	1.05863	1.04319e-15
ENSMUSG00000097779.1	chr19	4833407H14Rik	lincRNA	3.24056	7.35822e-18
ENSMUSG00000039081.10	chr14	Zfp503	protein_coding	4.83734	1.91385e-36
ENSMUSG00000063760.9	chr10	Rnf217	protein_coding	0.844979	0.000113143
ENSMUSG00000024190.6	chr17	Dusp1	protein_coding	0.771825	1.89723e-06
ENSMUSG00000054169.7	chr7	Ceacam10	protein_coding	1.36236	2.279e-18
ENSMUSG00000026726.10	chr2	Cubn	protein_coding	2.03056	2.20771e-09
ENSMUSG00000033022.8	chr18	Cdo1	protein_coding	0.595145	1.06831e-09
ENSMUSG00000029007.8	chr4	Agtrap	protein_coding	0.788447	4.77259e-16
ENSMUSG00000028251.5	chr4	Tstd3	protein_coding	0.593367	1.52837e-09
ENSMUSG00000037145.14	chr11	2210407C18Rik	protein_coding	0.847692	0.00231271
ENSMUSG00000057596.13	chr7	Trim30d	protein_coding	0.725948	1.7802e-08
ENSMUSG00000030319.8	chr6	Cand2	protein_coding	0.864793	1.18097e-13
ENSMUSG00000023249.15	chr9	Parp3	protein_coding	0.835597	2.83603e-09
ENSMUSG00000041120.6	chr4	Nbl1	protein_coding	2.19272	1.75908e-15
ENSMUSG00000031538.6	chr8	Plat	protein_coding	0.800455	4.36982e-12
ENSMUSG00000053644.13	chr18	Aldh7a1	protein_coding	1.08338	3.66533e-13
ENSMUSG00000064177.8	chr6	Ghrl	protein_coding	1.26883	1.28952e-05
ENSMUSG00000089872.10	chr1	Rps6kc1	protein_coding	0.634853	1.19555e-11
ENSMUSG00000054136.6	chr15	Adm2	protein_coding	1.13402	2.69046e-14
ENSMUSG00000052212.6	chr7	Cd177	protein_coding	0.7992	3.21284e-07
ENSMUSG00000026958.13	chr2	Dpp7	protein_coding	0.747044	1.77065e-11
ENSMUSG00000020814.13	chr11	Mxra7	protein_coding	2.10819	4.03477e-14
ENSMUSG00000039616.10	chr18	Mocos	protein_coding	0.703233	6.84226e-08
ENSMUSG00000044313.13	chr3	Mab21l3	protein_coding	0.93059	5.84858e-07
ENSMUSG00000021611.9	chr13	Tert	protein_coding	0.657956	8.01425e-07
ENSMUSG00000042684.8	chr1	Npl	protein_coding	1.32466	3.46676e-09
ENSMUSG00000113204.1	chr13	Gm46430	lincRNA	1.03118	1.45605e-09
ENSMUSG00000050747.14	chr17	Trim15	protein_coding	0.600154	9.90456e-05
ENSMUSG00000037411.10	chr5	Serpine1	protein_coding	1.09057	4.3471e-07
ENSMUSG00000015243.4	chr4	Abca1	protein_coding	0.616134	0.00683676
ENSMUSG00000053746.8	chr2	Ptrh1	protein_coding	0.781319	9.29225e-05
ENSMUSG00000032827.15	chr6	Ppp1r9a	protein_coding	8.63535	1.13636e-31
ENSMUSG00000037686.6	chr12	Aspg	protein_coding	1.1013	6.03541e-10
ENSMUSG00000078877.11	chr2	Gm14295	protein_coding	1.50148	3.11535e-14
ENSMUSG00000056737.14	chr6	Capg	protein_coding	0.908065	2.645e-10
ENSMUSG00000022305.13	chr15	Lrp12	protein_coding	2.23006	1.55591e-09
ENSMUSG00000024600.8	chr18	Slc27a6	protein_coding	5.3054	3.0008e-25
ENSMUSG00000090019.5	chr6	Gimap1	protein_coding	1.39045	3.46676e-09
ENSMUSG00000036298.10	chr15	Slc2a13	protein_coding	8.59491	7.0728e-35
ENSMUSG00000102615.1	chr8	Gm37844	TEC	6.60254	1.50495e-29
ENSMUSG00000030278.11	chr6	Cidec	protein_coding	0.671953	1.13622e-06
ENSMUSG00000032808.2	chr19	Cyp2c38	protein_coding	0.712673	0.000257822
ENSMUSG00000062410.14	chr3	Hsd3b3	protein_coding	0.759139	0.00486699
ENSMUSG00000027737.10	chr3	Slc7a11	protein_coding	0.942465	5.84315e-07
ENSMUSG00000026509.15	chr1	Capn2	protein_coding	0.860571	9.05409e-07
ENSMUSG00000099032.2	chr1	Tcf24	protein_coding	2.77641	9.20238e-22
ENSMUSG00000035067.9	chr14	Xkr6	protein_coding	1.96931	5.03133e-15
ENSMUSG00000041695.2	chr11	Kcnj2	protein_coding	0.659347	4.40045e-08
ENSMUSG00000037386.16	chr15	Rims2	protein_coding	2.67094	6.79788e-21
ENSMUSG00000019528.18	chr3	Gyg	protein_coding	0.68622	2.76815e-08
ENSMUSG00000061981.14	chr11	Flot2	protein_coding	0.668683	8.97022e-09
ENSMUSG00000113637.1	chr13	Gm7049	processed_pseudogene	1.00498	4.50872e-09
ENSMUSG00000031775.5	chr8	Pllp	protein_coding	0.881252	8.54078e-09
ENSMUSG00000042293.8	chr9	Gm5617	protein_coding	1.22743	4.05737e-08
ENSMUSG00000032766.9	chr6	Gng11	protein_coding	1.65881	1.42146e-08
ENSMUSG00000084803.8	chr4	5830444B04Rik	processed_transcript	8.49448	1.80326e-30
ENSMUSG00000057234.9	chr2	Mettl15	protein_coding	0.857002	1.17771e-08
ENSMUSG00000050954.15	chr13	Zfp169	protein_coding	0.669807	0.0119873
ENSMUSG00000045312.12	chr13	Lhfpl2	protein_coding	1.13814	1.22258e-05
ENSMUSG00000040181.14	chr1	Fmo1	protein_coding	1.02408	4.51253e-09
ENSMUSG00000072774.10	chr5	Zfp951	protein_coding	4.50256	1.20611e-24
ENSMUSG00000026712.3	chr2	Mrc1	protein_coding	1.15505	0.000711499
ENSMUSG00000026870.19	chr2	Cutal	protein_coding	0.622307	0.000895855
ENSMUSG00000011658.16	chr7	Fuz	protein_coding	1.14905	9.81357e-07
ENSMUSG00000030790.15	chr7	Adm	protein_coding	0.604026	0.000133416
ENSMUSG00000031617.16	chr8	Tmem184c	protein_coding	2.93523	7.23543e-19
ENSMUSG00000086040.8	chr6	Wipf3	protein_coding	0.981964	0.000427146
ENSMUSG00000027843.13	chr3	Ptpn22	protein_coding	0.737766	0.000525014
ENSMUSG00000028152.10	chr3	Tspan5	protein_coding	0.634435	0.00263647
ENSMUSG00000004018.9	chr11	Fancl	protein_coding	0.623538	5.92072e-05
ENSMUSG00000067006.12	chr1	Serpinb5	protein_coding	0.752477	0.00234558
ENSMUSG00000056749.7	chr13	Nfil3	protein_coding	0.59197	1.09393e-07
ENSMUSG00000070594.10	chr1	Gm4788	protein_coding	5.43387	3.35701e-17
ENSMUSG00000042770.8	chr6	Hebp1	protein_coding	0.947547	5.63083e-06
ENSMUSG00000063206.4	chr8	Defa34	protein_coding	0.777744	0.0481568
ENSMUSG00000058672.7	chr13	Tubb2a	protein_coding	0.882084	2.35245e-07
ENSMUSG00000027524.9	chr2	Edn3	protein_coding	0.910552	0.00253502
ENSMUSG00000032436.17	chr9	Cmtm7	protein_coding	1.09102	2.40982e-07
ENSMUSG00000078490.9	chr4	Cfap74	protein_coding	8.25483	5.24363e-30
ENSMUSG00000051177.16	chr2	Plcb1	protein_coding	2.11242	5.13693e-10
ENSMUSG00000047810.8	chr19	Ccdc88b	protein_coding	3.32098	4.31822e-14
ENSMUSG00000105501.1	chr14	5330426L24Rik	lincRNA	1.51345	1.51779e-09
ENSMUSG00000057143.15	chr7	Trim12c	protein_coding	0.649772	0.000516954
ENSMUSG00000025665.16	chrX	Rps6ka6	protein_coding	3.72723	2.57609e-18
ENSMUSG00000094818.1	chr8	Defa32	protein_coding	1.46597	1.55918e-08
ENSMUSG00000039347.7	chr6	Atp6v0e2	protein_coding	1.89633	1.01208e-11
ENSMUSG00000116498.1	chr15	Gm38563	lincRNA	2.73353	1.66107e-17
ENSMUSG00000064225.6	chr9	Paqr9	protein_coding	3.41708	1.40447e-15
ENSMUSG00000079685.10	chr10	Ulbp1	protein_coding	0.980537	0.00192279
ENSMUSG00000017311.15	chr11	Pyy	protein_coding	2.14309	2.69772e-05
ENSMUSG00000045871.5	chr14	Slitrk6	protein_coding	0.729641	0.0328977
ENSMUSG00000086494.1	chr5	2210417A02Rik	lincRNA	5.38526	4.31061e-25
ENSMUSG00000019945.10	chr10	Cabcoco1	protein_coding	4.25001	7.06724e-21
ENSMUSG00000001288.15	chr15	Rarg	protein_coding	0.5992	0.0200785
ENSMUSG00000047394.8	chr15	Odf3b	protein_coding	1.70564	4.74276e-10
ENSMUSG00000024533.16	chr18	Spire1	protein_coding	0.732667	6.29603e-05
ENSMUSG00000027420.13	chr2	Bfsp1	protein_coding	0.641841	0.00131845
ENSMUSG00000030768.12	chr1	Disp1	protein_coding	0.941292	2.51577e-06
ENSMUSG00000020256.14	chr10	Aldh1l2	protein_coding	0.664808	0.0298423
ENSMUSG00000020620.14	chr11	Abca8b	protein_coding	0.942956	7.61166e-05
ENSMUSG00000025481.12	chr7	Urah	protein_coding	0.952346	0.000339551
ENSMUSG00000039652.16	chr19	Cpeb3	protein_coding	0.843085	7.80629e-06
ENSMUSG00000069170.14	chr13	Adgrv1	protein_coding	2.23348	3.90485e-14
ENSMUSG00000064179.13	chr7	Tnnt1	protein_coding	1.48862	1.44411e-06
ENSMUSG00000026480.12	chr1	Ncf2	protein_coding	0.968337	0.000869163
ENSMUSG00000033906.5	chrX	Zdhhc15	protein_coding	0.827754	0.00140284
ENSMUSG00000037847.13	chr19	Nmrk1	protein_coding	1.02152	1.15231e-05
ENSMUSG00000109209.1	chr7	Gm45104	TEC	5.96506	2.3767e-10
ENSMUSG00000043885.14	chr9	Slc36a4	protein_coding	4.81322	1.11607e-20
ENSMUSG00000020000.7	chr10	Moxd1	protein_coding	0.655542	0.0324593
ENSMUSG00000056569.10	chr1	Mpz	protein_coding	2.40705	4.75211e-13
ENSMUSG00000044827.10	chr5	Tlr1	protein_coding	1.16033	0.00559344
ENSMUSG00000050777.7	chr1	Tmem37	protein_coding	0.863806	1.01671e-05
ENSMUSG00000099876.1	chrY	Gm29650	lincRNA	6.05607	3.07173e-23
ENSMUSG00000054737.11	chrX	Zfp182	protein_coding	1.11786	6.0543e-05
ENSMUSG00000050071.8	chrX	Bex1	protein_coding	2.42588	4.31286e-14
ENSMUSG00000073409.12	chr17	H2-Q6	protein_coding	1.82506	6.03739e-09
ENSMUSG00000053695.3	chr8	Defb37	protein_coding	0.968992	0.00338734
ENSMUSG00000063415.12	chr6	Cyp26b1	protein_coding	0.702444	0.00780521
ENSMUSG00000046572.10	chr5	Zfp518b	protein_coding	5.02396	2.53812e-15
ENSMUSG00000057948.12	chr11	Unc13d	protein_coding	1.49858	0.000156494
ENSMUSG00000039814.15	chr8	Xkr5	protein_coding	0.911489	2.21066e-05
ENSMUSG00000056019.12	chr8	Zfp709	protein_coding	1.16191	2.8286e-06
ENSMUSG00000111340.1	chr9	Gm47171	TEC	0.760935	0.00637582
ENSMUSG00000042810.14	chr6	Krba1	protein_coding	2.22608	2.83603e-09
ENSMUSG00000031374.13	chrX	Zfp92	protein_coding	0.654454	0.00141559
ENSMUSG00000031441.15	chr8	Atp11a	protein_coding	0.660814	0.00582358
ENSMUSG00000028218.19	chr4	Fam92a	protein_coding	0.781866	0.00116821
ENSMUSG00000026170.6	chr1	Cyp27a1	protein_coding	1.4378	9.95378e-08
ENSMUSG00000100183.1	chr1	Gm28512	sense_intronic	0.744903	0.0239428
ENSMUSG00000058794.12	chr15	Nfe2	protein_coding	0.65354	0.0229648
ENSMUSG00000030935.15	chr7	Acsm3	protein_coding	0.973965	0.000394748
ENSMUSG00000045348.16	chr5	Nyap1	protein_coding	0.65083	0.0240124
ENSMUSG00000047990.6	chr9	C2cd4a	protein_coding	7.68829	8.34919e-17
ENSMUSG00000022054.11	chr14	Nefm	protein_coding	1.05002	0.000356966
ENSMUSG00000037440.8	chr10	Vnn1	protein_coding	1.54461	5.63609e-06
ENSMUSG00000052776.10	chr5	Oas1a	protein_coding	0.640548	0.000311732
ENSMUSG00000029386.15	chr5	Tctn2	processed_transcript	1.08214	0.00396686
ENSMUSG00000115783.1	chr7	Bc1	lincRNA	1.03011	2.71195e-05
ENSMUSG00000030762.11	chr7	Aqp8	protein_coding	2.74823	2.47518e-10
ENSMUSG00000028730.14	chr4	Cfap57	protein_coding	0.83279	0.00299125
ENSMUSG00000075271.4	chr2	Ttc30a1	protein_coding	0.595014	0.0386062
ENSMUSG00000044339.12	chr5	Alkbh2	protein_coding	1.03694	0.000564098
ENSMUSG00000034871.2	chr4	Fam151a	protein_coding	3.30126	2.69998e-13
ENSMUSG00000034334.8	chr13	Fam151b	protein_coding	0.853384	2.74522e-05
ENSMUSG00000078502.10	chr4	Gm13212	protein_coding	3.60463	4.23902e-13
ENSMUSG00000029377.5	chr5	Ereg	protein_coding	7.73117	1.64561e-15
ENSMUSG00000078920.3	chr11	Ifi47	protein_coding	4.05942	1.17857e-14
ENSMUSG00000045455.8	chr10	Gm9797	transcribed_processed_pseudogene	0.586328	0.049442
ENSMUSG00000034361.10	chr8	Cpne2	protein_coding	0.933466	0.00272756
ENSMUSG00000041845.10	chr19	Rhod	protein_coding	0.769759	0.000527655
ENSMUSG00000052560.15	chr15	Cpne8	protein_coding	5.377	7.21936e-09
ENSMUSG00000015966.17	chr14	Il17rb	protein_coding	0.615901	0.0012643
ENSMUSG00000073421.5	chr17	H2-Ab1	protein_coding	4.85166	2.795e-16
ENSMUSG00000060224.3	chr19	Pyroxd2	protein_coding	1.83548	3.9131e-06
ENSMUSG00000057836.12	chrX	Xlr3a	protein_coding	7.2618	2.29272e-08
ENSMUSG00000035370.9	chr10	Gm49322	protein_coding	0.741532	0.00788298
ENSMUSG00000038217.13	chr11	Tlcd2	protein_coding	1.33242	3.80413e-06
ENSMUSG00000031523.16	chr8	Dlc1	protein_coding	1.5509	0.00032156
ENSMUSG00000040189.17	chr7	Ccdc114	protein_coding	1.99545	2.28401e-07
ENSMUSG00000073197.9	chr12	5730507C01Rik	protein_coding	3.45943	3.03098e-11
ENSMUSG00000060206.11	chr4	Zfp462	protein_coding	0.788195	0.00310297
ENSMUSG00000032657.15	chr3	Fam189b	protein_coding	1.11781	0.000126539
ENSMUSG00000044365.15	chr3	Cxxc4	protein_coding	0.804443	0.0352479
ENSMUSG00000038370.6	chr1	Pcp4l1	protein_coding	1.09529	0.000340154
ENSMUSG00000047414.6	chr12	Flrt2	protein_coding	7.4753	1.80225e-16
ENSMUSG00000017830.15	chr11	Dhx58	protein_coding	0.725558	0.00316289
ENSMUSG00000086363.7	chr13	A330102I10Rik	lincRNA	5.55318	3.84064e-11
ENSMUSG00000055385.12	chr5	Rnf212	protein_coding	0.918103	0.003346
ENSMUSG00000047502.14	chr4	Mroh7	protein_coding	1.03463	0.0220036
ENSMUSG00000034768.4	chr11	Asb16	protein_coding	1.37803	0.00707857
ENSMUSG00000048612.16	chr19	Myof	protein_coding	2.24004	1.24328e-08
ENSMUSG00000029761.16	chr6	Cald1	protein_coding	1.25607	6.17756e-05
ENSMUSG00000038987.8	chr2	Cfap157	protein_coding	0.938083	0.0235734
ENSMUSG00000043505.8	chr6	Gimap5	protein_coding	3.59741	1.43405e-11
ENSMUSG00000028214.13	chr4	Gem	protein_coding	0.659485	0.0310829
ENSMUSG00000003452.15	chr6	Bicd1	protein_coding	1.61875	7.3954e-06
ENSMUSG00000087357.1	chr3	Gm12498	lincRNA	1.23664	0.000652267
ENSMUSG00000054978.3	chr9	Kbtbd13	protein_coding	2.57282	3.39008e-09
ENSMUSG00000024349.9	chr18	Tmem173	protein_coding	0.713534	0.0086412
ENSMUSG00000048218.6	chr15	Amigo2	protein_coding	0.807501	0.00345027
ENSMUSG00000032109.15	chr9	Nlrx1	protein_coding	1.12495	0.000402772
ENSMUSG00000024338.14	chr17	Psmb8	protein_coding	0.932147	0.0371608
ENSMUSG00000062866.16	chr10	Phactr2	protein_coding	0.709639	0.0268216
ENSMUSG00000018387.12	chr11	Shroom1	protein_coding	3.71039	1.24699e-11
ENSMUSG00000002265.16	chr7	Peg3	protein_coding	2.81077	5.05672e-10
ENSMUSG00000031594.9	chr8	Fgl1	protein_coding	1.07302	0.000272729
ENSMUSG00000038884.14	chr9	A230050P20Rik	protein_coding	5.35961	1.89557e-13
ENSMUSG00000028747.10	chr4	Htr6	protein_coding	1.24211	0.000789625
ENSMUSG00000070802.5	chr7	Pnmal2	protein_coding	2.35884	2.94265e-08
ENSMUSG00000021069.17	chr12	Pygl	protein_coding	1.06755	0.000494949
ENSMUSG00000078995.10	chr13	Zfp456	protein_coding	1.59901	2.86078e-05
ENSMUSG00000102425.1	chr1	Gm26616	TEC	0.943031	0.0127686
ENSMUSG00000006931.15	chr11	P3h4	protein_coding	1.07569	0.00365531
ENSMUSG00000066456.14	chr9	Hmgn3	protein_coding	1.27412	0.000458824
ENSMUSG00000000204.16	chr11	Slfn4	protein_coding	2.5091	8.39408e-09
ENSMUSG00000032181.7	chr9	Scg3	protein_coding	1.49527	6.66307e-05
ENSMUSG00000042766.17	chr3	Trim46	protein_coding	0.871825	0.00508361
ENSMUSG00000039063.5	chr2	Echdc3	protein_coding	1.92587	2.33946e-05
ENSMUSG00000035878.13	chr9	Hykk	protein_coding	0.715847	0.01747
ENSMUSG00000063730.13	chr3	Hsd3b2	protein_coding	1.13165	0.00129051
ENSMUSG00000020044.13	chr10	Timp3	protein_coding	2.09664	3.55493e-06
ENSMUSG00000048572.4	chr19	Tmem252	protein_coding	1.48417	4.25184e-05
ENSMUSG00000071669.14	chr16	Snx29	protein_coding	1.06382	0.00034433
ENSMUSG00000112160.1	chr10	BC024063	protein_coding	1.10868	0.00131181
ENSMUSG00000027075.16	chr2	Slc43a1	protein_coding	1.85827	2.4262e-06
ENSMUSG00000070605.4	chr4	Zfp992	protein_coding	2.25286	1.11297e-07
ENSMUSG00000029651.16	chr5	Mtus2	protein_coding	2.44151	1.23456e-05
ENSMUSG00000032374.14	chr9	Plod2	protein_coding	1.86132	1.45817e-05
ENSMUSG00000049608.8	chr1	Gpr55	protein_coding	0.942146	0.0216225
ENSMUSG00000022683.13	chr16	Pla2g10	protein_coding	0.743565	0.00647585
ENSMUSG00000044067.6	chr12	Gpr22	protein_coding	0.976392	0.020197
ENSMUSG00000078612.9	chr4	Fyb2	protein_coding	1.18713	0.00108561
ENSMUSG00000034687.8	chr5	Fras1	protein_coding	3.49612	8.58741e-08
ENSMUSG00000024766.14	chr19	Lipo3	protein_coding	7.21814	6.18486e-14
ENSMUSG00000069053.11	chrY	Uba1y	protein_coding	7.19041	7.61713e-10
ENSMUSG00000027171.10	chr2	Prrg4	protein_coding	0.756817	0.00484382
ENSMUSG00000035967.15	chrX	Ints6l	protein_coding	3.66162	4.64936e-07
ENSMUSG00000050635.1	chr3	Sprr2f	protein_coding	3.60829	3.4591e-09
ENSMUSG00000032375.15	chr9	Aph1b	protein_coding	0.82807	0.0045661
ENSMUSG00000035226.5	chr2	Rims4	protein_coding	2.07165	5.25758e-06
ENSMUSG00000033066.15	chr11	Gas7	protein_coding	2.48156	6.02469e-08
ENSMUSG00000037161.14	chr3	Mgarp	protein_coding	0.866787	0.0167759
ENSMUSG00000024912.5	chr19	Fosl1	protein_coding	1.17873	0.002401
ENSMUSG00000047242.14	chrX	Taf9b	protein_coding	1.84522	1.40692e-05
ENSMUSG00000029862.15	chr6	Clcn1	protein_coding	0.813689	0.0216294
ENSMUSG00000070332.4	chr11	Trim80	protein_coding	0.729239	0.0254728
ENSMUSG00000042672.15	chr3	Dcst1	protein_coding	0.674406	0.0240142
ENSMUSG00000044244.18	chr9	Il20rb	protein_coding	0.593261	0.0256264
ENSMUSG00000011382.8	chr7	Dhdh	protein_coding	2.94854	6.46347e-07
ENSMUSG00000026430.16	chr1	Rassf5	protein_coding	0.780023	0.0122374
ENSMUSG00000067916.9	chr4	Zfp991	protein_coding	0.776034	0.0117489
ENSMUSG00000028389.12	chr4	Zfp37	protein_coding	1.34857	0.000757091
ENSMUSG00000084970.1	chr4	1700060J05Rik	antisense	1.38939	0.000156494
ENSMUSG00000027661.4	chr2	Slc2a10	protein_coding	3.46889	3.59172e-09
ENSMUSG00000021720.11	chr13	Rnf180	protein_coding	6.70986	1.58316e-06
ENSMUSG00000109237.1	chr8	9130214F15Rik	TEC	0.896055	0.0168257
ENSMUSG00000032773.9	chr19	Chrm1	protein_coding	0.781158	0.0310575
ENSMUSG00000085174.1	chr3	Gm16206	antisense	0.763925	0.0160457
ENSMUSG00000032065.6	chr9	Tex12	protein_coding	0.767708	0.0258458
ENSMUSG00000026222.16	chr1	Sp100	protein_coding	3.40875	6.29217e-08
ENSMUSG00000094447.2	chr15	9430069I07Rik	protein_coding	0.931829	0.0188766
ENSMUSG00000092083.4	chr1	Kcnb2	protein_coding	2.33197	1.62647e-05
ENSMUSG00000032177.17	chr9	Pde4a	protein_coding	0.792006	0.0147543
ENSMUSG00000036356.15	chr8	Csgalnact1	protein_coding	0.923576	0.0313307
ENSMUSG00000045932.12	chr19	Ifit2	protein_coding	1.93472	1.43654e-05
ENSMUSG00000104063.1	chr18	Pcdhgb7	protein_coding	4.80275	9.07689e-09
ENSMUSG00000102813.1	chr4	Gm37795	TEC	3.69271	3.53763e-08
ENSMUSG00000005397.8	chr13	Nid1	protein_coding	1.30564	0.0131707
ENSMUSG00000053070.5	chr9	Cfap300	protein_coding	0.953125	0.0155997
ENSMUSG00000037946.11	chr13	Fgd3	protein_coding	1.79665	3.04068e-05
ENSMUSG00000052520.7	chr4	Cyp2j5	protein_coding	1.46002	0.000423997
ENSMUSG00000042750.7	chrX	Bex2	protein_coding	4.84079	1.44339e-09
ENSMUSG00000020121.15	chr10	Srgap1	protein_coding	1.34054	0.00107458
ENSMUSG00000061544.13	chr17	Zfp229	protein_coding	0.921282	0.0125107
ENSMUSG00000027016.17	chr2	Zfp385b	protein_coding	1.90498	5.08383e-05
ENSMUSG00000044453.5	chr7	Ffar1	protein_coding	0.975849	0.0214525
ENSMUSG00000054423.14	chr14	Cadps	protein_coding	1.41759	0.0005794
ENSMUSG00000032500.10	chr9	Dclk3	protein_coding	0.881776	0.0183122
ENSMUSG00000032625.14	chr6	Thsd7a	protein_coding	4.87719	1.16313e-09
ENSMUSG00000009633.3	chr1	G0s2	protein_coding	2.08614	0.00112683
ENSMUSG00000001248.15	chr7	Gramd1a	protein_coding	3.83488	6.51728e-05
ENSMUSG00000072623.6	chr6	Zfp9	protein_coding	1.44738	0.00416569
ENSMUSG00000060429.12	chr15	Sntb1	protein_coding	1.52858	0.000399081
ENSMUSG00000031073.6	chr7	Fgf15	protein_coding	0.850229	0.0331325
ENSMUSG00000087624.1	chr2	9230111E07Rik	lincRNA	0.785625	0.0290896
ENSMUSG00000038175.10	chr13	Mylip	protein_coding	1.63436	0.00240233
ENSMUSG00000026064.16	chr1	Ptp4a1	protein_coding	0.993809	0.00780475
ENSMUSG00000022236.10	chr15	Ropn1l	protein_coding	2.27162	1.24666e-05
ENSMUSG00000018339.11	chr11	Gpx3	protein_coding	1.90477	6.71252e-05
ENSMUSG00000038742.7	chr9	Angptl6	protein_coding	0.908799	0.0262685
ENSMUSG00000089857.9	chr8	Zfp882	protein_coding	1.55717	0.00377659
ENSMUSG00000018672.15	chr11	Copz2	protein_coding	1.20332	0.00321558
ENSMUSG00000060275.12	chr18	Nrg2	protein_coding	3.66426	0.000121292
ENSMUSG00000033488.11	chr1	Cryzl2	protein_coding	6.67924	4.60158e-10
ENSMUSG00000048070.4	chr11	Pirt	protein_coding	1.01311	0.0432212
ENSMUSG00000029644.7	chr5	Pdx1	protein_coding	1.29464	0.036814
ENSMUSG00000105892.1	chr3	Gm35013	processed_pseudogene	0.814194	0.0374871
ENSMUSG00000028864.7	chr5	Hgf	protein_coding	2.55755	1.98942e-05
ENSMUSG00000040183.13	chr4	Ankrd6	protein_coding	1.36095	0.00174317
ENSMUSG00000002384.2	chr4	Bmp8b	protein_coding	0.951575	0.0224956
ENSMUSG00000025081.13	chr19	Tdrd1	protein_coding	4.64461	3.88292e-08
ENSMUSG00000065637.1	chr8	Gm26397	snoRNA	1.2544	0.00804668
ENSMUSG00000072723.10	chr14	Gm10044	processed_transcript	0.950567	0.0457991
ENSMUSG00000040345.10	chr10	Arhgap9	protein_coding	3.28057	2.55989e-05
ENSMUSG00000054640.15	chr17	Slc8a1	protein_coding	3.40574	8.83406e-07
ENSMUSG00000049047.11	chrX	Armcx3	protein_coding	3.40582	8.83406e-07
ENSMUSG00000031284.16	chrX	Pak3	protein_coding	1.58951	0.00667959
ENSMUSG00000100774.1	chr1	Gm7329	processed_pseudogene	0.870535	0.0402011
ENSMUSG00000036667.14	chr6	Tcaf1	protein_coding	6.50678	2.51632e-08
ENSMUSG00000038530.11	chr1	Rgs4	protein_coding	1.22698	0.00779947
ENSMUSG00000043391.10	chr16	2510009E07Rik	protein_coding	0.794158	0.0479766
ENSMUSG00000065952.13	chr8	C330021F23Rik	protein_coding	3.70612	4.4264e-06
ENSMUSG00000083718.2	chr8	Ccnb2-ps	transcribed_processed_pseudogene	1.9232	0.000907629
ENSMUSG00000038793.8	chr1	Lefty1	protein_coding	2.68779	2.84293e-05
ENSMUSG00000032122.15	chr9	Slc37a2	protein_coding	1.73306	0.00419178
ENSMUSG00000024558.12	chr18	Mapk4	protein_coding	0.782814	0.0446867
ENSMUSG00000057614.6	chr5	Gnai1	protein_coding	2.56024	0.000228151
ENSMUSG00000023913.17	chr17	Pla2g7	protein_coding	3.61029	1.60382e-05
ENSMUSG00000108923.1	chr7	4933431C10Rik	TEC	0.977993	0.037036
ENSMUSG00000022332.8	chr15	Khdrbs3	protein_coding	6.20036	5.26991e-07
ENSMUSG00000041390.18	chr6	Mdfic	protein_coding	1.31508	0.00952053
ENSMUSG00000087677.1	chrX	Gm15226	lincRNA	2.26676	0.000587325
ENSMUSG00000032714.6	chr10	Syde1	protein_coding	1.66897	0.0102862
ENSMUSG00000066861.14	chr5	Oas1g	protein_coding	6.25469	3.40979e-07
ENSMUSG00000027870.8	chr3	Hao2	protein_coding	5.80947	1.45817e-05
ENSMUSG00000026418.16	chr1	Tnni1	protein_coding	1.45285	0.00689911
ENSMUSG00000094708.1	chr5	Gm10359	processed_pseudogene	1.0087	0.038687
ENSMUSG00000079442.12	chr2	St6galnac4	protein_coding	1.84357	0.0193937
ENSMUSG00000038641.12	chr6	Akr1d1	protein_coding	6.14197	9.59403e-07
ENSMUSG00000060166.6	chr16	Zdhhc8	protein_coding	1.03692	0.0348213
ENSMUSG00000038143.16	chr8	Stox2	protein_coding	6.14067	2.17223e-05
ENSMUSG00000115454.1	chr14	Gm49086	antisense	1.09158	0.0457135
ENSMUSG00000040265.16	chr1	Dnm3	protein_coding	1.13312	0.0343512
ENSMUSG00000106095.2	chr3	2010110G14Rik	lincRNA	1.2212	0.0132046
ENSMUSG00000020434.4	chr11	4921536K21Rik	protein_coding	1.04773	0.0392812
ENSMUSG00000021846.9	chr14	Peli2	protein_coding	4.20636	8.87999e-06
ENSMUSG00000046999.2	chr3	1110032F04Rik	protein_coding	4.09062	9.3516e-05
ENSMUSG00000028078.14	chr3	Dclk2	protein_coding	1.70764	0.00882287
ENSMUSG00000063804.8	chr10	Lin28b	protein_coding	5.95139	6.09904e-05
ENSMUSG00000040653.6	chr10	Ppp1r14c	protein_coding	1.75035	0.0109116
ENSMUSG00000046204.14	chr14	Pnma2	protein_coding	2.26677	0.000630636
ENSMUSG00000100174.1	chr6	Gm28719	TEC	2.66876	0.000269643
ENSMUSG00000097620.7	chr4	4921514A10Rik	antisense	1.31934	0.0160705
ENSMUSG00000108681.1	chr6	Gm17825	processed_pseudogene	1.12435	0.0324727
ENSMUSG00000035948.13	chr10	Acss3	protein_coding	6.01804	2.93802e-06
ENSMUSG00000092517.1	chr7	Art2a-ps	polymorphic_pseudogene	1.91608	0.0024791
ENSMUSG00000072683.3	chr6	Gm7457	processed_transcript	1.90214	0.0120223
ENSMUSG00000022055.7	chr14	Nefl	protein_coding	2.06963	0.00370896
ENSMUSG00000070291.4	chr9	Ddx43	protein_coding	4.02463	5.43548e-05
ENSMUSG00000114755.1	chr15	Galr3	protein_coding	2.44942	0.00195275
ENSMUSG00000073077.6	chrX	Gm7173	protein_coding	3.15257	0.000904681
ENSMUSG00000110494.1	chr8	Gm31774	antisense	1.4565	0.0416741
ENSMUSG00000050930.5	chr8	Map10	protein_coding	2.56368	0.000853971
ENSMUSG00000103579.1	chr9	Gm37113	TEC	1.40652	0.0148428
ENSMUSG00000047061.6	chr13	Gm9817	protein_coding	1.90658	0.0199276
ENSMUSG00000086645.2	chr16	Gm15743	antisense	1.5581	0.0375389
ENSMUSG00000056270.3	chr3	Prr9	protein_coding	2.67601	0.0128316
ENSMUSG00000034872.6	chr10	Gipc3	protein_coding	2.7673	0.00812211
ENSMUSG00000023931.5	chr17	Efhb	protein_coding	3.81112	0.00218342
ENSMUSG00000019853.6	chr10	Hebp2	protein_coding	1.23831	0.047828
ENSMUSG00000006342.15	chr10	Susd2	protein_coding	1.32545	0.0371033
ENSMUSG00000074500.11	chr9	Zfp558	protein_coding	1.17868	0.0300971
ENSMUSG00000116287.1	chr15	Gm3924	lincRNA	5.73291	2.77486e-05
ENSMUSG00000025370.7	chr15	Cdh9	protein_coding	1.43768	0.0227509
ENSMUSG00000087547.1	chr2	Platr27	lincRNA	5.88155	1.43363e-05
ENSMUSG00000056144.14	chr7	Trim34a	protein_coding	1.32487	0.0269021
ENSMUSG00000111481.1	chr9	Gm47652	TEC	2.3889	0.00296783
ENSMUSG00000057315.14	chr5	Arhgap24	protein_coding	1.67398	0.0164539
ENSMUSG00000021850.14	chr14	ccdc198	protein_coding	2.93384	0.00316289
ENSMUSG00000043126.5	chr10	D830039M14Rik	antisense	3.08289	0.00102061
ENSMUSG00000093954.8	chr14	Gm16867	protein_coding	5.73428	6.67823e-05
ENSMUSG00000033278.10	chr17	Ptprm	protein_coding	1.46559	0.0295721
ENSMUSG00000035258.15	chr16	Abi3bp	protein_coding	2.15448	0.0425311
ENSMUSG00000098021.2	chr15	Gm9522	processed_pseudogene	3.74	0.000530931
ENSMUSG00000022199.12	chr14	Slc22a17	protein_coding	5.47714	0.000373142
ENSMUSG00000040612.13	chr1	Ildr2	protein_coding	5.46844	0.00173474
ENSMUSG00000097767.8	chr5	Miat	lincRNA	1.2383	0.0479119
ENSMUSG00000081920.2	chr8	Selenot-ps	processed_pseudogene	1.56239	0.0220381
ENSMUSG00000084866.2	chr16	A930006K02Rik	processed_transcript	2.63788	0.00249432
ENSMUSG00000087163.1	chr10	Gm16230	antisense	2.08949	0.007996
ENSMUSG00000097011.2	chr6	Gm4651	processed_transcript	1.84102	0.0218991
ENSMUSG00000027196.11	chr2	Alkbh3os1	antisense	1.71215	0.0412997
ENSMUSG00000015222.17	chr1	Map2	protein_coding	2.19044	0.011322
ENSMUSG00000020953.17	chr12	Coch	protein_coding	3.38521	0.0277848
ENSMUSG00000087326.1	chr4	Gm12503	processed_transcript	3.01019	0.00182931
ENSMUSG00000045007.9	chr11	Tubg2	protein_coding	1.96027	0.0198031
ENSMUSG00000020176.17	chr11	Grb10	protein_coding	3.48572	0.0130536
ENSMUSG00000089679.1	chr19	Gm16299	antisense	3.16851	0.0141852
ENSMUSG00000033900.13	chr3	Map9	protein_coding	5.56648	0.000105843
ENSMUSG00000022623.16	chr15	Shank3	protein_coding	1.71241	0.0378145
ENSMUSG00000085980.2	chr4	Gm12408	lincRNA	2.1638	0.0448134
ENSMUSG00000023868.17	chr17	Pde10a	protein_coding	3.57199	0.0024791
ENSMUSG00000025905.13	chr1	Oprk1	protein_coding	5.37969	0.000743126
ENSMUSG00000092253.1	chr17	H2-Q3	unprocessed_pseudogene	2.16195	0.0373187
ENSMUSG00000092060.4	chr5	Bend4	protein_coding	3.28092	0.00848997
ENSMUSG00000061126.4	chr17	Cyp4f39	protein_coding	5.27396	0.000627163
ENSMUSG00000032661.9	chr5	Oas3	protein_coding	4.75983	0.00726415
ENSMUSG00000077349.1	chr17	Gm24867	snRNA	1.96013	0.039616
ENSMUSG00000023192.12	chr9	Grm2	protein_coding	2.9132	0.0407957
ENSMUSG00000035458.15	chr7	Tnni3	protein_coding	2.16304	0.0421503
ENSMUSG00000030247.9	chr6	Kcnj8	protein_coding	5.15568	0.0228419
ENSMUSG00000055745.4	chr15	Rtl6	protein_coding	3.27924	0.0126358
ENSMUSG00000072844.6	chrX	G530011O06Rik	processed_transcript	3.0451	0.0358841
ENSMUSG00000028008.10	chr3	Asic5	protein_coding	4.90691	0.00413623
ENSMUSG00000050737.13	chr2	Ptges	protein_coding	3.28085	0.00864832
ENSMUSG00000083284.1	chr2	Gm13688	processed_pseudogene	3.04112	0.0400293
ENSMUSG00000040327.16	chr17	Cul9	protein_coding	2.57878	0.0206446
ENSMUSG00000051228.5	chrX	Nyx	protein_coding	2.91361	0.038534
ENSMUSG00000115188.1	chr15	Gm46522	processed_pseudogene	4.59034	0.0298423
ENSMUSG00000025383.2	chr10	Il23a	protein_coding	2.91354	0.0390162
ENSMUSG00000073590.3	chr18	3222401L13Rik	lincRNA	2.91366	0.0422828
ENSMUSG00000060314.13	chr7	Zfp941	protein_coding	4.41344	0.0315855
ENSMUSG00000037636.6	chrX	Slc25a43	protein_coding	5.0398	0.0022645
ENSMUSG00000104113.1	chr7	Gm37292	TEC	4.90645	0.0044797
ENSMUSG00000091002.2	chr7	Tcerg1l	protein_coding	4.59647	0.0132046
ENSMUSG00000050994.20	chr10	Adgb	protein_coding	3.0465	0.0249046
ENSMUSG00000070424.12	chr7	Art5	protein_coding	4.90673	0.00451623
ENSMUSG00000040280.10	chr10	Ndufa4l2	protein_coding	4.90616	0.00550089
ENSMUSG00000112478.1	chr10	Gm47761	lincRNA	4.76004	0.00745649
ENSMUSG00000030283.7	chr6	St8sia1	protein_coding	4.59722	0.014117
ENSMUSG00000004791.7	chr12	Pgf	protein_coding	4.59624	0.0343804
ENSMUSG00000102543.5	chr18	Pcdhgc5	protein_coding	4.75904	0.00991056
ENSMUSG00000062743.9	chr17	Zfp677	protein_coding	4.20136	0.0408624
ENSMUSG00000049536.5	chrX	Tceal1	protein_coding	4.59675	0.013319
ENSMUSG00000036368.8	chr17	Rmdn2	protein_coding	4.59622	0.014159
ENSMUSG00000023153.9	chr4	Tmem52	protein_coding	4.40983	0.0330453
ENSMUSG00000114279.1	chr13	Hist1h2bm	protein_coding	4.40849	0.0414153
ENSMUSG00000109137.1	chr7	Gm34908	lincRNA	4.20026	0.0496255
ENSMUSG00000047842.7	chr13	Diras2	protein_coding	4.59748	0.0176273
ENSMUSG00000087570.1	chr2	Gm13647	lincRNA	4.41154	0.0320075
ENSMUSG00000057191.13	chr9	AB124611	protein_coding	4.41057	0.0497081
ENSMUSG00000018865.9	chr15	Sult4a1	protein_coding	4.20138	0.0408288
ENSMUSG00000022425.16	chr15	Enpp2	protein_coding	4.20138	0.0408288
ENSMUSG00000038242.12	chr1	Aox4	protein_coding	4.20144	0.041056
ENSMUSG00000069306.5	chr13	Hist1h4m	protein_coding	4.20163	0.0420039
ENSMUSG00000036295.5	chr12	Lrrn3	protein_coding	4.20166	0.0421503
ENSMUSG00000032946.16	chr19	Rasgrp2	protein_coding	4.20154	0.0416741
ENSMUSG00000112674.1	chr10	Gm47459	lincRNA	4.2016	0.0420039
ENSMUSG00000045034.12	chr13	Ankrd34b	protein_coding	4.20153	0.0492357
ENSMUSG00000099491.1	chr9	4930533D04Rik	lincRNA	4.20154	0.0497977
ENSMUSG00000049999.4	chr2	Ppp1r3d	protein_coding	4.20104	0.0424666
ENSMUSG00000046058.7	chr7	Eid2	protein_coding	4.20137	0.0418555

## Sheet: Org_DEG_Down_VilCreVsCDK8-19
Gene.ID	Chrom	Gene.Name	Biotype	Log2FC Cdk8iIEC-KO/Cdk19-/-	FDR
ENSMUSG00000086503.4	chrX	Xist	lincRNA	-10.2858	0
ENSMUSG00000020405.4	chr11	Fabp6	protein_coding	-3.44666	6.73777e-14
ENSMUSG00000046697.17	chr11	Enpp7	protein_coding	-4.18017	2.02267e-63
ENSMUSG00000068547.6	chr3	Clca4a	protein_coding	-4.75036	0
ENSMUSG00000018927.3	chr11	Ccl6	protein_coding	-3.33337	8.99195e-236
ENSMUSG00000020839.16	chr11	Tmigd1	protein_coding	-2.64584	2.70698e-145
ENSMUSG00000076258.1	chr16	Gm23935	miRNA	-2.20477	8.35434e-56
ENSMUSG00000064213.5	chr8	Defa24	protein_coding	-2.07672	2.4591e-138
ENSMUSG00000029188.14	chr5	Slc34a2	protein_coding	-2.33059	3.2973e-43
ENSMUSG00000060126.14	chr14	Tpt1	protein_coding	-2.29852	1.01819e-217
ENSMUSG00000046711.16	chr17	Hmga1	protein_coding	-2.06573	4.76691e-119
ENSMUSG00000038209.12	chr1	Itln1	protein_coding	-1.91522	5.78315e-274
ENSMUSG00000023247.2	chr4	Guca2a	protein_coding	-2.01395	6.45225e-40
ENSMUSG00000050359.7	chr3	Sprr1a	protein_coding	-2.08862	1.5466e-64
ENSMUSG00000027556.15	chr3	Car1	protein_coding	-7.62005	4.15357e-10
ENSMUSG00000031257.14	chrX	Nox1	protein_coding	-2.46536	1.12046e-212
ENSMUSG00000044468.14	chr3	Tent5c	protein_coding	-2.59509	3.75413e-123
ENSMUSG00000022026.7	chr14	Olfm4	protein_coding	-1.68535	6.53845e-124
ENSMUSG00000060615.5	chr14	Ang4	protein_coding	-2.04802	1.63349e-80
ENSMUSG00000018217.12	chr11	Pmp22	protein_coding	-2.69036	4.91641e-24
ENSMUSG00000028194.15	chr3	Ddah1	protein_coding	-1.99944	1.1586e-54
ENSMUSG00000026726.10	chr2	Cubn	protein_coding	-4.35882	1.53145e-45
ENSMUSG00000071356.7	chr6	Reg3b	protein_coding	-2.38632	7.08937e-73
ENSMUSG00000031765.8	chr8	Mt1	protein_coding	-1.45199	1.15443e-22
ENSMUSG00000027015.4	chr2	Cybrd1	protein_coding	-1.62601	1.83856e-20
ENSMUSG00000031762.7	chr8	Mt2	protein_coding	-1.48172	6.55577e-13
ENSMUSG00000048424.17	chr15	Ranbp3l	protein_coding	-4.25979	5.58388e-13
ENSMUSG00000050335.17	chr14	Lgals3	protein_coding	-1.59364	1.95346e-36
ENSMUSG00000024640.9	chr19	Psat1	protein_coding	-1.48228	4.67792e-81
ENSMUSG00000028051.10	chr3	Hcn3	protein_coding	-1.54839	2.4078e-25
ENSMUSG00000023073.2	chr8	Slc10a2	protein_coding	-1.34764	8.50078e-19
ENSMUSG00000001025.8	chr3	S100a6	protein_coding	-1.57853	1.91108e-50
ENSMUSG00000074444.4	chr8	Defa30	protein_coding	-1.51596	4.91792e-41
ENSMUSG00000106106.2	chr17	CT010467.1	rRNA	-1.30465	1.32207e-68
ENSMUSG00000060600.15	chr11	Eno3	protein_coding	-1.80278	2.00612e-123
ENSMUSG00000034612.7	chr10	Chst11	protein_coding	-2.74535	2.6739e-57
ENSMUSG00000069515.6	chr10	Lyz1	protein_coding	-1.296	4.92664e-115
ENSMUSG00000021062.15	chr12	Rab15	protein_coding	-1.81257	4.01074e-135
ENSMUSG00000063296.5	chr15	Tmem117	protein_coding	-1.61955	3.56068e-44
ENSMUSG00000000142.15	chr11	Axin2	protein_coding	-1.45244	4.32359e-54
ENSMUSG00000040010.10	chr8	Slc7a5	protein_coding	-1.53811	2.5036e-97
ENSMUSG00000061436.15	chr6	Hipk2	protein_coding	-1.45045	2.32062e-28
ENSMUSG00000020062.7	chr10	Slc5a8	protein_coding	-1.46291	2.03232e-87
ENSMUSG00000000805.18	chr11	Car4	protein_coding	-2.68233	6.58234e-16
ENSMUSG00000049858.8	chr10	Suox	protein_coding	-1.48617	2.64405e-75
ENSMUSG00000028415.4	chr4	Spink4	protein_coding	-1.19885	6.52973e-37
ENSMUSG00000025037.6	chrX	Maoa	protein_coding	-1.19384	0
ENSMUSG00000038539.15	chr7	Atf5	protein_coding	-1.27314	4.31321e-65
ENSMUSG00000020826.8	chr11	Nos2	protein_coding	-1.6138	4.13144e-71
ENSMUSG00000029377.5	chr5	Ereg	protein_coding	-3.15698	2.07934e-23
ENSMUSG00000019888.16	chr10	Mgat4c	protein_coding	-1.25197	5.07637e-11
ENSMUSG00000025508.13	chr7	Rplp2	protein_coding	-1.30645	1.08268e-54
ENSMUSG00000026295.12	chr1	Spp2	protein_coding	-2.20051	3.7873e-07
ENSMUSG00000041261.9	chr4	Car8	protein_coding	-1.49947	1.5256e-84
ENSMUSG00000079297.4	chrX	Gm2223	processed_pseudogene	-1.29168	3.72617e-31
ENSMUSG00000038418.7	chr18	Egr1	protein_coding	-1.9799	2.01134e-100
ENSMUSG00000021751.13	chr14	Acox2	protein_coding	-1.36507	5.76107e-21
ENSMUSG00000071178.11	chr12	Serpina1b	protein_coding	-1.95001	2.01019e-19
ENSMUSG00000024029.4	chr17	Tff3	protein_coding	-1.08758	3.2058e-42
ENSMUSG00000026531.4	chr1	Mptx1	protein_coding	-4.00913	7.44711e-54
ENSMUSG00000047945.6	chr4	Marcksl1	protein_coding	-1.52694	3.44338e-79
ENSMUSG00000035202.8	chr9	Lars2	protein_coding	-1.15658	6.61266e-28
ENSMUSG00000027313.3	chr2	Chac1	protein_coding	-1.78399	9.03712e-91
ENSMUSG00000039270.9	chr4	Megf9	protein_coding	-1.23834	1.60673e-19
ENSMUSG00000054999.2	chr19	Naaladl1	protein_coding	-0.969042	3.85166e-12
ENSMUSG00000028698.13	chr4	Pik3r3	protein_coding	-1.30597	1.92161e-67
ENSMUSG00000047990.6	chr9	C2cd4a	protein_coding	-3.66237	1.85781e-39
ENSMUSG00000070594.10	chr1	Gm4788	protein_coding	-1.76205	4.95086e-10
ENSMUSG00000036565.7	chr5	Ttyh3	protein_coding	-1.05674	3.0252e-37
ENSMUSG00000113651.1	chr13	Gm4900	processed_pseudogene	-1.36535	7.76622e-64
ENSMUSG00000043439.5	chr11	Epop	protein_coding	-1.82744	9.90199e-59
ENSMUSG00000064177.8	chr6	Ghrl	protein_coding	-2.76768	3.49986e-27
ENSMUSG00000029134.14	chr5	Plb1	protein_coding	-3.12652	2.0296e-32
ENSMUSG00000034371.8	chr19	Tkfc	protein_coding	-0.954867	7.67903e-22
ENSMUSG00000024619.8	chr18	Cdx1	protein_coding	-0.998597	5.97576e-30
ENSMUSG00000070643.11	chr1	Sox13	protein_coding	-1.22605	1.73028e-37
ENSMUSG00000022899.9	chr16	Slc15a2	protein_coding	-10.4491	2.11966e-104
ENSMUSG00000028572.13	chr4	Hook1	protein_coding	-0.919941	1.32915e-21
ENSMUSG00000003352.14	chr15	Cacnb3	protein_coding	-1.29405	3.03864e-44
ENSMUSG00000019122.8	chr11	Ccl9	protein_coding	-1.22981	2.78065e-50
ENSMUSG00000029378.5	chr5	Areg	protein_coding	-1.20164	9.52335e-35
ENSMUSG00000053398.11	chr3	Phgdh	protein_coding	-1.36175	2.31972e-67
ENSMUSG00000061414.8	chr6	Cracr2a	protein_coding	-1.31058	2.70519e-35
ENSMUSG00000076431.4	chr13	Sox4	protein_coding	-1.22295	4.76072e-25
ENSMUSG00000033032.15	chr18	Afap1l1	protein_coding	-1.3002	4.21869e-62
ENSMUSG00000009418.15	chr1	Nav1	protein_coding	-1.39984	1.98617e-64
ENSMUSG00000025019.15	chr19	Lcor	protein_coding	-1.16878	8.38687e-14
ENSMUSG00000031089.7	chrX	Slc6a14	protein_coding	-4.02562	1.68904e-05
ENSMUSG00000027737.10	chr3	Slc7a11	protein_coding	-1.84391	2.0681e-42
ENSMUSG00000028836.14	chr4	Slc30a2	protein_coding	-1.59999	3.6538e-68
ENSMUSG00000032350.9	chr9	Gclc	protein_coding	-0.92391	2.41499e-21
ENSMUSG00000022346.15	chr15	Myc	protein_coding	-0.967205	1.82313e-33
ENSMUSG00000070348.5	chr7	Ccnd1	protein_coding	-0.952658	1.30206e-29
ENSMUSG00000038331.15	chr1	Satb2	protein_coding	-1.70448	4.68932e-31
ENSMUSG00000110686.1	chr8	Gm45855	processed_pseudogene	-1.94921	3.47429e-41
ENSMUSG00000005413.8	chr8	Hmox1	protein_coding	-1.28166	1.24393e-87
ENSMUSG00000015243.4	chr4	Abca1	protein_coding	-1.31022	4.19438e-13
ENSMUSG00000020841.5	chr11	Cpd	protein_coding	-0.908339	2.70434e-23
ENSMUSG00000066270.3	chr9	Gm10157	processed_pseudogene	-1.33131	2.30576e-77
ENSMUSG00000044533.15	chr17	Rps2	protein_coding	-0.873294	3.77228e-65
ENSMUSG00000045136.6	chr13	Tubb2b	protein_coding	-1.06179	1.08851e-50
ENSMUSG00000021866.15	chr14	Anxa11	protein_coding	-0.923961	1.20431e-35
ENSMUSG00000091845.1	chr6	Rpl36-ps12	processed_pseudogene	-1.19639	4.13679e-39
ENSMUSG00000042303.19	chr15	Sgsm3	protein_coding	-1.03254	1.81772e-22
ENSMUSG00000074447.2	chr8	Defa21	protein_coding	-2.15663	3.08752e-53
ENSMUSG00000027230.9	chr2	Creb3l1	protein_coding	-1.07999	2.61873e-27
ENSMUSG00000020142.12	chr11	Slc1a4	protein_coding	-1.0701	8.38117e-48
ENSMUSG00000022900.14	chr16	Ildr1	protein_coding	-1.97943	5.05852e-24
ENSMUSG00000037157.8	chr4	Il22ra1	protein_coding	-1.02767	2.97534e-20
ENSMUSG00000063317.7	chr7	Usp31	protein_coding	-1.23771	1.92629e-51
ENSMUSG00000021509.5	chr13	Slc25a48	protein_coding	-3.93733	1.03719e-34
ENSMUSG00000028976.10	chr4	Slc2a5	protein_coding	-0.779503	5.03727e-11
ENSMUSG00000030616.15	chr7	Sytl2	protein_coding	-1.22068	1.71277e-58
ENSMUSG00000110631.1	chr8	Gm42047	lincRNA	-0.891479	1.56534e-10
ENSMUSG00000083061.1	chr11	Gm12191	processed_pseudogene	-0.888891	2.96296e-35
ENSMUSG00000027663.12	chr3	Zmat3	protein_coding	-1.02202	2.73374e-32
ENSMUSG00000017386.10	chr11	Traf4	protein_coding	-0.84426	7.25981e-23
ENSMUSG00000028024.14	chr3	Enpep	protein_coding	-0.794622	8.31677e-27
ENSMUSG00000060070.5	chr8	Defa26	protein_coding	-1.72396	1.14273e-43
ENSMUSG00000006442.10	chr4	Srm	protein_coding	-1.01264	4.68098e-37
ENSMUSG00000038732.15	chr13	Mboat1	protein_coding	-0.933615	1.46628e-17
ENSMUSG00000042808.8	chr12	Gpx2	protein_coding	-0.780502	1.66345e-16
ENSMUSG00000026749.11	chr2	Nek6	protein_coding	-0.923192	6.83232e-56
ENSMUSG00000053279.7	chr19	Aldh1a1	protein_coding	-0.79213	0
ENSMUSG00000068284.14	chr16	Usf3	protein_coding	-0.887106	3.04356e-17
ENSMUSG00000049521.2	chr15	Cdc42ep1	protein_coding	-1.33406	1.13672e-32
ENSMUSG00000002489.16	chr16	Tiam1	protein_coding	-1.0607	6.23041e-30
ENSMUSG00000030849.18	chr7	Fgfr2	protein_coding	-1.40591	1.33383e-47
ENSMUSG00000074102.4	chr9	Rbm15b	protein_coding	-0.88748	9.00568e-37
ENSMUSG00000017697.3	chr2	Ada	protein_coding	-1.72595	2.57736e-52
ENSMUSG00000052684.4	chr4	Jun	protein_coding	-1.01376	1.9339e-29
ENSMUSG00000046733.7	chr6	Gprc5a	protein_coding	-1.04974	1.80414e-19
ENSMUSG00000024644.16	chr18	Cndp2	protein_coding	-0.744362	2.06464e-12
ENSMUSG00000028542.17	chr4	Slc6a9	protein_coding	-1.14609	1.74024e-70
ENSMUSG00000097971.3	chr17	Gm26917	lincRNA	-0.755782	2.45047e-13
ENSMUSG00000020788.15	chr11	Atp2a3	protein_coding	-0.857755	4.48569e-27
ENSMUSG00000003849.8	chr8	Nqo1	protein_coding	-0.822824	2.60317e-24
ENSMUSG00000031725.8	chr8	Ces1f	protein_coding	-0.78694	5.90393e-12
ENSMUSG00000040945.13	chr4	Rcc2	protein_coding	-0.807536	1.32652e-20
ENSMUSG00000034928.16	chr13	Rnf44	protein_coding	-0.800427	1.28386e-27
ENSMUSG00000012350.15	chr2	Ehf	protein_coding	-0.78526	6.60759e-23
ENSMUSG00000024121.13	chr17	Atp6v0c	protein_coding	-0.99586	9.39278e-30
ENSMUSG00000035150.15	chrX	Eif2s3x	protein_coding	-1.07906	1.36307e-59
ENSMUSG00000074063.10	chr8	Osgin1	protein_coding	-0.821137	2.89947e-13
ENSMUSG00000045594.10	chr9	Glb1	protein_coding	-0.836228	3.63705e-32
ENSMUSG00000032009.8	chr9	Sesn3	protein_coding	-0.882266	1.13409e-14
ENSMUSG00000096544.2	chr3	Gm4617	processed_pseudogene	-0.821964	6.86983e-25
ENSMUSG00000022330.5	chr15	Osr2	protein_coding	-0.786092	9.00069e-10
ENSMUSG00000032715.9	chr2	Trib3	protein_coding	-0.956558	4.10327e-31
ENSMUSG00000054942.13	chr3	Miga1	protein_coding	-1.01641	6.27092e-52
ENSMUSG00000030342.8	chr6	Cd9	protein_coding	-0.796458	2.27552e-15
ENSMUSG00000024727.8	chr19	Trpm6	protein_coding	-1.54307	1.85943e-13
ENSMUSG00000032570.17	chr9	Atp2c1	protein_coding	-0.800637	9.46236e-17
ENSMUSG00000046410.10	chr7	Kcnk6	protein_coding	-1.45541	1.53133e-31
ENSMUSG00000093798.2	chr10	Gm8355	processed_pseudogene	-0.815893	3.1019e-29
ENSMUSG00000029446.14	chr5	Psph	protein_coding	-1.11437	1.55318e-61
ENSMUSG00000049580.12	chr7	Tsku	protein_coding	-0.896075	5.38154e-39
ENSMUSG00000035735.10	chr19	Dagla	protein_coding	-1.24696	7.27036e-60
ENSMUSG00000052557.11	chr8	Gan	protein_coding	-0.854181	2.38275e-15
ENSMUSG00000028862.6	chr4	Map3k6	protein_coding	-1.3003	1.13012e-10
ENSMUSG00000054256.11	chr5	Msi1	protein_coding	-1.52165	1.5341e-19
ENSMUSG00000027510.17	chr2	Rbm38	protein_coding	-0.994865	1.96753e-26
ENSMUSG00000074443.1	chr8	Defa22	protein_coding	-1.43877	3.84446e-44
ENSMUSG00000003032.8	chr4	Klf4	protein_coding	-0.761249	2.80174e-11
ENSMUSG00000037242.8	chr4	Clic4	protein_coding	-0.969097	6.68467e-25
ENSMUSG00000025332.14	chrX	Kdm5c	protein_coding	-0.779891	6.99405e-23
ENSMUSG00000069805.10	chr13	Fbp1	protein_coding	-0.737656	3.58565e-08
ENSMUSG00000050628.6	chr11	Ubald2	protein_coding	-0.945864	5.15966e-20
ENSMUSG00000023845.7	chr17	Lnpep	protein_coding	-0.792823	2.37032e-19
ENSMUSG00000024597.10	chr18	Slc12a2	protein_coding	-0.674404	1.17368e-09
ENSMUSG00000081755.1	chr4	Mup-ps23	processed_pseudogene	-2.72147	6.11311e-19
ENSMUSG00000024050.16	chr17	Wiz	protein_coding	-0.805347	5.09754e-30
ENSMUSG00000025189.9	chr19	Cnnm1	protein_coding	-0.969449	2.45026e-06
ENSMUSG00000043091.9	chr15	Tuba1c	protein_coding	-0.770467	6.23687e-19
ENSMUSG00000021701.8	chr13	Plk2	protein_coding	-1.59332	1.32015e-19
ENSMUSG00000003053.17	chr19	Cyp2c29	protein_coding	-0.748849	4.74755e-08
ENSMUSG00000022462.7	chr15	Slc38a2	protein_coding	-0.712367	3.35396e-13
ENSMUSG00000025314.16	chr2	Ptprj	protein_coding	-0.795236	2.33147e-20
ENSMUSG00000019278.5	chr8	Dpep1	protein_coding	-0.627384	5.03734e-05
ENSMUSG00000041120.6	chr4	Nbl1	protein_coding	-1.4978	3.80656e-15
ENSMUSG00000050390.12	chr4	C77080	protein_coding	-0.702796	1.66991e-20
ENSMUSG00000026981.15	chr2	Il1rn	protein_coding	-1.26503	1.44563e-06
ENSMUSG00000000787.12	chrX	Ddx3x	protein_coding	-0.717971	1.52218e-39
ENSMUSG00000095649.3	chr7	Gm8979	unprocessed_pseudogene	-0.681093	0.000605202
ENSMUSG00000001095.5	chr11	Slc13a2	protein_coding	-0.983936	6.06582e-26
ENSMUSG00000032532.7	chr9	Cck	protein_coding	-0.949965	2.58783e-36
ENSMUSG00000024222.17	chr17	Fkbp5	protein_coding	-1.0299	3.70074e-55
ENSMUSG00000020256.14	chr10	Aldh1l2	protein_coding	-1.34948	2.68064e-12
ENSMUSG00000063628.2	chr18	Gm7665	processed_pseudogene	-2.08783	6.92753e-32
ENSMUSG00000056999.14	chr19	Ide	protein_coding	-0.740062	4.14034e-26
ENSMUSG00000039395.8	chr1	Mreg	protein_coding	-1.5055	8.04764e-29
ENSMUSG00000026547.15	chr1	Tagln2	protein_coding	-0.734594	2.95934e-24
ENSMUSG00000040524.9	chr9	Zfp609	protein_coding	-0.800044	4.86576e-27
ENSMUSG00000008730.17	chr3	Hipk1	protein_coding	-0.748677	1.05955e-19
ENSMUSG00000031904.5	chr8	Slc7a6	protein_coding	-1.00047	1.17617e-40
ENSMUSG00000000394.15	chr2	Gcg	protein_coding	-0.690076	5.65793e-05
ENSMUSG00000005667.8	chr6	Mthfd2	protein_coding	-0.807515	8.47752e-30
ENSMUSG00000009575.14	chr15	Cbx5	protein_coding	-0.728653	4.72685e-18
ENSMUSG00000028179.12	chr3	Cth	protein_coding	-0.713113	1.84063e-24
ENSMUSG00000037369.17	chrX	Kdm6a	protein_coding	-0.795965	2.04435e-24
ENSMUSG00000026880.11	chr2	Stom	protein_coding	-0.710564	3.49467e-14
ENSMUSG00000022533.14	chr16	Atp13a3	protein_coding	-0.713176	9.94965e-15
ENSMUSG00000070704.10	chr5	Ugt2b36	protein_coding	-0.740222	1.61432e-13
ENSMUSG00000027684.16	chr3	Mecom	protein_coding	-0.93021	9.22122e-31
ENSMUSG00000081975.1	chr4	Gm12482	processed_pseudogene	-1.05843	1.97076e-47
ENSMUSG00000070985.3	chr4	Acnat1	protein_coding	-0.877419	8.858e-24
ENSMUSG00000028392.15	chr4	Bspry	protein_coding	-0.758093	4.1572e-21
ENSMUSG00000101431.1	chr8	Gm7901	processed_pseudogene	-1.11098	4.55896e-42
ENSMUSG00000027797.15	chr3	Dclk1	protein_coding	-3.18052	2.17698e-50
ENSMUSG00000080746.3	chr4	Rpsa-ps12	processed_pseudogene	-0.935284	2.35248e-21
ENSMUSG00000022951.16	chr16	Rcan1	protein_coding	-0.865097	1.36156e-30
ENSMUSG00000028399.18	chr4	Ptprd	protein_coding	-0.796314	9.22417e-15
ENSMUSG00000021565.16	chr13	Slc6a19	protein_coding	-0.663516	4.33578e-07
ENSMUSG00000039137.18	chr4	Whrn	protein_coding	-1.03376	3.36569e-49
ENSMUSG00000005320.9	chr13	Fgfr4	protein_coding	-1.32845	2.32897e-20
ENSMUSG00000028699.9	chr4	Tspan1	protein_coding	-0.710077	3.19906e-16
ENSMUSG00000035901.14	chr7	Dennd5a	protein_coding	-1.58704	1.74393e-17
ENSMUSG00000034832.15	chr6	Tet3	protein_coding	-0.720727	1.54542e-14
ENSMUSG00000024122.16	chr17	Pdpk1	protein_coding	-0.747544	2.77334e-22
ENSMUSG00000000184.12	chr6	Ccnd2	protein_coding	-0.68459	1.43145e-89
ENSMUSG00000020075.8	chr10	Ddx21	protein_coding	-0.682169	5.80159e-15
ENSMUSG00000030717.9	chr7	Nupr1	protein_coding	-0.886684	5.58824e-28
ENSMUSG00000029394.11	chr5	Cdk2ap1	protein_coding	-1.03633	1.12429e-49
ENSMUSG00000032280.16	chr9	Tle3	protein_coding	-0.728928	1.21547e-22
ENSMUSG00000040339.10	chr3	Fam102b	protein_coding	-0.906978	6.75334e-46
ENSMUSG00000030866.8	chr7	Ern2	protein_coding	-1.0297	5.22462e-24
ENSMUSG00000032261.16	chr9	Sh3bgrl2	protein_coding	-0.699871	5.26967e-19
ENSMUSG00000023915.5	chr17	Tnfrsf21	protein_coding	-1.27784	7.09037e-28
ENSMUSG00000052271.7	chr5	Bhlha15	protein_coding	-1.46117	3.02948e-49
ENSMUSG00000035451.7	chr12	Foxa1	protein_coding	-0.808655	5.85402e-24
ENSMUSG00000064127.13	chrX	Med14	protein_coding	-0.727507	4.91321e-18
ENSMUSG00000082029.1	chr2	H3f3c	processed_pseudogene	-0.844168	3.98098e-20
ENSMUSG00000027533.10	chr3	Fabp5	protein_coding	-0.879539	6.05594e-15
ENSMUSG00000074480.4	chr3	Mex3a	protein_coding	-1.578	2.95976e-19
ENSMUSG00000075609.3	chr15	Gm7935	processed_pseudogene	-1.17564	1.39037e-40
ENSMUSG00000031558.15	chr5	Slit2	protein_coding	-0.912012	2.43696e-19
ENSMUSG00000006641.12	chr5	Slc5a6	protein_coding	-1.1126	5.36551e-37
ENSMUSG00000034785.14	chr4	Dio1	protein_coding	-0.628896	2.06993e-13
ENSMUSG00000041313.14	chr5	Slc7a1	protein_coding	-0.688776	1.12828e-19
ENSMUSG00000072825.11	chr12	Cep170b	protein_coding	-0.690605	1.72366e-17
ENSMUSG00000053293.9	chr5	Pom121	protein_coding	-0.729318	1.46964e-21
ENSMUSG00000056220.14	chr1	Pla2g4a	protein_coding	-0.807873	8.91095e-13
ENSMUSG00000019982.15	chr10	Myb	protein_coding	-0.71649	1.6186e-08
ENSMUSG00000039068.16	chr3	Zzz3	protein_coding	-0.743293	1.87391e-20
ENSMUSG00000022962.15	chr16	Gart	protein_coding	-0.741707	6.73032e-23
ENSMUSG00000030096.8	chr6	Slc6a6	protein_coding	-0.647082	1.16819e-24
ENSMUSG00000026628.13	chr1	Atf3	protein_coding	-0.867902	4.82034e-32
ENSMUSG00000040007.8	chr2	Bahd1	protein_coding	-0.843486	9.7522e-37
ENSMUSG00000040423.10	chr1	Rc3h1	protein_coding	-0.748251	1.55027e-19
ENSMUSG00000029178.14	chr5	Klf3	protein_coding	-0.669281	2.8262e-19
ENSMUSG00000034765.6	chr19	Dusp5	protein_coding	-0.724897	2.37166e-19
ENSMUSG00000055491.13	chr19	Pprc1	protein_coding	-0.743395	5.19788e-21
ENSMUSG00000040891.6	chr7	Foxa3	protein_coding	-1.13116	4.29789e-18
ENSMUSG00000028786.15	chr4	Tmem54	protein_coding	-0.664084	3.14237e-12
ENSMUSG00000030122.12	chr6	Ptms	protein_coding	-0.622689	2.37891e-11
ENSMUSG00000058672.7	chr13	Tubb2a	protein_coding	-1.02161	7.74545e-26
ENSMUSG00000037887.11	chr7	Dusp8	protein_coding	-0.823638	2.03096e-29
ENSMUSG00000020211.15	chr10	Sf3a2	protein_coding	-0.722487	2.71766e-19
ENSMUSG00000078126.4	chr14	Rpl23a-ps3	processed_pseudogene	-0.699329	2.17122e-20
ENSMUSG00000068735.14	chr2	Trp53i11	protein_coding	-0.952101	1.22741e-24
ENSMUSG00000003271.17	chr7	Sult2b1	protein_coding	-0.683047	6.58103e-07
ENSMUSG00000032300.7	chr9	1700017B05Rik	protein_coding	-0.750121	4.0232e-21
ENSMUSG00000026483.13	chr1	Fam129a	protein_coding	-1.0366	2.61725e-11
ENSMUSG00000048027.8	chr17	Rgmb	protein_coding	-0.731695	4.90656e-19
ENSMUSG00000058006.12	chr4	Mdn1	protein_coding	-0.935025	2.0093e-30
ENSMUSG00000026434.12	chr1	Nucks1	protein_coding	-0.653463	2.63771e-12
ENSMUSG00000018076.12	chr5	Med13l	protein_coding	-0.765491	2.83188e-13
ENSMUSG00000026596.13	chr1	Abl2	protein_coding	-0.875345	6.57181e-26
ENSMUSG00000026502.13	chr1	Desi2	protein_coding	-0.693599	3.48876e-27
ENSMUSG00000061887.14	chr4	Ssbp3	protein_coding	-0.645559	2.05112e-12
ENSMUSG00000061477.4	chr12	Rps7	protein_coding	-0.770492	2.50851e-27
ENSMUSG00000050777.7	chr1	Tmem37	protein_coding	-0.637357	1.63379e-15
ENSMUSG00000018623.9	chr9	Mmp7	protein_coding	-0.766002	2.33136e-15
ENSMUSG00000028307.9	chr4	Aldob	protein_coding	-0.590378	0.0136636
ENSMUSG00000035284.10	chr9	Vps13c	protein_coding	-1.07147	4.98637e-12
ENSMUSG00000030199.16	chr6	Etv6	protein_coding	-0.672693	1.21934e-17
ENSMUSG00000028893.8	chr4	Sesn2	protein_coding	-0.814962	2.03555e-46
ENSMUSG00000039262.16	chr2	Prrc2b	protein_coding	-0.684936	2.82119e-20
ENSMUSG00000027801.7	chr3	Tm4sf4	protein_coding	-0.674005	8.16502e-13
ENSMUSG00000030609.18	chr7	Aen	protein_coding	-0.866059	1.28992e-36
ENSMUSG00000045312.12	chr13	Lhfpl2	protein_coding	-1.28859	1.24874e-10
ENSMUSG00000043733.14	chr5	Ptpn11	protein_coding	-0.669934	9.88468e-20
ENSMUSG00000028211.11	chr4	Trp53inp1	protein_coding	-0.759938	1.40089e-21
ENSMUSG00000105987.4	chr5	AI506816	processed_transcript	-0.606113	6.12113e-14
ENSMUSG00000003500.13	chr6	Impdh1	protein_coding	-0.799249	5.36336e-30
ENSMUSG00000026796.16	chr2	Fam129b	protein_coding	-0.692126	4.74201e-25
ENSMUSG00000039982.7	chr19	Dtx4	protein_coding	-0.729831	5.33362e-30
ENSMUSG00000117438.1	chr17	AC122453.1	processed_pseudogene	-0.713361	3.66196e-12
ENSMUSG00000032849.14	chr14	Abcc4	protein_coding	-1.49328	3.19284e-25
ENSMUSG00000037253.8	chr18	Mex3c	protein_coding	-0.656212	1.20777e-14
ENSMUSG00000114003.1	chr13	Gm9616	processed_pseudogene	-0.642281	1.85162e-11
ENSMUSG00000022376.8	chr15	Adcy8	protein_coding	-2.06944	3.29358e-17
ENSMUSG00000020611.14	chr11	Gna13	protein_coding	-0.644831	2.32539e-16
ENSMUSG00000028228.5	chr4	Cpne3	protein_coding	-0.633515	7.42643e-12
ENSMUSG00000053931.11	chr3	Cnn3	protein_coding	-0.633355	1.09735e-09
ENSMUSG00000022822.16	chr16	Abcc5	protein_coding	-0.839566	2.02059e-29
ENSMUSG00000029752.12	chr6	Asns	protein_coding	-0.602849	2.28336e-10
ENSMUSG00000061666.6	chr11	Gdpd1	protein_coding	-0.605485	1.9148e-10
ENSMUSG00000034586.14	chr11	Hid1	protein_coding	-0.842485	5.19494e-44
ENSMUSG00000010048.10	chr9	Ifrd2	protein_coding	-0.696803	7.68007e-22
ENSMUSG00000022324.15	chr15	Matn2	protein_coding	-0.926764	2.11322e-28
ENSMUSG00000046691.13	chr8	Chtf8	protein_coding	-0.646534	1.8061e-18
ENSMUSG00000026565.18	chr1	Pou2f1	protein_coding	-0.967168	1.09711e-16
ENSMUSG00000052560.15	chr15	Cpne8	protein_coding	-2.47541	9.96895e-08
ENSMUSG00000026185.8	chr1	Igfbp5	protein_coding	-4.11019	6.01558e-63
ENSMUSG00000005893.14	chr6	Nr2c2	protein_coding	-0.756259	6.49102e-09
ENSMUSG00000028480.14	chr4	Glipr2	protein_coding	-1.28403	3.86262e-20
ENSMUSG00000039145.16	chr2	Camk1d	protein_coding	-0.621195	8.55523e-13
ENSMUSG00000054252.18	chr5	Fgfr3	protein_coding	-0.822818	4.0599e-28
ENSMUSG00000064254.6	chr7	Ethe1	protein_coding	-0.765129	3.47223e-24
ENSMUSG00000036698.11	chr15	Ago2	protein_coding	-0.63432	1.2484e-10
ENSMUSG00000028680.14	chr4	Plk3	protein_coding	-0.954741	1.04725e-29
ENSMUSG00000032373.15	chr9	Car12	protein_coding	-0.820673	2.65104e-22
ENSMUSG00000030583.16	chr7	Sipa1l3	protein_coding	-0.619091	2.68048e-11
ENSMUSG00000069662.5	chr10	Marcks	protein_coding	-0.632852	1.3973e-12
ENSMUSG00000045045.7	chr19	Lrfn4	protein_coding	-1.06634	3.81686e-37
ENSMUSG00000051413.17	chr2	Plagl2	protein_coding	-0.625319	1.67803e-15
ENSMUSG00000037386.16	chr15	Rims2	protein_coding	-2.29039	9.07251e-40
ENSMUSG00000021277.16	chr12	Traf3	protein_coding	-0.736751	2.63227e-32
ENSMUSG00000048373.8	chr5	Fgfbp1	protein_coding	-0.630594	1.5398e-13
ENSMUSG00000033767.14	chr3	Tmem131l	protein_coding	-0.957908	4.10838e-39
ENSMUSG00000047139.9	chr10	Cd24a	protein_coding	-0.602606	2.58843e-28
ENSMUSG00000000567.5	chr11	Sox9	protein_coding	-0.727162	2.58386e-19
ENSMUSG00000068452.7	chr2	Duox2	protein_coding	-0.612347	1.15933e-06
ENSMUSG00000040761.16	chr4	Spen	protein_coding	-0.638763	2.02494e-12
ENSMUSG00000054200.6	chr19	Ffar4	protein_coding	-1.74789	5.10288e-30
ENSMUSG00000035621.13	chr10	Midn	protein_coding	-0.599504	6.15842e-10
ENSMUSG00000044156.14	chr6	Hepacam2	protein_coding	-0.751719	5.81379e-38
ENSMUSG00000023886.10	chr17	Smoc2	protein_coding	-0.590382	2.11709e-11
ENSMUSG00000053581.13	chr5	Zfand2a	protein_coding	-0.836831	2.94672e-31
ENSMUSG00000024070.15	chr17	Prkd3	protein_coding	-0.820119	2.11322e-28
ENSMUSG00000024770.14	chr19	Lipn	protein_coding	-0.944455	0.000780451
ENSMUSG00000036620.14	chr11	Mgat4b	protein_coding	-0.615742	2.50181e-13
ENSMUSG00000036305.7	chr15	Rpl39-ps	processed_pseudogene	-0.718	2.34814e-09
ENSMUSG00000041702.7	chr12	Btbd7	protein_coding	-0.656689	7.70963e-19
ENSMUSG00000049658.13	chr13	Bdp1	protein_coding	-0.670428	2.88267e-11
ENSMUSG00000020581.11	chr12	Agr2	protein_coding	-0.58686	6.1954e-11
ENSMUSG00000039953.13	chr4	Clstn1	protein_coding	-0.594303	7.02666e-15
ENSMUSG00000036990.13	chr8	Otud4	protein_coding	-0.601363	4.16823e-10
ENSMUSG00000022096.14	chr14	Hr	protein_coding	-1.07939	4.69291e-14
ENSMUSG00000044813.15	chr4	Shb	protein_coding	-0.709507	1.28287e-24
ENSMUSG00000023988.8	chr17	Bysl	protein_coding	-0.721972	1.52561e-23
ENSMUSG00000022500.15	chr16	Litaf	protein_coding	-0.652124	4.72685e-18
ENSMUSG00000005871.14	chr18	Apc	protein_coding	-0.60401	2.05689e-07
ENSMUSG00000026923.15	chr2	Notch1	protein_coding	-0.795188	3.20403e-24
ENSMUSG00000026202.13	chr1	Tuba4a	protein_coding	-0.602579	6.04428e-13
ENSMUSG00000038807.18	chr11	Rap1gap2	protein_coding	-0.658618	1.04028e-24
ENSMUSG00000067038.5	chr19	Rps12-ps3	protein_coding	-1.22066	1.25991e-14
ENSMUSG00000030678.7	chr7	Maz	protein_coding	-0.605495	1.17942e-12
ENSMUSG00000057230.13	chr6	Aak1	protein_coding	-0.654255	2.26649e-18
ENSMUSG00000049504.12	chr3	Proser1	protein_coding	-0.778394	5.49953e-22
ENSMUSG00000058392.12	chr17	Rrp1b	protein_coding	-0.679712	2.80311e-09
ENSMUSG00000000088.7	chr9	Cox5a	protein_coding	-0.595293	3.7105e-13
ENSMUSG00000048696.11	chr10	Mex3d	protein_coding	-0.973633	4.25713e-19
ENSMUSG00000021457.14	chr13	Syk	protein_coding	-0.727562	3.15115e-17
ENSMUSG00000084838.3	chr16	Gm10241	processed_pseudogene	-1.15939	6.28772e-29
ENSMUSG00000042719.17	chr5	Naa25	protein_coding	-0.672041	1.47369e-24
ENSMUSG00000029093.14	chr5	Sorcs2	protein_coding	-0.904705	2.5128e-34
ENSMUSG00000029174.18	chr5	Tbc1d1	protein_coding	-0.63654	6.41585e-11
ENSMUSG00000006445.3	chr4	Epha2	protein_coding	-0.662167	1.09154e-11
ENSMUSG00000040620.15	chr11	Dhx33	protein_coding	-0.65247	5.04884e-19
ENSMUSG00000031861.15	chr8	Lpar2	protein_coding	-0.859489	1.34318e-09
ENSMUSG00000055320.17	chr7	Tead1	protein_coding	-0.687729	5.78987e-14
ENSMUSG00000030530.15	chr7	Furin	protein_coding	-0.585764	6.91235e-15
ENSMUSG00000027350.8	chr2	Chgb	protein_coding	-0.590492	2.76949e-20
ENSMUSG00000006651.8	chr7	Aplp1	protein_coding	-0.817388	2.42532e-07
ENSMUSG00000098973.1	chr9	Mir6236	miRNA	-1.54746	3.37942e-29
ENSMUSG00000040565.7	chr19	Btaf1	protein_coding	-0.62573	2.75787e-16
ENSMUSG00000089774.2	chr16	Slc5a3	protein_coding	-1.07214	6.60303e-17
ENSMUSG00000028654.13	chr4	Mycl	protein_coding	-0.760535	3.1933e-35
ENSMUSG00000002393.14	chr8	Nr2f6	protein_coding	-0.630745	2.00483e-14
ENSMUSG00000095762.1	chr8	Gm16378	processed_pseudogene	-1.43931	1.98114e-32
ENSMUSG00000017311.15	chr11	Pyy	protein_coding	-2.41163	3.03998e-09
ENSMUSG00000011752.6	chr19	Pgam1	protein_coding	-0.623564	4.80407e-25
ENSMUSG00000025158.7	chr11	Rfng	protein_coding	-0.738809	5.67656e-28
ENSMUSG00000078154.3	chr11	Gm12184	protein_coding	-0.832812	2.15884e-24
ENSMUSG00000030956.15	chr7	Fam53b	protein_coding	-0.603897	5.31319e-16
ENSMUSG00000028633.7	chr4	Ctps	protein_coding	-0.672977	2.38684e-19
ENSMUSG00000056612.6	chr19	Ppp1r14b	protein_coding	-0.701009	2.05745e-21
ENSMUSG00000031103.12	chrX	Elf4	protein_coding	-0.598591	3.25895e-14
ENSMUSG00000037188.7	chr4	Grhl3	protein_coding	-3.48121	1.41741e-29
ENSMUSG00000027524.9	chr2	Edn3	protein_coding	-1.43234	6.74493e-09
ENSMUSG00000038400.15	chr2	Pmepa1	protein_coding	-1.01135	1.05424e-17
ENSMUSG00000113389.1	chr13	Gm9512	processed_pseudogene	-1.43059	4.21076e-21
ENSMUSG00000026974.11	chr2	Zmynd19	protein_coding	-0.725597	7.95121e-28
ENSMUSG00000031379.13	chrX	Pir	protein_coding	-0.930172	1.00771e-23
ENSMUSG00000028602.12	chr4	Tnfrsf8	protein_coding	-2.03335	2.46935e-33
ENSMUSG00000035397.8	chr10	Klf16	protein_coding	-0.702618	2.87444e-20
ENSMUSG00000020108.4	chr10	Ddit4	protein_coding	-0.59193	1.35637e-15
ENSMUSG00000026384.13	chr1	Ptpn4	protein_coding	-0.700232	9.48226e-15
ENSMUSG00000067017.5	chr1	Gm3608	pseudogene	-0.662647	8.26913e-10
ENSMUSG00000052949.14	chr11	Rnf157	protein_coding	-0.851007	7.94838e-22
ENSMUSG00000014498.9	chr10	Ankrd52	protein_coding	-0.60572	1.49981e-10
ENSMUSG00000026712.3	chr2	Mrc1	protein_coding	-0.967001	0.000496498
ENSMUSG00000041801.5	chr1	Phlda3	protein_coding	-1.34626	3.82381e-15
ENSMUSG00000069895.4	chr8	Atxn1l	protein_coding	-0.67303	1.07959e-23
ENSMUSG00000040412.16	chr3	5330417C22Rik	protein_coding	-0.624455	1.102e-17
ENSMUSG00000073016.3	chrX	Uprt	protein_coding	-0.776157	2.80358e-15
ENSMUSG00000035021.13	chr12	Baz1a	protein_coding	-0.604704	2.49074e-11
ENSMUSG00000040865.15	chr1	Ino80d	protein_coding	-0.605583	1.20508e-08
ENSMUSG00000020423.6	chr1	Btg2	protein_coding	-0.606215	7.09583e-23
ENSMUSG00000005958.15	chr16	Ephb3	protein_coding	-0.777896	6.02095e-20
ENSMUSG00000026317.7	chr8	Cln8	protein_coding	-0.602117	3.19385e-13
ENSMUSG00000021978.9	chr14	Extl3	protein_coding	-0.682302	3.22065e-24
ENSMUSG00000016487.15	chr6	Ppfibp1	protein_coding	-0.695636	8.90013e-16
ENSMUSG00000034681.17	chr17	Rnps1	protein_coding	-0.62591	2.06346e-19
ENSMUSG00000068856.3	chr3	Sf3b4	protein_coding	-0.691779	3.33733e-19
ENSMUSG00000044352.6	chr11	Sowaha	protein_coding	-0.645826	7.79702e-17
ENSMUSG00000028948.16	chr4	Nol9	protein_coding	-0.619055	9.89666e-22
ENSMUSG00000014444.17	chr8	Piezo1	protein_coding	-0.925568	2.46906e-21
ENSMUSG00000034218.16	chr9	Atm	protein_coding	-0.773541	1.8533e-17
ENSMUSG00000051022.7	chr5	Hs3st1	protein_coding	-0.790095	4.23658e-29
ENSMUSG00000093826.1	chr7	Gm6900	processed_pseudogene	-1.27395	9.11153e-20
ENSMUSG00000050947.9	chr3	Amigo1	protein_coding	-0.878545	2.69597e-23
ENSMUSG00000024883.7	chr19	Rin1	protein_coding	-1.09516	1.62681e-13
ENSMUSG00000024215.14	chr17	Spdef	protein_coding	-0.849341	6.33597e-20
ENSMUSG00000062006.12	chr3	Rpl34	protein_coding	-0.587675	1.75373e-11
ENSMUSG00000038495.14	chr3	Otud7b	protein_coding	-0.599097	1.15309e-18
ENSMUSG00000009566.12	chr2	Fpgs	protein_coding	-0.686748	6.00731e-16
ENSMUSG00000058064.6	chr18	Gm10036	processed_pseudogene	-1.11498	8.39971e-17
ENSMUSG00000037275.14	chr11	Gemin5	protein_coding	-0.613661	1.41461e-11
ENSMUSG00000020422.13	chr11	Tns3	protein_coding	-0.599609	2.08329e-13
ENSMUSG00000037907.16	chr11	Ankrd13b	protein_coding	-0.647783	1.09296e-13
ENSMUSG00000034177.15	chr11	Rnf43	protein_coding	-0.628447	2.21507e-25
ENSMUSG00000029570.5	chr5	Lfng	protein_coding	-1.46805	5.29355e-20
ENSMUSG00000047888.10	chr15	Tnrc6b	protein_coding	-0.607225	1.0291e-07
ENSMUSG00000024732.7	chr19	Ccdc86	protein_coding	-0.691788	1.7039e-26
ENSMUSG00000020018.6	chr10	Snrpf	protein_coding	-0.741898	4.7243e-20
ENSMUSG00000050395.8	chr4	Tnfsf15	protein_coding	-1.16987	0.000480241
ENSMUSG00000069769.13	chr11	Msi2	protein_coding	-0.606619	4.47504e-14
ENSMUSG00000034265.8	chr17	Zdhhc14	protein_coding	-1.06578	3.97528e-14
ENSMUSG00000024743.15	chr19	Syt7	protein_coding	-0.889828	4.23696e-07
ENSMUSG00000056501.3	chr2	Cebpb	protein_coding	-0.655264	4.10633e-17
ENSMUSG00000034377.10	chr17	Tulp4	protein_coding	-0.601531	8.74161e-12
ENSMUSG00000031700.11	chr8	Gpt2	protein_coding	-0.829379	1.73987e-31
ENSMUSG00000024007.15	chr17	Ppil1	protein_coding	-0.598491	1.10427e-10
ENSMUSG00000015962.5	chr1	1700016C15Rik	protein_coding	-0.666227	1.81853e-15
ENSMUSG00000033857.12	chr11	Engase	protein_coding	-0.604159	1.45234e-15
ENSMUSG00000030031.14	chr6	Kbtbd8	protein_coding	-0.930718	2.42257e-16
ENSMUSG00000022263.10	chr15	Trio	protein_coding	-0.745125	1.32206e-20
ENSMUSG00000040711.7	chr11	Sh3pxd2b	protein_coding	-1.07469	1.2581e-22
ENSMUSG00000026077.15	chr1	Npas2	protein_coding	-0.63892	2.62003e-24
ENSMUSG00000071141.7	chr6	Rpl36a-ps3	processed_pseudogene	-0.924001	2.38285e-07
ENSMUSG00000038056.15	chr5	Kmt2c	protein_coding	-0.592597	2.04923e-06
ENSMUSG00000073043.5	chr6	Atoh1	protein_coding	-0.795409	1.15325e-20
ENSMUSG00000030505.17	chr7	Prmt3	protein_coding	-0.750014	3.56354e-30
ENSMUSG00000025402.12	chr10	Nab2	protein_coding	-0.776243	2.17808e-18
ENSMUSG00000015401.12	chrX	Cltrn	protein_coding	-1.90276	0.000361268
ENSMUSG00000081382.1	chr1	Rpl18-ps1	processed_pseudogene	-0.953214	2.36295e-08
ENSMUSG00000030465.19	chr8	Psd3	protein_coding	-0.776249	9.56094e-15
ENSMUSG00000020844.6	chr11	Nxn	protein_coding	-1.39096	1.12556e-13
ENSMUSG00000002289.16	chr17	Angptl4	protein_coding	-0.855598	4.26586e-14
ENSMUSG00000021392.8	chr13	Nol8	protein_coding	-0.607026	5.95375e-10
ENSMUSG00000016526.8	chr1	Dyrk3	protein_coding	-1.66195	1.96509e-17
ENSMUSG00000034525.7	chr13	Ice1	protein_coding	-0.608245	1.7138e-07
ENSMUSG00000026121.13	chr1	Sema4c	protein_coding	-1.23297	1.67322e-11
ENSMUSG00000026819.15	chr2	Slc25a25	protein_coding	-0.634364	2.30791e-28
ENSMUSG00000022377.16	chr15	Asap1	protein_coding	-0.59757	0.00213845
ENSMUSG00000038298.14	chr3	Pdzk1	protein_coding	-0.994653	2.15446e-08
ENSMUSG00000030729.17	chr7	Pgm2l1	protein_coding	-0.633264	7.67273e-10
ENSMUSG00000078670.3	chr7	Fam174b	protein_coding	-0.617074	1.74704e-15
ENSMUSG00000005718.8	chr16	Tfap4	protein_coding	-0.689896	3.60788e-26
ENSMUSG00000017679.16	chr2	Ttpal	protein_coding	-0.64335	3.85467e-28
ENSMUSG00000038485.5	chr11	Socs7	protein_coding	-0.651746	1.2011e-23
ENSMUSG00000028763.17	chr4	Hspg2	protein_coding	-0.655855	1.64835e-12
ENSMUSG00000006362.16	chr8	Cbfa2t3	protein_coding	-0.909191	1.73233e-19
ENSMUSG00000061751.16	chr16	Kalrn	protein_coding	-0.621768	1.87054e-17
ENSMUSG00000022394.14	chr15	L3mbtl2	protein_coding	-0.623377	2.07416e-16
ENSMUSG00000022519.14	chr16	Srl	protein_coding	-1.08363	1.52585e-16
ENSMUSG00000016382.15	chrX	Pls3	protein_coding	-0.683931	7.34722e-26
ENSMUSG00000023905.15	chr17	Tnfrsf12a	protein_coding	-0.626617	1.76706e-14
ENSMUSG00000025372.16	chr11	Baiap2	protein_coding	-0.863603	2.64402e-23
ENSMUSG00000028540.6	chr4	Dph2	protein_coding	-0.77765	1.71924e-25
ENSMUSG00000015709.9	chr7	Arnt2	protein_coding	-1.35828	5.34663e-08
ENSMUSG00000027523.19	chr2	Gnas	protein_coding	-0.601114	6.02716e-11
ENSMUSG00000074439.4	chr8	Defa5	protein_coding	-1.86716	6.61604e-17
ENSMUSG00000024063.13	chr17	Lbh	protein_coding	-0.890798	8.3962e-21
ENSMUSG00000022390.11	chr15	Zc3h7b	protein_coding	-0.625145	1.07079e-13
ENSMUSG00000078532.9	chr4	Nkain1	protein_coding	-1.08969	2.03812e-18
ENSMUSG00000024078.7	chr17	Ttc27	protein_coding	-0.658244	4.99743e-19
ENSMUSG00000028780.13	chr5	Sema3c	protein_coding	-0.799179	4.67937e-09
ENSMUSG00000061024.8	chr1	Rrs1	protein_coding	-0.615729	2.42362e-18
ENSMUSG00000066571.13	chr7	4931406P16Rik	protein_coding	-0.740921	3.83749e-09
ENSMUSG00000021609.6	chr13	Slc6a3	protein_coding	-1.55338	6.58842e-13
ENSMUSG00000066068.5	chr2	Gm13611	processed_pseudogene	-0.811706	2.41626e-08
ENSMUSG00000038893.12	chr11	Fam117a	protein_coding	-1.23003	6.75925e-13
ENSMUSG00000074221.12	chr7	Zfp568	protein_coding	-0.645631	3.68894e-17
ENSMUSG00000076281.1	chr9	Gm24270	miRNA	-2.20988	3.47924e-24
ENSMUSG00000029449.11	chr5	Rhof	protein_coding	-0.594324	4.77764e-18
ENSMUSG00000015776.12	chr2	Med22	protein_coding	-0.593402	3.31478e-19
ENSMUSG00000040661.6	chr9	Rad54l2	protein_coding	-0.597983	4.47241e-08
ENSMUSG00000070565.11	chr1	Rasal2	protein_coding	-0.883283	9.64288e-21
ENSMUSG00000032754.14	chr5	Slc8b1	protein_coding	-0.935725	3.87595e-09
ENSMUSG00000033721.16	chr3	Vav3	protein_coding	-0.622659	2.05187e-15
ENSMUSG00000033200.16	chr17	Tpsg1	protein_coding	-0.807465	5.21389e-21
ENSMUSG00000063171.4	chr6	Rps4l	transcribed_processed_pseudogene	-0.716511	1.47653e-06
ENSMUSG00000035969.15	chr4	Rusc2	protein_coding	-0.945219	3.77007e-14
ENSMUSG00000054280.14	chr5	Prr14l	protein_coding	-0.59185	5.47759e-11
ENSMUSG00000060950.12	chr12	Trmt61a	protein_coding	-0.74223	2.77281e-23
ENSMUSG00000066878.5	chr17	Gm10184	protein_coding	-0.643209	2.24697e-17
ENSMUSG00000028982.9	chr4	Slc25a33	protein_coding	-1.02081	7.81227e-15
ENSMUSG00000048538.7	chr1	Gm9826	processed_pseudogene	-0.644534	1.81509e-23
ENSMUSG00000042215.8	chr1	Bag2	protein_coding	-0.850064	7.83943e-16
ENSMUSG00000002825.8	chr9	Qtrt1	protein_coding	-0.783428	1.07618e-16
ENSMUSG00000065954.11	chr8	Tacc1	protein_coding	-1.21771	2.29928e-10
ENSMUSG00000051149.15	chr2	Adnp	protein_coding	-1.49719	4.08489e-19
ENSMUSG00000036330.12	chr8	Slc18a1	protein_coding	-0.723165	1.89838e-22
ENSMUSG00000029338.13	chr5	Antxr2	protein_coding	-0.724398	2.81085e-13
ENSMUSG00000031976.14	chr8	Urb2	protein_coding	-0.614517	9.79835e-17
ENSMUSG00000017861.11	chr2	Mybl2	protein_coding	-0.655363	1.47222e-15
ENSMUSG00000063206.4	chr8	Defa34	protein_coding	-4.06567	1.76271e-22
ENSMUSG00000073542.2	chr18	Cep76	protein_coding	-0.652033	1.66357e-21
ENSMUSG00000018362.14	chr11	Kpna2	protein_coding	-0.587502	5.25937e-16
ENSMUSG00000014907.10	chr8	Naf1	protein_coding	-0.672427	3.15272e-23
ENSMUSG00000026548.4	chr1	Slamf9	protein_coding	-1.98524	2.81322e-28
ENSMUSG00000083836.1	chr4	Ldha-ps2	processed_pseudogene	-0.70977	2.19788e-23
ENSMUSG00000041025.15	chr4	Iffo2	protein_coding	-0.627667	1.44563e-06
ENSMUSG00000090021.2	chr16	Gm6493	processed_pseudogene	-0.721751	1.74759e-12
ENSMUSG00000026380.10	chr1	Tfcp2l1	protein_coding	-0.65772	2.66025e-06
ENSMUSG00000034457.10	chrX	Eda2r	protein_coding	-1.45399	7.76505e-09
ENSMUSG00000028599.10	chr4	Tnfrsf1b	protein_coding	-0.733434	3.6156e-11
ENSMUSG00000030759.16	chr7	Far1	protein_coding	-0.691923	1.3057e-07
ENSMUSG00000056553.14	chr12	Ptprn2	protein_coding	-0.760049	6.96849e-10
ENSMUSG00000005580.11	chr16	Adcy9	protein_coding	-0.903632	1.37693e-14
ENSMUSG00000040540.6	chr10	Gm9770	processed_pseudogene	-0.676632	2.11182e-14
ENSMUSG00000032092.5	chr9	Mpzl2	protein_coding	-0.613922	6.44224e-20
ENSMUSG00000028555.15	chr4	Ttc39a	protein_coding	-0.82146	7.10153e-22
ENSMUSG00000085627.2	chr4	Gm11222	processed_pseudogene	-1.63076	6.30616e-20
ENSMUSG00000022696.17	chr16	Sidt1	protein_coding	-1.0017	6.77249e-13
ENSMUSG00000110644.1	chr9	Gm7390	processed_pseudogene	-0.633729	2.50671e-22
ENSMUSG00000066278.6	chr5	Vps37b	protein_coding	-0.629546	6.7032e-22
ENSMUSG00000035828.11	chr15	Pim3	protein_coding	-0.599277	3.43835e-14
ENSMUSG00000040998.18	chr3	Npnt	protein_coding	-1.67791	1.6867e-12
ENSMUSG00000110266.1	chr9	Gm32742	protein_coding	-1.82396	3.34071e-24
ENSMUSG00000041272.11	chr4	Tox	protein_coding	-0.638609	1.43583e-15
ENSMUSG00000054027.8	chr10	Nt5dc3	protein_coding	-1.49498	1.09421e-15
ENSMUSG00000028613.14	chr4	Lrp8	protein_coding	-0.59478	8.18769e-13
ENSMUSG00000038126.17	chr5	Mphosph9	protein_coding	-0.66953	6.24527e-10
ENSMUSG00000052212.6	chr7	Cd177	protein_coding	-0.927437	6.7645e-11
ENSMUSG00000098557.1	chr14	Kctd12	protein_coding	-1.42856	1.45026e-21
ENSMUSG00000110639.1	chr8	Gm6831	transcribed_unprocessed_pseudogene	-0.646308	2.34176e-06
ENSMUSG00000040606.13	chr4	Kazn	protein_coding	-0.709469	3.83492e-18
ENSMUSG00000019831.14	chr10	Wasf1	protein_coding	-1.6607	2.34064e-10
ENSMUSG00000071497.3	chr19	Nutf2-ps1	protein_coding	-0.900323	9.94391e-10
ENSMUSG00000054321.7	chr18	Taf4b	protein_coding	-0.658449	1.37724e-17
ENSMUSG00000072494.7	chr14	Ppp1r3e	protein_coding	-0.710491	1.03132e-19
ENSMUSG00000000552.10	chr15	Zfp385a	protein_coding	-1.05433	1.71747e-07
ENSMUSG00000058761.5	chr7	Rnf169	protein_coding	-0.590812	7.39744e-09
ENSMUSG00000008090.14	chr5	Fgfrl1	protein_coding	-0.781476	6.19833e-12
ENSMUSG00000013033.16	chr8	Adgrl1	protein_coding	-1.26999	3.94524e-10
ENSMUSG00000062421.13	chr11	Arf2	protein_coding	-0.726356	2.94349e-16
ENSMUSG00000038604.9	chr8	Ripor1	protein_coding	-0.765108	3.18817e-15
ENSMUSG00000005672.12	chr5	Kit	protein_coding	-0.699139	8.49403e-18
ENSMUSG00000074797.11	chr2	Itpa	protein_coding	-0.602363	2.93832e-14
ENSMUSG00000097651.2	chr9	4930461G14Rik	lincRNA	-1.02073	6.40018e-09
ENSMUSG00000075014.1	chr2	Gm10800	protein_coding	-3.8362	5.78629e-19
ENSMUSG00000096606.2	chr7	Tpbgl	protein_coding	-0.656711	0.00350187
ENSMUSG00000051790.15	chr11	Nlgn2	protein_coding	-0.849353	1.67704e-13
ENSMUSG00000027082.15	chr2	Tfpi	protein_coding	-0.934433	7.12196e-08
ENSMUSG00000052852.8	chr6	Reep1	protein_coding	-0.915499	0.000203977
ENSMUSG00000037979.13	chr5	Ccdc92	protein_coding	-1.033	5.0717e-05
ENSMUSG00000085787.3	chr4	Gm13092	processed_pseudogene	-0.609817	8.78035e-14
ENSMUSG00000032840.7	chr5	2410131K14Rik	protein_coding	-0.594031	5.04162e-13
ENSMUSG00000022325.14	chr15	Pop1	protein_coding	-0.638014	7.61451e-12
ENSMUSG00000050635.1	chr3	Sprr2f	protein_coding	-2.52928	6.08128e-18
ENSMUSG00000079260.3	chr9	Tmppe	protein_coding	-0.794872	9.48848e-09
ENSMUSG00000043618.9	chr5	Eif5al3-ps	processed_pseudogene	-0.708346	4.17477e-14
ENSMUSG00000054136.6	chr15	Adm2	protein_coding	-0.752555	5.03023e-15
ENSMUSG00000026556.15	chr1	Vangl2	protein_coding	-1.13163	2.53038e-10
ENSMUSG00000033826.9	chr17	Dnah8	protein_coding	-0.892016	6.12586e-11
ENSMUSG00000096740.8	chr19	Lbhd1	protein_coding	-0.740815	1.07375e-09
ENSMUSG00000090877.3	chr17	Hspa1b	protein_coding	-1.08952	1.73107e-07
ENSMUSG00000029033.16	chr4	Acap3	protein_coding	-0.747223	6.48061e-09
ENSMUSG00000042595.7	chrX	Fam199x	protein_coding	-0.586621	1.11822e-14
ENSMUSG00000039929.14	chr16	Urb1	protein_coding	-0.685019	1.72402e-13
ENSMUSG00000027171.10	chr2	Prrg4	protein_coding	-0.989684	3.09265e-15
ENSMUSG00000028435.8	chr4	Aqp3	protein_coding	-1.3645	4.93458e-08
ENSMUSG00000099492.1	chr1	Gm5525	processed_pseudogene	-0.59983	6.46727e-10
ENSMUSG00000020453.17	chr11	Patz1	protein_coding	-0.600155	2.75514e-14
ENSMUSG00000032315.6	chr9	Cyp1a1	protein_coding	-2.43835	3.69911e-11
ENSMUSG00000090516.1	chr9	Rps11-ps1	processed_pseudogene	-0.625829	4.1311e-05
ENSMUSG00000068740.13	chr3	Celsr2	protein_coding	-0.863507	3.52481e-08
ENSMUSG00000040121.5	chr6	Rep15	protein_coding	-0.823567	1.3173e-10
ENSMUSG00000068893.5	chr3	Sprr2a2	protein_coding	-0.717725	1.07999e-05
ENSMUSG00000045348.16	chr5	Nyap1	protein_coding	-1.19556	1.68506e-08
ENSMUSG00000083892.3	chrX	Gm1848	processed_pseudogene	-1.02233	3.26506e-13
ENSMUSG00000053746.8	chr2	Ptrh1	protein_coding	-0.8081	1.17498e-06
ENSMUSG00000025408.15	chr10	Ddit3	protein_coding	-0.66609	1.66966e-16
ENSMUSG00000031757.7	chr8	Mt4	protein_coding	-4.30931	5.78783e-29
ENSMUSG00000038702.6	chr1	Dsel	protein_coding	-1.72762	4.63872e-06
ENSMUSG00000052373.14	chr11	Mpp3	protein_coding	-0.7181	2.89788e-05
ENSMUSG00000027324.1	chr2	Rpusd2	protein_coding	-0.747212	2.21224e-11
ENSMUSG00000080935.3	chr5	Got2-ps1	processed_pseudogene	-1.81001	1.23552e-20
ENSMUSG00000074435.10	chr3	Smcp	protein_coding	-2.02946	3.8209e-08
ENSMUSG00000028587.18	chr4	Orc1	protein_coding	-0.94067	1.10657e-14
ENSMUSG00000009246.14	chr7	Trpm5	protein_coding	-2.25924	1.58615e-21
ENSMUSG00000022043.19	chr14	Trim35	protein_coding	-0.713108	0.000265688
ENSMUSG00000047822.8	chr9	Angptl8	protein_coding	-0.901283	1.86676e-12
ENSMUSG00000021895.10	chr14	Arhgef3	protein_coding	-0.621397	1.13107e-06
ENSMUSG00000041308.6	chr8	Sntb2	protein_coding	-0.592562	5.02706e-09
ENSMUSG00000041930.7	chr5	Fam222a	protein_coding	-0.820326	2.54865e-12
ENSMUSG00000050097.6	chr8	Ces2b	protein_coding	-1.14978	6.91312e-05
ENSMUSG00000033697.15	chr15	Arhgap39	protein_coding	-0.586331	5.74208e-15
ENSMUSG00000021311.9	chr13	Mtr	protein_coding	-0.653609	2.52866e-05
ENSMUSG00000024354.12	chr18	Slc23a1	protein_coding	-0.784156	0.000119604
ENSMUSG00000027490.17	chr2	E2f1	protein_coding	-0.599065	1.26852e-10
ENSMUSG00000062309.8	chr9	Rpp25	protein_coding	-1.03596	2.15289e-09
ENSMUSG00000034312.14	chr6	Iqsec1	protein_coding	-0.615474	2.4685e-09
ENSMUSG00000037112.16	chr9	Sik2	protein_coding	-0.648661	1.8305e-11
ENSMUSG00000027314.6	chr2	Dll4	protein_coding	-1.07547	1.85942e-13
ENSMUSG00000109836.1	chr18	Gm45884	TEC	-0.787679	0.000306101
ENSMUSG00000078202.3	chr2	Nrarp	protein_coding	-0.717121	1.13553e-07
ENSMUSG00000074892.9	chr16	B3galt5	protein_coding	-0.999206	9.68565e-06
ENSMUSG00000000125.5	chr11	Wnt3	protein_coding	-1.38411	1.58938e-14
ENSMUSG00000044707.7	chr11	Ccnjl	protein_coding	-0.737049	5.00889e-12
ENSMUSG00000090673.1	chr19	Gm340	protein_coding	-0.808602	1.56207e-06
ENSMUSG00000086324.8	chr16	Gm15564	antisense	-1.93193	4.0567e-18
ENSMUSG00000095066.1	chr8	Defa20	protein_coding	-2.24739	8.5658e-14
ENSMUSG00000022018.7	chr14	Rgcc	protein_coding	-1.0488	1.23771e-11
ENSMUSG00000113637.1	chr13	Gm7049	processed_pseudogene	-0.614981	1.25626e-08
ENSMUSG00000091639.2	chr9	Gm3756	processed_pseudogene	-1.55215	5.66957e-12
ENSMUSG00000025507.13	chr7	Pidd1	protein_coding	-0.625908	7.67745e-12
ENSMUSG00000020189.14	chr10	Osbpl8	protein_coding	-0.606739	5.3626e-12
ENSMUSG00000027978.9	chr3	Prss12	protein_coding	-0.797203	4.45927e-07
ENSMUSG00000046841.5	chr10	Ckap4	protein_coding	-0.647063	1.64042e-09
ENSMUSG00000031596.15	chr8	Slc7a2	protein_coding	-1.21818	1.66773e-13
ENSMUSG00000040152.8	chr2	Thbs1	protein_coding	-1.19084	5.4794e-06
ENSMUSG00000021830.14	chr14	Txndc16	protein_coding	-0.715533	1.4288e-08
ENSMUSG00000059751.7	chr13	Rps3a3	processed_pseudogene	-0.610722	1.01253e-09
ENSMUSG00000000782.15	chr11	Tcf7	protein_coding	-0.850031	2.57605e-11
ENSMUSG00000030409.15	chr7	Dmpk	protein_coding	-1.42178	3.92605e-11
ENSMUSG00000056270.3	chr3	Prr9	protein_coding	-3.1073	1.44063e-27
ENSMUSG00000038155.10	chr19	Gstp2	protein_coding	-0.632326	2.63937e-08
ENSMUSG00000044141.8	chr7	E130201H02Rik	processed_pseudogene	-1.96389	1.05827e-15
ENSMUSG00000022401.12	chr15	Xpnpep3	protein_coding	-0.665503	1.28327e-10
ENSMUSG00000073197.9	chr12	5730507C01Rik	protein_coding	-4.21116	8.54644e-36
ENSMUSG00000060096.4	chr18	Amd-ps3	processed_pseudogene	-0.773434	7.53154e-10
ENSMUSG00000048458.8	chr3	Inka2	protein_coding	-2.30916	7.92121e-19
ENSMUSG00000026806.15	chr2	Ddx31	protein_coding	-0.633546	7.21689e-12
ENSMUSG00000051079.8	chr1	Rgs13	protein_coding	-2.72813	1.91962e-22
ENSMUSG00000049230.8	chr3	Gm9833	protein_coding	-0.677334	1.38644e-08
ENSMUSG00000036902.11	chr8	Neto2	protein_coding	-0.816911	5.11384e-10
ENSMUSG00000034936.2	chr11	Arl4d	protein_coding	-1.10437	8.2532e-07
ENSMUSG00000053646.13	chr9	Plxnb1	protein_coding	-0.898991	1.69645e-10
ENSMUSG00000094257.2	chr8	Ap3s1-ps2	processed_pseudogene	-0.6347	4.48919e-06
ENSMUSG00000036459.15	chr7	Wtip	protein_coding	-0.843641	0.000116734
ENSMUSG00000029406.15	chr5	Pitpnm2	protein_coding	-0.701848	1.44112e-10
ENSMUSG00000037679.9	chr12	Inf2	protein_coding	-0.690489	1.87889e-05
ENSMUSG00000031465.6	chr8	Angpt2	protein_coding	-0.893198	5.49789e-08
ENSMUSG00000021464.14	chr13	Ror2	protein_coding	-0.613186	1.41701e-09
ENSMUSG00000010122.14	chr11	Slc47a1	protein_coding	-0.797815	7.78935e-06
ENSMUSG00000048911.15	chr2	Rnf24	protein_coding	-0.757657	2.5035e-07
ENSMUSG00000032593.5	chr9	Amigo3	protein_coding	-0.637417	1.02423e-06
ENSMUSG00000087635.3	chr2	Gm13414	processed_pseudogene	-0.64639	1.15982e-09
ENSMUSG00000046460.14	chr9	Sh2d7	protein_coding	-2.43781	4.95146e-14
ENSMUSG00000048572.4	chr19	Tmem252	protein_coding	-0.905824	4.4341e-08
ENSMUSG00000022178.11	chr14	Ajuba	protein_coding	-1.0423	1.64621e-09
ENSMUSG00000051335.6	chr13	Gfod1	protein_coding	-0.890164	9.54646e-05
ENSMUSG00000000416.16	chr6	Cttnbp2	protein_coding	-0.775736	0.0113648
ENSMUSG00000082241.4	chr16	Gng5-ps	processed_pseudogene	-1.20471	2.85088e-07
ENSMUSG00000063316.13	chr11	Rpl27	protein_coding	-0.66077	1.04988e-08
ENSMUSG00000074280.6	chr9	Gm6166	processed_pseudogene	-0.882956	0.000466425
ENSMUSG00000072437.3	chr19	Nanos1	protein_coding	-1.16645	6.53548e-09
ENSMUSG00000043155.4	chr4	Hpdl	protein_coding	-0.865798	2.59026e-08
ENSMUSG00000032415.14	chr9	Ube2cbp	protein_coding	-1.0323	1.06027e-10
ENSMUSG00000084111.4	chr5	Gm15710	processed_pseudogene	-1.32934	0.00030285
ENSMUSG00000053617.11	chr19	Sh3pxd2a	protein_coding	-0.951026	1.55229e-08
ENSMUSG00000090015.8	chr5	Gm15446	protein_coding	-0.921876	3.88322e-09
ENSMUSG00000025140.15	chr11	Pycr1	protein_coding	-0.776116	3.61486e-08
ENSMUSG00000029445.13	chr5	Hpd	protein_coding	-0.932595	3.64101e-09
ENSMUSG00000022475.19	chr15	Hdac7	protein_coding	-0.592012	4.04368e-08
ENSMUSG00000024891.5	chr19	Slc29a2	protein_coding	-0.897246	6.3954e-09
ENSMUSG00000037686.6	chr12	Aspg	protein_coding	-0.727106	3.73158e-07
ENSMUSG00000000531.5	chr15	Grasp	protein_coding	-0.857409	1.57471e-10
ENSMUSG00000020000.7	chr10	Moxd1	protein_coding	-0.70027	0.000928731
ENSMUSG00000078954.9	chr15	Arhgap8	protein_coding	-0.705881	4.21175e-09
ENSMUSG00000026255.15	chr1	Efhd1	protein_coding	-1.07139	2.50429e-05
ENSMUSG00000020901.13	chr11	Pik3r5	protein_coding	-1.24561	1.59773e-11
ENSMUSG00000106258.1	chr3	Rpl7a-ps7	processed_pseudogene	-1.379	0.00599847
ENSMUSG00000032015.16	chr9	Pou2f3	protein_coding	-2.67686	1.64162e-19
ENSMUSG00000038508.7	chr8	Gdf15	protein_coding	-0.787958	6.65361e-09
ENSMUSG00000079559.4	chr9	Colca2	protein_coding	-0.684066	2.12854e-07
ENSMUSG00000028749.7	chr4	Pla2g2f	protein_coding	-1.75575	8.44841e-14
ENSMUSG00000053877.12	chr7	Srcap	protein_coding	-0.830047	1.2896e-05
ENSMUSG00000030725.4	chr7	Lipt2	protein_coding	-0.670465	9.09743e-09
ENSMUSG00000034871.2	chr4	Fam151a	protein_coding	-2.94155	8.03367e-26
ENSMUSG00000001642.18	chr6	Akr1b3	protein_coding	-0.623178	1.15801e-05
ENSMUSG00000045071.14	chr4	E130308A19Rik	protein_coding	-0.630714	1.26526e-05
ENSMUSG00000046731.4	chr11	Kctd11	protein_coding	-0.603082	8.57484e-06
ENSMUSG00000083668.1	chrX	Gm5648	processed_pseudogene	-0.865032	1.75863e-06
ENSMUSG00000035226.5	chr2	Rims4	protein_coding	-0.644949	0.00170681
ENSMUSG00000045886.7	chr10	Gm9803	protein_coding	-0.658806	7.80999e-06
ENSMUSG00000028385.14	chr4	Snx30	protein_coding	-0.843498	5.63365e-07
ENSMUSG00000079560.13	chr6	Hoxa3	protein_coding	-0.981964	6.67334e-07
ENSMUSG00000074923.10	chr2	Pak6	protein_coding	-0.822149	1.17785e-07
ENSMUSG00000053740.8	chr18	Gm6457	processed_pseudogene	-0.664954	2.76006e-06
ENSMUSG00000024205.7	chr11	Rpl36-ps2	processed_pseudogene	-0.624661	0.00152448
ENSMUSG00000053580.16	chr11	Tanc2	protein_coding	-1.36413	1.99648e-09
ENSMUSG00000028137.9	chr3	Celf3	protein_coding	-0.618285	0.000106556
ENSMUSG00000032640.10	chr7	Chsy1	protein_coding	-0.727047	3.73325e-07
ENSMUSG00000008193.13	chr7	Spib	protein_coding	-2.51935	2.06211e-17
ENSMUSG00000041570.14	chr1	Camsap2	protein_coding	-1.58141	1.08616e-13
ENSMUSG00000020431.5	chr11	Adcy1	protein_coding	-1.70423	4.52871e-10
ENSMUSG00000034472.13	chr8	Rasd2	protein_coding	-0.729022	4.09789e-05
ENSMUSG00000006342.15	chr10	Susd2	protein_coding	-2.45944	1.5944e-14
ENSMUSG00000025082.8	chr19	Vwa2	protein_coding	-1.27307	2.0967e-05
ENSMUSG00000070304.12	chr9	Scn2b	protein_coding	-0.678606	4.64517e-07
ENSMUSG00000028538.12	chr4	St3gal3	protein_coding	-0.726734	9.25586e-06
ENSMUSG00000027938.11	chr3	Creb3l4	protein_coding	-0.717548	3.1038e-08
ENSMUSG00000047061.6	chr13	Gm9817	protein_coding	-2.21403	2.06837e-07
ENSMUSG00000042834.14	chr18	Nrep	protein_coding	-2.03321	2.2179e-16
ENSMUSG00000033256.14	chr2	Shf	protein_coding	-0.800279	4.92474e-08
ENSMUSG00000116864.1	chr17	AC154306.1	processed_pseudogene	-0.705936	2.65131e-07
ENSMUSG00000002308.16	chr17	Cd320	protein_coding	-0.626059	2.72684e-06
ENSMUSG00000060166.6	chr16	Zdhhc8	protein_coding	-1.00604	3.22494e-08
ENSMUSG00000009248.6	chr7	Ascl2	protein_coding	-1.084	1.52254e-07
ENSMUSG00000022297.15	chr15	Fzd6	protein_coding	-0.672694	2.14494e-07
ENSMUSG00000079588.3	chr1	Tmem182	protein_coding	-1.02044	4.25843e-10
ENSMUSG00000010830.8	chr15	Kdelr3	protein_coding	-0.662641	0.000157513
ENSMUSG00000062661.6	chr2	Ncs1	protein_coding	-3.24933	3.78949e-22
ENSMUSG00000045455.8	chr10	Gm9797	transcribed_processed_pseudogene	-0.842517	0.000122001
ENSMUSG00000005397.8	chr13	Nid1	protein_coding	-1.00746	0.000158283
ENSMUSG00000063623.3	chr7	C230062I16Rik	processed_transcript	-1.55917	2.05978e-07
ENSMUSG00000112909.1	chr10	Gm10120	processed_pseudogene	-0.707497	1.26321e-06
ENSMUSG00000003283.14	chr2	Hck	protein_coding	-3.52554	2.71766e-19
ENSMUSG00000027225.7	chr2	Duoxa2	protein_coding	-1.00407	0.00217875
ENSMUSG00000114380.1	chr13	Gm47942	processed_pseudogene	-0.860277	1.44543e-06
ENSMUSG00000050071.8	chrX	Bex1	protein_coding	-2.74313	1.51418e-20
ENSMUSG00000066407.3	chr13	Gm10263	processed_pseudogene	-0.657049	6.7084e-06
ENSMUSG00000016239.11	chrX	Lonrf3	protein_coding	-0.638176	2.34176e-06
ENSMUSG00000026235.14	chr1	Epha4	protein_coding	-0.956113	4.29574e-07
ENSMUSG00000003355.7	chr15	Fkbp11	protein_coding	-0.76869	2.56409e-07
ENSMUSG00000015647.9	chr2	Lama5	protein_coding	-1.26081	2.62758e-05
ENSMUSG00000031387.14	chrX	Renbp	protein_coding	-1.51486	5.40267e-10
ENSMUSG00000021557.15	chr13	Agtpbp1	protein_coding	-0.678601	0.00302738
ENSMUSG00000047564.4	chr11	Krtap3-1	protein_coding	-2.75084	4.08079e-20
ENSMUSG00000015652.9	chr5	Steap1	protein_coding	-0.651538	6.38551e-06
ENSMUSG00000057329.7	chr1	Bcl2	protein_coding	-0.623369	0.000104197
ENSMUSG00000053716.9	chr9	Dusp7	protein_coding	-0.62048	2.4272e-05
ENSMUSG00000025867.8	chr13	Cplx2	protein_coding	-0.724826	0.00013598
ENSMUSG00000060860.8	chr7	Ube2s	protein_coding	-0.602593	3.89148e-05
ENSMUSG00000001053.15	chr11	N4bp3	protein_coding	-0.614768	6.01255e-05
ENSMUSG00000021068.16	chr12	Nin	protein_coding	-0.629209	0.000478207
ENSMUSG00000068154.5	chr2	Insm1	protein_coding	-0.668844	2.28705e-07
ENSMUSG00000044757.7	chr1	Gm6430	processed_pseudogene	-0.79999	9.34917e-06
ENSMUSG00000096295.2	chr8	Defa2	protein_coding	-2.15841	2.29723e-09
ENSMUSG00000099759.1	chr12	1700030C10Rik	processed_transcript	-1.37433	8.42631e-08
ENSMUSG00000022469.17	chr15	Rapgef3	protein_coding	-1.32985	2.5905e-05
ENSMUSG00000038987.8	chr2	Cfap157	protein_coding	-0.821714	0.00734714
ENSMUSG00000095990.1	chr17	Zfp97	protein_coding	-1.02794	2.27684e-05
ENSMUSG00000063543.5	chr9	Gm5616	processed_pseudogene	-0.688301	7.9254e-06
ENSMUSG00000024112.16	chr17	Cacna1h	protein_coding	-1.01125	1.3328e-06
ENSMUSG00000038580.13	chr7	Sct	protein_coding	-0.604683	0.00416643
ENSMUSG00000032816.15	chr9	Igdcc4	protein_coding	-0.925644	2.13208e-05
ENSMUSG00000036053.17	chr2	Fmnl2	protein_coding	-1.48415	4.09827e-05
ENSMUSG00000078949.2	chr2	R3hdml	protein_coding	-1.18262	7.64303e-09
ENSMUSG00000056602.11	chr5	Fry	protein_coding	-0.828143	1.45879e-05
ENSMUSG00000069188.5	chr2	Gm13192	processed_pseudogene	-1.99642	5.64437e-09
ENSMUSG00000021604.15	chr13	Irx4	protein_coding	-1.38141	1.63771e-08
ENSMUSG00000043467.19	chr1	Zbtb37	protein_coding	-0.771815	0.0001246
ENSMUSG00000101330.1	chr1	Gm10193	processed_pseudogene	-0.586803	0.000373913
ENSMUSG00000028864.7	chr5	Hgf	protein_coding	-2.14539	1.52532e-14
ENSMUSG00000024846.5	chr19	Cst6	protein_coding	-0.633784	5.97779e-05
ENSMUSG00000094410.7	chr1	Gm38394	protein_coding	-0.620539	0.00616982
ENSMUSG00000039987.15	chr5	Phtf2	protein_coding	-0.635488	2.36912e-05
ENSMUSG00000024736.14	chr19	Tmem132a	protein_coding	-0.789845	4.45734e-06
ENSMUSG00000028389.12	chr4	Zfp37	protein_coding	-1.57167	1.44266e-11
ENSMUSG00000013707.3	chr3	Tnfaip8l2	protein_coding	-2.40417	8.04326e-17
ENSMUSG00000032643.12	chr4	Fhl3	protein_coding	-0.613069	8.09886e-05
ENSMUSG00000037579.7	chr15	Kcnh3	protein_coding	-0.747841	0.00128141
ENSMUSG00000032184.5	chr9	Lysmd2	protein_coding	-0.708752	0.000273723
ENSMUSG00000097493.3	chr15	9930014A18Rik	processed_transcript	-0.597117	6.68534e-05
ENSMUSG00000013091.5	chr7	Tmem190	protein_coding	-0.841962	9.38578e-05
ENSMUSG00000081553.1	chr4	Ccdc50-ps	processed_pseudogene	-0.953217	0.000392344
ENSMUSG00000030410.16	chr7	Dmwd	protein_coding	-0.837431	6.61845e-07
ENSMUSG00000021069.17	chr12	Pygl	protein_coding	-0.848426	1.08684e-06
ENSMUSG00000073771.11	chr4	Btbd19	protein_coding	-0.817614	7.39852e-05
ENSMUSG00000041794.13	chr9	Myrip	protein_coding	-1.10904	4.57183e-06
ENSMUSG00000081434.3	chr2	Gm14165	processed_pseudogene	-0.800762	0.000192953
ENSMUSG00000038175.10	chr13	Mylip	protein_coding	-1.21502	0.00017005
ENSMUSG00000094497.1	chr1	Gm8210	processed_pseudogene	-1.25633	2.55697e-07
ENSMUSG00000043671.14	chr7	Dpy19l3	protein_coding	-0.658238	0.000454893
ENSMUSG00000041193.15	chr4	Pla2g5	protein_coding	-1.76663	5.3958e-11
ENSMUSG00000046613.19	chr16	Vwa5b2	protein_coding	-0.587222	0.00672515
ENSMUSG00000032035.15	chr9	Ets1	protein_coding	-1.05901	1.23119e-07
ENSMUSG00000015127.14	chr17	Unkl	protein_coding	-0.71358	7.26568e-05
ENSMUSG00000018822.7	chr19	Sfrp5	protein_coding	-1.37732	2.89968e-06
ENSMUSG00000022952.17	chr16	Runx1	protein_coding	-0.805755	0.000673972
ENSMUSG00000025432.11	chr10	Avil	protein_coding	-1.2718	3.57351e-10
ENSMUSG00000113749.1	chr12	Mrto4-ps1	processed_pseudogene	-2.67123	5.58289e-17
ENSMUSG00000020044.13	chr10	Timp3	protein_coding	-0.676358	0.00290137
ENSMUSG00000091269.2	chr12	Gm6682	processed_pseudogene	-0.661228	0.00230031
ENSMUSG00000038489.8	chr7	Polr2l	protein_coding	-0.674378	0.00174431
ENSMUSG00000027434.11	chr2	Nkx2-2	protein_coding	-0.859577	2.67349e-07
ENSMUSG00000115379.1	chr14	Gm48990	processed_pseudogene	-0.864053	1.41665e-06
ENSMUSG00000073764.2	chr4	Gm12888	protein_coding	-1.88261	1.35836e-07
ENSMUSG00000032232.14	chr9	Cgnl1	protein_coding	-0.822282	0.000416201
ENSMUSG00000101309.1	chr9	Gm29397	processed_pseudogene	-0.698691	0.00211172
ENSMUSG00000030055.16	chr6	Rab43	protein_coding	-0.633869	0.00121404
ENSMUSG00000048285.9	chr12	Frmd6	protein_coding	-0.787782	0.000120361
ENSMUSG00000017639.13	chr11	Rab11fip4	protein_coding	-0.991174	0.000113772
ENSMUSG00000022148.16	chr15	Fyb	protein_coding	-2.32813	4.47504e-14
ENSMUSG00000074519.11	chr2	Zfp971	protein_coding	-0.611613	0.00961498
ENSMUSG00000099471.1	chr1	Gm8451	processed_pseudogene	-0.927969	0.0130903
ENSMUSG00000024160.16	chr17	Spsb3	protein_coding	-0.605003	0.00626361
ENSMUSG00000024039.14	chr17	Cbs	protein_coding	-0.98584	9.4459e-05
ENSMUSG00000117405.1	chr18	AC126807.1	processed_pseudogene	-0.988187	0.0301148
ENSMUSG00000044694.2	chr9	2010007H06Rik	antisense	-0.61284	1.0977e-05
ENSMUSG00000027220.2	chr2	Syt13	protein_coding	-1.08899	6.6842e-06
ENSMUSG00000098426.1	chr7	Gm27149	unprocessed_pseudogene	-1.25909	0.000109693
ENSMUSG00000035595.6	chr10	1600002K03Rik	protein_coding	-0.69944	2.74077e-06
ENSMUSG00000110126.1	chr7	Gm9347	processed_pseudogene	-1.22345	8.45846e-07
ENSMUSG00000048732.5	chr11	Klhl11	protein_coding	-0.827072	0.00623431
ENSMUSG00000025876.15	chr13	Unc5a	protein_coding	-0.841283	0.000127764
ENSMUSG00000055385.12	chr5	Rnf212	protein_coding	-1.54325	8.79019e-08
ENSMUSG00000054178.1	chr19	Gm9938	protein_coding	-0.920659	3.71182e-05
ENSMUSG00000031073.6	chr7	Fgf15	protein_coding	-2.77387	2.79333e-14
ENSMUSG00000047250.13	chr2	Ptgs1	protein_coding	-2.54069	2.27385e-15
ENSMUSG00000027257.13	chr2	Pacsin3	protein_coding	-0.951482	0.000287055
ENSMUSG00000031563.8	chr8	Wwc2	protein_coding	-0.938539	1.42148e-06
ENSMUSG00000043286.12	chr17	Pnpla1	protein_coding	-1.83689	4.62429e-11
ENSMUSG00000071748.2	chrX	Gm14698	protein_coding	-0.607611	7.26997e-05
ENSMUSG00000052631.15	chr6	Sh2d6	protein_coding	-2.19717	3.69093e-11
ENSMUSG00000020272.8	chr11	Stk10	protein_coding	-0.88205	0.000642384
ENSMUSG00000021379.2	chr13	Id4	protein_coding	-1.00801	4.2791e-06
ENSMUSG00000083116.1	chr2	Gm13410	processed_pseudogene	-0.753686	0.000976693
ENSMUSG00000089987.2	chr7	Gpx2-ps1	processed_pseudogene	-0.886635	0.0011856
ENSMUSG00000022054.11	chr14	Nefm	protein_coding	-0.805217	0.0015094
ENSMUSG00000078636.4	chr7	Gm7336	processed_pseudogene	-2.26745	1.97805e-12
ENSMUSG00000073640.3	chr18	Rpl27-ps3	processed_pseudogene	-1.60437	1.52131e-08
ENSMUSG00000035954.10	chr12	Dock4	protein_coding	-0.815076	0.00460887
ENSMUSG00000079174.3	chr5	Gm3054	lincRNA	-1.02909	0.00516101
ENSMUSG00000029618.13	chr5	Ocm	protein_coding	-0.912987	0.00402775
ENSMUSG00000019817.18	chr10	Plagl1	protein_coding	-1.7699	2.69006e-09
ENSMUSG00000025243.15	chr9	Slc6a20b	protein_coding	-2.6325	1.66366e-11
ENSMUSG00000062210.13	chr18	Tnfaip8	protein_coding	-0.653598	1.06015e-05
ENSMUSG00000048644.8	chr8	Ctxn1	protein_coding	-0.997967	0.00295528
ENSMUSG00000100454.1	chr1	Gm28901	lincRNA	-1.43353	6.60285e-08
ENSMUSG00000021700.10	chr13	Rab3c	protein_coding	-0.793025	9.4459e-05
ENSMUSG00000039653.9	chr4	Baat	protein_coding	-1.44523	8.32306e-09
ENSMUSG00000040441.10	chr10	Slc26a10	protein_coding	-0.600598	0.000113988
ENSMUSG00000020620.14	chr11	Abca8b	protein_coding	-0.723231	0.000890977
ENSMUSG00000038305.15	chr1	Spats2l	protein_coding	-0.811164	0.00232495
ENSMUSG00000050222.11	chr14	Il17d	protein_coding	-0.590653	0.0022372
ENSMUSG00000063522.5	chr15	2010109I03Rik	protein_coding	-1.95985	0.00230031
ENSMUSG00000019935.16	chr10	Slc17a8	protein_coding	-1.00783	0.000111802
ENSMUSG00000066724.3	chr7	Gm10175	transcribed_processed_pseudogene	-3.08343	7.0484e-15
ENSMUSG00000081043.1	chr11	Gm11512	processed_pseudogene	-3.39378	1.56248e-10
ENSMUSG00000107968.1	chr6	Gm44419	processed_pseudogene	-1.07236	1.3248e-05
ENSMUSG00000026494.12	chr1	Kif26b	protein_coding	-2.18104	6.94372e-12
ENSMUSG00000022037.15	chr14	Clu	protein_coding	-1.07271	0.00116184
ENSMUSG00000031398.13	chrX	Plxna3	protein_coding	-0.916873	4.79291e-05
ENSMUSG00000029674.13	chr5	Limk1	protein_coding	-1.00496	0.000478399
ENSMUSG00000044365.15	chr3	Cxxc4	protein_coding	-1.08219	0.000231441
ENSMUSG00000020857.11	chr11	Nme2	protein_coding	-1.12667	3.81354e-06
ENSMUSG00000039158.11	chr4	Akna	protein_coding	-0.692438	0.000808914
ENSMUSG00000094344.1	chr4	Gm11942	processed_pseudogene	-0.647759	7.57215e-05
ENSMUSG00000002265.16	chr7	Peg3	protein_coding	-1.24948	1.45809e-07
ENSMUSG00000046157.13	chr12	Tmem229b	protein_coding	-0.742396	9.29093e-05
ENSMUSG00000004044.9	chr11	Cavin1	protein_coding	-0.678506	0.00688134
ENSMUSG00000051177.16	chr2	Plcb1	protein_coding	-0.953019	0.00251486
ENSMUSG00000030223.14	chr6	Ptpro	protein_coding	-1.0203	2.21574e-05
ENSMUSG00000028785.13	chr4	Hpca	protein_coding	-0.846116	2.8701e-05
ENSMUSG00000000884.17	chr16	Gnb1l	protein_coding	-0.787366	0.000265036
ENSMUSG00000087362.7	chr2	Gm13710	lincRNA	-1.83247	2.01587e-10
ENSMUSG00000030263.13	chr6	Lrmp	protein_coding	-1.97564	5.56238e-10
ENSMUSG00000103009.1	chr2	Gm4430	TEC	-1.49786	2.10299e-08
ENSMUSG00000020227.10	chr10	Irak3	protein_coding	-1.29783	1.12925e-07
ENSMUSG00000041817.14	chr13	Fam169a	protein_coding	-1.09047	1.53138e-05
ENSMUSG00000048261.6	chr7	Gm4879	processed_pseudogene	-0.678636	0.0275344
ENSMUSG00000028476.13	chr4	Reck	protein_coding	-0.760382	0.0295285
ENSMUSG00000050910.5	chr11	Cdr2l	protein_coding	-1.10375	1.01977e-06
ENSMUSG00000039629.14	chr6	Strip2	protein_coding	-1.12131	8.95811e-06
ENSMUSG00000026322.8	chr18	Htr4	protein_coding	-1.79396	5.93181e-09
ENSMUSG00000086926.2	chr7	Gm6226	processed_pseudogene	-0.662763	0.0223435
ENSMUSG00000034730.17	chr15	Adgrb1	protein_coding	-1.30613	4.24109e-07
ENSMUSG00000047632.10	chr19	Fgfbp3	protein_coding	-1.21124	8.5192e-07
ENSMUSG00000044033.16	chr2	Ccdc141	protein_coding	-0.720525	0.00593227
ENSMUSG00000058908.14	chr4	Pla2g2a	polymorphic_pseudogene	-2.46634	5.35915e-11
ENSMUSG00000105687.1	chr6	Gm6157	processed_pseudogene	-1.01731	0.00107095
ENSMUSG00000048807.2	chr11	Slc35e4	protein_coding	-0.929606	0.00150148
ENSMUSG00000109472.1	chr7	Gm18943	processed_pseudogene	-0.619998	0.000917251
ENSMUSG00000091577.2	chr13	Gm6211	transcribed_processed_pseudogene	-2.26866	2.78345e-11
ENSMUSG00000034701.9	chr2	Neurod1	protein_coding	-0.65588	0.000173207
ENSMUSG00000024421.16	chr18	Lama3	protein_coding	-0.838514	0.0208938
ENSMUSG00000022661.14	chr16	Cd200	protein_coding	-0.635531	0.00144159
ENSMUSG00000074925.3	chr19	Ptar1	protein_coding	-0.841115	0.000156721
ENSMUSG00000017167.6	chr11	Cntnap1	protein_coding	-0.69214	0.00150092
ENSMUSG00000083474.1	chrX	Gm15267	processed_pseudogene	-0.654762	0.00359745
ENSMUSG00000033740.17	chr1	St18	protein_coding	-0.962265	0.00129603
ENSMUSG00000038253.6	chr6	Hoxa5	protein_coding	-1.49866	5.33593e-08
ENSMUSG00000092056.2	chr18	Gm7289	processed_pseudogene	-1.50999	6.24973e-07
ENSMUSG00000024427.6	chr18	Spry4	protein_coding	-0.790939	0.000942816
ENSMUSG00000003452.15	chr6	Bicd1	protein_coding	-0.836704	0.000203488
ENSMUSG00000031748.16	chr8	Gnao1	protein_coding	-0.609283	0.00638564
ENSMUSG00000054434.14	chr5	Tmem120b	protein_coding	-0.735128	0.0252011
ENSMUSG00000063011.6	chr17	Msln	protein_coding	-0.804148	0.00232923
ENSMUSG00000059674.7	chr14	Cdh24	protein_coding	-0.67581	0.000991118
ENSMUSG00000015134.15	chr7	Aldh1a3	protein_coding	-2.2288	1.19034e-09
ENSMUSG00000106181.1	chr5	Gm9523	processed_pseudogene	-0.97055	0.00020368
ENSMUSG00000029541.12	chr5	Cyp2w1	protein_coding	-0.59114	0.00697717
ENSMUSG00000000409.14	chr4	Lck	protein_coding	-2.41814	3.54584e-09
ENSMUSG00000097604.1	chr9	Gm17322	lincRNA	-0.65947	0.0246085
ENSMUSG00000034258.4	chr12	Flvcr2	protein_coding	-0.716906	0.000198367
ENSMUSG00000026930.15	chr2	Gpsm1	protein_coding	-0.952795	0.000100337
ENSMUSG00000109610.1	chr8	Gm7432	processed_pseudogene	-0.849416	8.14391e-05
ENSMUSG00000089803.3	chr1	Gm10171	processed_pseudogene	-0.792876	0.00121816
ENSMUSG00000083087.1	chr4	Gm11249	processed_pseudogene	-0.744788	0.00497541
ENSMUSG00000116498.1	chr15	Gm38563	lincRNA	-0.800302	9.83187e-05
ENSMUSG00000044312.4	chr10	Neurog3	protein_coding	-0.67292	0.000834422
ENSMUSG00000036422.10	chr14	Pcdh8	protein_coding	-1.96966	3.94152e-09
ENSMUSG00000044716.12	chr5	Dok7	protein_coding	-2.1113	8.99152e-10
ENSMUSG00000053004.9	chr6	Hrh1	protein_coding	-1.54339	3.18672e-06
ENSMUSG00000066809.1	chr9	Gm10180	processed_pseudogene	-1.07028	0.000145325
ENSMUSG00000040680.9	chr17	Kremen2	protein_coding	-0.992257	4.75667e-05
ENSMUSG00000025511.14	chr7	Tspan4	protein_coding	-0.589955	0.02136
ENSMUSG00000108366.1	chr7	Gm5586	processed_pseudogene	-0.895538	0.00732587
ENSMUSG00000088609.1	chr13	Gm24187	miRNA	-0.590382	0.00956092
ENSMUSG00000089704.9	chr8	Galnt2	protein_coding	-1.24763	4.41355e-06
ENSMUSG00000027955.16	chr3	Fam198b	protein_coding	-3.00674	3.9497e-12
ENSMUSG00000101439.1	chr19	Gm336	processed_pseudogene	-1.16942	9.33495e-06
ENSMUSG00000047414.6	chr12	Flrt2	protein_coding	-1.76057	9.52636e-07
ENSMUSG00000057074.6	chr8	Ces1g	protein_coding	-0.671949	0.00445548
ENSMUSG00000053835.17	chr17	H2-T24	protein_coding	-1.81081	3.51469e-08
ENSMUSG00000046687.6	chr10	Gm5424	processed_pseudogene	-0.594988	0.00134708
ENSMUSG00000070524.1	chr1	Fcrlb	protein_coding	-1.6929	7.8706e-05
ENSMUSG00000081718.1	chrX	Gm8261	processed_pseudogene	-0.652209	0.0447226
ENSMUSG00000034226.7	chr2	Rhov	protein_coding	-0.947797	0.000933738
ENSMUSG00000048058.17	chr2	Ldlrad3	protein_coding	-1.02755	6.12861e-05
ENSMUSG00000097254.2	chr17	C430042M11Rik	lincRNA	-0.953824	4.65002e-05
ENSMUSG00000040265.16	chr1	Dnm3	protein_coding	-1.01991	1.84246e-05
ENSMUSG00000115743.1	chr14	Gm7004	processed_pseudogene	-0.653585	0.00898753
ENSMUSG00000000942.10	chr6	Hoxa4	protein_coding	-1.21124	7.62243e-06
ENSMUSG00000097789.2	chr7	Gm2115	protein_coding	-1.41055	3.74105e-07
ENSMUSG00000017734.15	chr2	Dbndd2	protein_coding	-0.673349	0.00135076
ENSMUSG00000086965.1	chr16	Rtl10	protein_coding	-0.726745	0.0121616
ENSMUSG00000025810.9	chr8	Nrp1	protein_coding	-1.42871	1.22686e-06
ENSMUSG00000036298.10	chr15	Slc2a13	protein_coding	-0.886981	0.00279308
ENSMUSG00000009614.16	chr2	Sardh	protein_coding	-1.73414	1.50612e-07
ENSMUSG00000050503.8	chr9	Fbxl22	protein_coding	-0.947731	8.3111e-05
ENSMUSG00000033405.4	chr14	Nudt15	protein_coding	-0.911436	0.000134673
ENSMUSG00000070056.6	chr8	Mfhas1	protein_coding	-0.675724	0.0198196
ENSMUSG00000046082.4	chr13	Tmem174	protein_coding	-2.43421	5.11016e-06
ENSMUSG00000114737.1	chr14	Gm8483	processed_pseudogene	-1.17774	4.31247e-05
ENSMUSG00000106067.1	chr5	Gm7902	processed_pseudogene	-1.123	1.33966e-05
ENSMUSG00000055818.2	chr6	A230083G16Rik	antisense	-0.66384	0.00930173
ENSMUSG00000068115.13	chr2	Ninl	protein_coding	-0.713474	0.031294
ENSMUSG00000021228.15	chr12	Acot3	protein_coding	-0.916988	0.000743786
ENSMUSG00000006720.16	chr13	Zfp184	protein_coding	-0.94032	0.00230936
ENSMUSG00000067629.13	chr17	Syngap1	protein_coding	-0.62775	0.00176082
ENSMUSG00000052520.7	chr4	Cyp2j5	protein_coding	-0.861995	0.00160304
ENSMUSG00000054871.5	chr9	Tmem158	protein_coding	-1.04307	0.00010521
ENSMUSG00000018339.11	chr11	Gpx3	protein_coding	-0.740426	0.000866768
ENSMUSG00000110557.1	chr8	Gm5159	transcribed_unprocessed_pseudogene	-1.22059	6.39041e-05
ENSMUSG00000051043.16	chr11	Gprc5c	protein_coding	-1.8315	1.97466e-07
ENSMUSG00000087034.4	chr5	Cbfa2t2-ps1	processed_pseudogene	-0.933562	0.0005188
ENSMUSG00000044359.1	chrX	P2ry4	protein_coding	-1.56088	5.36153e-05
ENSMUSG00000114184.1	chr12	Gm7143	processed_pseudogene	-0.864889	0.000206609
ENSMUSG00000032656.14	chr18	2021-03-03	protein_coding	-2.31601	0.000672711
ENSMUSG00000027661.4	chr2	Slc2a10	protein_coding	-0.714136	0.0014064
ENSMUSG00000014704.10	chr6	Hoxa2	protein_coding	-1.14124	1.46172e-05
ENSMUSG00000116815.1	chr12	AC238676.1	processed_pseudogene	-0.708722	0.00661425
ENSMUSG00000034595.17	chr17	Ppp1r18	protein_coding	-1.8361	0.000336209
ENSMUSG00000085696.8	chr6	Hoxaas3	antisense	-0.900161	0.00474742
ENSMUSG00000073421.5	chr17	H2-Ab1	protein_coding	-0.82615	0.00118982
ENSMUSG00000028427.13	chr4	Aqp7	protein_coding	-1.80768	0.000305718
ENSMUSG00000082189.1	chrX	Gm4784	processed_pseudogene	-0.681871	0.00592754
ENSMUSG00000023216.13	chr2	Epb42	protein_coding	-0.859537	0.000751917
ENSMUSG00000086108.2	chr7	Gm5602	antisense	-1.13742	3.29459e-05
ENSMUSG00000023008.18	chr15	Fmnl3	protein_coding	-1.26055	1.1954e-05
ENSMUSG00000110697.1	chr8	Gm31718	lincRNA	-0.644548	0.024819
ENSMUSG00000090475.1	chr13	Gm6245	processed_pseudogene	-0.737247	0.00247446
ENSMUSG00000081303.2	chr16	Gm16011	processed_pseudogene	-1.12878	0.00120582
ENSMUSG00000084835.1	chr11	Gm12352	antisense	-0.920333	0.001917
ENSMUSG00000010175.13	chr1	Prox1	protein_coding	-0.8437	0.000644691
ENSMUSG00000031881.6	chr8	Cdh16	protein_coding	-2.24538	3.48158e-07
ENSMUSG00000070803.6	chr4	Cited4	protein_coding	-1.07439	6.0936e-05
ENSMUSG00000021214.14	chr13	Akr1c18	protein_coding	-3.7518	1.36562e-05
ENSMUSG00000020176.17	chr11	Grb10	protein_coding	-1.899	0.00541472
ENSMUSG00000084038.2	chr13	Gm11295	processed_pseudogene	-1.04943	0.000203017
ENSMUSG00000024621.15	chr18	Csf1r	protein_coding	-2.48589	3.09767e-08
ENSMUSG00000083186.1	chr4	Gm11805	processed_pseudogene	-0.666558	0.0115335
ENSMUSG00000004709.14	chr1	Cd244a	protein_coding	-1.15506	0.000128603
ENSMUSG00000020573.17	chr12	Pik3cg	protein_coding	-1.5359	4.27958e-06
ENSMUSG00000033615.9	chr5	Cplx1	protein_coding	-0.978952	0.000219468
ENSMUSG00000045094.7	chr18	Arhgef37	protein_coding	-1.4033	1.52064e-05
ENSMUSG00000021061.15	chr12	Sptb	protein_coding	-1.70325	1.43927e-06
ENSMUSG00000117310.1	chr1	Ptp4a1	protein_coding	-2.85902	5.54403e-07
ENSMUSG00000004891.16	chr3	Nes	protein_coding	-1.87127	2.12343e-07
ENSMUSG00000093954.8	chr14	Gm16867	protein_coding	-7.05398	3.16789e-12
ENSMUSG00000034116.17	chr17	Vav1	protein_coding	-1.94132	2.45373e-07
ENSMUSG00000094249.2	chr10	Gm20091	processed_pseudogene	-4.24232	1.18305e-07
ENSMUSG00000088246.1	chr1	Gm25911	miRNA	-2.92539	2.92078e-10
ENSMUSG00000082247.1	chr10	Gm16074	processed_pseudogene	-1.20681	6.45367e-05
ENSMUSG00000052384.14	chr16	Nrros	protein_coding	-1.43366	3.76407e-06
ENSMUSG00000055978.5	chr7	Fut2	protein_coding	-0.80315	0.00169907
ENSMUSG00000034271.16	chr12	Jdp2	protein_coding	-1.51361	0.000221379
ENSMUSG00000063239.17	chr17	Grm4	protein_coding	-0.775738	0.00617179
ENSMUSG00000052353.13	chr7	Cemip	protein_coding	-1.98908	0.000767071
ENSMUSG00000050052.12	chr8	Tdrp	protein_coding	-1.2278	0.000102949
ENSMUSG00000060068.7	chr11	Gm12222	processed_pseudogene	-1.73316	0.000811025
ENSMUSG00000051314.11	chr7	Ffar2	protein_coding	-0.932859	0.0387323
ENSMUSG00000037493.6	chr9	Cib2	protein_coding	-1.18108	0.000118072
ENSMUSG00000023034.7	chr15	Nr4a1	protein_coding	-0.738799	0.0205653
ENSMUSG00000063455.16	chr6	D630045J12Rik	protein_coding	-1.20076	0.000177149
ENSMUSG00000097039.8	chr15	Pvt1	lincRNA	-1.77592	6.9102e-07
ENSMUSG00000007989.7	chr14	Fzd3	protein_coding	-1.58528	1.27187e-05
ENSMUSG00000084094.1	chr2	Gm13961	processed_pseudogene	-0.63194	0.0164278
ENSMUSG00000026970.16	chr2	Rbms1	protein_coding	-0.660674	0.0232131
ENSMUSG00000027887.11	chr3	Sypl2	protein_coding	-1.61551	4.67157e-05
ENSMUSG00000039110.14	chr11	Mycbpap	protein_coding	-0.777293	0.00436333
ENSMUSG00000094818.1	chr8	Defa32	protein_coding	-2.36282	1.65429e-07
ENSMUSG00000071052.4	chr17	Rpl7a-ps5	processed_pseudogene	-1.18484	0.000126013
ENSMUSG00000082465.1	chr9	Rps6-ps3	processed_pseudogene	-1.28413	6.68362e-05
ENSMUSG00000068120.4	chr17	Gm10231	processed_pseudogene	-1.7912	0.0137512
ENSMUSG00000046668.8	chr18	Cxxc5	protein_coding	-0.645692	0.0211124
ENSMUSG00000085501.1	chr11	Gm11772	antisense	-1.47457	5.29239e-05
ENSMUSG00000082625.1	chrX	Gm15204	processed_pseudogene	-1.14218	0.000196002
ENSMUSG00000081394.1	chr4	Gm13215	processed_pseudogene	-1.60387	0.000857826
ENSMUSG00000031355.16	chrX	Arhgap6	protein_coding	-0.886731	0.00236424
ENSMUSG00000064247.14	chr5	Plcxd1	protein_coding	-0.662254	0.00399344
ENSMUSG00000019737.14	chr7	Syne4	protein_coding	-0.702579	0.00838145
ENSMUSG00000110887.1	chr9	Cbx3-ps8	processed_pseudogene	-3.70303	1.85077e-09
ENSMUSG00000071456.6	chr12	1110002L01Rik	antisense	-0.829891	0.00261256
ENSMUSG00000031586.17	chr8	Rbpms	protein_coding	-0.758012	0.00180011
ENSMUSG00000010505.16	chr2	Myt1	protein_coding	-0.740086	0.00713711
ENSMUSG00000090319.2	chr16	Gm4462	processed_pseudogene	-0.879213	0.00180782
ENSMUSG00000046008.7	chr19	Pnlip	protein_coding	-1.29559	0.00013598
ENSMUSG00000105892.1	chr3	Gm35013	processed_pseudogene	-0.765895	0.00640151
ENSMUSG00000028358.15	chr4	Zfp618	protein_coding	-1.16113	0.000228355
ENSMUSG00000029771.12	chr6	Irf5	protein_coding	-0.627957	0.0114938
ENSMUSG00000042942.18	chr18	Greb1l	protein_coding	-1.13785	0.00143287
ENSMUSG00000025969.15	chr1	Nrp2	protein_coding	-1.6413	2.65377e-05
ENSMUSG00000060429.12	chr15	Sntb1	protein_coding	-1.12673	0.00070061
ENSMUSG00000036912.17	chr9	Piwil4	protein_coding	-1.36663	0.000157133
ENSMUSG00000050505.7	chr14	Pcdh20	protein_coding	-6.79414	1.33781e-12
ENSMUSG00000003282.9	chr4	Plag1	protein_coding	-1.67836	7.48766e-06
ENSMUSG00000113275.1	chr12	Tubb2a-ps2	processed_pseudogene	-0.856641	0.00424996
ENSMUSG00000048965.9	chr7	Mrgpre	protein_coding	-1.03767	0.000770821
ENSMUSG00000040345.10	chr10	Arhgap9	protein_coding	-1.29537	0.00430461
ENSMUSG00000027075.16	chr2	Slc43a1	protein_coding	-1.17531	0.00140632
ENSMUSG00000042515.13	chrX	Mum1l1	protein_coding	-0.947743	0.00117112
ENSMUSG00000020121.15	chr10	Srgap1	protein_coding	-0.651081	0.00780036
ENSMUSG00000020102.15	chr10	Slc16a7	protein_coding	-0.953881	0.00232958
ENSMUSG00000114293.1	chr13	Gm48078	processed_pseudogene	-0.761671	0.00695304
ENSMUSG00000049044.16	chr2	Rapgef4	protein_coding	-1.12609	0.000436078
ENSMUSG00000031383.8	chrX	Dusp9	protein_coding	-1.13442	0.000346649
ENSMUSG00000019232.14	chr3	Etnppl	protein_coding	-0.96642	0.000911719
ENSMUSG00000112714.1	chr10	Gm4798	processed_pseudogene	-0.605872	0.0296612
ENSMUSG00000032053.8	chr9	Pou2af1	protein_coding	-0.681601	0.0261429
ENSMUSG00000051111.16	chr13	Sv2c	protein_coding	-0.682583	0.0115818
ENSMUSG00000031980.9	chr8	Agt	protein_coding	-0.997407	0.00251019
ENSMUSG00000011267.8	chr7	Zfp296	protein_coding	-0.872482	0.00194356
ENSMUSG00000009739.17	chr15	Pou6f1	protein_coding	-1.19192	0.00066666
ENSMUSG00000092183.1	chr5	4930515G01Rik	antisense	-0.602849	0.0385143
ENSMUSG00000050423.11	chr13	Ppp1r3g	protein_coding	-0.62175	0.0311484
ENSMUSG00000047904.6	chr11	Sstr2	protein_coding	-0.890371	0.00747771
ENSMUSG00000029248.14	chr5	Thegl	protein_coding	-1.74346	3.79839e-05
ENSMUSG00000087094.1	chr4	Gm13093	lincRNA	-1.92476	1.28458e-05
ENSMUSG00000071414.5	chr12	Gm6736	processed_pseudogene	-0.658071	0.0078579
ENSMUSG00000024206.15	chr17	Rfx2	protein_coding	-0.648645	0.0288715
ENSMUSG00000071537.6	chr6	Klrg2	protein_coding	-1.19153	0.000910938
ENSMUSG00000097056.1	chr16	Gm4262	lincRNA	-0.893331	0.00327025
ENSMUSG00000026288.14	chr1	Inpp5d	protein_coding	-1.93392	1.1954e-05
ENSMUSG00000070644.13	chr1	Etnk2	protein_coding	-1.11725	0.000917794
ENSMUSG00000030406.7	chr7	Gipr	protein_coding	-0.909356	0.0148136
ENSMUSG00000110867.1	chr9	Gm7368	processed_pseudogene	-0.853864	0.0145128
ENSMUSG00000032135.15	chr9	Mcam	protein_coding	-2.66447	7.53678e-05
ENSMUSG00000091613.1	chr14	Gm17046	processed_pseudogene	-0.599913	0.0181166
ENSMUSG00000098021.2	chr15	Gm9522	processed_pseudogene	-4.0641	8.85585e-10
ENSMUSG00000074625.10	chr2	Arhgap40	protein_coding	-1.69626	0.00548245
ENSMUSG00000006435.15	chr19	Neurl1a	protein_coding	-1.67834	0.00227918
ENSMUSG00000003934.5	chr11	Efnb3	protein_coding	-0.675132	0.0136362
ENSMUSG00000035948.13	chr10	Acss3	protein_coding	-0.919375	0.0083065
ENSMUSG00000074340.9	chr3	Ovgp1	protein_coding	-0.670321	0.0328787
ENSMUSG00000052957.8	chr13	Gas1	protein_coding	-1.12464	0.0378062
ENSMUSG00000034872.6	chr10	Gipc3	protein_coding	-2.16663	8.2309e-06
ENSMUSG00000097366.1	chr3	Gm8177	processed_pseudogene	-0.956159	0.00874207
ENSMUSG00000027834.15	chr3	Serpini1	protein_coding	-1.05342	0.00120243
ENSMUSG00000044453.5	chr7	Ffar1	protein_coding	-0.616937	0.0297979
ENSMUSG00000085004.2	chr12	5430427M07Rik	antisense	-0.928926	0.00534255
ENSMUSG00000082456.1	chr11	Gm11598	processed_pseudogene	-0.694929	0.019276
ENSMUSG00000066009.8	chr4	Zfp987	protein_coding	-2.57143	3.03257e-06
ENSMUSG00000096474.2	chr1	Gm5561	processed_pseudogene	-1.52927	0.000167694
ENSMUSG00000074039.10	chr9	4930520O04Rik	processed_transcript	-1.09875	0.000959616
ENSMUSG00000002504.15	chr17	Slc9a3r2	protein_coding	-0.918763	0.00348795
ENSMUSG00000050064.14	chr3	Zfp697	protein_coding	-1.54551	0.00016115
ENSMUSG00000109495.1	chr7	Gm47692	processed_pseudogene	-1.11681	0.00734306
ENSMUSG00000117111.1	chr17	AC165960.1	processed_pseudogene	-1.28054	0.000634139
ENSMUSG00000087523.1	chr11	Gm12319	lincRNA	-0.585848	0.0377959
ENSMUSG00000091971.3	chr17	Hspa1a	protein_coding	-0.847225	0.0183501
ENSMUSG00000026068.11	chr1	Il18rap	protein_coding	-1.97371	1.63483e-05
ENSMUSG00000004151.17	chr12	Etv1	protein_coding	-0.634713	0.0213629
ENSMUSG00000025352.6	chr10	Gdf11	protein_coding	-2.10702	1.09133e-05
ENSMUSG00000054640.15	chr17	Slc8a1	protein_coding	-1.28034	0.000552508
ENSMUSG00000117114.1	chr17	AC166058.1	processed_pseudogene	-1.58222	0.0016023
ENSMUSG00000053702.16	chr2	Nebl	protein_coding	-3.01225	4.50287e-06
ENSMUSG00000029544.16	chr5	Cabp1	protein_coding	-1.06701	0.00641449
ENSMUSG00000080115.3	chr10	Eef1akmt3	protein_coding	-0.825753	0.00898753
ENSMUSG00000069227.4	chr13	Gprin1	protein_coding	-0.826503	0.00983909
ENSMUSG00000107198.1	chr5	Gm19619	lincRNA	-3.145	7.60296e-08
ENSMUSG00000050201.9	chr11	Otop2	protein_coding	-3.68003	0.00145542
ENSMUSG00000102169.1	chr3	Gm9113	unprocessed_pseudogene	-3.34904	8.69314e-07
ENSMUSG00000009092.5	chr10	Derl3	protein_coding	-1.57015	8.79502e-05
ENSMUSG00000028641.16	chr4	P3h1	protein_coding	-0.735981	0.0219183
ENSMUSG00000082729.3	chrX	Gm14845	processed_pseudogene	-0.875093	0.0115261
ENSMUSG00000025905.13	chr1	Oprk1	protein_coding	-4.6202	2.6762e-07
ENSMUSG00000027947.11	chr3	Il6ra	protein_coding	-1.333	0.00412642
ENSMUSG00000043165.7	chr3	Lor	protein_coding	-1.8955	9.86428e-05
ENSMUSG00000105233.1	chr3	Gm20568	processed_pseudogene	-0.957035	0.00451334
ENSMUSG00000087022.4	chr1	9130024F11Rik	processed_transcript	-0.728932	0.0148777
ENSMUSG00000053310.11	chr9	Nrgn	protein_coding	-1.8873	8.36002e-05
ENSMUSG00000028970.9	chr5	Abcb1b	protein_coding	-1.1209	0.0307343
ENSMUSG00000074217.8	chr8	2210011C24Rik	protein_coding	-1.22024	0.000938254
ENSMUSG00000113506.1	chr12	Gm49377	transcribed_unprocessed_pseudogene	-1.91501	0.000167673
ENSMUSG00000110575.1	chr8	6330537M06Rik	TEC	-1.59331	0.000172781
ENSMUSG00000009487.10	chr7	Otog	protein_coding	-1.60772	0.000757007
ENSMUSG00000022790.14	chr16	Igsf11	protein_coding	-1.04694	0.012914
ENSMUSG00000029828.4	chr6	4921507P07Rik	protein_coding	-0.976873	0.00341361
ENSMUSG00000106664.1	chr5	Gm17936	processed_pseudogene	-0.654186	0.0259824
ENSMUSG00000071847.12	chr18	Apcdd1	protein_coding	-0.78828	0.0267184
ENSMUSG00000032724.5	chr2	Abtb2	protein_coding	-0.713839	0.0316912
ENSMUSG00000020017.14	chr10	Hal	protein_coding	-1.23128	0.00367675
ENSMUSG00000031377.11	chrX	Bmx	protein_coding	-1.17557	0.00555968
ENSMUSG00000052135.8	chr4	Foxo6	protein_coding	-0.957799	0.0359853
ENSMUSG00000060063.9	chr5	Alox5ap	protein_coding	-1.88547	0.000240311
ENSMUSG00000031849.9	chr8	Comp	protein_coding	-1.99563	0.000181922
ENSMUSG00000031847.8	chr8	1700030J22Rik	protein_coding	-0.925609	0.00463776
ENSMUSG00000020793.5	chr11	Galr2	protein_coding	-0.850175	0.0148119
ENSMUSG00000053141.16	chr2	Ptprt	protein_coding	-1.99561	0.000183048
ENSMUSG00000074412.4	chr8	Gm10689	processed_pseudogene	-1.24516	0.00919869
ENSMUSG00000022847.15	chr16	Thpo	protein_coding	-0.852487	0.0213083
ENSMUSG00000083900.2	chr2	Gm13294	processed_pseudogene	-1.04736	0.00553615
ENSMUSG00000096914.3	chr8	Galntl6	protein_coding	-0.848937	0.0110264
ENSMUSG00000098506.2	chr7	Phf20-ps	processed_pseudogene	-1.05732	0.00700593
ENSMUSG00000112567.1	chr12	Gm32899	processed_pseudogene	-1.169	0.034231
ENSMUSG00000097564.2	chr1	C430014B12Rik	processed_transcript	-0.788745	0.0210878
ENSMUSG00000020732.13	chr11	Rab37	protein_coding	-0.896279	0.010075
ENSMUSG00000000049.11	chr11	Apoh	protein_coding	-0.809777	0.0230942
ENSMUSG00000113706.1	chr12	Gm47201	processed_pseudogene	-1.39361	0.00957995
ENSMUSG00000009394.13	chr6	Syn2	protein_coding	-0.789216	0.0154623
ENSMUSG00000061376.2	chr13	Vmn1r219	protein_coding	-3.66782	7.60744e-06
ENSMUSG00000058183.14	chr4	Mmel1	protein_coding	-1.69595	0.000483354
ENSMUSG00000105787.1	chr5	Gm8099	processed_pseudogene	-1.24649	0.00142923
ENSMUSG00000073094.9	chrX	Smim9	protein_coding	-2.52198	6.28729e-05
ENSMUSG00000101320.1	chr18	Gm28529	antisense	-1.17597	0.00553916
ENSMUSG00000100228.1	chr1	Gm29257	processed_pseudogene	-1.26017	0.00440427
ENSMUSG00000001506.10	chr11	Col1a1	protein_coding	-6.30576	1.88393e-08
ENSMUSG00000109488.1	chr7	Gm6828	processed_pseudogene	-0.658111	0.0490469
ENSMUSG00000073554.3	chr18	Gm6960	pseudogene	-1.09245	0.00468204
ENSMUSG00000116640.1	chr16	AC166114.1	processed_pseudogene	-0.789644	0.0114176
ENSMUSG00000028571.15	chr4	Cyp2j13	protein_coding	-2.58541	0.00638564
ENSMUSG00000060487.7	chr10	Samd5	protein_coding	-0.813861	0.0474599
ENSMUSG00000104777.1	chr5	Gm4865	processed_pseudogene	-0.770859	0.0168092
ENSMUSG00000029641.8	chr5	Rasl11a	protein_coding	-1.00166	0.035199
ENSMUSG00000040148.5	chr7	Hmx3	protein_coding	-4.37451	1.7927e-07
ENSMUSG00000082076.1	chrX	Gm8659	processed_pseudogene	-1.45561	0.00194497
ENSMUSG00000043924.16	chr4	Ncmap	protein_coding	-1.11689	0.0146654
ENSMUSG00000074440.3	chr8	Defa3	protein_coding	-0.967694	0.041889
ENSMUSG00000074434.4	chr8	Defa28	protein_coding	-2.85849	4.77276e-06
ENSMUSG00000070509.15	chr7	Rgma	protein_coding	-2.81729	1.48638e-05
ENSMUSG00000072844.6	chrX	G530011O06Rik	processed_transcript	-3.43574	7.66342e-05
ENSMUSG00000087263.1	chrX	Gm15726	antisense	-6.21536	5.80242e-08
ENSMUSG00000008461.6	chr7	Fut1	protein_coding	-1.33327	0.00206608
ENSMUSG00000092060.4	chr5	Bend4	protein_coding	-1.21483	0.013468
ENSMUSG00000090145.7	chr1	Ugt1a6b	protein_coding	-1.82895	0.000214295
ENSMUSG00000001333.9	chr4	Sync	protein_coding	-1.86799	0.000824602
ENSMUSG00000041358.1	chr2	Nutm1	protein_coding	-1.9576	0.000275299
ENSMUSG00000047798.15	chr11	Cd300lf	protein_coding	-3.16857	7.95504e-05
ENSMUSG00000032625.14	chr6	Thsd7a	protein_coding	-2.69011	3.6231e-05
ENSMUSG00000049551.2	chr5	Fzd9	protein_coding	-2.17953	7.03747e-05
ENSMUSG00000022537.18	chr16	Tmem44	protein_coding	-0.767329	0.0281314
ENSMUSG00000108276.1	chr6	Gm36640	antisense	-1.25183	0.011003
ENSMUSG00000037621.8	chr6	Atoh8	protein_coding	-1.02662	0.0344946
ENSMUSG00000057614.6	chr5	Gnai1	protein_coding	-0.922714	0.0312423
ENSMUSG00000068349.12	chr15	Gml	protein_coding	-1.31898	0.00755967
ENSMUSG00000075015.3	chr2	Gm10801	protein_coding	-3.57759	1.29133e-06
ENSMUSG00000074139.8	chr9	1700057G04Rik	protein_coding	-1.43901	0.0141641
ENSMUSG00000093577.1	chr3	Gm20632	antisense	-0.813622	0.0454416
ENSMUSG00000030353.15	chr6	Tead4	protein_coding	-0.908937	0.0363025
ENSMUSG00000113983.1	chr12	Gm47742	processed_pseudogene	-1.33035	0.0034875
ENSMUSG00000056069.10	chr15	Otulinl	protein_coding	-1.20415	0.00405469
ENSMUSG00000034837.12	chr9	Gnat1	protein_coding	-1.64573	0.0034483
ENSMUSG00000092083.4	chr1	Kcnb2	protein_coding	-0.812392	0.0495394
ENSMUSG00000034209.4	chr11	Rasl10a	protein_coding	-2.25551	0.00317537
ENSMUSG00000026163.17	chr1	Sphkap	protein_coding	-0.896504	0.0239201
ENSMUSG00000021448.7	chr13	Shc3	protein_coding	-1.83788	0.00172628
ENSMUSG00000040729.7	chr9	Cep126	protein_coding	-2.14534	0.000324432
ENSMUSG00000015599.9	chr17	Ttbk1	protein_coding	-0.901363	0.0434638
ENSMUSG00000088909.1	chr19	Gm25432	snoRNA	-2.0627	0.000328495
ENSMUSG00000091732.1	chr12	Gm17541	processed_pseudogene	-1.54199	0.00878693
ENSMUSG00000033579.16	chr8	Fa2h	protein_coding	-2.599	9.38578e-05
ENSMUSG00000017446.14	chr11	C1qtnf1	protein_coding	-1.0494	0.0478244
ENSMUSG00000094649.1	chr19	Gm7102	protein_coding	-1.22576	0.00999223
ENSMUSG00000030518.17	chr7	Fam189a1	protein_coding	-1.01451	0.0212907
ENSMUSG00000056445.8	chr6	Hoxaas2	processed_transcript	-1.27376	0.02136
ENSMUSG00000045009.9	chr6	Prrt3	protein_coding	-1.26057	0.00667422
ENSMUSG00000032238.17	chr9	Rora	protein_coding	-1.06174	0.0402502
ENSMUSG00000043398.5	chr12	Gpr135	protein_coding	-1.1764	0.0204258
ENSMUSG00000084064.1	chr11	Gm12079	processed_pseudogene	-0.967619	0.0249114
ENSMUSG00000113059.1	chr12	Gm46344	processed_pseudogene	-0.952297	0.0318623
ENSMUSG00000083681.1	chr16	Gm6640	processed_pseudogene	-1.06116	0.0420024
ENSMUSG00000117359.1	chr18	AC131796.1	processed_pseudogene	-1.22349	0.00426972
ENSMUSG00000110350.1	chr7	Gm10252	TEC	-1.0051	0.0166631
ENSMUSG00000083424.3	chr2	Rpl35a-ps4	processed_pseudogene	-1.97845	0.000591131
ENSMUSG00000092230.1	chr15	Gm18889	processed_pseudogene	-1.32705	0.0035699
ENSMUSG00000052565.7	chr13	Hist1h1d	protein_coding	-0.904612	0.0308283
ENSMUSG00000031380.10	chrX	Vegfd	protein_coding	-1.35618	0.0059952
ENSMUSG00000108312.1	chr7	Gm44521	processed_pseudogene	-1.39136	0.00270724
ENSMUSG00000035951.2	chr7	Ascl3	protein_coding	-1.42746	0.00283701
ENSMUSG00000030087.11	chr6	Klf15	protein_coding	-1.78755	0.0315217
ENSMUSG00000115750.1	chr15	Gm49282	lincRNA	-2.44838	0.000555211
ENSMUSG00000039372.5	chr1	2021-03-04	protein_coding	-1.02541	0.0233502
ENSMUSG00000033960.6	chr18	Jcad	protein_coding	-2.30041	0.000291542
ENSMUSG00000040061.17	chr2	Plcb2	protein_coding	-4.02369	7.20734e-06
ENSMUSG00000039013.16	chr7	Siglecf	protein_coding	-1.64798	0.00146123
ENSMUSG00000106116.1	chr5	Gm18830	processed_pseudogene	-1.73194	0.0173185
ENSMUSG00000025738.7	chr17	Fbxl16	protein_coding	-0.861982	0.0220308
ENSMUSG00000031098.18	chr7	Syt8	protein_coding	-0.992071	0.0461587
ENSMUSG00000028909.17	chr4	Ptpru	protein_coding	-0.74266	0.042627
ENSMUSG00000105854.1	chr5	Gm8925	processed_pseudogene	-1.52773	0.00656881
ENSMUSG00000104340.1	chr1	Gm10522	lincRNA	-1.51497	0.00301003
ENSMUSG00000038665.15	chr6	Dgki	protein_coding	-3.96403	3.98878e-05
ENSMUSG00000050100.14	chr7	Hmx2	protein_coding	-3.96616	1.15183e-05
ENSMUSG00000079845.8	chrX	Xlr4a	protein_coding	-5.78808	0.00309577
ENSMUSG00000112341.1	chr10	Gm4796	processed_pseudogene	-0.968221	0.0225702
ENSMUSG00000058145.16	chr7	Adamts17	protein_coding	-1.17016	0.0270331
ENSMUSG00000080254.4	chrX	Fam220-ps	processed_pseudogene	-2.82536	9.81034e-05
ENSMUSG00000079113.3	chr8	Gm7861	protein_coding	-2.59741	0.00065983
ENSMUSG00000083121.3	chr7	Gm6341	processed_pseudogene	-1.63083	0.00530573
ENSMUSG00000032487.8	chr1	Ptgs2	protein_coding	-2.44929	0.000383761
ENSMUSG00000025017.9	chr19	Pik3ap1	protein_coding	-1.02512	0.0215753
ENSMUSG00000084807.1	chr4	Gm13073	lincRNA	-2.29927	0.000619823
ENSMUSG00000081376.1	chr11	Gm11694	processed_pseudogene	-1.67383	0.00233269
ENSMUSG00000085207.1	chr11	Gm11767	antisense	-1.44584	0.0179403
ENSMUSG00000068600.10	chr15	Gml2	protein_coding	-1.9798	0.00979893
ENSMUSG00000094403.1	chr4	Mir692-2	miRNA	-5.71691	6.09506e-05
ENSMUSG00000046160.6	chr16	Olig1	protein_coding	-2.05344	0.000775264
ENSMUSG00000104728.1	chr5	Gm42462	TEC	-2.55038	0.000160253
ENSMUSG00000031112.10	chrX	Stk26	protein_coding	-1.7055	0.0031434
ENSMUSG00000003436.11	chr7	Dll3	protein_coding	-1.56123	0.0102694
ENSMUSG00000034224.14	chr8	Slc38a8	protein_coding	-1.98817	0.0113225
ENSMUSG00000024901.14	chr19	Peli3	protein_coding	-1.44839	0.0175308
ENSMUSG00000100222.1	chr1	Psmb6-ps2	processed_pseudogene	-1.39972	0.0283076
ENSMUSG00000015090.13	chr2	Ptgds	protein_coding	-2.71381	0.0010659
ENSMUSG00000108540.1	chr7	Gm4768	processed_pseudogene	-1.1679	0.041308
ENSMUSG00000101862.1	chr12	Gm8918	processed_pseudogene	-1.39599	0.0130372
ENSMUSG00000032346.7	chr9	Ooep	protein_coding	-3.22644	4.93469e-05
ENSMUSG00000035745.9	chr10	Grin3b	protein_coding	-1.216	0.0307357
ENSMUSG00000082826.1	chr3	Mif-ps3	processed_pseudogene	-1.20149	0.0255955
ENSMUSG00000081700.1	chr2	Atp5k-ps2	processed_pseudogene	-1.15794	0.0483046
ENSMUSG00000051832.7	chr11	E230016K23Rik	processed_transcript	-1.67808	0.0177444
ENSMUSG00000083200.1	chrX	Gm15066	processed_pseudogene	-5.32753	0.00722627
ENSMUSG00000058005.3	chr3	Tdpoz3	protein_coding	-1.13757	0.0250373
ENSMUSG00000052415.5	chr3	Tchh	protein_coding	-0.887476	0.0499486
ENSMUSG00000034645.14	chr4	Zyg11a	protein_coding	-1.95507	0.00193902
ENSMUSG00000008489.18	chr4	Elavl2	protein_coding	-2.00382	0.00357074
ENSMUSG00000103015.1	chr17	Gm37549	TEC	-0.879517	0.0429068
ENSMUSG00000105950.1	chr5	Gm43679	TEC	-1.46781	0.0427033
ENSMUSG00000050824.12	chr17	Sstr5	protein_coding	-1.09925	0.0268112
ENSMUSG00000062826.7	chr8	Ces2f	protein_coding	-1.85015	0.00460458
ENSMUSG00000049409.9	chr6	Prokr1	protein_coding	-2.34008	0.00109682
ENSMUSG00000116182.1	chr15	Gm33666	processed_pseudogene	-1.95521	0.00187568
ENSMUSG00000047643.5	chr13	Gm5454	processed_pseudogene	-1.25071	0.0343339
ENSMUSG00000046259.2	chr3	Sprr2h	protein_coding	-3.5521	0.00503878
ENSMUSG00000026532.7	chr1	Spta1	protein_coding	-2.39562	0.000749767
ENSMUSG00000111932.1	chr12	Gm18899	processed_pseudogene	-2.33958	0.000872163
ENSMUSG00000090224.1	chr17	Gm15974	processed_pseudogene	-2.28541	0.00751539
ENSMUSG00000024401.14	chr17	Tnf	protein_coding	-0.842456	0.0380259
ENSMUSG00000096953.2	chr12	Gm26571	antisense	-1.40197	0.0391376
ENSMUSG00000087615.2	chr17	Pnpla1os	antisense	-1.35166	0.0124399
ENSMUSG00000059588.13	chr2	Calcrl	protein_coding	-1.09746	0.031885
ENSMUSG00000025701.12	chr6	Alox5	protein_coding	-2.15077	0.0011675
ENSMUSG00000112698.1	chr10	Gm7525	processed_pseudogene	-1.54652	0.0316475
ENSMUSG00000056457.6	chr13	Prl2c3	protein_coding	-3.63046	0.000818012
ENSMUSG00000063851.12	chr4	Rnf183	protein_coding	-1.39437	0.00854447
ENSMUSG00000073158.4	chr12	9030624G23Rik	protein_coding	-1.74444	0.00437408
ENSMUSG00000019429.7	chr7	Ffar3	protein_coding	-2.91136	0.000829578
ENSMUSG00000062380.4	chr8	Tubb3	protein_coding	-1.02669	0.0358012
ENSMUSG00000031351.15	chrX	Zfp185	protein_coding	-1.72565	0.0356195
ENSMUSG00000041540.16	chr6	Sox5	protein_coding	-1.79436	0.00301003
ENSMUSG00000078137.1	chr2	Ankrd63	protein_coding	-5.23375	0.000779016
ENSMUSG00000037973.6	chr6	Itprid1	protein_coding	-2.90982	0.000746221
ENSMUSG00000024030.6	chr17	Abcg1	protein_coding	-1.39751	0.0189006
ENSMUSG00000115584.1	chr14	Gm5854	processed_pseudogene	-1.58347	0.0135045
ENSMUSG00000037405.8	chr9	Icam1	protein_coding	-3.70855	0.000132428
ENSMUSG00000003411.10	chr4	Rab3b	protein_coding	-1.30786	0.0174992
ENSMUSG00000031654.16	chr8	Cbln1	protein_coding	-2.40382	0.00610388
ENSMUSG00000064361.1	chrM	mt-Tr	Mt_tRNA	-2.69505	0.0254014
ENSMUSG00000102748.1	chr18	Pcdhgb2	protein_coding	-1.39745	0.0180113
ENSMUSG00000022871.13	chr16	Fetub	protein_coding	-1.57616	0.0410568
ENSMUSG00000093908.2	chr12	Gm5784	lincRNA	-1.89652	0.0421033
ENSMUSG00000085081.1	chr11	Rptoros	antisense	-2.22125	0.00212234
ENSMUSG00000081058.5	chr3	Hist2h3c2	protein_coding	-1.69227	0.0167363
ENSMUSG00000087589.3	chr1	D430040D24Rik	processed_transcript	-1.86007	0.00852919
ENSMUSG00000029844.9	chr6	Hoxa1	protein_coding	-2.09256	0.00518726
ENSMUSG00000035158.15	chr6	Mitf	protein_coding	-1.67507	0.016307
ENSMUSG00000085448.1	chr2	Gm13963	antisense	-1.52558	0.0193267
ENSMUSG00000032186.15	chr9	Tmod2	protein_coding	-1.73632	0.00910031
ENSMUSG00000082662.1	chr14	Gm15516	processed_pseudogene	-1.78857	0.0443345
ENSMUSG00000110013.1	chr8	1190028D05Rik	lincRNA	-2.32208	0.0180518
ENSMUSG00000034205.16	chr14	Loxl2	protein_coding	-1.34161	0.0384857
ENSMUSG00000095280.1	chr14	Gm21738	protein_coding	-1.94841	0.0207683
ENSMUSG00000035509.17	chr13	Fbxl21	protein_coding	-1.29214	0.0344395
ENSMUSG00000044303.6	chr4	Cdkn2a	protein_coding	-3.09626	0.0252255
ENSMUSG00000056468.3	chr6	5730596B20Rik	protein_coding	-2.3273	0.00403066
ENSMUSG00000112975.1	chr12	Gm21297	processed_pseudogene	-1.57647	0.043061
ENSMUSG00000114931.1	chr19	Gm32256	processed_pseudogene	-1.676	0.0135541
ENSMUSG00000050677.2	chr5	Ccdc96	protein_coding	-1.29215	0.0366771
ENSMUSG00000020601.8	chr12	Trib2	protein_coding	-3.47835	0.00053518
ENSMUSG00000017832.2	chr11	Hspb9	protein_coding	-1.25101	0.0337105
ENSMUSG00000052160.7	chr12	Pld4	protein_coding	-1.8965	0.0488097
ENSMUSG00000109864.1	chr10	Eid3	protein_coding	-1.72374	0.0398699
ENSMUSG00000091071.2	chr12	1700030C10Rik	transcribed_unprocessed_pseudogene	-2.59172	0.0125844
ENSMUSG00000069516.8	chr10	Lyz2	protein_coding	-1.95047	0.0126816
ENSMUSG00000116991.1	chr16	AC109255.2	processed_pseudogene	-1.52557	0.0193918
ENSMUSG00000048013.9	chr11	Krt35	protein_coding	-2.17039	0.0100649
ENSMUSG00000063129.1	chr12	Aldoart2	protein_coding	-1.16814	0.0456082
ENSMUSG00000055653.13	chrX	Gpc3	protein_coding	-2.32808	0.00494494
ENSMUSG00000074436.2	chr8	Defa-ps18	unprocessed_pseudogene	-3.47911	0.000963524
ENSMUSG00000113604.1	chr12	Gm19786	unprocessed_pseudogene	-5.23534	9.49299e-05
ENSMUSG00000083982.1	chrX	Gm14650	processed_pseudogene	-5.32625	6.65716e-05
ENSMUSG00000036599.10	chr5	Chst12	protein_coding	-3.29676	0.0156515
ENSMUSG00000091956.2	chr9	C2cd4b	protein_coding	-2.681	0.00289425
ENSMUSG00000056148.8	chr10	Rdh9	protein_coding	-2.02403	0.0106981
ENSMUSG00000113691.1	chr12	Gm38699	unprocessed_pseudogene	-1.99372	0.0262239
ENSMUSG00000097795.1	chr10	Gm7678	processed_pseudogene	-5.13247	0.000659261
ENSMUSG00000092193.1	chr7	Cd9-ps	processed_pseudogene	-1.23645	0.0488814
ENSMUSG00000107350.1	chr5	Gm19610	antisense	-1.61297	0.0201852
ENSMUSG00000044933.3	chr15	Sstr3	protein_coding	-2.2509	0.00650599
ENSMUSG00000109305.1	chr7	1810010D01Rik	protein_coding	-2.25097	0.00640838
ENSMUSG00000093919.1	chr4	Gm20760	processed_pseudogene	-1.4021	0.0391739
ENSMUSG00000091476.6	chr1	Catspere2	protein_coding	-1.57648	0.0404013
ENSMUSG00000061517.8	chr14	Sox21	protein_coding	-1.72511	0.0194614
ENSMUSG00000033220.7	chr15	Rac2	protein_coding	-2.68101	0.00288666
ENSMUSG00000095134.2	chrY	Mid1-ps1	unprocessed_pseudogene	-4.92857	0.00136964
ENSMUSG00000026811.18	chr2	St6galnac6	protein_coding	-1.54683	0.0301461
ENSMUSG00000051228.5	chrX	Nyx	protein_coding	-1.40213	0.0389866
ENSMUSG00000048834.16	chr11	Vstm2a	protein_coding	-1.95088	0.0117778
ENSMUSG00000092505.1	chr7	Gm19246	processed_pseudogene	-2.17039	0.0104007
ENSMUSG00000078157.1	chr11	4931440F15Rik	protein_coding	-2.40676	0.0173517
ENSMUSG00000051748.2	chr11	Wfdc21	protein_coding	-5.03458	0.000455457
ENSMUSG00000027994.14	chr3	Mcub	protein_coding	-1.79419	0.028737
ENSMUSG00000114731.1	chr13	Gm47914	lincRNA	-3.09784	0.00941282
ENSMUSG00000055148.7	chr8	Klf2	protein_coding	-2.17038	0.0100197
ENSMUSG00000080364.1	chr16	Gm25777	snoRNA	-1.79411	0.0271093
ENSMUSG00000081219.1	chr2	Bambi-ps1	processed_pseudogene	-1.8745	0.0183863
ENSMUSG00000103313.1	chr3	Gm38357	TEC	-3.10118	0.00617767
ENSMUSG00000005057.13	chr5	Sh2b2	protein_coding	-1.99427	0.0246444
ENSMUSG00000101750.3	chr11	Olfr1392	protein_coding	-1.89813	0.0420024
ENSMUSG00000112140.1	chr10	Gm5780	processed_pseudogene	-1.47819	0.040134
ENSMUSG00000039959.13	chr5	Hip1	protein_coding	-2.29981	0.0440379
ENSMUSG00000096768.7	chrY	Gm47283	protein_coding	-5.03457	0.000329701
ENSMUSG00000114951.1	chr13	Gm20784	processed_pseudogene	-1.79404	0.0274211
ENSMUSG00000026676.7	chr2	Ccdc3	protein_coding	-2.30586	0.0309706
ENSMUSG00000079657.10	chr17	Rab26	protein_coding	-1.57637	0.0405137
ENSMUSG00000114022.1	chr12	Gm17330	processed_pseudogene	-2.50496	0.00794657
ENSMUSG00000032854.12	chr3	Ugt8a	protein_coding	-3.20553	0.00293507
ENSMUSG00000053081.3	chr7	1700069B07Rik	antisense	-2.30418	0.0352483
ENSMUSG00000116739.1	chr16	AC124681.2	sense_intronic	-4.79733	0.0070722
ENSMUSG00000048001.7	chr4	Hes5	protein_coding	-2.98965	0.00807493
ENSMUSG00000110151.2	chr8	Gm38416	lincRNA	-2.30108	0.031177
ENSMUSG00000030345.16	chr6	Dyrk4	protein_coding	-1.99436	0.0244734
ENSMUSG00000110514.1	chr8	Gm7688	processed_pseudogene	-2.86922	0.0135206
ENSMUSG00000113876.1	chr12	Gm48042	processed_pseudogene	-4.5166	0.0112595
ENSMUSG00000061535.11	chr5	C1qtnf7	protein_coding	-2.99258	0.0129665
ENSMUSG00000043313.6	chr18	Pcdhb19	protein_coding	-2.3042	0.0206866
ENSMUSG00000114940.1	chr13	Gm21378	processed_pseudogene	-2.19264	0.0317568
ENSMUSG00000020427.11	chr11	Igfbp3	protein_coding	-2.73539	0.028907
ENSMUSG00000112784.1	chr12	Gm34868	antisense	-4.35943	0.0100525
ENSMUSG00000043289.12	chr9	Mei4	protein_coding	-4.80183	0.00110117
ENSMUSG00000117167.1	chr16	CT030665.1	processed_pseudogene	-2.7353	0.0262239
ENSMUSG00000010803.13	chr11	Gabra1	protein_coding	-2.30475	0.021638
ENSMUSG00000083853.1	chr16	Gm15696	processed_pseudogene	-2.86734	0.0165234
ENSMUSG00000098749.1	chr6	Gm27477	misc_RNA	-2.8687	0.0131461
ENSMUSG00000027913.5	chr3	Crct1	protein_coding	-2.18961	0.0469449
ENSMUSG00000068117.10	chr15	Mei1	protein_coding	-2.30405	0.028715
ENSMUSG00000028865.14	chr4	Cd164l2	protein_coding	-2.30329	0.0289147
ENSMUSG00000079436.3	chr1	Kcnj13	protein_coding	-4.80681	0.00571088
ENSMUSG00000113168.1	chr13	Gm7614	processed_pseudogene	-2.30438	0.0199117
ENSMUSG00000079092.4	chr13	Prl2c2	protein_coding	-4.80139	0.00101186
ENSMUSG00000094417.1	chr4	Gm13243	processed_pseudogene	-4.80121	0.00143275
ENSMUSG00000095328.1	chr8	Defa-ps6	unprocessed_pseudogene	-4.67091	0.00233408
ENSMUSG00000084333.1	chr1	Gm11599	processed_pseudogene	-1.89755	0.0377959
ENSMUSG00000087575.7	chr4	Gm12976	lincRNA	-2.19263	0.0323742
ENSMUSG00000060548.13	chr14	Tnfrsf19	protein_coding	-3.98728	0.0467196
ENSMUSG00000038203.18	chr6	Hoxa13	protein_coding	-2.86828	0.0143597
ENSMUSG00000052403.11	chr2	Fcnaos	antisense	-4.51949	0.00647962
ENSMUSG00000033191.14	chr4	Tie1	protein_coding	-4.51655	0.0135541
ENSMUSG00000081763.1	chrX	Gm9435	processed_pseudogene	-4.66733	0.00342486
ENSMUSG00000082951.1	chr2	Gm13359	processed_pseudogene	-4.17378	0.0249508
ENSMUSG00000042846.8	chr10	Lrrtm3	protein_coding	-2.87159	0.0220504
ENSMUSG00000083429.2	chr10	Gm15198	processed_pseudogene	-4.16848	0.0210064
ENSMUSG00000010064.15	chr9	Slc38a3	protein_coding	-2.30434	0.0210064
ENSMUSG00000050511.1	chr4	Oprd1	protein_coding	-4.52035	0.00491032
ENSMUSG00000102389.1	chr1	D630023O14Rik	TEC	-4.35675	0.00943065
ENSMUSG00000117502.1	chr18	AC164011.1	processed_pseudogene	-2.73315	0.0333111
ENSMUSG00000084276.1	chr14	Gm8317	processed_pseudogene	-2.73653	0.0221171
ENSMUSG00000095562.7	chrX	Gm21887	protein_coding	-4.17685	0.0121821
ENSMUSG00000021919.8	chr14	Chat	protein_coding	-4.16969	0.0238692
ENSMUSG00000045559.6	chr10	Olfr827	protein_coding	-4.36115	0.0080463
ENSMUSG00000076438.5	chr4	Oxct2b	protein_coding	-4.36247	0.00765799
ENSMUSG00000001827.12	chr7	Folr1	protein_coding	-4.52316	0.00340323
ENSMUSG00000112304.1	chr10	Gm35206	antisense	-4.52144	0.00522861
ENSMUSG00000116560.1	chr17	AC183095.1	unprocessed_pseudogene	-3.97819	0.0382582
ENSMUSG00000081004.1	chrX	Gm9157	transcribed_processed_pseudogene	-2.73643	0.0226759
ENSMUSG00000095661.1	chr3	Gm8935	transcribed_processed_pseudogene	-2.73642	0.0226759
ENSMUSG00000003273.14	chr7	Car11	protein_coding	-2.59086	0.0368425
ENSMUSG00000109383.1	chr7	Gm36584	lincRNA	-3.72917	0.0424028
ENSMUSG00000110823.1	chr9	Gm36799	lincRNA	-3.73362	0.0480639
ENSMUSG00000115497.1	chr15	Gm49207	lincRNA	-2.59081	0.0368893
ENSMUSG00000078498.5	chr4	Zfp988	protein_coding	-2.59098	0.0377805
ENSMUSG00000108481.1	chr7	Gm33248	sense_intronic	-4.18004	0.0124205
ENSMUSG00000086949.1	chr4	Gm13066	antisense	-2.59057	0.0382466
ENSMUSG00000053199.13	chr9	Arhgap20	protein_coding	-2.59015	0.0455118
ENSMUSG00000092509.1	chr11	Gm20394	processed_transcript	-3.97344	0.0246972
ENSMUSG00000081244.3	chr2	Gm13529	processed_pseudogene	-3.97916	0.0361299
ENSMUSG00000114546.1	chr13	Gm49350	lincRNA	-4.17621	0.0187528
ENSMUSG00000072875.2	chr6	Gpr27	protein_coding	-3.71775	0.0483188
ENSMUSG00000086923.1	chr3	4930406D18Rik	processed_transcript	-4.18024	0.0481418
ENSMUSG00000065678.1	chr13	Gm24261	snRNA	-3.96602	0.0264554
ENSMUSG00000032343.15	chr9	Impg1	protein_coding	-3.96236	0.0388969
ENSMUSG00000080888.3	chr2	Gm14387	unprocessed_pseudogene	-3.96828	0.0273707
ENSMUSG00000007653.12	chr11	Gabrb2	protein_coding	-4.36202	0.011054
ENSMUSG00000010476.14	chr7	Ebf3	protein_coding	-4.35952	0.0117532
ENSMUSG00000092557.1	chr17	Gm8696	processed_pseudogene	-2.59071	0.0371211
ENSMUSG00000033825.10	chr17	Tpsb2	protein_coding	-4.18002	0.0191127
ENSMUSG00000022225.7	chr14	Cma1	protein_coding	-4.18369	0.0257225
ENSMUSG00000051527.11	chr7	Usp29	protein_coding	-4.17686	0.01353
ENSMUSG00000085870.1	chr4	Gm12829	lincRNA	-4.17272	0.0263072
ENSMUSG00000070720.3	chr4	Tmem200b	protein_coding	-4.17884	0.0114238
ENSMUSG00000027368.6	chr2	Dusp2	protein_coding	-4.17793	0.0140427
ENSMUSG00000084968.1	chr4	Gm12743	processed_transcript	-4.17843	0.0153444
ENSMUSG00000045062.4	chr18	Pcdhb7	protein_coding	-3.97709	0.0478889
ENSMUSG00000107686.1	chr6	Gm9038	processed_pseudogene	-3.97062	0.0281217
ENSMUSG00000018593.13	chr11	Sparc	protein_coding	-3.9671	0.0255568
ENSMUSG00000103801.1	chr3	Spin3-ps	processed_pseudogene	-3.96919	0.0208118
ENSMUSG00000049128.7	chr3	Ivl	protein_coding	-3.96706	0.0290239
ENSMUSG00000106406.1	chr1	Mir7682	miRNA	-3.72692	0.0411475
ENSMUSG00000028777.8	chr5	Gnat3	protein_coding	-3.7245	0.0372885
ENSMUSG00000023411.12	chr14	Nfatc4	protein_coding	-3.7232	0.0413869
ENSMUSG00000056071.12	chr3	S100a9	protein_coding	-3.72125	0.049816
ENSMUSG00000097312.1	chr9	Gm26870	lincRNA	-3.72436	0.0402054
ENSMUSG00000095463.8	chr14	Entpd4	protein_coding	-3.96946	0.0210253
ENSMUSG00000112803.1	chr10	Gm36543	lincRNA	-3.72478	0.0376723
ENSMUSG00000071332.11	chr6	E230015B07Rik	bidirectional_promoter_lncRNA	-3.72554	0.0494962
ENSMUSG00000011256.16	chr11	Adam19	protein_coding	-3.72448	0.0376792
ENSMUSG00000087968.1	chr1	Gm25395	scaRNA	-3.72447	0.0377377
ENSMUSG00000029678.8	chr6	Hyal5	protein_coding	-3.72439	0.0381007

## Sheet: Org_DEG_Up_VilCreVsCDK819
Gene.ID	Chrom	Gene.Name	Biotype	Log2FC Cdk8iIEC-KO/Cdk19-/-	FDR
ENSMUSG00000069049.11	chrY	Eif2s3y	protein_coding	13.7299	0
ENSMUSG00000044017.16	chr5	Adgrd1	protein_coding	3.71843	7.40873e-87
ENSMUSG00000069045.11	chrY	Ddx3y	protein_coding	13.2812	0
ENSMUSG00000056673.14	chrY	Kdm5d	protein_coding	12.377	0
ENSMUSG00000091957.3	chr18	Rps2-ps10	transcribed_processed_pseudogene	2.62872	2.0618e-179
ENSMUSG00000073987.4	chr4	Ggh	protein_coding	2.90925	2.00507e-274
ENSMUSG00000002944.15	chr5	Cd36	protein_coding	3.01884	3.55499e-253
ENSMUSG00000027577.14	chr2	Chrna4	protein_coding	8.02946	4.69199e-247
ENSMUSG00000068457.14	chrY	Uty	protein_coding	12.1057	0
ENSMUSG00000030762.11	chr7	Aqp8	protein_coding	2.8737	1.6496e-59
ENSMUSG00000092341.2	chr19	Malat1	lincRNA	2.16745	1.96046e-37
ENSMUSG00000040181.14	chr1	Fmo1	protein_coding	2.75242	1.71305e-207
ENSMUSG00000110386.1	chr8	Gm42031	lincRNA	7.69773	2.68411e-239
ENSMUSG00000047735.14	chr6	Samd9l	protein_coding	2.04841	1.01627e-65
ENSMUSG00000042251.12	chr1	Pm20d1	protein_coding	2.27818	7.59834e-205
ENSMUSG00000112129.1	chr10	Pbld1	protein_coding	2.46479	1.12438e-215
ENSMUSG00000073643.11	chr1	Wdfy1	protein_coding	2.33659	1.16159e-206
ENSMUSG00000042684.8	chr1	Npl	protein_coding	2.31895	1.92629e-51
ENSMUSG00000062168.12	chrX	Ppef1	protein_coding	3.53251	4.80927e-105
ENSMUSG00000079620.13	chr16	Muc4	protein_coding	2.01041	1.0387e-59
ENSMUSG00000010601.14	chr15	Apol7a	protein_coding	2.41258	1.01676e-279
ENSMUSG00000094559.2	chr15	Cyp2d34	protein_coding	3.78874	4.21869e-62
ENSMUSG00000031877.9	chr8	Ces2g	protein_coding	1.68399	2.04773e-42
ENSMUSG00000079507.10	chr17	H2-Q1	protein_coding	1.91952	5.08104e-70
ENSMUSG00000056973.6	chr8	Ces1d	protein_coding	1.85401	9.12113e-77
ENSMUSG00000092212.3	chr9	Slc22a13b-ps	polymorphic_pseudogene	2.13228	2.04888e-120
ENSMUSG00000058794.12	chr15	Nfe2	protein_coding	2.8415	2.81337e-58
ENSMUSG00000079057.4	chr8	Cyp4v3	protein_coding	1.54485	6.48562e-55
ENSMUSG00000064339.1	chrM	mt-Rnr2	Mt_rRNA	1.4532	1.07132e-56
ENSMUSG00000054128.16	chr17	H2-T3	protein_coding	1.81018	1.53696e-81
ENSMUSG00000066438.6	chr12	Plekhd1	protein_coding	2.4062	3.0615e-173
ENSMUSG00000066553.5	chr12	Gm6969	processed_pseudogene	1.6908	1.27619e-155
ENSMUSG00000087150.7	chr6	BC064078	transcribed_unprocessed_pseudogene	2.97913	5.39159e-25
ENSMUSG00000067235.14	chr17	H2-Q10	protein_coding	1.31869	1.93963e-46
ENSMUSG00000030605.15	chr7	Mfge8	protein_coding	1.41064	5.22676e-67
ENSMUSG00000019872.13	chr10	Smpdl3a	protein_coding	1.40051	2.04478e-64
ENSMUSG00000017453.4	chr11	Pipox	protein_coding	1.46332	1.62843e-61
ENSMUSG00000073403.11	chr17	Gm10499	transcribed_unprocessed_pseudogene	2.32472	2.30766e-69
ENSMUSG00000030102.11	chr6	Itpr1	protein_coding	1.55642	9.84369e-68
ENSMUSG00000068323.12	chr6	Slc4a5	protein_coding	1.47168	5.21533e-45
ENSMUSG00000037071.2	chr19	Scd1	protein_coding	1.20311	2.88894e-30
ENSMUSG00000020681.14	chr11	Ace	protein_coding	1.30324	1.65019e-47
ENSMUSG00000047517.11	chr7	Dmbt1	protein_coding	1.17645	6.30677e-45
ENSMUSG00000022040.8	chr14	Ephx2	protein_coding	1.19499	8.31591e-22
ENSMUSG00000005360.14	chr15	Slc1a3	protein_coding	2.02915	2.43254e-103
ENSMUSG00000042010.16	chr5	Acacb	protein_coding	3.67724	2.49625e-28
ENSMUSG00000024066.9	chr17	Xdh	protein_coding	1.215	9.32163e-48
ENSMUSG00000073406.10	chr17	H2-Bl	polymorphic_pseudogene	2.71103	1.62848e-88
ENSMUSG00000091955.2	chr7	Gm9844	protein_coding	1.21901	6.93875e-35
ENSMUSG00000040134.8	chr10	Rdh7	protein_coding	1.21951	5.27789e-37
ENSMUSG00000027997.9	chr3	Casp6	protein_coding	1.1964	6.01435e-34
ENSMUSG00000032454.9	chr9	Rbp2	protein_coding	1.07092	0
ENSMUSG00000017390.15	chr11	Aldoc	protein_coding	1.19609	5.40941e-37
ENSMUSG00000029561.17	chr5	Oasl2	protein_coding	2.97856	6.58423e-30
ENSMUSG00000026961.6	chr2	Lrrc26	protein_coding	1.46384	1.9751e-39
ENSMUSG00000031445.5	chr8	Proz	protein_coding	1.70133	1.45587e-91
ENSMUSG00000023122.6	chr17	Sult1c2	protein_coding	1.30686	1.3275e-35
ENSMUSG00000024340.14	chr17	Btnl2	protein_coding	1.24893	3.07649e-53
ENSMUSG00000027890.17	chr3	Gstm4	protein_coding	1.18853	3.05922e-20
ENSMUSG00000020407.13	chr11	Upp1	protein_coding	1.35032	3.12908e-60
ENSMUSG00000019762.4	chr10	Iyd	protein_coding	2.64735	3.61834e-56
ENSMUSG00000061689.15	chr2	Dlgap4	protein_coding	1.22755	4.41125e-33
ENSMUSG00000023960.13	chr17	Enpp5	protein_coding	1.49724	1.58854e-138
ENSMUSG00000049871.14	chr16	Nlrc3	protein_coding	1.76681	1.02324e-31
ENSMUSG00000035780.2	chr5	Ugt2a3	protein_coding	1.20513	3.10855e-44
ENSMUSG00000021094.10	chr12	Dhrs7	protein_coding	1.18974	1.70922e-38
ENSMUSG00000024887.9	chr19	Asah2	protein_coding	1.06101	4.73594e-12
ENSMUSG00000028463.14	chr4	Car9	protein_coding	1.04907	2.34364e-42
ENSMUSG00000029273.10	chr5	Sult1d1	protein_coding	1.07149	1.97019e-37
ENSMUSG00000035929.11	chr17	H2-Q4	protein_coding	1.51866	4.0156e-122
ENSMUSG00000056666.13	chr6	Retsat	protein_coding	1.06818	8.60057e-23
ENSMUSG00000037143.17	chr2	Cfap61	protein_coding	2.52589	8.88412e-17
ENSMUSG00000026034.17	chr1	Clk1	protein_coding	1.08921	3.93518e-35
ENSMUSG00000028519.16	chr4	Dab1	protein_coding	1.2094	3.97504e-40
ENSMUSG00000045991.18	chr18	Onecut2	protein_coding	0.959586	4.17094e-11
ENSMUSG00000030972.6	chr7	Acsm5	protein_coding	2.19152	7.71291e-50
ENSMUSG00000031278.12	chrX	Acsl4	protein_coding	1.23474	1.58642e-28
ENSMUSG00000023367.14	chr6	Tmem176a	protein_coding	1.15529	1.87672e-42
ENSMUSG00000024186.15	chr17	Rgs11	protein_coding	2.01948	8.96411e-53
ENSMUSG00000045679.14	chr12	Pqlc3	protein_coding	1.21244	1.97908e-29
ENSMUSG00000053897.15	chr3	Slc39a8	protein_coding	1.05757	5.33963e-36
ENSMUSG00000064372.1	chrM	mt-Tp	Mt_tRNA	1.15967	8.05053e-29
ENSMUSG00000051452.8	chr11	Gm11437	protein_coding	1.15706	5.76684e-55
ENSMUSG00000048473.15	chr6	Sult6b2	protein_coding	1.03015	6.29802e-29
ENSMUSG00000025500.12	chr7	Lmntd2	protein_coding	1.66532	1.43282e-46
ENSMUSG00000037411.10	chr5	Serpine1	protein_coding	2.78816	8.38989e-49
ENSMUSG00000063354.7	chr15	Slc39a4	protein_coding	1.05956	2.24725e-19
ENSMUSG00000092274.3	chr19	Neat1	lincRNA	0.972751	8.29874e-40
ENSMUSG00000010663.4	chr19	Fads1	protein_coding	0.980852	1.3631e-43
ENSMUSG00000046794.9	chr8	Ppp1r3b	protein_coding	1.16062	3.43634e-31
ENSMUSG00000037266.18	chr4	Rsrp1	protein_coding	0.967953	8.06159e-49
ENSMUSG00000111394.1	chr9	AC160637.1	TEC	1.08469	5.00943e-25
ENSMUSG00000004035.12	chr3	Gstm7	protein_coding	1.13259	4.26143e-17
ENSMUSG00000030017.2	chr6	Reg3g	protein_coding	0.845222	1.31345e-06
ENSMUSG00000054545.17	chr1	Ugt1a6a	protein_coding	1.6781	1.49911e-80
ENSMUSG00000037390.12	chr5	Muc3	protein_coding	0.912023	8.54398e-10
ENSMUSG00000064337.1	chrM	mt-Rnr1	Mt_rRNA	0.890446	1.89984e-50
ENSMUSG00000028996.9	chr4	Rbp7	protein_coding	1.40528	4.89171e-64
ENSMUSG00000043629.12	chr1	1700019D03Rik	protein_coding	1.21479	6.48562e-55
ENSMUSG00000043705.7	chr17	Capn13	protein_coding	1.45017	3.63617e-77
ENSMUSG00000054428.12	chr4	Atpif1	protein_coding	0.920327	1.73583e-17
ENSMUSG00000030088.15	chr6	Aldh1l1	protein_coding	0.949125	4.51861e-24
ENSMUSG00000029700.11	chr6	Slc13a1	protein_coding	1.00488	4.36243e-42
ENSMUSG00000032596.14	chr9	Uba7	protein_coding	1.69701	1.93283e-39
ENSMUSG00000055675.6	chr8	Kbtbd11	protein_coding	1.10641	7.46541e-57
ENSMUSG00000003161.15	chr5	Sri	protein_coding	0.923054	1.25528e-41
ENSMUSG00000033318.7	chr10	Gstt2	protein_coding	1.07816	1.95719e-69
ENSMUSG00000061848.5	chr15	Gm5805	processed_pseudogene	1.03554	7.27809e-17
ENSMUSG00000020808.3	chr11	Pimreg	protein_coding	2.84997	2.81337e-58
ENSMUSG00000074218.3	chr7	Cox7a1	protein_coding	1.03447	2.91513e-11
ENSMUSG00000025396.7	chr10	Hsd17b6	protein_coding	1.49621	5.15149e-40
ENSMUSG00000023832.14	chr17	Acat2	protein_coding	0.892013	6.49821e-43
ENSMUSG00000064363.1	chrM	mt-Nd4	protein_coding	0.795122	1.17785e-07
ENSMUSG00000027605.18	chr2	Acss2	protein_coding	0.876477	2.07929e-29
ENSMUSG00000033308.16	chr3	Dpyd	protein_coding	0.891541	5.6571e-21
ENSMUSG00000030004.6	chr6	Nat8	protein_coding	0.981663	2.46714e-14
ENSMUSG00000050982.13	chr15	Apol10a	protein_coding	1.36384	1.32527e-14
ENSMUSG00000020614.13	chr11	Fam20a	protein_coding	1.16066	7.42318e-50
ENSMUSG00000056025.12	chr3	Clca3a1	protein_coding	1.43788	1.14273e-43
ENSMUSG00000096001.2	chr14	2610528A11Rik	protein_coding	0.763736	2.74619e-05
ENSMUSG00000020847.15	chr11	Rph3al	protein_coding	1.04109	3.75598e-21
ENSMUSG00000021134.17	chr12	Srsf5	protein_coding	0.854455	5.30054e-26
ENSMUSG00000055737.12	chr15	Ghr	protein_coding	1.0956	1.54068e-32
ENSMUSG00000090610.3	chr10	Gm3571	processed_pseudogene	0.914929	1.05298e-25
ENSMUSG00000033427.14	chr10	Upb1	protein_coding	2.31453	2.5198e-20
ENSMUSG00000074882.3	chr19	Cyp2c68	protein_coding	0.878296	2.27682e-25
ENSMUSG00000046159.16	chr13	Chrm3	protein_coding	1.79857	1.17333e-43
ENSMUSG00000004558.15	chr14	Ndrg2	protein_coding	0.961903	1.35936e-24
ENSMUSG00000067231.4	chr19	Cyp2c65	protein_coding	0.836032	3.2366e-51
ENSMUSG00000026832.12	chr2	Cytip	protein_coding	2.0075	4.33107e-29
ENSMUSG00000031635.14	chr8	Anxa10	protein_coding	1.18574	1.18516e-07
ENSMUSG00000100826.6	chr7	Snhg14	processed_transcript	1.74761	8.70866e-39
ENSMUSG00000041695.2	chr11	Kcnj2	protein_coding	1.38283	3.14157e-59
ENSMUSG00000054422.7	chr6	Fabp1	protein_coding	0.739783	1.3953e-05
ENSMUSG00000047728.13	chr15	BC025446	protein_coding	1.20276	8.1002e-71
ENSMUSG00000034422.14	chr16	Parp14	protein_coding	1.26268	1.67112e-37
ENSMUSG00000022270.16	chr15	Retreg1	protein_coding	0.918014	5.42922e-33
ENSMUSG00000039364.13	chr11	Sectm1b	protein_coding	0.956829	1.39862e-42
ENSMUSG00000029082.17	chr5	Bst1	protein_coding	1.22636	2.1681e-38
ENSMUSG00000063253.11	chr8	Scoc	protein_coding	1.21119	1.62272e-35
ENSMUSG00000059743.12	chr3	Fdps	protein_coding	0.897371	7.34902e-30
ENSMUSG00000063450.14	chr12	Syne2	protein_coding	0.889907	9.03615e-26
ENSMUSG00000026959.13	chr2	Grin1	protein_coding	1.8283	1.04882e-24
ENSMUSG00000030769.15	chr7	Slc5a11	protein_coding	1.03332	1.01969e-45
ENSMUSG00000025888.5	chr9	Casp1	protein_coding	0.847388	4.11382e-22
ENSMUSG00000045128.9	chr8	Rpl18a	protein_coding	0.809612	4.8199e-13
ENSMUSG00000031957.6	chr8	Ctrb1	protein_coding	0.954586	3.23563e-15
ENSMUSG00000031639.12	chr8	Tlr3	protein_coding	1.14657	8.68072e-82
ENSMUSG00000002475.16	chr18	Abhd3	protein_coding	0.924496	4.66634e-23
ENSMUSG00000026692.12	chr1	Fmo4	protein_coding	0.895224	2.20831e-46
ENSMUSG00000049799.13	chr4	Lrrc19	protein_coding	0.902744	1.42777e-24
ENSMUSG00000061242.6	chr17	Gm9104	processed_pseudogene	1.562	9.17981e-09
ENSMUSG00000061740.8	chr15	Cyp2d22	protein_coding	0.971123	1.15431e-19
ENSMUSG00000055435.6	chr8	Maf	protein_coding	0.996162	2.9642e-29
ENSMUSG00000094392.1	chr3	Gm3788	processed_pseudogene	0.832018	1.16012e-07
ENSMUSG00000026417.13	chr1	Pigr	protein_coding	0.778839	1.23752e-17
ENSMUSG00000024799.15	chr19	Tm7sf2	protein_coding	0.860685	1.48697e-40
ENSMUSG00000030834.7	chr7	Abcc6	protein_coding	1.23177	1.97019e-37
ENSMUSG00000032766.9	chr6	Gng11	protein_coding	2.71961	3.56187e-32
ENSMUSG00000030838.18	chr7	Ush1c	protein_coding	0.800475	4.50291e-21
ENSMUSG00000027761.4	chr3	Aadac	protein_coding	0.812335	5.91222e-27
ENSMUSG00000020593.15	chr12	Lpin1	protein_coding	0.852874	1.59956e-44
ENSMUSG00000064360.1	chrM	mt-Nd3	protein_coding	2.01095	3.89857e-21
ENSMUSG00000081228.1	chr5	Gm16089	processed_pseudogene	1.03169	2.04642e-19
ENSMUSG00000045294.11	chr5	Insig1	protein_coding	0.773716	5.32506e-85
ENSMUSG00000031176.8	chrX	Dynlt3	protein_coding	0.872717	1.50942e-29
ENSMUSG00000033213.16	chr2	AA467197	protein_coding	0.900601	5.01712e-14
ENSMUSG00000041762.16	chr2	Gpr155	protein_coding	0.929202	3.05498e-26
ENSMUSG00000022445.7	chr15	Cyp2d26	protein_coding	0.761374	8.27088e-21
ENSMUSG00000029269.11	chr5	Sult1b1	protein_coding	0.785138	1.07483e-14
ENSMUSG00000064351.1	chrM	mt-Co1	protein_coding	0.689132	0.0113905
ENSMUSG00000102252.5	chr7	Snrpn	protein_coding	1.07919	1.49115e-47
ENSMUSG00000040703.11	chr7	Cyp2s1	protein_coding	0.773884	1.5305e-28
ENSMUSG00000028150.14	chr3	Rorc	protein_coding	0.823005	1.22528e-27
ENSMUSG00000024924.14	chr19	Vldlr	protein_coding	1.02265	1.1812e-42
ENSMUSG00000019359.14	chrX	Gdpd2	protein_coding	0.999731	1.1905e-43
ENSMUSG00000019893.13	chr10	Ros1	protein_coding	2.21086	8.78184e-41
ENSMUSG00000042985.7	chr5	Upk3b	protein_coding	0.916122	6.74534e-20
ENSMUSG00000009145.6	chr6	Dqx1	protein_coding	0.848468	3.23557e-37
ENSMUSG00000059824.12	chr7	Dbp	protein_coding	1.3952	3.78414e-33
ENSMUSG00000032599.12	chr9	Ip6k2	protein_coding	0.87776	4.49395e-50
ENSMUSG00000033917.15	chr7	Gde1	protein_coding	0.832962	3.44182e-33
ENSMUSG00000022884.15	chr16	Eif4a2	protein_coding	0.758545	3.4284e-23
ENSMUSG00000028713.17	chr4	Cyp4b1	protein_coding	0.787246	4.63822e-12
ENSMUSG00000028223.8	chr4	Decr1	protein_coding	0.811282	1.16809e-25
ENSMUSG00000036473.16	chr17	Tbc1d24	protein_coding	0.842638	6.29625e-26
ENSMUSG00000067203.7	chr17	H2-K2	unprocessed_pseudogene	1.71361	5.74535e-33
ENSMUSG00000070044.15	chr8	Fam149a	protein_coding	0.973072	1.65643e-06
ENSMUSG00000067229.3	chr19	Cyp2c66	protein_coding	0.72521	3.5915e-13
ENSMUSG00000041827.15	chr5	Oasl1	protein_coding	0.801712	8.46341e-11
ENSMUSG00000049940.7	chr3	Pgrmc2	protein_coding	0.744103	2.67679e-23
ENSMUSG00000026003.5	chr1	Acadl	protein_coding	0.744101	7.86065e-15
ENSMUSG00000034330.10	chr8	Plcg2	protein_coding	0.910592	1.10039e-59
ENSMUSG00000102163.1	chr1	Gm36945	lincRNA	1.54505	1.57175e-47
ENSMUSG00000027447.6	chr2	Cst3	protein_coding	0.782519	4.70951e-18
ENSMUSG00000066441.14	chr12	Rdh11	protein_coding	0.738369	3.53246e-60
ENSMUSG00000106734.3	chr6	Gm20559	processed_transcript	1.15517	5.03523e-48
ENSMUSG00000056629.15	chr19	Fkbp2	protein_coding	0.851841	9.64288e-21
ENSMUSG00000000278.10	chr11	Scpep1	protein_coding	0.755695	1.02592e-18
ENSMUSG00000022906.15	chr16	Parp9	protein_coding	0.833052	3.95743e-29
ENSMUSG00000026586.16	chr1	Prrx1	protein_coding	1.59894	1.70341e-15
ENSMUSG00000031245.8	chrX	Hmgn5	protein_coding	0.81625	1.46697e-30
ENSMUSG00000031374.13	chrX	Zfp92	protein_coding	1.71741	2.0725e-31
ENSMUSG00000001225.12	chr12	Slc26a3	protein_coding	0.726792	8.67976e-24
ENSMUSG00000058435.5	chr17	Btnl4	protein_coding	0.862028	7.11163e-15
ENSMUSG00000030048.5	chr6	Gkn3	protein_coding	2.49665	3.94651e-23
ENSMUSG00000068240.5	chr4	Gm11808	protein_coding	0.732648	5.01175e-11
ENSMUSG00000034744.13	chr6	Nagk	protein_coding	0.861125	1.12707e-22
ENSMUSG00000101939.1	chr1	Gm28438	unprocessed_pseudogene	4.69241	1.73934e-61
ENSMUSG00000073399.9	chr17	Trim40	protein_coding	1.04192	5.88357e-22
ENSMUSG00000038917.4	chr8	3930402G23Rik	lincRNA	1.63958	4.36468e-30
ENSMUSG00000040557.14	chr5	Mettl27	protein_coding	1.04284	5.94048e-54
ENSMUSG00000079516.2	chr6	Reg3a	protein_coding	0.724651	8.59054e-09
ENSMUSG00000039697.16	chr10	Ncoa7	protein_coding	1.53123	1.93569e-33
ENSMUSG00000029810.15	chr6	Tmem176b	protein_coding	0.776752	2.03078e-26
ENSMUSG00000029672.16	chr6	Fam3c	protein_coding	0.756589	6.54181e-19
ENSMUSG00000039031.16	chr10	Arhgap18	protein_coding	0.755064	1.06415e-20
ENSMUSG00000028159.14	chr3	Dapp1	protein_coding	0.84113	2.31663e-36
ENSMUSG00000067006.12	chr1	Serpinb5	protein_coding	1.79936	2.02421e-20
ENSMUSG00000024339.12	chr17	Tap2	protein_coding	1.7207	8.08774e-32
ENSMUSG00000031168.14	chrX	Ebp	protein_coding	0.737537	7.62441e-14
ENSMUSG00000030472.9	chr7	Ceacam18	protein_coding	0.768454	2.4032e-16
ENSMUSG00000030513.14	chr7	Pcsk6	protein_coding	0.894975	1.17978e-27
ENSMUSG00000064368.1	chrM	mt-Nd6	protein_coding	0.585326	0.000129826
ENSMUSG00000021589.13	chr13	Rhobtb3	protein_coding	1.02264	2.50805e-33
ENSMUSG00000051950.10	chr5	B3glct	protein_coding	0.885997	5.49096e-30
ENSMUSG00000044080.9	chr3	S100a1	protein_coding	1.03827	7.79886e-40
ENSMUSG00000038068.15	chr13	Rnf144b	protein_coding	1.31639	3.77486e-34
ENSMUSG00000029669.14	chr6	Tspan12	protein_coding	0.780891	1.98638e-29
ENSMUSG00000068762.11	chr3	Gstm6	protein_coding	0.730402	5.65614e-10
ENSMUSG00000042613.9	chr3	Pbxip1	protein_coding	0.825142	8.05729e-37
ENSMUSG00000001663.10	chr10	Gstt1	protein_coding	0.781671	1.38664e-11
ENSMUSG00000098207.1	chr3	Arl14	protein_coding	1.11163	1.2422e-55
ENSMUSG00000056836.8	chr7	Gm6851	processed_pseudogene	1.2814	6.97583e-30
ENSMUSG00000022797.16	chr16	Tfrc	protein_coding	0.66923	3.53363e-24
ENSMUSG00000048534.7	chr9	Jaml	protein_coding	0.747454	1.6833e-17
ENSMUSG00000031662.8	chr8	Snx20	protein_coding	0.943362	3.84708e-30
ENSMUSG00000034647.15	chr17	Ankrd12	protein_coding	0.846093	1.74928e-27
ENSMUSG00000025091.3	chr19	Pnliprp2	protein_coding	0.706986	1.35524e-08
ENSMUSG00000033538.13	chr9	Casp4	protein_coding	0.986958	3.16086e-45
ENSMUSG00000023030.16	chr15	Slc11a2	protein_coding	0.648035	1.10654e-07
ENSMUSG00000027359.16	chr2	Slc27a2	protein_coding	0.714405	1.16344e-17
ENSMUSG00000117465.1	chr18	AC102496.1	lincRNA	0.862419	1.62135e-30
ENSMUSG00000023186.14	chr9	Vwa5a	protein_coding	1.4581	2.80088e-21
ENSMUSG00000026339.18	chr1	Ccdc93	protein_coding	0.764404	1.03094e-24
ENSMUSG00000031838.8	chr8	Ifi30	processed_transcript	0.683259	6.48981e-19
ENSMUSG00000038074.16	chr6	Fkbp14	protein_coding	1.891	1.15881e-43
ENSMUSG00000021928.9	chr14	Ebpl	protein_coding	1.35317	2.55156e-24
ENSMUSG00000025007.13	chr19	Aldh18a1	protein_coding	0.675748	3.00766e-45
ENSMUSG00000029851.5	chr6	Tcaf2	protein_coding	1.91482	1.2512e-26
ENSMUSG00000038642.10	chr3	Ctss	protein_coding	0.79476	2.42905e-26
ENSMUSG00000083563.1	chr2	Gm13340	unprocessed_pseudogene	0.893115	3.45184e-10
ENSMUSG00000032066.9	chr9	Bco2	protein_coding	0.741199	4.45589e-24
ENSMUSG00000058216.12	chr19	Gstp3	protein_coding	0.893129	3.49847e-18
ENSMUSG00000022450.6	chr15	Ndufa6	protein_coding	0.692168	1.35441e-11
ENSMUSG00000041660.8	chr2	Bbox1	protein_coding	1.05476	6.7032e-22
ENSMUSG00000075520.5	chr2	Malrd1	protein_coding	0.715716	9.25058e-11
ENSMUSG00000050103.18	chr12	Agmo	protein_coding	0.724566	8.70115e-15
ENSMUSG00000079494.2	chr6	Nat8f5	protein_coding	0.817501	4.34177e-24
ENSMUSG00000015291.10	chrX	Gdi1	protein_coding	0.712171	4.48374e-21
ENSMUSG00000058997.8	chr14	Vwa8	protein_coding	0.746813	6.13542e-31
ENSMUSG00000075486.10	chr14	Commd6	protein_coding	0.814718	2.50538e-39
ENSMUSG00000041119.11	chr17	Pde9a	protein_coding	0.789686	4.00734e-36
ENSMUSG00000014313.15	chr15	Cox6c	protein_coding	0.696943	2.68118e-08
ENSMUSG00000020263.14	chr10	Appl2	protein_coding	0.800019	8.06624e-19
ENSMUSG00000025137.15	chr11	Pcyt2	protein_coding	0.664422	3.02956e-23
ENSMUSG00000095026.2	chr8	Gm3336	protein_coding	0.80924	4.36451e-14
ENSMUSG00000039428.11	chr7	Tmem135	protein_coding	0.678594	9.35337e-19
ENSMUSG00000024381.16	chr18	Bin1	protein_coding	0.7984	2.64859e-23
ENSMUSG00000022048.8	chr14	Dpysl2	protein_coding	0.880312	7.36157e-46
ENSMUSG00000035000.8	chr2	Dpp4	protein_coding	0.62935	1.0141e-07
ENSMUSG00000056671.6	chr18	Prelid2	protein_coding	0.792461	7.98601e-14
ENSMUSG00000040883.17	chr9	Tmem205	protein_coding	0.793896	1.88439e-20
ENSMUSG00000032080.6	chr9	Apoa4	protein_coding	0.613771	6.60396e-10
ENSMUSG00000052605.12	chr7	Isoc2b	protein_coding	1.24901	2.1103e-24
ENSMUSG00000064340.1	chrM	mt-Tl1	Mt_tRNA	1.20147	1.90653e-07
ENSMUSG00000015094.16	chr2	Npdc1	protein_coding	0.815312	1.74158e-31
ENSMUSG00000034160.13	chrX	Ogt	protein_coding	0.647034	1.00001e-11
ENSMUSG00000039168.15	chr15	Dap	protein_coding	0.737517	2.85644e-20
ENSMUSG00000072571.3	chr14	Tmem253	protein_coding	0.791298	6.72777e-20
ENSMUSG00000029370.10	chr5	Rassf6	protein_coding	0.805007	8.26354e-35
ENSMUSG00000110573.1	chr16	Gm5485	protein_coding	0.717358	2.9603e-08
ENSMUSG00000030214.7	chr6	Plbd1	protein_coding	0.71624	3.63859e-14
ENSMUSG00000032558.19	chr9	Nphp3	protein_coding	1.27497	2.23994e-28
ENSMUSG00000002625.9	chr17	Akap8l	protein_coding	0.908204	1.19426e-46
ENSMUSG00000039795.14	chr3	Zfand1	protein_coding	0.924862	1.33725e-29
ENSMUSG00000074733.14	chr19	Zfp950	protein_coding	0.970078	4.94669e-25
ENSMUSG00000006395.16	chr4	Hyi	polymorphic_pseudogene	1.13699	2.2879e-19
ENSMUSG00000022836.11	chr16	Mylk	protein_coding	0.696683	1.25412e-12
ENSMUSG00000030761.15	chr7	Myo7a	protein_coding	0.712446	3.41909e-18
ENSMUSG00000096215.8	chr16	Smim22	protein_coding	0.800984	5.18628e-11
ENSMUSG00000032246.14	chr9	Calml4	protein_coding	0.660017	9.63446e-13
ENSMUSG00000026126.15	chr1	Ptpn18	protein_coding	0.823545	6.70331e-32
ENSMUSG00000024731.15	chr19	Ms4a10	protein_coding	0.662264	4.96818e-09
ENSMUSG00000070661.6	chr4	Rnf186	protein_coding	0.679686	2.58898e-14
ENSMUSG00000078185.3	chr1	Chml	protein_coding	0.800083	1.31864e-19
ENSMUSG00000036813.11	chr2	Entpd8	protein_coding	0.718397	2.04435e-24
ENSMUSG00000094091.3	chr11	Gm21885	protein_coding	0.673597	3.1804e-16
ENSMUSG00000022755.4	chr16	Adgrg7	protein_coding	0.623165	9.26254e-14
ENSMUSG00000010651.4	chr9	Acaa1b	protein_coding	0.797776	8.44189e-08
ENSMUSG00000000326.13	chr16	Comt	protein_coding	0.675661	1.68755e-16
ENSMUSG00000103711.1	chr1	Tstd1	protein_coding	0.786314	6.71188e-15
ENSMUSG00000028248.15	chr4	Pnisr	protein_coding	0.681113	3.05604e-14
ENSMUSG00000021411.16	chr13	Pxdc1	protein_coding	0.768573	7.28451e-31
ENSMUSG00000019088.13	chrX	Dnase1l1	protein_coding	0.993237	2.39585e-44
ENSMUSG00000041625.15	chr14	Ggact	protein_coding	0.706963	1.97368e-22
ENSMUSG00000113198.1	chr12	Gm6988	processed_pseudogene	0.796014	5.02306e-17
ENSMUSG00000006517.5	chr8	Mvd	protein_coding	0.649724	1.34829e-16
ENSMUSG00000096727.2	chr17	Psmb9	protein_coding	2.09758	8.66836e-29
ENSMUSG00000038811.13	chr11	Gngt2	protein_coding	1.24986	1.80344e-14
ENSMUSG00000018042.18	chr15	Cyb5r3	protein_coding	0.616965	8.68755e-21
ENSMUSG00000045160.14	chr6	Bola3	protein_coding	0.79695	1.16195e-22
ENSMUSG00000038085.13	chr2	Cnbd2	protein_coding	1.9898	4.08489e-19
ENSMUSG00000036377.18	chr5	C530008M17Rik	protein_coding	0.649277	7.50561e-05
ENSMUSG00000061728.5	chr17	Btnl7-ps	unprocessed_pseudogene	1.82838	4.90279e-15
ENSMUSG00000068299.11	chr6	Nat8f4	protein_coding	0.670184	7.57344e-19
ENSMUSG00000066258.13	chr7	Trim12a	protein_coding	1.68417	1.44896e-30
ENSMUSG00000046434.16	chr15	Hnrnpa1	protein_coding	0.640514	1.42595e-11
ENSMUSG00000042349.13	chr1	Ikbke	protein_coding	0.725541	1.21783e-29
ENSMUSG00000032067.6	chr9	Pts	protein_coding	0.770346	5.01788e-33
ENSMUSG00000060802.8	chr2	B2m	protein_coding	0.614833	6.81741e-18
ENSMUSG00000086813.1	chr2	Gm13657	processed_transcript	1.24281	1.1702e-33
ENSMUSG00000091575.2	chr3	2010016I18Rik	processed_transcript	1.39603	5.38193e-23
ENSMUSG00000045410.18	chr13	Akr1e1	protein_coding	0.753128	1.24153e-18
ENSMUSG00000027820.12	chr3	Mme	protein_coding	0.608664	3.314e-09
ENSMUSG00000002228.7	chr3	Ppm1j	protein_coding	0.757545	7.59982e-17
ENSMUSG00000027189.16	chr2	Trim44	protein_coding	0.950046	4.28978e-35
ENSMUSG00000073402.11	chr17	Gm8909	protein_coding	0.987681	3.22412e-36
ENSMUSG00000074259.10	chr9	Gramd2	protein_coding	0.685411	8.67735e-21
ENSMUSG00000021749.6	chr14	Oit1	protein_coding	0.662136	1.2229e-12
ENSMUSG00000022949.9	chr16	Clic6	protein_coding	0.630751	1.35947e-13
ENSMUSG00000002332.16	chr14	Dhrs1	protein_coding	0.624027	7.79633e-12
ENSMUSG00000023249.15	chr9	Parp3	protein_coding	1.18628	5.38674e-24
ENSMUSG00000022180.7	chr14	Slc7a8	protein_coding	0.637368	1.22508e-12
ENSMUSG00000049791.4	chr7	Fzd4	protein_coding	0.885234	3.26197e-22
ENSMUSG00000037936.15	chr5	Scarb1	protein_coding	0.948144	1.35073e-20
ENSMUSG00000090150.10	chr9	Acad11	protein_coding	0.618497	5.30883e-11
ENSMUSG00000039633.6	chr8	Lonrf1	protein_coding	0.814441	1.0585e-38
ENSMUSG00000059456.13	chr14	Ptk2b	protein_coding	0.712598	2.56906e-21
ENSMUSG00000029596.13	chr5	Sdsl	protein_coding	0.800004	4.5879e-17
ENSMUSG00000020609.14	chr12	Apob	protein_coding	0.59589	2.50953e-07
ENSMUSG00000031163.2	chrX	Glod5	protein_coding	0.691048	1.78104e-10
ENSMUSG00000033781.7	chr13	Asb13	protein_coding	0.701271	1.92102e-13
ENSMUSG00000038079.14	chr1	Tmem237	protein_coding	0.825752	1.84513e-33
ENSMUSG00000070729.5	chr4	Gm12966	processed_pseudogene	0.655531	4.92265e-23
ENSMUSG00000027589.14	chr2	Pcmtd2	protein_coding	0.72894	1.97688e-28
ENSMUSG00000034981.9	chr5	Parm1	protein_coding	0.643664	5.74445e-15
ENSMUSG00000026870.19	chr2	Cutal	protein_coding	0.8996	2.68301e-10
ENSMUSG00000025429.8	chr18	Pstpip2	protein_coding	0.742231	6.72516e-10
ENSMUSG00000026896.14	chr2	Ifih1	protein_coding	0.767946	9.79513e-21
ENSMUSG00000040562.12	chr3	Gstm2	protein_coding	0.672572	1.14483e-08
ENSMUSG00000037563.15	chr7	Rps16	protein_coding	0.854908	6.62024e-17
ENSMUSG00000051727.14	chr7	Kctd14	protein_coding	0.891522	1.1892e-40
ENSMUSG00000028015.3	chr3	Ctso	protein_coding	1.04934	1.30246e-28
ENSMUSG00000050002.14	chr13	Idnk	protein_coding	0.903893	6.78522e-34
ENSMUSG00000107881.1	chr6	Gm44250	TEC	0.718624	1.57703e-16
ENSMUSG00000069743.5	chr17	Zfp820	protein_coding	1.16708	4.81048e-21
ENSMUSG00000074300.4	chr8	BC030870	protein_coding	0.662	1.39425e-27
ENSMUSG00000027603.15	chr2	Ggt7	protein_coding	2.32557	1.84723e-32
ENSMUSG00000085396.7	chrX	Firre	processed_transcript	0.666809	1.69913e-14
ENSMUSG00000020623.11	chr11	Map2k6	protein_coding	0.861748	5.30254e-28
ENSMUSG00000027068.6	chr2	Dhrs9	protein_coding	1.10986	2.36134e-20
ENSMUSG00000008206.16	chr8	Cers4	protein_coding	0.65714	1.56575e-13
ENSMUSG00000059775.5	chr8	Rps26-ps1	transcribed_processed_pseudogene	0.590543	1.72971e-16
ENSMUSG00000019437.17	chr11	Tlcd1	protein_coding	0.998982	5.21172e-37
ENSMUSG00000036199.9	chr8	Ndufa13	protein_coding	0.640523	2.19192e-15
ENSMUSG00000035606.8	chr9	Ky	protein_coding	2.25427	3.36149e-30
ENSMUSG00000030340.16	chr6	Scnn1a	protein_coding	1.0387	4.28177e-18
ENSMUSG00000024818.14	chr19	Slc25a45	protein_coding	0.656599	2.47281e-14
ENSMUSG00000021336.17	chr13	Slc17a4	protein_coding	0.615132	1.30441e-12
ENSMUSG00000066026.14	chr4	Dhrs3	protein_coding	0.633974	2.14268e-15
ENSMUSG00000021223.13	chr12	Papln	protein_coding	0.626378	1.70753e-10
ENSMUSG00000020022.17	chr10	Ndufa12	protein_coding	0.698697	5.29355e-20
ENSMUSG00000060508.16	chr7	Nlrp9b	protein_coding	1.17423	6.82721e-21
ENSMUSG00000030492.16	chr7	Slc7a9	protein_coding	0.622082	3.91475e-16
ENSMUSG00000020376.16	chr11	Rnf130	protein_coding	1.07735	1.03424e-29
ENSMUSG00000042444.10	chr9	Mindy2	protein_coding	0.672747	5.43745e-37
ENSMUSG00000026032.8	chr1	Ndufb3	protein_coding	0.671684	2.15103e-23
ENSMUSG00000040459.11	chr8	Arglu1	protein_coding	0.594701	9.69311e-10
ENSMUSG00000047909.11	chr2	Ankrd16	protein_coding	0.785302	4.64662e-22
ENSMUSG00000029166.14	chr5	Mapre3	protein_coding	0.905204	1.16183e-18
ENSMUSG00000097124.2	chr3	A530020G20Rik	antisense	1.18011	2.98996e-22
ENSMUSG00000000957.11	chr14	Mmp14	protein_coding	0.668292	7.42959e-20
ENSMUSG00000036580.15	chr3	Spg20	protein_coding	0.817158	4.00283e-26
ENSMUSG00000028544.14	chr4	Slc5a9	protein_coding	0.939613	6.55516e-20
ENSMUSG00000022528.8	chr16	Hes1	protein_coding	0.608989	7.85139e-16
ENSMUSG00000027875.12	chr3	Hmgcs2	protein_coding	1.29116	6.04605e-15
ENSMUSG00000025525.12	chrX	Apool	protein_coding	0.703638	1.14859e-26
ENSMUSG00000087687.3	chr8	Pet100	protein_coding	1.07402	1.13042e-16
ENSMUSG00000052131.7	chr6	Akr1b7	protein_coding	0.800498	1.01062e-10
ENSMUSG00000085334.7	chr4	Gm12940	processed_transcript	0.964378	1.01956e-18
ENSMUSG00000060467.4	chr9	Gm10080	processed_pseudogene	0.630055	1.25454e-12
ENSMUSG00000042097.17	chr6	Zfp239	protein_coding	0.785233	2.29137e-38
ENSMUSG00000026222.16	chr1	Sp100	protein_coding	3.96067	2.57951e-39
ENSMUSG00000074179.11	chr9	Gm10639	protein_coding	1.06416	9.00218e-15
ENSMUSG00000062604.11	chr5	Srpk2	protein_coding	0.760137	2.62188e-36
ENSMUSG00000095457.3	chr7	Gm8989	unprocessed_pseudogene	1.06612	3.32737e-07
ENSMUSG00000079184.10	chr14	Mphosph8	protein_coding	0.751604	2.14002e-36
ENSMUSG00000061878.15	chr11	Sphk1	protein_coding	0.673678	2.14464e-09
ENSMUSG00000012519.14	chr8	Mlkl	protein_coding	1.1812	4.23096e-12
ENSMUSG00000057666.18	chr6	Gapdh	protein_coding	0.692666	3.49307e-19
ENSMUSG00000022219.10	chr14	Cideb	protein_coding	0.647511	1.03003e-15
ENSMUSG00000092072.3	chr3	Gm4540	processed_pseudogene	0.693477	3.47398e-09
ENSMUSG00000033453.8	chr9	Adamts15	protein_coding	0.818121	1.37545e-24
ENSMUSG00000038225.15	chr8	Primpol	protein_coding	0.972939	3.03042e-24
ENSMUSG00000042510.7	chr1	AA986860	protein_coding	0.695209	4.92537e-28
ENSMUSG00000101036.1	chrY	Gm28588	antisense	9.50218	1.07419e-64
ENSMUSG00000017778.14	chr13	Cox7c	protein_coding	0.829778	9.85761e-31
ENSMUSG00000034566.10	chr11	Atp5h	protein_coding	0.609084	3.56261e-12
ENSMUSG00000027463.14	chr2	Slc52a3	protein_coding	0.631944	4.04779e-10
ENSMUSG00000030650.18	chr7	Tmc5	protein_coding	0.595496	4.00753e-13
ENSMUSG00000015536.14	chr13	Mocs2	protein_coding	0.60759	4.60294e-17
ENSMUSG00000082691.6	chr6	Dynlt1-ps1	processed_pseudogene	0.606514	4.37875e-14
ENSMUSG00000025466.19	chr7	Fuom	protein_coding	0.728974	8.02929e-23
ENSMUSG00000035637.14	chr4	Grhpr	protein_coding	0.613863	1.0109e-10
ENSMUSG00000018862.11	chr11	Otop3	protein_coding	0.656467	0.00377724
ENSMUSG00000014039.18	chr16	Prdm15	protein_coding	0.714439	1.86129e-22
ENSMUSG00000052776.10	chr5	Oas1a	protein_coding	1.06495	4.45011e-24
ENSMUSG00000104350.1	chr3	Gm38244	TEC	1.34836	8.25012e-12
ENSMUSG00000052085.6	chr19	Dock8	protein_coding	0.639986	1.25722e-15
ENSMUSG00000041895.15	chr11	Wipi1	protein_coding	0.731332	1.09747e-27
ENSMUSG00000046949.16	chr13	Nqo2	protein_coding	0.630133	7.39276e-27
ENSMUSG00000058022.14	chr13	Adtrp	protein_coding	0.608897	4.79604e-12
ENSMUSG00000026965.12	chr2	Anapc2	protein_coding	0.594549	1.52679e-22
ENSMUSG00000043333.12	chr4	Rhbdl2	protein_coding	0.939996	1.22376e-28
ENSMUSG00000022228.14	chr13	Zscan26	protein_coding	0.664732	5.61301e-17
ENSMUSG00000108219.1	chr6	Gm44101	TEC	3.70321	7.81617e-37
ENSMUSG00000025545.10	chr14	Clybl	protein_coding	0.711639	9.34001e-12
ENSMUSG00000027010.16	chr2	Slc25a12	protein_coding	0.674753	4.70313e-20
ENSMUSG00000006567.11	chr8	Atp7b	protein_coding	0.611372	3.36546e-18
ENSMUSG00000060377.4	chr14	Rpl36a-ps1	protein_coding	0.623624	0.00114837
ENSMUSG00000068551.12	chr6	Zfp467	protein_coding	1.37188	2.03878e-21
ENSMUSG00000049313.8	chr9	Sorl1	protein_coding	0.591312	1.15399e-13
ENSMUSG00000057143.15	chr7	Trim12c	protein_coding	1.20025	1.83583e-15
ENSMUSG00000051359.15	chr15	Ncald	protein_coding	1.23106	1.75302e-11
ENSMUSG00000026946.9	chr2	Nmi	protein_coding	0.837125	4.14419e-12
ENSMUSG00000086390.7	chr8	1810019D21Rik	processed_transcript	0.801577	1.55007e-28
ENSMUSG00000037348.15	chr4	Paqr7	protein_coding	1.13251	6.65424e-14
ENSMUSG00000006717.7	chr13	Acot13	protein_coding	0.590127	2.11331e-14
ENSMUSG00000069939.8	chr11	Gm12070	processed_pseudogene	1.99512	2.7025e-26
ENSMUSG00000029575.17	chr5	Mmab	protein_coding	0.602132	9.92624e-24
ENSMUSG00000035239.6	chr7	Neu3	protein_coding	0.646319	9.42387e-12
ENSMUSG00000024426.17	chr17	Atat1	protein_coding	0.889641	4.06435e-11
ENSMUSG00000022197.16	chr15	Pdzd2	protein_coding	1.41695	2.75256e-25
ENSMUSG00000079316.10	chrX	Rab9	protein_coding	0.606472	2.82623e-22
ENSMUSG00000005107.13	chr5	Slc2a9	protein_coding	0.688923	2.06192e-18
ENSMUSG00000028716.15	chr4	Pdzk1ip1	protein_coding	1.71772	1.64757e-09
ENSMUSG00000049502.17	chr16	Dtx3l	protein_coding	0.622209	5.73681e-10
ENSMUSG00000060703.12	chr2	Cd302	protein_coding	0.648474	4.56383e-24
ENSMUSG00000060935.6	chr10	Tmem263	protein_coding	0.625872	1.95247e-20
ENSMUSG00000040978.4	chr11	Gm11992	protein_coding	1.75931	9.63038e-28
ENSMUSG00000035245.12	chr6	Eogt	protein_coding	0.867603	1.93139e-30
ENSMUSG00000026365.15	chr1	Cfh	protein_coding	7.60646	4.9715e-65
ENSMUSG00000056313.5	chr8	Tcim	protein_coding	0.625791	1.25689e-07
ENSMUSG00000036908.16	chr19	Unc93b1	protein_coding	0.815673	1.43488e-31
ENSMUSG00000111080.1	chr10	Gm20300	lincRNA	0.850218	1.9241e-30
ENSMUSG00000051323.16	chrX	Pcdh19	protein_coding	0.973243	4.84625e-09
ENSMUSG00000026944.18	chr2	Abca2	protein_coding	0.808971	2.14378e-28
ENSMUSG00000064215.13	chr12	Ifi27	protein_coding	1.71561	1.47432e-12
ENSMUSG00000037355.14	chr5	Uvssa	protein_coding	0.768575	1.20289e-31
ENSMUSG00000020798.14	chr11	Spns3	protein_coding	2.48761	1.04736e-25
ENSMUSG00000006711.15	chr13	D130043K22Rik	protein_coding	0.726143	2.55027e-27
ENSMUSG00000059554.12	chr10	Ccdc28a	protein_coding	0.748048	6.74707e-32
ENSMUSG00000051977.16	chr17	Prdm9	protein_coding	0.931234	1.0644e-17
ENSMUSG00000051285.17	chr1	Pcmtd1	protein_coding	0.651022	3.01127e-27
ENSMUSG00000057596.13	chr7	Trim30d	protein_coding	0.814575	3.10485e-14
ENSMUSG00000016541.10	chr15	Atxn10	protein_coding	0.970676	1.80525e-19
ENSMUSG00000030805.14	chr7	Stx4a	protein_coding	0.619297	1.37518e-14
ENSMUSG00000037685.15	chr5	Atp8a1	protein_coding	0.608403	8.46341e-11
ENSMUSG00000050530.14	chr2	Fam171a1	protein_coding	0.782996	3.85351e-24
ENSMUSG00000028470.10	chr4	Hint2	protein_coding	0.760171	2.21111e-30
ENSMUSG00000039457.4	chr16	Ppl	protein_coding	0.633876	1.37916e-09
ENSMUSG00000020658.10	chr12	Efr3b	protein_coding	0.863195	5.78109e-28
ENSMUSG00000029167.13	chr5	Ppargc1a	protein_coding	0.657089	6.25126e-09
ENSMUSG00000055862.7	chr10	Izumo4	protein_coding	1.29246	1.51165e-18
ENSMUSG00000041966.18	chr2	Dcaf17	protein_coding	0.600354	1.037e-17
ENSMUSG00000001289.12	chr15	Pfdn5	protein_coding	0.608391	2.24641e-12
ENSMUSG00000021376.11	chr13	Tpmt	protein_coding	0.742791	7.342e-24
ENSMUSG00000101249.1	chr1	Gm29216	unprocessed_pseudogene	1.02216	1.0138e-08
ENSMUSG00000037754.13	chr2	Ppp1r16b	protein_coding	3.01398	7.75815e-39
ENSMUSG00000051098.6	chr13	Mblac2	protein_coding	0.821553	1.45485e-25
ENSMUSG00000057363.12	chr1	Uxs1	protein_coding	0.645289	2.04164e-23
ENSMUSG00000026980.15	chr2	Ly75	protein_coding	0.774763	6.63772e-28
ENSMUSG00000105641.1	chr3	Gm5853	processed_pseudogene	3.87661	5.36551e-37
ENSMUSG00000040380.14	chr14	Cbln3	protein_coding	1.50585	1.00222e-12
ENSMUSG00000028070.7	chr3	Naxe	protein_coding	0.599216	4.35404e-11
ENSMUSG00000117123.1	chr4	AL805899.1	lincRNA	0.884783	3.27183e-25
ENSMUSG00000064348.1	chrM	mt-Tn	Mt_tRNA	1.65405	2.5742e-18
ENSMUSG00000000732.9	chr10	Icosl	protein_coding	0.789484	6.39205e-21
ENSMUSG00000031633.4	chr8	Slc25a4	protein_coding	0.725188	5.0859e-11
ENSMUSG00000022707.16	chr16	Gbe1	protein_coding	0.606233	8.51799e-10
ENSMUSG00000049038.3	chr10	Mterf2	protein_coding	0.963741	1.75251e-12
ENSMUSG00000032842.13	chr17	Abcc10	protein_coding	0.713597	1.1896e-28
ENSMUSG00000086429.9	chr6	Gt(ROSA)26Sor	antisense	0.848067	1.4616e-10
ENSMUSG00000097615.1	chr1	Gm2061	lincRNA	1.32078	1.39609e-11
ENSMUSG00000025289.15	chrX	Prdx4	protein_coding	0.66922	1.15344e-16
ENSMUSG00000086968.8	chr3	4933431E20Rik	antisense	0.645687	1.16197e-14
ENSMUSG00000022014.15	chr14	Epsti1	protein_coding	0.629019	2.70263e-17
ENSMUSG00000069601.14	chr10	Ank3	protein_coding	0.60897	3.28285e-14
ENSMUSG00000037287.15	chr9	Tbcel	protein_coding	0.598376	1.7033e-17
ENSMUSG00000025608.9	chr6	Podxl	protein_coding	0.978859	2.12706e-05
ENSMUSG00000067813.3	chr1	Xkr9	protein_coding	0.618445	2.24838e-20
ENSMUSG00000089635.1	chr3	Gm16559	antisense	1.35309	6.83925e-11
ENSMUSG00000096956.2	chr15	Snhg18	lincRNA	1.2128	9.52061e-11
ENSMUSG00000023861.17	chr17	Mpc1	protein_coding	1.25512	1.37518e-14
ENSMUSG00000030083.11	chr6	Abtb1	protein_coding	0.780447	1.88616e-24
ENSMUSG00000079550.9	chr1	Mpp4	protein_coding	1.21618	1.35807e-19
ENSMUSG00000087165.7	chr11	2010001A14Rik	processed_transcript	1.2801	1.0761e-14
ENSMUSG00000030064.16	chr6	Frmd4b	protein_coding	0.627979	1.27732e-14
ENSMUSG00000056698.11	chr6	Elmod3	protein_coding	0.593646	2.15185e-14
ENSMUSG00000101111.1	chr1	Gm28437	unprocessed_pseudogene	1.31011	2.98441e-19
ENSMUSG00000039007.10	chr15	Cpq	protein_coding	0.87761	1.70793e-16
ENSMUSG00000022244.7	chr15	Amacr	protein_coding	0.69746	7.24036e-29
ENSMUSG00000037499.9	chr1	Nenf	protein_coding	1.49959	7.30205e-12
ENSMUSG00000032565.9	chr9	Nudt16	protein_coding	0.875865	2.95994e-26
ENSMUSG00000089991.2	chr1	Gm16332	unprocessed_pseudogene	5.51886	6.29762e-49
ENSMUSG00000096546.2	chr10	Smlr1	protein_coding	0.683769	1.74928e-27
ENSMUSG00000117257.1	chr17	AC159187.1	processed_pseudogene	0.613486	1.17538e-10
ENSMUSG00000030272.15	chr6	Camk1	protein_coding	0.994317	1.87817e-13
ENSMUSG00000035048.13	chr9	Anapc13	protein_coding	0.602863	1.28799e-07
ENSMUSG00000078784.8	chr3	1810022K09Rik	protein_coding	0.845744	2.17623e-22
ENSMUSG00000020600.13	chr12	Slc7a15	protein_coding	1.25666	4.33943e-14
ENSMUSG00000022261.6	chr15	Sdc2	protein_coding	2.47384	3.59695e-25
ENSMUSG00000044252.18	chr18	Osbpl1a	protein_coding	1.09862	3.45189e-19
ENSMUSG00000099881.1	chr8	2810013P06Rik	bidirectional_promoter_lncRNA	0.716504	8.8953e-23
ENSMUSG00000024906.9	chr19	Mus81	protein_coding	0.665154	3.07854e-23
ENSMUSG00000042429.8	chr1	Adora1	protein_coding	1.03479	1.93797e-05
ENSMUSG00000064358.1	chrM	mt-Co3	protein_coding	0.965741	1.11522e-08
ENSMUSG00000031169.13	chrX	Porcn	protein_coding	1.32877	5.29355e-20
ENSMUSG00000064349.1	chrM	mt-Tc	Mt_tRNA	1.51028	3.57829e-08
ENSMUSG00000025498.15	chr7	Irf7	protein_coding	0.732979	8.33346e-14
ENSMUSG00000066861.14	chr5	Oas1g	protein_coding	1.29223	2.85197e-10
ENSMUSG00000090086.7	chr5	AI480526	lincRNA	0.837264	1.19779e-12
ENSMUSG00000055401.14	chr4	Fbxo6	protein_coding	0.618984	2.21237e-15
ENSMUSG00000020069.16	chr10	Hnrnph3	protein_coding	0.619416	1.33439e-16
ENSMUSG00000028003.6	chr3	Lrat	protein_coding	0.896222	4.88436e-13
ENSMUSG00000031641.14	chr8	Cbr4	protein_coding	0.735221	2.14342e-24
ENSMUSG00000100862.1	chr1	Gm10925	unprocessed_pseudogene	0.827884	2.85197e-10
ENSMUSG00000084098.1	chr2	Gm13422	processed_pseudogene	0.817514	2.45844e-21
ENSMUSG00000059631.6	chr5	1500035N22Rik	lincRNA	0.831971	1.3328e-06
ENSMUSG00000040811.15	chr7	Eml2	protein_coding	0.741024	1.25973e-12
ENSMUSG00000050668.10	chr17	Gpatch11	protein_coding	0.676971	2.36156e-25
ENSMUSG00000045282.7	chr7	Tmem86b	protein_coding	0.703181	4.28954e-13
ENSMUSG00000038527.9	chr6	C1rl	protein_coding	0.846127	1.73049e-13
ENSMUSG00000034579.17	chr11	Pla2g3	protein_coding	1.68321	3.87752e-12
ENSMUSG00000102070.1	chr1	Gm28661	unprocessed_pseudogene	0.997091	2.77781e-11
ENSMUSG00000029016.13	chr4	Clcn6	protein_coding	0.7334	9.37703e-18
ENSMUSG00000038286.11	chr13	Bphl	protein_coding	0.687515	2.99699e-23
ENSMUSG00000031478.16	chr8	Nek3	protein_coding	0.746746	8.01669e-22
ENSMUSG00000038564.11	chr5	Ift172	protein_coding	0.806682	6.00865e-18
ENSMUSG00000046262.14	chr4	C87977	protein_coding	0.615347	1.10986e-10
ENSMUSG00000028969.10	chr5	Cdk5	protein_coding	0.59095	2.66636e-17
ENSMUSG00000031805.17	chr8	Jak3	protein_coding	1.48691	2.73206e-23
ENSMUSG00000060680.2	chr14	Gm8894	processed_pseudogene	0.832751	2.12362e-15
ENSMUSG00000040280.10	chr10	Ndufa4l2	protein_coding	1.17149	0.00028034
ENSMUSG00000027667.13	chr3	Zfp639	protein_coding	0.597018	5.23683e-22
ENSMUSG00000072407.4	chr10	Gm6419	processed_pseudogene	0.70487	1.18972e-19
ENSMUSG00000030815.11	chr7	Phkg2	protein_coding	0.6888	4.26687e-14
ENSMUSG00000047215.14	chr5	Rpl9	protein_coding	0.645888	8.28392e-15
ENSMUSG00000037894.13	chr3	H2afz	protein_coding	0.592438	1.08979e-06
ENSMUSG00000040717.6	chr14	Il17rd	protein_coding	0.742261	5.53505e-08
ENSMUSG00000057103.10	chr6	Nat8f1	protein_coding	0.751873	1.41558e-09
ENSMUSG00000097589.9	chr14	Dleu2	processed_transcript	0.906605	1.02368e-13
ENSMUSG00000021241.7	chr12	Isca2	protein_coding	0.599581	2.30391e-09
ENSMUSG00000026102.9	chr1	Inpp1	protein_coding	1.35568	1.33486e-15
ENSMUSG00000043461.13	chr3	Sptssb	protein_coding	1.36647	1.26821e-14
ENSMUSG00000051065.9	chr16	Mb21d2	protein_coding	0.852808	6.30478e-07
ENSMUSG00000062526.3	chr18	Mppe1	protein_coding	1.1033	4.38769e-11
ENSMUSG00000057604.9	chr6	Lmcd1	protein_coding	0.861935	6.43049e-08
ENSMUSG00000085957.4	chr5	Syna	protein_coding	0.727355	1.79579e-09
ENSMUSG00000039765.15	chr5	Cc2d2a	protein_coding	1.18569	5.76038e-22
ENSMUSG00000040296.15	chr4	Ddx58	protein_coding	0.625624	5.97583e-22
ENSMUSG00000095105.2	chr13	Edaradd	protein_coding	2.61458	4.85897e-23
ENSMUSG00000014554.13	chr6	Dguok	protein_coding	0.688817	2.84459e-16
ENSMUSG00000090019.5	chr6	Gimap1	protein_coding	0.771722	3.44069e-06
ENSMUSG00000023571.4	chr4	C1qtnf12	protein_coding	0.763946	5.66058e-08
ENSMUSG00000023827.8	chr17	Agpat4	protein_coding	1.1675	3.85894e-13
ENSMUSG00000030790.15	chr7	Adm	protein_coding	0.70116	2.05319e-08
ENSMUSG00000022679.13	chr16	Mpv17l	protein_coding	0.594009	2.07677e-07
ENSMUSG00000050270.12	chr11	Tmem220	protein_coding	0.990108	8.91826e-10
ENSMUSG00000032808.2	chr19	Cyp2c38	protein_coding	0.622687	1.31896e-05
ENSMUSG00000024338.14	chr17	Psmb8	protein_coding	1.7805	4.17094e-11
ENSMUSG00000062646.12	chr2	Ganc	protein_coding	0.654476	6.62919e-22
ENSMUSG00000037003.16	chr15	Tns2	protein_coding	0.684837	8.66247e-10
ENSMUSG00000032398.7	chr9	Snapc5	protein_coding	0.591321	1.06685e-14
ENSMUSG00000059058.7	chr1	Tma7-ps	processed_pseudogene	0.666276	1.05814e-16
ENSMUSG00000097042.2	chr8	Gm17491	sense_intronic	0.819639	1.04122e-09
ENSMUSG00000028957.12	chr4	Per3	protein_coding	0.668023	1.61182e-19
ENSMUSG00000042249.11	chr5	Grk3	protein_coding	1.0261	4.12236e-08
ENSMUSG00000005677.14	chr1	Nr1i3	protein_coding	0.666318	5.47442e-20
ENSMUSG00000039347.7	chr6	Atp6v0e2	protein_coding	0.714271	1.3409e-07
ENSMUSG00000064354.1	chrM	mt-Co2	protein_coding	0.793453	4.05823e-05
ENSMUSG00000004187.11	chr15	Kifc2	protein_coding	0.739096	1.71653e-06
ENSMUSG00000036526.8	chr5	Card11	protein_coding	0.718312	1.55486e-19
ENSMUSG00000056383.10	chr7	AI987944	protein_coding	0.645583	2.76364e-20
ENSMUSG00000037568.12	chr1	Vash2	protein_coding	1.39987	2.25946e-14
ENSMUSG00000002325.15	chr14	Irf9	protein_coding	0.607434	1.12279e-08
ENSMUSG00000020309.6	chr11	Chac2	protein_coding	0.614322	3.6865e-13
ENSMUSG00000031534.15	chr8	Smim19	protein_coding	0.800857	2.25946e-14
ENSMUSG00000034007.10	chr9	Scaper	protein_coding	0.741616	1.64835e-12
ENSMUSG00000006850.7	chr18	Tmco6	protein_coding	0.688219	1.43846e-14
ENSMUSG00000025008.15	chr19	Tctn3	protein_coding	1.07069	3.66711e-12
ENSMUSG00000031340.8	chrX	Gabre	protein_coding	0.94425	5.991e-11
ENSMUSG00000022217.14	chr14	Emc9	protein_coding	0.799247	6.27462e-13
ENSMUSG00000000489.7	chr15	Pdgfb	protein_coding	1.12929	1.768e-09
ENSMUSG00000061981.14	chr11	Flot2	protein_coding	0.642375	4.11909e-15
ENSMUSG00000045667.14	chr11	Smtnl2	protein_coding	0.688122	1.27964e-08
ENSMUSG00000079083.3	chr9	Jrkl	protein_coding	0.665418	2.56216e-08
ENSMUSG00000037225.13	chr3	Fgf2	protein_coding	2.06968	1.61251e-21
ENSMUSG00000026525.9	chr1	Opn3	protein_coding	0.826594	1.55258e-05
ENSMUSG00000087528.1	chr2	9830144P21Rik	processed_transcript	1.25775	7.18334e-06
ENSMUSG00000032320.7	chr9	Rcn2	protein_coding	0.669968	7.70652e-11
ENSMUSG00000004896.16	chr3	Rrnad1	protein_coding	0.661628	7.02927e-18
ENSMUSG00000037628.10	chr14	Cdkn3	protein_coding	0.631207	2.42318e-09
ENSMUSG00000051550.10	chr7	Zfp579	protein_coding	0.741847	2.25268e-11
ENSMUSG00000024462.17	chr17	Gabbr1	protein_coding	1.14841	3.55938e-08
ENSMUSG00000074749.10	chr2	Kiz	protein_coding	0.880045	1.22318e-14
ENSMUSG00000046753.10	chr14	Ccdc66	protein_coding	0.70396	2.6711e-12
ENSMUSG00000021951.6	chr14	Eef1akmt1	protein_coding	0.762198	3.76526e-08
ENSMUSG00000071506.3	chr6	Tmem139	protein_coding	0.739776	5.08069e-12
ENSMUSG00000015085.8	chr2	Entpd2	protein_coding	0.638709	2.23864e-08
ENSMUSG00000072893.12	chr11	4933439C10Rik	processed_transcript	0.981392	1.02627e-10
ENSMUSG00000083757.2	chr4	Rps15a-ps4	transcribed_processed_pseudogene	1.22053	4.37675e-10
ENSMUSG00000027698.14	chr3	Nceh1	protein_coding	0.756007	3.45017e-13
ENSMUSG00000021003.10	chr12	Galc	protein_coding	0.632639	2.66445e-14
ENSMUSG00000058443.5	chr9	Rpl10-ps3	protein_coding	0.936531	2.48404e-05
ENSMUSG00000023055.10	chr15	Calcoco1	protein_coding	0.611458	1.6447e-15
ENSMUSG00000018381.15	chr11	Abi3	protein_coding	0.967708	1.02069e-08
ENSMUSG00000084174.3	chr7	Sycn	protein_coding	2.87192	6.81277e-25
ENSMUSG00000023963.10	chr17	Cyp39a1	protein_coding	0.699797	1.16389e-17
ENSMUSG00000099876.1	chrY	Gm29650	lincRNA	8.91554	2.62577e-52
ENSMUSG00000043923.8	chr9	Ccdc84	protein_coding	0.587091	4.69521e-13
ENSMUSG00000074653.10	chr3	Lrrc31	protein_coding	0.849328	1.19907e-11
ENSMUSG00000028295.14	chr4	Smim8	protein_coding	0.727398	1.48771e-12
ENSMUSG00000054894.6	chr12	Atp5s	protein_coding	0.703845	2.65295e-14
ENSMUSG00000035868.9	chr17	Zfp983	protein_coding	1.11868	1.0122e-09
ENSMUSG00000068742.11	chr2	Cry2	protein_coding	0.666837	1.47222e-15
ENSMUSG00000063488.6	chr9	Zkscan7	protein_coding	0.712609	1.76737e-11
ENSMUSG00000031521.5	chr8	Aga	protein_coding	0.642333	2.57774e-10
ENSMUSG00000086826.1	chr11	Gm11739	antisense	1.78581	2.90489e-17
ENSMUSG00000022971.18	chr16	Ifnar2	protein_coding	0.982452	8.04269e-13
ENSMUSG00000029168.14	chr5	Dpysl5	protein_coding	1.41962	5.89682e-12
ENSMUSG00000031441.15	chr8	Atp11a	protein_coding	0.771026	1.16827e-07
ENSMUSG00000024352.11	chr18	Spata24	protein_coding	1.36017	3.54227e-12
ENSMUSG00000019689.4	chr6	Fmc1	protein_coding	0.662476	1.06772e-07
ENSMUSG00000070390.12	chr11	Nlrp1b	protein_coding	0.759474	1.45925e-13
ENSMUSG00000044681.19	chr5	Cnpy1	protein_coding	1.51207	8.31637e-07
ENSMUSG00000097061.2	chr12	9330151L19Rik	bidirectional_promoter_lncRNA	1.03269	2.21426e-12
ENSMUSG00000063672.7	chr8	Nkx6-3	protein_coding	1.32063	0.000329623
ENSMUSG00000027339.15	chr2	Rassf2	protein_coding	1.10859	4.17502e-09
ENSMUSG00000073000.3	chr12	Gm10451	lincRNA	0.679591	0.000813755
ENSMUSG00000027428.9	chr2	Rbbp9	protein_coding	0.596004	3.30389e-11
ENSMUSG00000060224.3	chr19	Pyroxd2	protein_coding	1.58356	7.0312e-10
ENSMUSG00000028329.13	chr4	Xpa	protein_coding	0.69162	1.92995e-14
ENSMUSG00000101599.1	chr1	Gm20342	lincRNA	0.971048	1.47664e-06
ENSMUSG00000097059.1	chr13	Fam120aos	lincRNA	0.716069	4.95086e-10
ENSMUSG00000021619.6	chr13	Atg10	protein_coding	1.45047	7.46213e-11
ENSMUSG00000015396.4	chr13	Cd83	protein_coding	1.00211	6.94843e-11
ENSMUSG00000032122.15	chr9	Slc37a2	protein_coding	1.4772	6.97441e-16
ENSMUSG00000113800.1	chr12	2210039B01Rik	lincRNA	1.13279	2.00853e-12
ENSMUSG00000040189.17	chr7	Ccdc114	protein_coding	1.7088	8.34141e-16
ENSMUSG00000071176.10	chr8	Arhgef10	protein_coding	1.903	1.35835e-18
ENSMUSG00000017868.16	chr2	Sgk2	protein_coding	0.616662	0.000145016
ENSMUSG00000001288.15	chr15	Rarg	protein_coding	0.610462	0.00237379
ENSMUSG00000097081.1	chr12	Gm10425	antisense	1.13169	2.3288e-10
ENSMUSG00000050721.9	chr9	Plekho2	protein_coding	0.949452	0.00358283
ENSMUSG00000041849.7	chr15	Card6	protein_coding	0.649905	3.78145e-09
ENSMUSG00000019763.11	chr10	Rmnd1	protein_coding	0.633664	4.15828e-13
ENSMUSG00000023328.14	chr5	Ache	protein_coding	1.10041	2.46156e-09
ENSMUSG00000039531.8	chr10	Zup1	protein_coding	0.745716	6.73931e-13
ENSMUSG00000034429.15	chr15	Zfp707	protein_coding	0.646461	2.37002e-11
ENSMUSG00000019832.5	chr10	Rab32	protein_coding	0.621504	2.24237e-10
ENSMUSG00000042675.15	chr7	Ypel3	protein_coding	0.616446	7.29032e-07
ENSMUSG00000100280.2	chr1	Gm28417	processed_transcript	1.56384	3.03607e-15
ENSMUSG00000030319.8	chr6	Cand2	protein_coding	0.694294	8.34765e-12
ENSMUSG00000026095.15	chr1	Asnsd1	protein_coding	0.653882	5.95824e-09
ENSMUSG00000023868.17	chr17	Pde10a	protein_coding	4.12513	2.59491e-24
ENSMUSG00000033111.16	chr14	3830406C13Rik	protein_coding	0.650939	8.75248e-08
ENSMUSG00000066072.13	chr4	Cyp4a10	protein_coding	4.47622	2.34314e-41
ENSMUSG00000023961.16	chr17	Enpp4	protein_coding	0.777782	1.75763e-07
ENSMUSG00000073968.4	chr7	Trim68	protein_coding	1.15884	7.94899e-11
ENSMUSG00000070737.10	chr4	Tmem35b	protein_coding	0.902589	1.0642e-11
ENSMUSG00000034795.14	chr14	Ccdc122	protein_coding	1.1369	1.87291e-06
ENSMUSG00000031958.16	chr8	Ldhd	protein_coding	0.819806	0.000151124
ENSMUSG00000097673.1	chr5	Gm26608	lincRNA	1.24267	5.93878e-14
ENSMUSG00000058905.5	chr5	Gm10051	processed_pseudogene	0.732784	0.0341
ENSMUSG00000024592.15	chr18	C330018D20Rik	protein_coding	0.605134	4.04325e-09
ENSMUSG00000018372.13	chr11	Cep95	protein_coding	0.63767	6.25455e-08
ENSMUSG00000041096.13	chrX	Tspyl2	protein_coding	0.691209	7.71945e-10
ENSMUSG00000059291.15	chr4	Rpl11	protein_coding	0.64456	2.3516e-06
ENSMUSG00000078967.5	chr8	Gm3272	processed_pseudogene	3.27002	2.81102e-09
ENSMUSG00000032333.6	chr9	Stoml1	protein_coding	0.843582	8.38272e-11
ENSMUSG00000039307.16	chr11	Hexdc	protein_coding	0.605252	3.0892e-14
ENSMUSG00000095193.2	chr17	Gm20939	lincRNA	0.7011	8.91627e-10
ENSMUSG00000110060.1	chr7	Gm9860	TEC	1.02027	2.95037e-05
ENSMUSG00000041653.5	chr15	Pnpla3	protein_coding	4.83198	7.72807e-43
ENSMUSG00000097203.2	chr8	4732419C18Rik	lincRNA	1.60828	5.32749e-17
ENSMUSG00000035107.13	chr16	Dcbld2	protein_coding	0.59193	0.000139099
ENSMUSG00000087060.7	chr11	Eldr	processed_transcript	0.831639	1.66366e-11
ENSMUSG00000026544.6	chr1	Dusp23	protein_coding	0.983574	6.27421e-08
ENSMUSG00000064357.1	chrM	mt-Atp6	protein_coding	0.69709	2.48157e-05
ENSMUSG00000086952.1	chr4	Gm12596	lincRNA	1.33803	2.50827e-10
ENSMUSG00000013701.13	chr14	Timm23	protein_coding	0.618984	5.78318e-12
ENSMUSG00000097048.7	chr6	1600020E01Rik	antisense	0.699966	2.3769e-07
ENSMUSG00000038122.9	chr10	Tbc1d32	protein_coding	0.706797	1.95147e-07
ENSMUSG00000078964.2	chr8	Ces1b	protein_coding	1.12485	2.36734e-10
ENSMUSG00000085028.2	chr2	Slc2a4rg-ps	transcribed_unitary_pseudogene	0.742803	9.10386e-07
ENSMUSG00000094989.1	chr13	Rpl9-ps4	processed_pseudogene	0.600175	2.48673e-08
ENSMUSG00000027078.14	chr2	Ube2l6	protein_coding	0.617227	2.00423e-07
ENSMUSG00000083670.1	chrX	Gm6829	processed_pseudogene	0.652344	3.17897e-12
ENSMUSG00000040985.13	chr11	Sun3	protein_coding	2.36808	1.96201e-20
ENSMUSG00000042766.17	chr3	Trim46	protein_coding	1.07824	4.60915e-08
ENSMUSG00000078920.3	chr11	Ifi47	protein_coding	2.13736	9.3471e-19
ENSMUSG00000051319.6	chr2	Mtln	protein_coding	0.641546	8.49379e-05
ENSMUSG00000074170.5	chr7	Plekhf1	protein_coding	0.81429	0.000108234
ENSMUSG00000047810.8	chr19	Ccdc88b	protein_coding	0.941094	0.000330773
ENSMUSG00000036027.11	chr9	1810046K07Rik	protein_coding	0.89489	4.77172e-08
ENSMUSG00000037321.17	chr17	Tap1	protein_coding	0.653249	3.03079e-07
ENSMUSG00000050957.4	chr19	Insl6	protein_coding	0.69387	6.68581e-06
ENSMUSG00000019944.14	chr10	Rhobtb1	protein_coding	2.08566	1.25489e-10
ENSMUSG00000079427.10	chr9	Mthfsl	protein_coding	0.797226	8.33889e-05
ENSMUSG00000039063.5	chr2	Echdc3	protein_coding	2.02498	3.88875e-12
ENSMUSG00000091337.3	chr2	Eid1	protein_coding	0.710276	3.20883e-06
ENSMUSG00000106838.1	chr5	1810017P11Rik	TEC	1.65133	8.33181e-10
ENSMUSG00000081277.1	chr13	Gm15285	processed_pseudogene	1.13553	2.89908e-11
ENSMUSG00000032579.14	chr9	Hemk1	protein_coding	1.14754	1.1497e-07
ENSMUSG00000064140.3	chr13	Trim38	protein_coding	1.15532	1.62538e-06
ENSMUSG00000042408.13	chr4	Zmym6	protein_coding	0.628075	3.18486e-07
ENSMUSG00000032875.8	chr7	Arhgef17	protein_coding	1.02832	1.71045e-08
ENSMUSG00000021974.15	chr14	Fgf9	protein_coding	1.83849	6.97671e-14
ENSMUSG00000026495.8	chr1	Efcab2	protein_coding	0.939826	1.45865e-06
ENSMUSG00000027550.14	chr3	Lrrcc1	protein_coding	0.615133	3.03257e-06
ENSMUSG00000020101.14	chr10	Vsir	protein_coding	1.75148	4.3706e-08
ENSMUSG00000073414.8	chr17	Mpig6b	protein_coding	1.9902	3.35308e-18
ENSMUSG00000043633.6	chr4	Fam221b	protein_coding	0.635531	0.000537922
ENSMUSG00000003378.9	chr7	Grik5	protein_coding	1.52752	1.44996e-11
ENSMUSG00000023206.16	chr2	Il15ra	protein_coding	0.717934	5.69306e-06
ENSMUSG00000039246.8	chr1	Lyplal1	protein_coding	1.4617	1.47289e-14
ENSMUSG00000078919.10	chr2	Dpm1	protein_coding	0.979646	4.10799e-09
ENSMUSG00000034275.18	chr9	Igsf9b	protein_coding	0.650997	0.000529742
ENSMUSG00000086213.2	chr19	A330040F15Rik	processed_transcript	1.67625	5.78318e-12
ENSMUSG00000062198.5	chr12	2700097O09Rik	protein_coding	0.622409	1.44818e-10
ENSMUSG00000115867.1	chr15	Gm17753	lincRNA	0.718527	0.00169474
ENSMUSG00000073633.9	chr1	Fbxo36	protein_coding	0.861045	1.0927e-07
ENSMUSG00000044062.7	chr12	Plekhd1os	antisense	1.65832	2.72635e-17
ENSMUSG00000101031.1	chr19	Ms4a12	protein_coding	0.599855	1.536e-06
ENSMUSG00000117485.1	chr17	AC132455.2	lincRNA	0.65267	7.21529e-08
ENSMUSG00000042851.17	chr2	Zc3h6	protein_coding	0.671281	7.4332e-05
ENSMUSG00000022820.4	chr16	Ndufb4	protein_coding	0.863468	0.000178924
ENSMUSG00000067928.6	chr17	Zfp760	protein_coding	0.880378	1.18337e-05
ENSMUSG00000047394.8	chr15	Odf3b	protein_coding	1.11953	1.92444e-09
ENSMUSG00000039814.15	chr8	Xkr5	protein_coding	1.38172	1.09759e-13
ENSMUSG00000006241.16	chr9	Ccdc159	protein_coding	1.70206	6.5567e-16
ENSMUSG00000106352.4	chr5	5033403H07Rik	processed_transcript	4.63719	1.60038e-36
ENSMUSG00000055897.13	chr2	Ppp4r1l-ps	transcribed_unprocessed_pseudogene	0.65485	2.61434e-09
ENSMUSG00000108961.1	chr8	Gm32540	lincRNA	1.26426	4.73345e-08
ENSMUSG00000063652.10	chr11	Slc22a21	protein_coding	0.754801	1.36755e-06
ENSMUSG00000042293.8	chr9	Gm5617	protein_coding	1.19188	4.21557e-09
ENSMUSG00000035713.15	chr7	Usp35	protein_coding	0.726783	0.00162917
ENSMUSG00000056899.10	chr12	Immp2l	protein_coding	0.675973	6.45825e-07
ENSMUSG00000024863.5	chr19	Mbl2	protein_coding	1.72847	1.03049e-13
ENSMUSG00000027860.15	chr3	Vangl1	protein_coding	0.634583	0.000268133
ENSMUSG00000024778.12	chr19	Fas	protein_coding	0.602405	7.82271e-06
ENSMUSG00000024423.6	chr18	Impact	protein_coding	0.646492	2.79122e-08
ENSMUSG00000059482.15	chr4	2610301B20Rik	protein_coding	0.803772	6.7583e-10
ENSMUSG00000101655.1	chr6	2310040G24Rik	lincRNA	0.824371	3.90119e-06
ENSMUSG00000089810.1	chr9	Gm16536	antisense	0.847623	1.95821e-10
ENSMUSG00000034949.18	chr10	Zfr2	protein_coding	0.915288	4.11266e-08
ENSMUSG00000017830.15	chr11	Dhx58	protein_coding	1.45453	2.06662e-13
ENSMUSG00000034799.16	chr8	Unc13a	protein_coding	0.920682	7.47481e-05
ENSMUSG00000082585.3	chr15	Gm15387	processed_pseudogene	1.0865	2.3118e-07
ENSMUSG00000007867.9	chr12	Ift43	protein_coding	0.654088	5.57316e-08
ENSMUSG00000032298.13	chr9	Neil1	protein_coding	0.668587	4.02573e-09
ENSMUSG00000084911.1	chr9	Gm16185	antisense	1.09296	5.31638e-08
ENSMUSG00000038010.9	chr10	Ccdc138	protein_coding	0.726003	9.62603e-09
ENSMUSG00000027961.7	chr3	Lrrc39	protein_coding	1.19786	0.000120836
ENSMUSG00000059326.6	chr19	Csf2ra	protein_coding	0.612854	5.22302e-06
ENSMUSG00000061046.9	chr17	Haghl	protein_coding	0.689428	2.93912e-06
ENSMUSG00000032807.5	chr11	Alox12b	protein_coding	1.74885	1.24986e-06
ENSMUSG00000070563.6	chr7	Spaca4	protein_coding	0.929553	1.09394e-06
ENSMUSG00000020070.18	chr10	Rufy2	protein_coding	0.67716	2.67664e-08
ENSMUSG00000081455.1	chr11	Hmgb1-ps3	processed_pseudogene	4.57269	4.28533e-27
ENSMUSG00000060613.10	chr19	Cyp2c70	protein_coding	1.69226	1.38275e-08
ENSMUSG00000037816.10	chr13	Fbxw17	protein_coding	0.83706	8.32805e-06
ENSMUSG00000086844.1	chr7	B230206H07Rik	processed_transcript	0.933562	0.000246344
ENSMUSG00000044676.10	chr8	Zfp612	protein_coding	0.63863	1.07595e-07
ENSMUSG00000037605.16	chr5	Adgrl3	protein_coding	1.8794	1.78509e-16
ENSMUSG00000113204.1	chr13	Gm46430	lincRNA	0.802896	4.95241e-07
ENSMUSG00000028262.13	chr3	Clca3a2	protein_coding	0.615901	4.93983e-06
ENSMUSG00000027016.17	chr2	Zfp385b	protein_coding	3.42984	1.5798e-26
ENSMUSG00000094806.2	chr15	Cyp2d10	protein_coding	0.668529	0.00805833
ENSMUSG00000026632.17	chr1	Tatdn3	protein_coding	0.927601	7.32139e-07
ENSMUSG00000063646.18	chr5	Jakmip1	protein_coding	0.661017	1.67289e-06
ENSMUSG00000051705.13	chr9	Senp8	protein_coding	0.631754	5.54403e-07
ENSMUSG00000097184.2	chr16	4632428C04Rik	lincRNA	2.06686	3.72954e-18
ENSMUSG00000079339.6	chr19	Ifit1bl1	protein_coding	0.590396	5.73519e-05
ENSMUSG00000081164.1	chrX	Gm8722	processed_pseudogene	0.827287	6.1205e-05
ENSMUSG00000037049.9	chr7	Smpd1	protein_coding	0.612661	8.05862e-05
ENSMUSG00000098104.1	chr1	Gm6085	processed_pseudogene	0.752143	5.18179e-05
ENSMUSG00000033644.5	chr14	Piwil2	protein_coding	1.6817	9.81322e-12
ENSMUSG00000042770.8	chr6	Hebp1	protein_coding	0.82751	3.49835e-06
ENSMUSG00000038717.8	chr9	Atp5l	protein_coding	0.690664	1.44914e-06
ENSMUSG00000022236.10	chr15	Ropn1l	protein_coding	2.53	4.16194e-23
ENSMUSG00000087222.1	chr2	E030042O20Rik	processed_transcript	0.8575	4.24102e-06
ENSMUSG00000072770.9	chr6	Acrbp	protein_coding	1.36994	2.1249e-07
ENSMUSG00000102615.1	chr8	Gm37844	TEC	1.1091	7.04383e-07
ENSMUSG00000078184.1	chr1	Rbm8a2	protein_coding	0.759494	8.70933e-06
ENSMUSG00000033460.14	chrX	Armcx1	protein_coding	1.18776	1.06295e-08
ENSMUSG00000054708.17	chr10	Ankrd24	protein_coding	0.838835	9.09526e-09
ENSMUSG00000032607.12	chr9	Amt	protein_coding	0.937027	5.52217e-06
ENSMUSG00000062007.13	chr8	Hsh2d	protein_coding	0.672061	0.000426481
ENSMUSG00000079414.3	chr17	Gm11110	lincRNA	1.10257	2.04863e-09
ENSMUSG00000030930.14	chr7	Chst15	protein_coding	1.13662	1.68036e-06
ENSMUSG00000055493.4	chr10	Epm2a	protein_coding	1.33786	3.01006e-12
ENSMUSG00000097750.2	chr7	Gm4673	antisense	0.645676	0.000152339
ENSMUSG00000020331.9	chr10	Hcn2	protein_coding	0.819808	9.47319e-10
ENSMUSG00000093805.7	chr1	Gal3st2b	protein_coding	0.645875	0.000228024
ENSMUSG00000049154.11	chr11	Fam183b	protein_coding	1.37117	9.20439e-11
ENSMUSG00000090083.11	chr17	Rnf8	protein_coding	0.683797	6.43047e-05
ENSMUSG00000056529.7	chr4	Ptafr	protein_coding	1.46319	8.4778e-09
ENSMUSG00000114576.1	chr13	Naip3-ps1	unprocessed_pseudogene	0.804999	3.87555e-06
ENSMUSG00000002980.14	chr7	Bcam	protein_coding	0.630655	3.86846e-05
ENSMUSG00000085882.1	chr11	2610507I01Rik	processed_transcript	0.684943	2.15631e-08
ENSMUSG00000018012.11	chr11	Rac3	protein_coding	0.718853	3.15555e-07
ENSMUSG00000097503.2	chr1	3110045C21Rik	antisense	1.12034	4.14781e-11
ENSMUSG00000059461.7	chrX	Gm7331	processed_pseudogene	0.749494	0.000133473
ENSMUSG00000021803.10	chr14	Cdhr1	protein_coding	1.26928	3.67896e-06
ENSMUSG00000112693.1	chr19	Gm5512	transcribed_unprocessed_pseudogene	0.651422	3.1017e-07
ENSMUSG00000002486.15	chr5	Tchp	protein_coding	0.679187	1.26662e-05
ENSMUSG00000021136.13	chr12	Smoc1	protein_coding	0.844729	0.00119473
ENSMUSG00000054169.7	chr7	Ceacam10	protein_coding	1.01841	1.90565e-10
ENSMUSG00000038195.6	chr11	Rilp	protein_coding	0.657819	0.00013086
ENSMUSG00000033906.5	chrX	Zdhhc15	protein_coding	0.92562	8.17484e-06
ENSMUSG00000014075.15	chr16	Tctex1d2	protein_coding	1.09122	3.65847e-08
ENSMUSG00000037169.15	chr12	Mycn	protein_coding	0.773792	4.61099e-06
ENSMUSG00000025197.9	chr19	Cyp2c23	protein_coding	0.834864	1.07315e-06
ENSMUSG00000053291.15	chr7	Rab4b	protein_coding	1.1664	4.15613e-07
ENSMUSG00000111282.1	chr9	Gm47528	TEC	1.42774	1.4996e-05
ENSMUSG00000040350.16	chr11	Trim7	protein_coding	0.975009	1.39906e-06
ENSMUSG00000003949.16	chr11	Hlf	protein_coding	1.64544	5.771e-12
ENSMUSG00000086938.8	chr19	4930481A15Rik	antisense	0.921894	1.49935e-05
ENSMUSG00000085421.1	chr11	4732490B19Rik	lincRNA	1.82604	7.85139e-16
ENSMUSG00000055692.21	chr16	Tmem191c	protein_coding	1.16001	3.57898e-08
ENSMUSG00000050288.6	chr11	Fzd2	protein_coding	0.734373	5.40939e-07
ENSMUSG00000114500.1	chr14	Gm8983	processed_pseudogene	0.661375	0.00011494
ENSMUSG00000028218.19	chr4	Fam92a	protein_coding	1.01461	4.18401e-07
ENSMUSG00000101641.1	chr3	Gm29560	TEC	1.82622	1.14882e-15
ENSMUSG00000030032.12	chr6	Wdr54	protein_coding	0.888167	1.23329e-06
ENSMUSG00000064036.15	chr18	Mro	protein_coding	0.806496	9.60747e-06
ENSMUSG00000047528.13	chr1	Als2cr12	protein_coding	0.726357	0.00237356
ENSMUSG00000057359.7	chr3	Gm17494	processed_transcript	0.882097	0.000756516
ENSMUSG00000024600.8	chr18	Slc27a6	protein_coding	1.36969	5.21614e-07
ENSMUSG00000081855.4	chr5	Rpl17-ps5	processed_pseudogene	0.709826	3.84729e-05
ENSMUSG00000043833.6	chr5	2900005J15Rik	processed_transcript	1.13924	1.43897e-07
ENSMUSG00000087142.7	chr4	Gm12454	antisense	0.795978	1.85638e-05
ENSMUSG00000097924.2	chr6	A730020E08Rik	bidirectional_promoter_lncRNA	0.625325	7.32529e-07
ENSMUSG00000027165.16	chr2	B230118H07Rik	protein_coding	0.860294	1.91628e-06
ENSMUSG00000103183.1	chr4	Gm37090	TEC	1.87682	6.82829e-14
ENSMUSG00000073409.12	chr17	H2-Q6	protein_coding	1.3925	1.92877e-08
ENSMUSG00000089697.1	chr17	Gm15947	antisense	1.01179	3.92918e-06
ENSMUSG00000070332.4	chr11	Trim80	protein_coding	1.48111	1.01753e-10
ENSMUSG00000063683.12	chr19	Glyat	protein_coding	2.72308	1.23295e-21
ENSMUSG00000055172.10	chr6	C1ra	protein_coding	1.66034	5.89065e-09
ENSMUSG00000037942.5	chr1	Crp	protein_coding	3.7319	3.37313e-11
ENSMUSG00000018378.13	chr11	Cuedc1	protein_coding	1.00051	1.43377e-07
ENSMUSG00000037738.11	chr8	Nek5	protein_coding	0.978987	5.55159e-05
ENSMUSG00000073405.6	chr17	H2-T-ps	unprocessed_pseudogene	1.89658	1.33486e-15
ENSMUSG00000103839.1	chr1	Gm37607	TEC	1.59724	1.03066e-10
ENSMUSG00000036242.15	chr14	Armh4	protein_coding	3.04169	3.40624e-23
ENSMUSG00000105100.1	chr11	Gm44349	miRNA	1.28782	2.66501e-08
ENSMUSG00000111291.1	chr9	Gm48604	lincRNA	0.715733	1.03088e-05
ENSMUSG00000105135.1	chr3	Gm43667	TEC	0.675615	0.00075747
ENSMUSG00000110129.1	chr8	Gm45453	TEC	0.775517	1.3551e-07
ENSMUSG00000078586.3	chr11	Gm11735	unprocessed_pseudogene	0.733652	0.000321056
ENSMUSG00000031712.10	chr8	Il15	protein_coding	0.587577	9.54929e-05
ENSMUSG00000029923.4	chr6	Rab19	protein_coding	0.693194	7.73916e-06
ENSMUSG00000034892.8	chr12	Rps29	protein_coding	0.938563	1.32351e-09
ENSMUSG00000064356.3	chrM	mt-Atp8	protein_coding	1.32473	9.09154e-05
ENSMUSG00000019845.8	chr10	Tube1	protein_coding	0.585819	0.000746482
ENSMUSG00000045281.5	chr15	Gpr20	protein_coding	2.24466	2.52811e-18
ENSMUSG00000028730.14	chr4	Cfap57	protein_coding	1.15506	1.87291e-06
ENSMUSG00000057948.12	chr11	Unc13d	protein_coding	0.887178	0.00527105
ENSMUSG00000007035.15	chr17	Msh5	protein_coding	1.56072	1.4205e-12
ENSMUSG00000027371.10	chr2	Fahd2a	protein_coding	0.754133	0.000659322
ENSMUSG00000093565.1	chr17	Rab26os	antisense	0.759426	0.000431131
ENSMUSG00000034121.12	chr11	Mks1	protein_coding	0.842078	1.79505e-06
ENSMUSG00000006154.13	chr7	Eps8l1	protein_coding	1.28404	4.06363e-09
ENSMUSG00000036552.18	chr17	Ermard	protein_coding	0.648882	4.16205e-05
ENSMUSG00000037921.15	chr8	Ddx60	protein_coding	1.95435	4.86814e-07
ENSMUSG00000062861.8	chr7	Zfp28	protein_coding	2.02191	1.52805e-15
ENSMUSG00000049588.13	chr11	Ccdc69	protein_coding	1.26456	3.08783e-07
ENSMUSG00000030382.15	chr7	Slc27a5	protein_coding	2.13981	5.7588e-16
ENSMUSG00000086706.7	chr1	Gm15848	antisense	1.16816	3.95522e-08
ENSMUSG00000070709.12	chr7	Zfp974	protein_coding	0.639132	0.000298041
ENSMUSG00000091492.1	chr15	Gm17025	antisense	1.31424	3.48976e-07
ENSMUSG00000025271.13	chrX	Pfkfb1	protein_coding	0.723826	6.75749e-07
ENSMUSG00000097514.1	chr2	Gm17619	lincRNA	1.56951	1.27045e-05
ENSMUSG00000110597.1	chr8	Gm8798	transcribed_unprocessed_pseudogene	1.20276	4.03628e-08
ENSMUSG00000096006.1	chr2	Gm21596	processed_pseudogene	2.6654	4.93524e-19
ENSMUSG00000070315.12	chr9	4930581F22Rik	processed_transcript	0.741092	1.78996e-05
ENSMUSG00000112366.1	chr10	C730027H18Rik	lincRNA	1.88776	4.9259e-15
ENSMUSG00000113450.1	chr13	Gm49359	protein_coding	1.05015	2.23481e-05
ENSMUSG00000032841.15	chr2	Prr5l	protein_coding	1.10243	0.00545569
ENSMUSG00000060206.11	chr4	Zfp462	protein_coding	0.825666	3.4378e-06
ENSMUSG00000056144.14	chr7	Trim34a	protein_coding	2.49615	4.47508e-19
ENSMUSG00000034459.8	chr19	Ifit1	protein_coding	0.935161	0.000143982
ENSMUSG00000103983.1	chr1	Gm20045	lincRNA	1.43684	1.025e-08
ENSMUSG00000084331.1	chrX	Gm8163	processed_pseudogene	1.31371	5.76204e-09
ENSMUSG00000105456.1	chr3	Gm43745	TEC	0.866776	0.00127961
ENSMUSG00000030701.17	chr7	Plekhb1	protein_coding	0.612675	0.00117919
ENSMUSG00000033174.17	chr6	Mgll	protein_coding	2.44614	2.2477e-16
ENSMUSG00000030786.18	chr7	Itgam	protein_coding	1.41035	8.01373e-07
ENSMUSG00000085687.1	chr10	Gm16153	processed_transcript	1.48164	3.45846e-08
ENSMUSG00000000948.16	chr7	Gm38393	protein_coding	0.923662	0.000872999
ENSMUSG00000106087.1	chr3	Gm43609	TEC	2.05786	1.18245e-12
ENSMUSG00000097660.1	chr7	Gm26762	lincRNA	1.19351	3.61869e-07
ENSMUSG00000036585.15	chr18	Fgf1	protein_coding	0.726299	4.17737e-05
ENSMUSG00000097388.1	chr7	Gm3200	processed_pseudogene	1.21445	4.7779e-06
ENSMUSG00000030428.16	chr7	Ttyh1	protein_coding	0.920905	3.96869e-06
ENSMUSG00000074345.4	chr9	Tnfaip8l3	protein_coding	1.58242	3.58268e-12
ENSMUSG00000025779.10	chr1	Ly96	protein_coding	0.738377	0.000235592
ENSMUSG00000085095.2	chr7	Gm15635	antisense	1.3484	1.26421e-08
ENSMUSG00000112489.1	chr12	9230116L04Rik	lincRNA	0.906022	0.000188146
ENSMUSG00000097125.2	chr17	Gm26885	antisense	5.49597	1.356e-21
ENSMUSG00000047819.3	chr3	Tigd4	protein_coding	1.03662	3.97194e-05
ENSMUSG00000033249.10	chr8	Hsf4	protein_coding	1.2932	3.57126e-07
ENSMUSG00000100131.1	chr1	Gm28439	unprocessed_pseudogene	0.670384	0.000687388
ENSMUSG00000087611.1	chr5	4930458D05Rik	antisense	0.606068	0.00931835
ENSMUSG00000081684.4	chrX	Rps2-ps13	processed_pseudogene	1.21735	5.29304e-09
ENSMUSG00000069170.14	chr13	Adgrv1	protein_coding	1.85477	6.16047e-14
ENSMUSG00000107458.1	chr6	Gm44040	antisense	1.96836	8.32731e-13
ENSMUSG00000043993.6	chr11	2900052L18Rik	processed_transcript	0.641452	0.00142522
ENSMUSG00000024403.16	chr17	Atp6v1g2	protein_coding	0.960845	2.65808e-06
ENSMUSG00000035215.9	chr10	Lsm7	protein_coding	0.909388	1.60829e-05
ENSMUSG00000112546.1	chr12	Gm6992	processed_pseudogene	0.613258	0.0114893
ENSMUSG00000097792.1	chr19	Gm27042	lincRNA	1.46589	9.81778e-10
ENSMUSG00000035142.18	chr12	Nubpl	protein_coding	0.777843	1.13948e-05
ENSMUSG00000085829.1	chr14	Gm4285	antisense	1.19271	7.70908e-08
ENSMUSG00000035829.13	chr2	Ppp1r26	protein_coding	0.778581	0.000613432
ENSMUSG00000106290.1	chr3	Gm43429	TEC	0.743537	0.000740232
ENSMUSG00000032500.10	chr9	Dclk3	protein_coding	1.48501	5.03727e-11
ENSMUSG00000105872.1	chr3	Gm9515	unprocessed_pseudogene	1.04088	9.49188e-06
ENSMUSG00000096940.1	chr12	Gm4755	bidirectional_promoter_lncRNA	0.97152	1.95668e-07
ENSMUSG00000024114.15	chr17	Prss41	protein_coding	1.63958	6.9729e-13
ENSMUSG00000007216.6	chr6	Zfp775	protein_coding	1.4424	2.77999e-09
ENSMUSG00000013083.8	chr7	2200002J24Rik	protein_coding	1.48808	5.41504e-09
ENSMUSG00000105881.1	chr5	4932422M17Rik	lincRNA	1.00195	1.96441e-05
ENSMUSG00000026415.11	chr1	Fcamr	protein_coding	1.17837	9.17179e-08
ENSMUSG00000038569.13	chr5	Rad9b	protein_coding	1.38931	7.24176e-09
ENSMUSG00000028189.12	chr3	Ctbs	protein_coding	0.642333	0.000277962
ENSMUSG00000034035.18	chr4	Ccdc17	protein_coding	0.903685	5.39352e-08
ENSMUSG00000085890.7	chr11	Tnfsf13os	antisense	0.670943	0.00108551
ENSMUSG00000037363.9	chr8	Letm2	protein_coding	1.06764	3.28036e-08
ENSMUSG00000031200.16	chrX	Mtcp1	protein_coding	0.588425	0.0233008
ENSMUSG00000063172.13	chr4	Hspb11	protein_coding	0.769624	0.0019952
ENSMUSG00000079492.2	chr17	Gm11127	protein_coding	1.40619	9.15786e-07
ENSMUSG00000048495.16	chr1	Tyw5	protein_coding	0.652505	0.000292253
ENSMUSG00000010362.9	chr11	Rdm1	protein_coding	0.655238	0.000347716
ENSMUSG00000083692.1	chr16	Gm9575	processed_pseudogene	0.594431	0.0036623
ENSMUSG00000097320.8	chr7	Tmem147os	antisense	1.1097	7.63028e-07
ENSMUSG00000039199.6	chr8	Zdhhc1	protein_coding	0.630973	8.7403e-05
ENSMUSG00000102759.1	chr5	Gm10463	TEC	1.94217	2.94446e-11
ENSMUSG00000024810.16	chr19	Il33	protein_coding	1.2816	1.28457e-09
ENSMUSG00000061544.13	chr17	Zfp229	protein_coding	0.894468	1.33966e-05
ENSMUSG00000064369.1	chrM	mt-Te	Mt_tRNA	0.748178	0.000192609
ENSMUSG00000087381.8	chr4	Gm16008	antisense	1.79161	1.20166e-09
ENSMUSG00000086054.2	chr5	Hnf1aos1	antisense	0.756867	4.85698e-05
ENSMUSG00000074194.4	chr8	Zfp791	protein_coding	0.718354	0.000137227
ENSMUSG00000067571.4	chr19	Ms4a15	protein_coding	1.00885	2.4754e-05
ENSMUSG00000030160.7	chr6	Tmem52b	protein_coding	1.3697	3.20748e-06
ENSMUSG00000027803.14	chr3	Wwtr1	protein_coding	0.748314	0.0133661
ENSMUSG00000037001.10	chr11	Zfp39	protein_coding	0.794841	2.77346e-06
ENSMUSG00000020937.14	chr11	Plcd3	protein_coding	0.745883	0.000528274
ENSMUSG00000059669.8	chr12	Taf1b	protein_coding	0.65337	0.000424412
ENSMUSG00000055994.15	chr8	Nod2	protein_coding	2.48646	1.35046e-14
ENSMUSG00000107962.1	chr6	Gm43980	TEC	0.627646	0.0249289
ENSMUSG00000098318.7	chr6	Lockd	lincRNA	1.10903	1.1142e-06
ENSMUSG00000082286.10	chr11	Pisd-ps1	transcribed_unprocessed_pseudogene	0.620421	0.0230206
ENSMUSG00000104368.1	chr1	2010103J01Rik	antisense	1.10807	9.3709e-07
ENSMUSG00000096687.7	chr10	Mfsd4b4	protein_coding	0.596984	0.00210591
ENSMUSG00000036667.14	chr6	Tcaf1	protein_coding	0.694723	0.00846038
ENSMUSG00000097347.1	chr1	Gm17275	lincRNA	0.842295	0.00182813
ENSMUSG00000023982.8	chr17	Guca1a	protein_coding	1.38904	1.6233e-06
ENSMUSG00000051435.11	chr4	Fhad1	protein_coding	0.876805	0.000100209
ENSMUSG00000059742.10	chr2	Kcnh7	protein_coding	0.747606	0.00127515
ENSMUSG00000056133.5	chr17	Unc93a2	protein_coding	0.732727	7.64997e-05
ENSMUSG00000022617.15	chr15	Chkb	protein_coding	1.05347	1.6634e-05
ENSMUSG00000048772.15	chr4	Tmem53	protein_coding	1.23803	7.54832e-07
ENSMUSG00000097439.6	chr9	Gm16754	antisense	1.07365	4.94234e-06
ENSMUSG00000105501.1	chr14	5330426L24Rik	lincRNA	2.07729	3.42259e-12
ENSMUSG00000042404.16	chr3	Dennd4b	protein_coding	0.610194	0.0213204
ENSMUSG00000002617.14	chr17	Zfp40	protein_coding	0.731735	0.0136018
ENSMUSG00000023947.8	chr17	Nfkbie	protein_coding	0.617028	0.00332271
ENSMUSG00000038188.17	chr11	Scarf1	protein_coding	1.24081	5.20993e-07
ENSMUSG00000109179.2	chr15	Gm35339	protein_coding	0.761176	0.000291622
ENSMUSG00000038641.12	chr6	Akr1d1	protein_coding	1.55331	7.55697e-08
ENSMUSG00000011658.16	chr7	Fuz	protein_coding	0.662784	0.00134824
ENSMUSG00000116846.1	chr16	AC140346.1	lincRNA	0.999638	2.5291e-07
ENSMUSG00000051224.13	chrX	Tceanc	protein_coding	0.627419	0.000239094
ENSMUSG00000097616.7	chr6	1110019D14Rik	lincRNA	0.631341	2.41018e-05
ENSMUSG00000107639.1	chr6	Gm4374	processed_pseudogene	1.44561	1.24714e-06
ENSMUSG00000042828.12	chr7	Trim72	protein_coding	0.598568	0.001221
ENSMUSG00000078612.9	chr4	Fyb2	protein_coding	0.809908	0.000700844
ENSMUSG00000101225.1	chr7	1700008J07Rik	antisense	0.740066	1.3306e-05
ENSMUSG00000079491.9	chr17	H2-T10	polymorphic_pseudogene	1.94197	1.59829e-12
ENSMUSG00000020774.9	chr11	Aspa	protein_coding	0.773518	0.0256387
ENSMUSG00000097729.2	chr12	2310015A10Rik	processed_transcript	0.731759	3.79109e-06
ENSMUSG00000038246.7	chr13	Fam50b	protein_coding	5.93106	1.15482e-12
ENSMUSG00000047150.8	chr17	1700001C19Rik	protein_coding	2.71342	1.2185e-15
ENSMUSG00000099145.1	chr5	Mir8116	miRNA	1.16537	5.06842e-05
ENSMUSG00000116398.1	chr15	Gm5216	processed_pseudogene	0.619308	0.000134818
ENSMUSG00000037139.15	chr4	Myom3	protein_coding	1.01975	4.35441e-05
ENSMUSG00000025165.12	chr11	Sectm1a	protein_coding	1.21066	7.36412e-08
ENSMUSG00000024376.6	chr18	Epb41l4a	protein_coding	0.83688	0.0015645
ENSMUSG00000067736.2	chr1	Gm10222	unprocessed_pseudogene	1.90594	1.43266e-11
ENSMUSG00000057093.14	chr7	Zfp607b	protein_coding	1.20067	1.24986e-06
ENSMUSG00000110735.1	chr9	Gm47173	TEC	1.08276	0.000195394
ENSMUSG00000074024.5	chr7	4632427E13Rik	bidirectional_promoter_lncRNA	0.998657	3.58086e-05
ENSMUSG00000078938.9	chr15	Syce3	protein_coding	2.86966	2.37931e-16
ENSMUSG00000037583.2	chr4	Nr0b2	protein_coding	1.80411	5.77534e-12
ENSMUSG00000040563.13	chr9	Plppr2	protein_coding	0.971998	0.000148628
ENSMUSG00000028597.11	chr4	Gpx7	protein_coding	1.40725	5.55323e-09
ENSMUSG00000109222.1	chr7	Gm10297	processed_pseudogene	1.15094	3.44129e-06
ENSMUSG00000070574.2	chr7	2310016G11Rik	antisense	0.877763	0.000144208
ENSMUSG00000116718.1	chr17	AC154378.1	lincRNA	1.08366	1.72228e-07
ENSMUSG00000111189.1	chr9	Gm48293	antisense	1.60122	9.42377e-08
ENSMUSG00000074652.3	chr2	Myh7b	protein_coding	1.38795	9.63295e-08
ENSMUSG00000054945.3	chr5	Gm9958	protein_coding	0.879526	4.66856e-06
ENSMUSG00000061684.5	chr18	Rpl21-ps8	processed_pseudogene	0.825524	0.000688696
ENSMUSG00000038151.13	chr10	Prdm1	protein_coding	0.766206	0.000145342
ENSMUSG00000063383.5	chr17	Zfp947	protein_coding	0.885898	0.000994546
ENSMUSG00000089875.2	chr13	Etohd2	antisense	1.03025	1.86236e-06
ENSMUSG00000041429.3	chr17	Nthl1	protein_coding	0.831689	3.11393e-06
ENSMUSG00000103579.1	chr9	Gm37113	TEC	1.79173	2.12857e-11
ENSMUSG00000055137.7	chr13	Sugct	protein_coding	0.751216	0.000427984
ENSMUSG00000025450.4	chr13	Gm9752	processed_transcript	1.13406	8.31637e-07
ENSMUSG00000089636.1	chr7	1700058P15Rik	antisense	0.935147	7.17332e-05
ENSMUSG00000082884.1	chr2	Gm13339	unprocessed_pseudogene	1.66324	1.57202e-07
ENSMUSG00000097561.1	chr5	4632411P08Rik	lincRNA	0.867035	6.79546e-05
ENSMUSG00000001166.17	chr5	Oas1c	protein_coding	1.66045	7.13008e-09
ENSMUSG00000097258.1	chr9	Gm26767	lincRNA	0.896677	4.99467e-05
ENSMUSG00000116953.1	chr17	9030025P20Rik	protein_coding	1.41689	4.36663e-08
ENSMUSG00000022773.18	chr16	Ypel1	protein_coding	1.61461	6.12956e-09
ENSMUSG00000097566.1	chr17	A930024N18Rik	lincRNA	0.9037	7.46544e-05
ENSMUSG00000072915.3	chr11	Gm12258	protein_coding	1.06188	4.29058e-06
ENSMUSG00000108213.1	chr6	Gm44172	lincRNA	2.23142	1.18006e-12
ENSMUSG00000078502.10	chr4	Gm13212	protein_coding	0.905044	0.000743319
ENSMUSG00000083041.2	chr6	Gmfg-ps	processed_pseudogene	0.922823	0.000140483
ENSMUSG00000086494.1	chr5	2210417A02Rik	lincRNA	2.05427	2.26933e-12
ENSMUSG00000073889.10	chr4	Il11ra1	protein_coding	0.626239	0.00311022
ENSMUSG00000020638.8	chr12	Cmpk2	protein_coding	0.758366	0.00117949
ENSMUSG00000037890.13	chr5	Wdr19	protein_coding	0.742549	0.00394508
ENSMUSG00000021373.16	chr13	Cap2	protein_coding	0.920451	0.000690601
ENSMUSG00000026200.13	chr1	Glb1l	protein_coding	1.0266	1.79945e-05
ENSMUSG00000099478.1	chr12	Gm28370	antisense	0.664645	3.09258e-05
ENSMUSG00000038770.17	chr5	Kpna7	protein_coding	1.25095	1.84007e-05
ENSMUSG00000107331.1	chr5	Gm42732	TEC	1.11822	4.09827e-05
ENSMUSG00000073236.4	chr2	2500004C02Rik	processed_transcript	0.624099	0.00311543
ENSMUSG00000086727.8	chr1	4931428L18Rik	protein_coding	1.77818	1.0696e-10
ENSMUSG00000110317.1	chr8	Gm45250	lincRNA	0.807935	0.000145268
ENSMUSG00000034687.8	chr5	Fras1	protein_coding	0.774095	0.0234602
ENSMUSG00000023467.18	chr7	Tulp2	protein_coding	1.51832	4.23784e-09
ENSMUSG00000053093.16	chr14	Myh7	protein_coding	3.32995	2.15588e-15
ENSMUSG00000079508.8	chrX	Apoo	protein_coding	0.595972	0.0169267
ENSMUSG00000085622.9	chr12	3110056K07Rik	processed_transcript	0.629143	0.000112344
ENSMUSG00000084970.1	chr4	1700060J05Rik	antisense	1.06296	3.08481e-06
ENSMUSG00000049488.14	chr4	Tmem67	protein_coding	1.03401	5.77266e-06
ENSMUSG00000071343.2	chr10	Gm10327	processed_pseudogene	1.58711	1.71045e-08
ENSMUSG00000022652.7	chr16	Morc1	protein_coding	1.94192	1.56731e-11
ENSMUSG00000117446.1	chr17	AC091309.5	lincRNA	1.02668	5.32049e-05
ENSMUSG00000097277.7	chr7	2900076A07Rik	lincRNA	0.98663	6.55571e-06
ENSMUSG00000042050.8	chr12	Wdr60	protein_coding	0.695327	0.000109072
ENSMUSG00000114242.1	chr13	Gm31219	antisense	1.95765	1.22409e-10
ENSMUSG00000044361.16	chr15	BC024139	protein_coding	0.942983	0.00232837
ENSMUSG00000111446.1	chr9	Gm6581	processed_pseudogene	0.795279	0.00112167
ENSMUSG00000108691.1	chr7	Gm45226	processed_pseudogene	2.70235	6.46905e-14
ENSMUSG00000110148.1	chr8	5830408C22Rik	processed_transcript	1.18983	2.99388e-07
ENSMUSG00000031255.14	chrX	Sytl4	protein_coding	0.692718	0.0124439
ENSMUSG00000016356.18	chr2	Col20a1	protein_coding	2.20056	6.25363e-12
ENSMUSG00000059336.14	chr18	Slc14a1	protein_coding	1.77496	4.87667e-07
ENSMUSG00000057246.15	chr17	BC051142	protein_coding	2.80611	1.87862e-14
ENSMUSG00000027676.11	chr3	Ccdc39	protein_coding	0.95455	1.64845e-05
ENSMUSG00000090622.1	chr10	A930033H14Rik	protein_coding	2.79238	1.69526e-08
ENSMUSG00000061882.12	chr5	Ccdc62	protein_coding	1.29671	4.4774e-06
ENSMUSG00000070000.13	chr8	Fcho1	protein_coding	1.14946	1.1142e-06
ENSMUSG00000074826.10	chr13	Gm10767	protein_coding	1.33245	1.04858e-06
ENSMUSG00000065952.13	chr8	C330021F23Rik	protein_coding	2.64206	8.25012e-12
ENSMUSG00000091764.3	chr8	Zfp964	protein_coding	0.801667	0.000336512
ENSMUSG00000056888.11	chr10	Glipr1	protein_coding	0.612287	0.0086515
ENSMUSG00000100707.1	chr6	Gm28523	antisense	1.02677	6.18442e-06
ENSMUSG00000028236.3	chr4	Sdr16c5	protein_coding	5.82632	7.86325e-21
ENSMUSG00000103898.1	chr12	Gm30238	TEC	1.63739	9.05962e-09
ENSMUSG00000097431.2	chr14	Gm26782	antisense	0.729276	0.000249874
ENSMUSG00000030968.3	chr7	Pdilt	protein_coding	2.88188	1.77064e-13
ENSMUSG00000090110.8	chrX	Cmc4	protein_coding	0.792354	0.000229674
ENSMUSG00000042340.6	chr7	Ctf1	protein_coding	0.831737	4.57923e-05
ENSMUSG00000087574.1	chr11	C030037D09Rik	lincRNA	1.03055	3.96427e-05
ENSMUSG00000081871.1	chr4	Gm11488	processed_pseudogene	0.812622	0.00112567
ENSMUSG00000079495.2	chr6	Nat8f6	protein_coding	1.10998	2.43688e-06
ENSMUSG00000116097.1	chr15	Gm36738	lincRNA	0.94607	0.00899815
ENSMUSG00000064364.1	chrM	mt-Th	Mt_tRNA	2.26937	6.19504e-12
ENSMUSG00000028195.4	chr3	Cyr61	protein_coding	0.63659	0.00215065
ENSMUSG00000087281.1	chr5	Gm16015	antisense	1.46181	1.64732e-07
ENSMUSG00000087357.1	chr3	Gm12498	lincRNA	0.931716	0.00014661
ENSMUSG00000025893.8	chr9	Kbtbd3	protein_coding	0.921664	0.000177316
ENSMUSG00000086446.1	chr5	Prkag2os1	antisense	3.6212	2.64594e-09
ENSMUSG00000077148.1	chr3	Gm22935	snRNA	1.67884	3.06789e-09
ENSMUSG00000065581.1	chr1	Mir194-1	miRNA	1.59092	1.52227e-08
ENSMUSG00000044674.6	chr5	Fzd1	protein_coding	1.31903	2.93991e-06
ENSMUSG00000066107.6	chr4	Gm12666	protein_coding	7.56772	1.33179e-18
ENSMUSG00000102018.8	chr15	K230010J24Rik	protein_coding	0.760007	0.00164048
ENSMUSG00000034118.15	chr5	Tpst1	protein_coding	0.725478	0.000156113
ENSMUSG00000025350.15	chr10	Rdh5	protein_coding	1.10867	1.10806e-05
ENSMUSG00000072683.3	chr6	Gm7457	processed_transcript	1.3433	2.93859e-07
ENSMUSG00000023473.13	chr9	Celsr3	protein_coding	0.954121	0.00053884
ENSMUSG00000070443.6	chr3	Gm10291	processed_pseudogene	1.07111	1.08107e-05
ENSMUSG00000097680.1	chr1	Gm26642	antisense	1.49732	7.18003e-08
ENSMUSG00000079480.3	chrX	Pin4	protein_coding	1.09148	2.2645e-05
ENSMUSG00000097762.1	chr12	4732463B04Rik	antisense	0.735435	0.0067229
ENSMUSG00000094430.2	chr16	Smbd1	protein_coding	0.850997	0.000898959
ENSMUSG00000104950.1	chr5	4833413G10Rik	antisense	0.623145	0.000141794
ENSMUSG00000086567.1	chr13	Gm2830	processed_pseudogene	0.669845	0.0266799
ENSMUSG00000042757.16	chr9	Tmem108	protein_coding	1.91923	0.000300183
ENSMUSG00000073791.11	chr4	Efcab7	protein_coding	1.42699	1.38047e-06
ENSMUSG00000016493.13	chr1	Cd46	protein_coding	0.895952	0.00176116
ENSMUSG00000034334.8	chr13	Fam151b	protein_coding	0.603123	0.000188693
ENSMUSG00000103928.1	chr1	Gm37893	TEC	0.716416	0.00409403
ENSMUSG00000098912.7	chr3	1500004A13Rik	processed_transcript	0.58549	0.0230052
ENSMUSG00000114893.1	chr13	Gm48684	lincRNA	2.55495	3.93296e-11
ENSMUSG00000112189.1	chr10	AC079680.1	lincRNA	2.30675	7.30965e-10
ENSMUSG00000110945.1	chr9	Gm9856	antisense	0.858461	0.00321049
ENSMUSG00000051669.6	chr16	AU021092	protein_coding	3.64068	3.63475e-13
ENSMUSG00000000157.16	chr16	Itgb2l	protein_coding	1.0079	0.000432661
ENSMUSG00000097204.2	chr3	Gm17690	antisense	0.658319	9.06528e-05
ENSMUSG00000021262.15	chr12	Evl	protein_coding	0.800279	0.00224973
ENSMUSG00000049134.15	chr19	Nrap	protein_coding	0.785593	0.00231189
ENSMUSG00000007039.12	chr17	Ddah2	protein_coding	1.01723	2.76143e-05
ENSMUSG00000041777.12	chr2	Cir1	protein_coding	0.588508	0.000760159
ENSMUSG00000097583.2	chr3	6430590A07Rik	processed_transcript	1.90996	4.27583e-10
ENSMUSG00000040212.12	chr7	Emp3	protein_coding	1.68757	5.50943e-09
ENSMUSG00000042500.11	chr4	Ago4	protein_coding	1.41529	1.45398e-05
ENSMUSG00000028497.12	chr4	Hacd4	protein_coding	2.90949	2.19277e-13
ENSMUSG00000109015.1	chr7	Gm31024	TEC	0.990936	6.80557e-05
ENSMUSG00000045827.10	chr13	Serpinb9	protein_coding	1.91592	1.71353e-08
ENSMUSG00000079224.5	chr6	Gm6565	processed_pseudogene	0.929276	0.00104615
ENSMUSG00000110206.1	chr7	Flt3l	protein_coding	1.28919	3.71546e-07
ENSMUSG00000024349.9	chr18	Tmem173	protein_coding	0.889149	0.000249219
ENSMUSG00000042816.3	chr18	Gpr151	protein_coding	2.08828	9.50384e-11
ENSMUSG00000019945.10	chr10	Cabcoco1	protein_coding	0.766244	0.000647767
ENSMUSG00000104103.1	chr12	Gm9517	processed_pseudogene	1.22356	6.16019e-07
ENSMUSG00000037161.14	chr3	Mgarp	protein_coding	0.742176	0.00911631
ENSMUSG00000083813.1	chr5	Gm15502	processed_pseudogene	1.05241	2.52695e-05
ENSMUSG00000023050.9	chr15	Map3k12	protein_coding	0.755961	0.00461572
ENSMUSG00000097790.1	chr3	Gm16399	processed_pseudogene	0.983983	0.00280624
ENSMUSG00000044505.5	chr3	Lingo4	protein_coding	0.978449	0.000128356
ENSMUSG00000097979.2	chr6	Gm4691	transcribed_processed_pseudogene	0.729164	0.0221893
ENSMUSG00000020641.16	chr12	Rsad2	protein_coding	2.41269	2.65363e-07
ENSMUSG00000090031.2	chr1	4732440D04Rik	antisense	0.791689	0.00625937
ENSMUSG00000099098.4	chr7	1110035H17Rik	antisense	1.06122	0.000167952
ENSMUSG00000084803.8	chr4	5830444B04Rik	processed_transcript	0.900789	0.00123454
ENSMUSG00000064365.1	chrM	mt-Ts2	Mt_tRNA	3.16337	2.95145e-13
ENSMUSG00000111325.1	chr9	Gm47140	sense_intronic	1.37404	2.0202e-07
ENSMUSG00000115205.1	chr15	Gm16374	processed_pseudogene	0.833949	5.63478e-05
ENSMUSG00000107689.1	chr6	Gm44386	lincRNA	3.44717	2.28945e-07
ENSMUSG00000037438.6	chr15	Uqcrh-ps1	processed_pseudogene	0.7807	0.00881524
ENSMUSG00000030630.16	chr7	Fah	protein_coding	1.57512	2.39924e-07
ENSMUSG00000117039.1	chr16	AC154258.1	TEC	2.08004	8.02643e-07
ENSMUSG00000032609.12	chr9	Klhdc8b	protein_coding	0.799139	0.00357161
ENSMUSG00000023828.3	chr17	Slc22a3	protein_coding	1.09511	4.86274e-06
ENSMUSG00000058966.13	chr7	Fam57b	protein_coding	1.64738	5.02936e-08
ENSMUSG00000079311.1	chr17	Gm3222	processed_pseudogene	0.596267	0.0288268
ENSMUSG00000089736.2	chr8	Tgfbr3l	protein_coding	1.45622	2.78531e-06
ENSMUSG00000026829.9	chr2	Gbgt1	protein_coding	1.50037	2.10897e-07
ENSMUSG00000060441.15	chr7	Trim5	protein_coding	2.80617	6.36607e-09
ENSMUSG00000047021.14	chr1	Cfap65	protein_coding	0.979878	0.00231922
ENSMUSG00000091172.1	chr9	Gm17120	antisense	1.48006	1.62117e-07
ENSMUSG00000110165.1	chr14	Gm4032	transcribed_processed_pseudogene	1.43383	3.92362e-07
ENSMUSG00000074646.10	chr2	6430550D23Rik	protein_coding	1.22587	3.79631e-06
ENSMUSG00000031481.8	chr8	Tpte	protein_coding	1.1661	3.07651e-05
ENSMUSG00000041912.12	chr3	Tdrkh	protein_coding	0.699572	0.00417872
ENSMUSG00000096255.2	chr17	Dynlt1b	protein_coding	0.92807	0.000122463
ENSMUSG00000112639.1	chr10	A730063M14Rik	lincRNA	1.45305	1.95668e-07
ENSMUSG00000105283.1	chr5	Gm33370	lincRNA	0.636244	0.0474287
ENSMUSG00000073988.13	chr4	Ttpa	protein_coding	1.44932	2.703e-07
ENSMUSG00000091144.2	chr14	Phf11c	protein_coding	0.768926	0.00254847
ENSMUSG00000114547.1	chr13	Gm3226	processed_pseudogene	0.614748	0.0435023
ENSMUSG00000031372.7	chrX	Trex2	protein_coding	0.91774	0.000103957
ENSMUSG00000058402.14	chr7	Zfp420	protein_coding	0.777472	0.000533238
ENSMUSG00000050944.14	chr11	Efcab5	protein_coding	1.03011	8.38153e-05
ENSMUSG00000097006.7	chr17	9530082P21Rik	antisense	0.831099	0.00166554
ENSMUSG00000043505.8	chr6	Gimap5	protein_coding	0.815101	0.0011588
ENSMUSG00000097787.1	chr19	2700046G09Rik	lincRNA	1.08486	0.000101131
ENSMUSG00000083044.1	chr4	Gm12416	processed_pseudogene	0.794986	0.00415763
ENSMUSG00000115783.1	chr7	Bc1	lincRNA	2.87752	3.39277e-12
ENSMUSG00000039328.11	chr8	Rnf122	protein_coding	0.99813	6.47532e-05
ENSMUSG00000063145.10	chr2	Bbs5	protein_coding	0.587914	0.0171735
ENSMUSG00000046667.14	chr4	Rbm12b1	protein_coding	0.688297	0.00583105
ENSMUSG00000028737.15	chr4	Aldh4a1	protein_coding	0.781501	0.000703108
ENSMUSG00000079324.11	chr2	4932414N04Rik	protein_coding	1.52252	1.22324e-05
ENSMUSG00000023912.10	chr17	Slc25a27	protein_coding	1.21493	6.94579e-05
ENSMUSG00000097574.1	chr9	C920006O11Rik	lincRNA	0.695589	0.000736947
ENSMUSG00000060791.15	chr7	Gmfg	protein_coding	0.805361	0.00387215
ENSMUSG00000025889.13	chr6	Snca	protein_coding	1.24096	1.71887e-06
ENSMUSG00000064202.15	chr19	4430402I18Rik	protein_coding	0.786165	0.000815147
ENSMUSG00000103046.1	chr1	Gm37309	TEC	1.50036	2.9107e-07
ENSMUSG00000117427.1	chr17	AC163629.2	lincRNA	7.33625	3.47098e-19
ENSMUSG00000085704.1	chr2	4921531C22Rik	processed_transcript	0.70655	0.00241667
ENSMUSG00000105263.1	chr5	Gm42427	TEC	3.09572	8.0235e-12
ENSMUSG00000099338.1	chr8	2810030D12Rik	bidirectional_promoter_lncRNA	0.637184	0.00260359
ENSMUSG00000015812.8	chr14	Gnrh1	protein_coding	1.40845	3.65841e-07
ENSMUSG00000015702.13	chr3	Anxa9	protein_coding	0.76389	0.00415092
ENSMUSG00000053783.5	chr11	1700016K19Rik	protein_coding	0.89132	0.00114837
ENSMUSG00000015968.17	chr14	Cacna1d	protein_coding	0.687149	0.000651175
ENSMUSG00000055323.5	chr7	Gm9967	processed_transcript	1.2655	1.94589e-05
ENSMUSG00000079511.8	chr6	Gm42688	protein_coding	0.760919	0.00487274
ENSMUSG00000109005.1	chr7	Gm45221	TEC	0.892918	0.00243341
ENSMUSG00000098112.7	chr15	Bin2	protein_coding	0.689228	0.011484
ENSMUSG00000078490.9	chr4	Cfap74	protein_coding	1.19841	6.64838e-06
ENSMUSG00000064307.13	chr7	Lrrc51	protein_coding	1.02389	9.33362e-05
ENSMUSG00000042246.5	chr7	Tmc7	protein_coding	0.718979	0.00635835
ENSMUSG00000029156.11	chr5	Sgcb	protein_coding	0.911314	0.000266731
ENSMUSG00000106617.1	chr5	Gm36266	antisense	0.640825	0.0296251
ENSMUSG00000068877.12	chr3	Selenbp2	protein_coding	0.750774	0.00692223
ENSMUSG00000020904.11	chr11	Cfap52	protein_coding	1.35351	2.61882e-06
ENSMUSG00000066442.17	chr9	Mthfs	protein_coding	0.875625	0.0013668
ENSMUSG00000114995.1	chr15	Gm49284	TEC	0.644881	0.0117407
ENSMUSG00000078300.3	chr15	Gm2606	processed_pseudogene	0.956745	0.000511095
ENSMUSG00000114254.1	chr13	Gm48067	processed_pseudogene	0.634769	0.0381904
ENSMUSG00000106568.1	chr3	Gm42814	processed_pseudogene	1.36869	2.82023e-05
ENSMUSG00000097309.2	chr10	Gm17249	bidirectional_promoter_lncRNA	1.29283	6.45987e-06
ENSMUSG00000030228.18	chr6	Pik3c2g	protein_coding	1.63813	4.58793e-06
ENSMUSG00000105272.1	chr3	Gm43071	TEC	0.675123	0.0365477
ENSMUSG00000086384.1	chr2	Banf2os	antisense	2.26378	4.92597e-09
ENSMUSG00000102432.1	chr1	Gm29856	processed_transcript	0.651384	0.00375982
ENSMUSG00000013766.11	chr17	Ly6g6e	protein_coding	1.73665	2.34456e-06
ENSMUSG00000112527.1	chr10	Gm35696	lincRNA	0.632075	0.00479078
ENSMUSG00000065523.1	chr19	Mir192	miRNA	1.03831	0.000213162
ENSMUSG00000108037.2	chr6	Gm44597	processed_transcript	1.60694	2.53456e-07
ENSMUSG00000033987.16	chr11	Dnah17	protein_coding	1.55205	8.31482e-07
ENSMUSG00000001249.14	chr7	Hpn	protein_coding	1.27718	0.00694184
ENSMUSG00000048070.4	chr11	Pirt	protein_coding	1.23443	5.14445e-05
ENSMUSG00000064347.1	chrM	mt-Ta	Mt_tRNA	2.03577	3.29583e-07
ENSMUSG00000080943.1	chr4	Gm13130	unprocessed_pseudogene	1.28385	1.6664e-05
ENSMUSG00000107952.1	chr6	Gm6352	processed_pseudogene	0.733577	0.00184201
ENSMUSG00000028133.17	chr3	Rwdd3	protein_coding	0.957427	0.00106025
ENSMUSG00000078861.8	chr2	Zfp931	protein_coding	0.634422	0.0464079
ENSMUSG00000048489.12	chr6	Depp1	protein_coding	1.92151	0.00022403
ENSMUSG00000029369.17	chr5	Afm	protein_coding	2.3116	3.075e-09
ENSMUSG00000052291.8	chr10	5330438D12Rik	processed_transcript	0.746366	0.00257488
ENSMUSG00000075270.11	chr2	Pde11a	protein_coding	1.41727	1.5304e-06
ENSMUSG00000115222.1	chr14	AC174678.1	antisense	0.599307	0.00292666
ENSMUSG00000116010.1	chr15	Gm36026	lincRNA	0.998134	0.000149303
ENSMUSG00000001948.10	chr9	Spa17	protein_coding	1.23277	4.35441e-05
ENSMUSG00000109241.1	chr8	Gm7434	processed_pseudogene	0.762759	0.00504255
ENSMUSG00000000386.15	chr16	Mx1	protein_coding	1.10449	1.61082e-05
ENSMUSG00000056735.5	chr5	A930024E05Rik	antisense	1.50675	8.01707e-07
ENSMUSG00000022583.12	chr15	Ly6f	protein_coding	3.66531	3.93154e-08
ENSMUSG00000105632.1	chr5	Gm43272	TEC	1.65026	2.19946e-07
ENSMUSG00000073374.3	chr17	C030034I22Rik	lincRNA	0.896011	0.00107183
ENSMUSG00000041954.18	chr4	Tnfrsf18	protein_coding	0.905365	0.00109809
ENSMUSG00000106383.1	chr3	E330034L11Rik	TEC	0.699963	0.00694396
ENSMUSG00000035235.13	chr14	Trim13	protein_coding	0.62297	0.0335748
ENSMUSG00000023266.11	chr17	Frs3	protein_coding	0.630786	0.00520404
ENSMUSG00000032850.16	chr5	Rnft2	protein_coding	0.793678	0.00266796
ENSMUSG00000064065.15	chr10	Ipcef1	protein_coding	1.4676	3.63153e-06
ENSMUSG00000096967.3	chr15	Gm26621	processed_transcript	0.739169	0.0101414
ENSMUSG00000016206.6	chr17	H2-M3	protein_coding	1.46418	1.28999e-06
ENSMUSG00000040272.14	chr2	Accs	protein_coding	0.593625	0.02421
ENSMUSG00000005267.13	chr11	Zfp287	protein_coding	1.90087	5.05908e-08
ENSMUSG00000087231.7	chr6	E230016M11Rik	processed_transcript	0.775588	0.00422993
ENSMUSG00000020333.17	chr11	Acsl6	protein_coding	0.99992	0.000256418
ENSMUSG00000074071.11	chr7	Fam169b	protein_coding	2.22282	2.58e-07
ENSMUSG00000025265.14	chrX	Fgd1	protein_coding	1.85292	3.7076e-08
ENSMUSG00000053550.13	chr7	Shisa7	protein_coding	0.657386	0.00731633
ENSMUSG00000084342.1	chr4	Gm11224	processed_pseudogene	0.620579	0.0144915
ENSMUSG00000101009.6	chr14	1700108F19Rik	processed_transcript	0.688781	0.00666361
ENSMUSG00000109702.1	chr7	Gm45674	processed_pseudogene	2.19951	2.93436e-07
ENSMUSG00000015451.16	chr17	C4a	processed_transcript	1.5627	1.24986e-06
ENSMUSG00000039783.15	chr1	Kmo	protein_coding	1.60032	4.1087e-07
ENSMUSG00000073538.10	chr1	E330020D12Rik	processed_transcript	1.69485	4.99364e-07
ENSMUSG00000110424.1	chr7	1700012D14Rik	processed_transcript	1.14255	0.000535528
ENSMUSG00000083019.2	chrX	Gm6222	transcribed_processed_pseudogene	1.88407	2.055e-07
ENSMUSG00000085894.1	chr1	Gm15832	processed_transcript	1.24978	2.85031e-05
ENSMUSG00000021913.8	chr14	Ogdhl	protein_coding	0.855293	0.0011415
ENSMUSG00000028188.13	chr3	Spata1	protein_coding	1.21664	0.000190256
ENSMUSG00000081952.1	chr11	Gm12178	processed_pseudogene	0.687896	0.00412297
ENSMUSG00000050192.8	chr3	Eif5a2	protein_coding	0.6593	0.0137183
ENSMUSG00000019843.14	chr10	Fyn	protein_coding	0.910581	0.000764891
ENSMUSG00000086657.2	chr2	Stamos	processed_transcript	0.746456	0.00958171
ENSMUSG00000097313.2	chr16	Gm26569	processed_transcript	1.44745	0.000265786
ENSMUSG00000085995.2	chr7	Gm2788	processed_transcript	1.19731	4.08603e-05
ENSMUSG00000022993.7	chr15	4930415O20Rik	protein_coding	1.10096	9.18949e-05
ENSMUSG00000100164.1	chr6	2610306M01Rik	bidirectional_promoter_lncRNA	0.702558	0.00712142
ENSMUSG00000050321.2	chr18	Neto1	protein_coding	1.08138	0.000161281
ENSMUSG00000085105.2	chr7	Gm12758	antisense	1.05349	0.00114698
ENSMUSG00000098041.1	chr7	Gm26981	lincRNA	1.87986	1.01281e-07
ENSMUSG00000081810.1	chr4	Gm11878	processed_pseudogene	0.828896	0.00098933
ENSMUSG00000035270.15	chr16	Impg2	protein_coding	0.800292	0.00144851
ENSMUSG00000112198.1	chr10	Gm4065	lincRNA	0.730279	0.00239531
ENSMUSG00000024019.18	chr17	Cmtr1	protein_coding	0.811949	0.00149386
ENSMUSG00000057160.2	chr12	Gm16372	processed_pseudogene	0.793963	0.00226086
ENSMUSG00000063415.12	chr6	Cyp26b1	protein_coding	1.06978	0.0021489
ENSMUSG00000101493.1	chr4	2810405F17Rik	lincRNA	0.834872	0.00542351
ENSMUSG00000107296.1	chr5	Gm43500	antisense	2.45732	1.09407e-08
ENSMUSG00000113965.1	chr13	A730091E23Rik	TEC	0.919391	0.000941861
ENSMUSG00000031539.6	chr8	Ap3m2	protein_coding	0.973126	0.000272545
ENSMUSG00000022425.16	chr15	Enpp2	protein_coding	0.856937	0.00292332
ENSMUSG00000058174.7	chr3	Gm5148	protein_coding	0.874789	0.00193952
ENSMUSG00000033066.15	chr11	Gas7	protein_coding	1.28934	0.000167412
ENSMUSG00000022098.10	chr14	Bmp1	protein_coding	0.673692	0.00288312
ENSMUSG00000116660.1	chr16	CT030736.1	lincRNA	2.17216	4.24923e-07
ENSMUSG00000106303.1	chr5	Gm7652	unprocessed_pseudogene	2.36241	2.00403e-08
ENSMUSG00000087177.7	chr10	E130307A14Rik	antisense	0.614907	0.00857686
ENSMUSG00000097793.1	chr13	Gm17259	antisense	0.902232	0.0189271
ENSMUSG00000087327.1	chr6	Gm15884	antisense	0.850354	0.00116693
ENSMUSG00000046213.9	chr3	Cym	protein_coding	3.66077	6.83871e-11
ENSMUSG00000082769.3	chr1	Gm15793	processed_pseudogene	2.66717	6.33396e-10
ENSMUSG00000023873.13	chr17	1700010I14Rik	protein_coding	3.87659	1.77548e-08
ENSMUSG00000027438.14	chr2	Napb	protein_coding	1.25449	4.66787e-05
ENSMUSG00000111947.1	chr10	Gm47438	lincRNA	4.34004	5.68156e-10
ENSMUSG00000108425.1	chr7	Gm44706	antisense	1.21427	2.61391e-05
ENSMUSG00000026065.8	chr1	Slc9a4	protein_coding	0.824683	0.00219742
ENSMUSG00000024548.11	chr18	Setbp1	protein_coding	1.86554	4.78363e-07
ENSMUSG00000033486.14	chr2	Catsper2	protein_coding	0.860267	0.00407005
ENSMUSG00000109715.1	chr11	Gm45606	antisense	1.11766	7.25376e-05
ENSMUSG00000082424.4	chr2	Gm13292	processed_pseudogene	0.820369	0.014747
ENSMUSG00000085830.1	chr2	Grin1os	antisense	1.81781	1.44743e-06
ENSMUSG00000085039.2	chr7	Gm15927	processed_transcript	0.82983	0.00393348
ENSMUSG00000097284.7	chr14	4930480K23Rik	lincRNA	0.650024	0.015979
ENSMUSG00000066176.3	chr4	Gm12511	lincRNA	0.816349	0.00569285
ENSMUSG00000113517.1	chr13	Gm47905	TEC	1.25464	0.00262979
ENSMUSG00000026276.20	chr1	2021-09-02	protein_coding	0.622107	0.0209337
ENSMUSG00000029605.16	chr5	Oas1b	polymorphic_pseudogene	1.16543	3.17811e-05
ENSMUSG00000117010.1	chr17	CT025601.1	processed_pseudogene	0.695811	0.00903418
ENSMUSG00000032024.10	chr9	Clmp	protein_coding	0.9983	0.000344658
ENSMUSG00000093979.8	chr14	Gm2237	protein_coding	1.65372	1.01357e-06
ENSMUSG00000081059.3	chr11	Gm11945	processed_pseudogene	1.5651	2.2684e-06
ENSMUSG00000097345.1	chr2	AA543186	lincRNA	1.1592	0.000145335
ENSMUSG00000073413.9	chr17	Ly6g6d	protein_coding	1.19659	6.63085e-05
ENSMUSG00000109108.1	chr7	Gm36371	bidirectional_promoter_lncRNA	1.13241	6.74096e-05
ENSMUSG00000093483.1	chr11	AA465934	processed_transcript	1.02143	0.00282115
ENSMUSG00000087624.1	chr2	9230111E07Rik	lincRNA	1.41526	1.36754e-05
ENSMUSG00000032549.7	chr9	Rab6b	protein_coding	1.10105	0.000102185
ENSMUSG00000043542.12	chr3	Zc2hc1a	protein_coding	0.725072	0.0066566
ENSMUSG00000020154.10	chr10	Ptprb	protein_coding	1.91178	3.37215e-07
ENSMUSG00000078653.4	chr11	Cntd1	protein_coding	1.35417	0.000255316
ENSMUSG00000039716.12	chr9	Dock3	protein_coding	2.42131	5.51387e-06
ENSMUSG00000030330.15	chr6	Ing4	protein_coding	0.942147	0.0010727
ENSMUSG00000015083.11	chr2	C8g	protein_coding	0.662415	0.00248198
ENSMUSG00000045257.10	chr17	Morn2	protein_coding	0.622226	0.0111998
ENSMUSG00000087404.1	chr11	Gm11752	lincRNA	1.07022	0.000190897
ENSMUSG00000096929.7	chr1	A330023F24Rik	processed_transcript	1.64122	3.11548e-05
ENSMUSG00000077192.3	chr2	Snora17	snoRNA	1.49011	1.50999e-05
ENSMUSG00000061272.8	chr2	Gm14173	processed_pseudogene	1.79069	0.000646746
ENSMUSG00000108615.1	chr7	Gm4973	processed_pseudogene	0.79307	0.00190626
ENSMUSG00000099655.2	chr19	2310034G01Rik	protein_coding	0.860309	0.00563577
ENSMUSG00000083344.2	chr7	Gm7363	processed_pseudogene	0.786164	0.0163799
ENSMUSG00000005681.12	chr1	Apoa2	protein_coding	1.33596	2.07144e-05
ENSMUSG00000086674.1	chr11	Zfp286os	antisense	2.01065	1.30743e-06
ENSMUSG00000021620.4	chr13	Acot12	protein_coding	2.2793	3.40785e-05
ENSMUSG00000049904.7	chr11	Tmem17	protein_coding	0.833662	0.00293668
ENSMUSG00000044937.15	chr10	Ttc41	protein_coding	0.694454	0.0154137
ENSMUSG00000059658.5	chr9	Gm16379	processed_pseudogene	0.947948	0.00143218
ENSMUSG00000067189.5	chr17	Gm7335	processed_pseudogene	0.786106	0.00606466
ENSMUSG00000035692.6	chr4	Isg15	protein_coding	1.60005	0.00472859
ENSMUSG00000113750.1	chr13	Gm5628	processed_pseudogene	1.17999	4.48648e-05
ENSMUSG00000029862.15	chr6	Clcn1	protein_coding	1.01901	0.000575279
ENSMUSG00000111740.1	chr10	AC122335.1	TEC	0.961561	0.0411107
ENSMUSG00000086477.2	chr7	Gm15506	processed_transcript	1.21668	0.000193906
ENSMUSG00000030670.16	chr7	Cyp2r1	protein_coding	0.981479	0.000638122
ENSMUSG00000064359.1	chrM	mt-Tg	Mt_tRNA	0.995954	0.0257306
ENSMUSG00000098123.1	chr17	Gm4518	processed_pseudogene	1.47179	9.60619e-06
ENSMUSG00000028927.6	chr4	Padi2	protein_coding	3.09138	1.83702e-07
ENSMUSG00000097893.8	chr1	1700034P13Rik	antisense	0.955693	0.00211027
ENSMUSG00000105449.1	chr3	Gm43379	TEC	0.89988	0.00232134
ENSMUSG00000064366.1	chrM	mt-Tl2	Mt_tRNA	3.17479	2.15447e-06
ENSMUSG00000097242.1	chr13	Gm16907	lincRNA	0.846146	0.00691113
ENSMUSG00000028347.14	chr4	Tmeff1	protein_coding	2.08493	0.000481954
ENSMUSG00000038152.4	chr13	5033430I15Rik	lincRNA	1.12315	0.000199582
ENSMUSG00000114571.1	chr14	Gm35595	processed_pseudogene	1.7924	2.04873e-05
ENSMUSG00000100017.2	chr14	2410022M11Rik	bidirectional_promoter_lncRNA	0.826995	0.00102184
ENSMUSG00000032177.17	chr9	Pde4a	protein_coding	1.06046	0.00043218
ENSMUSG00000104528.1	chr3	Gm43314	TEC	0.844921	0.00129904
ENSMUSG00000026637.13	chr1	Traf5	protein_coding	0.825769	0.00779439
ENSMUSG00000063535.7	chr7	Zfp773	protein_coding	0.811426	0.00397265
ENSMUSG00000104204.1	chr6	Gm37397	TEC	2.71979	2.12839e-06
ENSMUSG00000029695.13	chr6	Aass	protein_coding	2.05002	3.37009e-07
ENSMUSG00000074028.4	chr9	Slc22a13	protein_coding	6.50372	5.22732e-05
ENSMUSG00000107215.1	chr6	Gm43197	TEC	1.90564	3.41396e-05
ENSMUSG00000104399.1	chr9	Gm37963	sense_intronic	0.923526	0.00231495
ENSMUSG00000097855.7	chr19	A930007I19Rik	lincRNA	1.15679	0.000207558
ENSMUSG00000102059.1	chr1	Gm20257	transcribed_unprocessed_pseudogene	2.25422	1.86134e-07
ENSMUSG00000016200.14	chr1	Syt14	protein_coding	1.34377	3.60289e-05
ENSMUSG00000032258.15	chr9	Lca5	protein_coding	1.44283	1.13514e-05
ENSMUSG00000074580.11	chr3	4931440P22Rik	transcribed_processed_pseudogene	0.594849	0.0186031
ENSMUSG00000001943.8	chr9	Vsig2	protein_coding	2.28852	5.77073e-07
ENSMUSG00000107200.1	chr5	Gm43039	TEC	1.51121	2.66755e-05
ENSMUSG00000009292.18	chr10	Trpm2	protein_coding	1.56102	3.2952e-05
ENSMUSG00000074213.2	chr9	Gm10642	protein_coding	0.893588	0.00058895
ENSMUSG00000094690.2	chr17	1600014C23Rik	protein_coding	1.87942	5.66494e-06
ENSMUSG00000101210.1	chr6	Gm28720	TEC	1.27031	0.000411564
ENSMUSG00000031227.8	chrX	Magee1	protein_coding	1.02691	0.00196002
ENSMUSG00000109237.1	chr8	9130214F15Rik	TEC	0.848242	0.00688573
ENSMUSG00000085445.1	chr8	Gm16348	processed_transcript	1.67624	7.78313e-06
ENSMUSG00000081159.1	chrX	Gm6023	processed_pseudogene	0.937416	0.00211027
ENSMUSG00000085741.8	chr2	5430405H02Rik	processed_transcript	1.00614	0.000563329
ENSMUSG00000073424.9	chr17	Cyp4f15	protein_coding	2.50788	3.88283e-08
ENSMUSG00000046811.3	chr11	Gltpd2	protein_coding	0.712645	0.00561797
ENSMUSG00000078183.3	chr5	Gm15610	processed_pseudogene	1.25556	9.20193e-05
ENSMUSG00000057068.15	chr5	Fam47e	protein_coding	1.24072	0.0023967
ENSMUSG00000090936.2	chr17	Gm17705	lincRNA	1.26593	0.000258709
ENSMUSG00000023036.14	chr18	Pcdhgc4	protein_coding	0.66078	0.0267829
ENSMUSG00000026950.17	chr2	Neb	protein_coding	2.02624	2.91819e-05
ENSMUSG00000097123.1	chr4	Gm6297	lincRNA	1.49011	1.50114e-05
ENSMUSG00000067929.3	chr17	Gm10226	protein_coding	1.1568	0.000207106
ENSMUSG00000072884.10	chr12	Gm10433	processed_transcript	0.58633	0.0384857
ENSMUSG00000115575.1	chr14	Gm49024	lincRNA	1.01069	0.000823969
ENSMUSG00000087431.1	chr5	Gm16054	antisense	2.5962	2.18619e-08
ENSMUSG00000086472.1	chr17	Gm16172	antisense	0.917882	0.00326962
ENSMUSG00000078234.6	chr4	Klhdc7a	protein_coding	1.14934	0.000739706
ENSMUSG00000106466.1	chr5	Gm40348	lincRNA	1.42914	0.000640196
ENSMUSG00000086421.1	chr2	Gm14091	antisense	1.72079	4.69108e-06
ENSMUSG00000042213.17	chr6	Zfand4	protein_coding	2.22754	1.06068e-06
ENSMUSG00000019320.14	chr17	Noxo1	protein_coding	0.716911	0.00692223
ENSMUSG00000062624.5	chr19	Cyp2c67	protein_coding	0.770533	0.00382248
ENSMUSG00000019577.6	chr6	Pdk4	protein_coding	3.80434	9.92613e-08
ENSMUSG00000097363.1	chr18	Gm26717	lincRNA	2.09011	0.000176508
ENSMUSG00000109157.1	chr7	Gm44829	TEC	2.225	0.000503668
ENSMUSG00000102047.1	chr18	2010010A06Rik	transcribed_processed_pseudogene	1.00575	0.000712345
ENSMUSG00000061292.10	chr5	Cyp3a59	protein_coding	1.35436	0.000511529
ENSMUSG00000032013.6	chr9	Trim29	protein_coding	1.68062	0.000496179
ENSMUSG00000040537.17	chr5	Adam22	protein_coding	0.878276	0.00148009
ENSMUSG00000072620.3	chr11	Slfn2	protein_coding	2.96319	1.51169e-08
ENSMUSG00000097162.2	chr7	2310010J17Rik	bidirectional_promoter_lncRNA	0.736353	0.0305782
ENSMUSG00000114247.1	chr13	Gm32063	lincRNA	2.31684	4.66049e-06
ENSMUSG00000116220.1	chr15	A430088P11Rik	antisense	1.57527	3.79248e-05
ENSMUSG00000072763.2	chr5	5430403G16Rik	protein_coding	0.904621	0.00129544
ENSMUSG00000033900.13	chr3	Map9	protein_coding	1.65193	1.955e-05
ENSMUSG00000030877.11	chr7	Mfsd13b	protein_coding	1.03191	0.00144774
ENSMUSG00000096971.2	chr15	4930556M19Rik	processed_transcript	0.861934	0.00193647
ENSMUSG00000085427.7	chr2	6430710C18Rik	lincRNA	0.979071	0.000960512
ENSMUSG00000102761.1	chr1	Gm37184	lincRNA	2.53651	7.41022e-08
ENSMUSG00000111468.1	chr9	5033425B01Rik	TEC	1.74283	7.80241e-06
ENSMUSG00000033208.7	chr10	S100b	protein_coding	3.13901	4.69749e-08
ENSMUSG00000044162.12	chr6	Tnip3	protein_coding	1.88626	3.34389e-05
ENSMUSG00000098024.1	chr2	Gm27003	antisense	1.12831	0.000757007
ENSMUSG00000042179.5	chr19	Pnliprp1	protein_coding	0.746765	0.0172408
ENSMUSG00000109480.1	chr8	Gm45042	processed_pseudogene	1.52285	3.18051e-05
ENSMUSG00000086536.1	chr11	Gm12264	antisense	1.4139	4.00819e-05
ENSMUSG00000097715.2	chr13	Gpr137b-ps	transcribed_unprocessed_pseudogene	1.3089	9.33281e-05
ENSMUSG00000089662.1	chr2	Gm14057	transcribed_processed_pseudogene	0.998567	0.00308808
ENSMUSG00000111548.1	chr9	Gm8162	processed_pseudogene	0.906739	0.00179207
ENSMUSG00000112102.1	chr10	Gm32105	lincRNA	1.1086	0.0496837
ENSMUSG00000004473.10	chr7	Clec11a	protein_coding	0.843297	0.00583198
ENSMUSG00000097090.1	chr17	Gm26724	lincRNA	0.876364	0.00897678
ENSMUSG00000078853.8	chr11	Igtp	protein_coding	0.731358	0.012995
ENSMUSG00000051297.8	chr16	2410124H12Rik	sense_overlapping	2.19684	9.5161e-07
ENSMUSG00000073608.4	chr1	Gal3st2c	protein_coding	1.96933	6.30335e-06
ENSMUSG00000102275.1	chr1	Gm37144	TEC	1.37344	0.000112344
ENSMUSG00000114835.1	chr13	Gm48194	sense_intronic	0.693669	0.0158601
ENSMUSG00000089686.2	chr14	Mnd1-ps	transcribed_processed_pseudogene	0.821664	0.00584399
ENSMUSG00000064342.1	chrM	mt-Ti	Mt_tRNA	0.74412	0.039984
ENSMUSG00000108041.1	chr6	Gm5154	unprocessed_pseudogene	0.757607	0.0288764
ENSMUSG00000111176.1	chr9	Gm47233	TEC	0.820468	0.00459381
ENSMUSG00000098370.1	chr9	Gm19541	lincRNA	1.49529	0.000273668
ENSMUSG00000059854.8	chr8	Hydin	protein_coding	1.24729	0.00705794
ENSMUSG00000094281.1	chr19	Gm8034	processed_pseudogene	0.838895	0.00862812
ENSMUSG00000093610.7	chr19	Cyp2c53-ps	transcribed_unprocessed_pseudogene	1.03146	0.0298051
ENSMUSG00000073985.2	chr7	Gm10602	antisense	0.837982	0.00440577
ENSMUSG00000031448.12	chr8	Adprhl1	protein_coding	1.87956	1.97722e-05
ENSMUSG00000033705.17	chr2	Stard9	protein_coding	0.655693	0.0316769
ENSMUSG00000026388.15	chr1	3110009E18Rik	protein_coding	0.895709	0.00231922
ENSMUSG00000101452.1	chr9	Gm28530	processed_pseudogene	1.19193	0.00187405
ENSMUSG00000097654.1	chr8	Gm26714	antisense	0.898656	0.00593075
ENSMUSG00000036594.14	chr17	H2-Aa	protein_coding	6.71947	2.89318e-05
ENSMUSG00000105579.2	chr5	Gm43251	lincRNA	0.681619	0.0336909
ENSMUSG00000080977.1	chr2	Gm13772	processed_pseudogene	1.74008	5.7481e-05
ENSMUSG00000027896.15	chr3	Slc16a4	protein_coding	1.03952	0.00221764
ENSMUSG00000025150.10	chr11	Cbr2	protein_coding	1.58179	0.0127607
ENSMUSG00000033355.6	chr16	Rtp4	protein_coding	1.08918	0.0162476
ENSMUSG00000083964.1	chr2	Gm14122	processed_pseudogene	0.652039	0.0434895
ENSMUSG00000050447.15	chr2	Lypd6	protein_coding	0.821678	0.0044655
ENSMUSG00000061510.3	chr14	Gm10101	bidirectional_promoter_lncRNA	0.795373	0.0134042
ENSMUSG00000086835.2	chr11	Gm11775	antisense	1.37633	0.00471018
ENSMUSG00000057346.12	chr15	Apol9a	protein_coding	1.9518	5.77266e-06
ENSMUSG00000073899.3	chr7	Olfr1532-ps1	protein_coding	1.43186	0.00967983
ENSMUSG00000042976.6	chr12	9930038B18Rik	lincRNA	0.942202	0.003237
ENSMUSG00000087672.1	chr10	Gm15122	antisense	0.636343	0.016311
ENSMUSG00000073002.9	chr6	Vamp5	protein_coding	2.64991	9.12939e-07
ENSMUSG00000115077.1	chr14	Gm46455	unprocessed_pseudogene	1.344	0.000141334
ENSMUSG00000035638.14	chr16	Muc20	protein_coding	1.44224	0.0157424
ENSMUSG00000108659.1	chr7	Gm34121	processed_transcript	2.05555	2.00106e-06
ENSMUSG00000091866.1	chr9	Gm6257	processed_pseudogene	1.04121	0.000980832
ENSMUSG00000082778.1	chrX	Gm15191	processed_pseudogene	1.53329	0.0100849
ENSMUSG00000097573.2	chr1	G730003C15Rik	antisense	0.942215	0.00485095
ENSMUSG00000104814.1	chr5	Gm42979	TEC	0.981443	0.00401732
ENSMUSG00000023052.8	chr15	Npff	protein_coding	1.11197	0.00896139
ENSMUSG00000055733.6	chrX	Nap1l3	protein_coding	2.22979	2.73367e-06
ENSMUSG00000021396.5	chr13	Nxnl2	protein_coding	1.13061	0.000595552
ENSMUSG00000068686.12	chr2	Cd59b	protein_coding	3.12448	3.6789e-07
ENSMUSG00000061669.6	chr13	Rpl34-ps2	processed_pseudogene	1.04134	0.00145368
ENSMUSG00000062980.15	chr6	Cped1	protein_coding	1.24987	0.00435319
ENSMUSG00000018916.5	chr11	Csf2	protein_coding	1.49533	0.000181922
ENSMUSG00000022340.15	chr15	Sybu	protein_coding	1.19276	0.0024485
ENSMUSG00000091813.4	chr8	Ces2h	protein_coding	0.911542	0.00269755
ENSMUSG00000098098.7	chr18	Bvht	lincRNA	0.978363	0.00230489
ENSMUSG00000059033.7	chr12	Rpl18a-ps1	processed_pseudogene	0.756401	0.0390891
ENSMUSG00000084880.1	chr17	Tomm6os	antisense	0.72085	0.01701
ENSMUSG00000098037.1	chr16	Gm7765	processed_pseudogene	0.770544	0.0043431
ENSMUSG00000017195.15	chr11	Zpbp2	protein_coding	1.06681	0.00142604
ENSMUSG00000116305.1	chr15	Lncppara	processed_transcript	0.607666	0.0207924
ENSMUSG00000011589.9	chr17	Fsd1	protein_coding	1.12306	0.00147279
ENSMUSG00000087269.1	chr2	D330023K18Rik	processed_transcript	0.735365	0.0101235
ENSMUSG00000082743.1	chr4	Gm12988	processed_pseudogene	0.949701	0.00383535
ENSMUSG00000063611.4	chr2	Gm10134	protein_coding	1.75585	0.000296349
ENSMUSG00000083811.1	chr4	Gm13071	processed_pseudogene	0.82425	0.00628004
ENSMUSG00000087026.7	chr8	A230103J11Rik	processed_transcript	0.665167	0.0227958
ENSMUSG00000085376.1	chr5	Gm14508	antisense	1.21867	0.000630301
ENSMUSG00000024386.9	chr18	Proc	protein_coding	0.651031	0.0115818
ENSMUSG00000085451.2	chr10	Gm40614	lincRNA	0.7526	0.00954573
ENSMUSG00000108465.1	chr7	Gm45110	TEC	1.59947	0.000327562
ENSMUSG00000054582.4	chr2	Pabpc1l	protein_coding	0.622499	0.0246341
ENSMUSG00000083456.1	chr4	Gm13108	unprocessed_pseudogene	2.1	7.39912e-05
ENSMUSG00000031637.13	chr8	Lrp2bp	protein_coding	0.737267	0.0309199
ENSMUSG00000033192.5	chr8	Lpcat2	protein_coding	2.99329	2.16958e-07
ENSMUSG00000006638.14	chr5	Abhd1	processed_transcript	1.63754	0.00360108
ENSMUSG00000048216.13	chr6	Gpr85	protein_coding	2.00989	1.02151e-05
ENSMUSG00000027793.6	chr3	Ccna1	protein_coding	4.03898	4.96796e-09
ENSMUSG00000040828.10	chr17	Catsperd	protein_coding	1.09877	0.00237586
ENSMUSG00000046056.15	chr7	Sbsn	protein_coding	1.61798	0.00011685
ENSMUSG00000038271.17	chr6	Iffo1	protein_coding	0.690057	0.0367533
ENSMUSG00000099835.1	chr1	Gm29668	processed_pseudogene	2.30608	1.14405e-05
ENSMUSG00000040183.13	chr4	Ankrd6	protein_coding	0.655067	0.0173292
ENSMUSG00000108181.1	chr6	C030015A19Rik	TEC	0.759178	0.00950918
ENSMUSG00000113894.1	chr13	Gm48838	TEC	1.49848	0.00984166
ENSMUSG00000032661.9	chr5	Oas3	protein_coding	1.35706	0.00107406
ENSMUSG00000098066.2	chr7	Gm26944	antisense	0.965794	0.0278696
ENSMUSG00000047108.4	chr15	Dnajb7	protein_coding	1.33353	0.000486409
ENSMUSG00000097163.2	chr5	BC051077	lincRNA	1.39754	0.000862729
ENSMUSG00000037492.16	chr8	Zmat4	protein_coding	1.99159	3.76606e-05
ENSMUSG00000071181.2	chr13	3830408C21Rik	processed_transcript	1.02152	0.00272086
ENSMUSG00000084018.1	chr4	Gm11895	processed_pseudogene	1.31512	0.00144774
ENSMUSG00000104245.1	chr1	Gm38155	antisense	0.770434	0.0314655
ENSMUSG00000117515.1	chr18	AC121783.1	processed_pseudogene	0.904097	0.00818874
ENSMUSG00000102555.1	chr7	6430511E19Rik	TEC	1.12724	0.00628239
ENSMUSG00000064343.1	chrM	mt-Tq	Mt_tRNA	1.70287	0.000112061
ENSMUSG00000073102.7	chr5	Drc1	protein_coding	0.84141	0.00517766
ENSMUSG00000111334.1	chr9	AC162938.1	processed_transcript	1.43915	0.000289502
ENSMUSG00000105391.1	chr3	Gm43401	antisense	1.79417	0.0010109
ENSMUSG00000108353.1	chr7	Gm45205	TEC	1.34424	0.00061604
ENSMUSG00000090214.8	chr16	Gm15657	antisense	0.967232	0.00554198
ENSMUSG00000005611.15	chr7	Mrvi1	protein_coding	0.591929	0.0433958
ENSMUSG00000081544.1	chr4	Gm13077	processed_pseudogene	1.30203	0.000508168
ENSMUSG00000086015.1	chr11	4833417C18Rik	processed_transcript	1.4279	0.00376193
ENSMUSG00000037375.16	chr1	Hhat	protein_coding	0.702867	0.0275547
ENSMUSG00000113788.1	chr13	Gm47904	lincRNA	1.30861	0.00320495
ENSMUSG00000095079.6	chr12	Igha	IG_C_gene	6.14943	0.00184002
ENSMUSG00000106526.1	chr5	Gm42604	antisense	4.37498	0.000980832
ENSMUSG00000038453.16	chr11	Srcin1	protein_coding	1.45076	0.0396859
ENSMUSG00000040483.15	chr11	Xaf1	protein_coding	2.12379	1.35535e-05
ENSMUSG00000087354.1	chr16	4930404I05Rik	processed_transcript	1.5058	0.000745246
ENSMUSG00000098274.7	chr16	Rpl24	protein_coding	1.19292	0.00126604
ENSMUSG00000110456.1	chr8	Gm45865	TEC	1.3601	0.000268269
ENSMUSG00000078607.5	chr11	1810010H24Rik	protein_coding	0.872513	0.00632584
ENSMUSG00000000296.8	chr10	Tpd52l1	protein_coding	0.635308	0.0325822
ENSMUSG00000081274.2	chr5	Gm15727	processed_pseudogene	1.59828	0.000110439
ENSMUSG00000087530.2	chr7	Gm15533	antisense	1.06703	0.00123745
ENSMUSG00000109084.1	chr8	Gm44955	lincRNA	0.833019	0.0152761
ENSMUSG00000041420.18	chr7	Meis3	protein_coding	1.67175	0.00010278
ENSMUSG00000004654.6	chr6	Ghrhr	protein_coding	1.30216	0.000497164
ENSMUSG00000025473.16	chr7	Adam8	protein_coding	0.991735	0.00444715
ENSMUSG00000110231.1	chr8	Gm6329	lincRNA	2.57709	1.10025e-06
ENSMUSG00000046005.4	chr14	D830044D21Rik	lincRNA	1.19325	0.0380233
ENSMUSG00000090093.8	chr2	Gm14399	protein_coding	0.749922	0.0136616
ENSMUSG00000087477.1	chr5	Gm13822	antisense	2.11513	5.26869e-05
ENSMUSG00000081769.9	chr11	Gm12216	protein_coding	1.46411	0.00677894
ENSMUSG00000107577.1	chr6	Gm44103	TEC	0.829047	0.0108569
ENSMUSG00000106583.1	chr3	4930447N08Rik	processed_transcript	0.996499	0.0065299
ENSMUSG00000038521.17	chr6	C1s1	protein_coding	1.51864	0.0115589
ENSMUSG00000056486.18	chr2	Chn1	protein_coding	1.13888	0.0124476
ENSMUSG00000056718.2	chr2	Gm13199	protein_coding	1.37307	0.000441775
ENSMUSG00000060586.10	chr17	H2-Eb1	protein_coding	1.49187	0.00025044
ENSMUSG00000082926.3	chrX	Gm8172	processed_pseudogene	1.02686	0.00210479
ENSMUSG00000085282.8	chr10	Gm15663	processed_transcript	0.75056	0.0234801
ENSMUSG00000098661.1	chr7	Mir7052	miRNA	2.49559	1.63483e-05
ENSMUSG00000112880.1	chr12	Gm20337	bidirectional_promoter_lncRNA	0.825707	0.00747974
ENSMUSG00000091534.2	chr12	Gm17195	processed_pseudogene	1.58652	0.000168069
ENSMUSG00000057054.11	chr11	Inca1	protein_coding	0.773935	0.0172742
ENSMUSG00000098111.1	chr14	Gm4654	processed_pseudogene	0.818608	0.0133136
ENSMUSG00000043251.6	chr8	Exoc3l	protein_coding	0.836827	0.00757646
ENSMUSG00000086920.1	chr11	Gm12207	antisense	2.19262	0.000148727
ENSMUSG00000114179.1	chr13	Eif1-ps2	processed_pseudogene	0.714948	0.0228344
ENSMUSG00000106870.1	chr5	Gm43681	TEC	0.593841	0.0480482
ENSMUSG00000097726.7	chr5	9530036O11Rik	antisense	1.67222	0.000192557
ENSMUSG00000091586.1	chr17	Cyp4f17	protein_coding	1.06935	0.00313939
ENSMUSG00000087314.1	chr5	Prkag2os2	antisense	0.818696	0.014414
ENSMUSG00000079242.2	chr15	C730034F03Rik	protein_coding	1.04763	0.00946908
ENSMUSG00000097093.2	chr15	C330013E15Rik	bidirectional_promoter_lncRNA	0.638932	0.022183
ENSMUSG00000040329.14	chr3	Il7	protein_coding	1.29642	0.00261906
ENSMUSG00000062591.5	chr17	Tubb4a	protein_coding	1.09877	0.0016802
ENSMUSG00000028949.13	chr5	Smarcd3	protein_coding	0.885672	0.011185
ENSMUSG00000107261.1	chr5	Trmt112-ps1	processed_pseudogene	1.39981	0.0149475
ENSMUSG00000097737.1	chr3	Gm26530	lincRNA	0.895188	0.00856922
ENSMUSG00000038045.14	chr17	Sult6b1	protein_coding	1.59167	0.00970208
ENSMUSG00000097445.1	chr9	Gm26631	bidirectional_promoter_lncRNA	0.700008	0.0445788
ENSMUSG00000074780.2	chr10	Anapc15-ps	protein_coding	0.727598	0.0300871
ENSMUSG00000099364.1	chr1	5730419F03Rik	lincRNA	2.01193	0.000239516
ENSMUSG00000107749.1	chr6	Gm44321	TEC	1.10733	0.00426672
ENSMUSG00000087030.1	chr10	Gm16143	antisense	2.12425	0.000103203
ENSMUSG00000098678.1	chr15	Mroh6	protein_coding	0.685608	0.0344631
ENSMUSG00000087478.1	chr17	4930506C21Rik	processed_transcript	1.63969	0.000134154
ENSMUSG00000081010.3	chr2	Gm13880	processed_pseudogene	0.676224	0.019672
ENSMUSG00000117322.1	chr17	AC154766.4	antisense	1.46115	0.000412999
ENSMUSG00000024696.8	chr19	Lpxn	protein_coding	0.650668	0.0237074
ENSMUSG00000106499.1	chr3	Gm9403	processed_pseudogene	1.42978	0.000808879
ENSMUSG00000070369.13	chr7	Itgad	protein_coding	2.74082	2.41443e-05
ENSMUSG00000068245.14	chr14	Phf11d	protein_coding	1.57313	0.000357861
ENSMUSG00000070997.4	chr4	1700055D18Rik	antisense	1.02262	0.00444448
ENSMUSG00000084899.1	chr10	Gm15344	processed_transcript	0.920638	0.00448422
ENSMUSG00000024538.7	chr18	Ppic	protein_coding	4.48423	1.30676e-07
ENSMUSG00000073898.3	chr7	Olfr713	protein_coding	1.55749	0.000779016
ENSMUSG00000110355.1	chr7	Gm7514	processed_pseudogene	1.01623	0.00654213
ENSMUSG00000110916.1	chr9	2310003N18Rik	lincRNA	2.07361	7.44049e-05
ENSMUSG00000116518.1	chr15	Gm49494	processed_transcript	1.00934	0.00703688
ENSMUSG00000040327.16	chr17	Cul9	protein_coding	0.669579	0.018602
ENSMUSG00000109304.1	chr7	Gm45112	TEC	0.762559	0.0193358
ENSMUSG00000104761.1	chr5	Gm43511	TEC	0.994579	0.0144261
ENSMUSG00000089984.7	chr5	Fbxo24	protein_coding	0.849691	0.0175037
ENSMUSG00000098789.7	chr2	Jmjd7	protein_coding	0.849691	0.017503
ENSMUSG00000097832.1	chr12	Gm26912	lincRNA	1.13629	0.00316258
ENSMUSG00000086782.2	chr4	E130102H24Rik	lincRNA	1.16436	0.00236009
ENSMUSG00000111936.1	chr10	Gm47540	lincRNA	2.54076	9.88881e-06
ENSMUSG00000030589.15	chr7	Rasgrp4	protein_coding	1.05358	0.00275451
ENSMUSG00000117476.1	chr17	AC159289.2	processed_pseudogene	2.24475	0.00886102
ENSMUSG00000041390.18	chr6	Mdfic	protein_coding	0.744527	0.0175599
ENSMUSG00000096810.1	chr5	Gm10481	processed_pseudogene	0.694725	0.0385728
ENSMUSG00000029720.9	chr5	Gm20605	protein_coding	0.697313	0.0195269
ENSMUSG00000087413.1	chr4	Gm11266	antisense	1.70046	0.00231092
ENSMUSG00000097121.2	chr12	D130020L05Rik	antisense	0.951111	0.00854587
ENSMUSG00000107201.1	chr5	5930420M18Rik	TEC	0.69391	0.0226206
ENSMUSG00000104548.1	chr3	Gm43857	TEC	1.24981	0.00114625
ENSMUSG00000038276.12	chr5	Asic3	protein_coding	1.09111	0.00308808
ENSMUSG00000117628.1	chr17	AC154492.2	sense_intronic	1.03091	0.0074697
ENSMUSG00000055799.13	chr6	Tcf7l1	protein_coding	0.942277	0.0244389
ENSMUSG00000086890.1	chr4	1700021J08Rik	antisense	1.4296	0.00485406
ENSMUSG00000078965.5	chr11	Gm12033	processed_pseudogene	0.95107	0.00921575
ENSMUSG00000107633.1	chr6	Gm44078	TEC	1.4025	0.0101457
ENSMUSG00000026158.11	chr1	Ogfrl1	protein_coding	1.18796	0.0160293
ENSMUSG00000087368.7	chrX	BC065397	processed_transcript	0.810788	0.0297685
ENSMUSG00000026904.17	chr2	Slc4a10	protein_coding	2.94011	4.21207e-06
ENSMUSG00000054892.14	chr5	Txk	protein_coding	1.59431	0.000474475
ENSMUSG00000082676.1	chr4	Gm11843	processed_pseudogene	3.15476	2.54359e-05
ENSMUSG00000091754.8	chr14	Gm3636	protein_coding	1.02411	0.0083065
ENSMUSG00000105681.1	chr3	Gm43428	TEC	1.18973	0.00539805
ENSMUSG00000096957.1	chr8	E230013L22Rik	bidirectional_promoter_lncRNA	0.723812	0.0219953
ENSMUSG00000085227.1	chr5	6330418K02Rik	antisense	2.05698	0.00022403
ENSMUSG00000097567.1	chr17	Gm26637	lincRNA	1.0405	0.012435
ENSMUSG00000102055.1	chr1	Gm28913	antisense	1.59407	0.000395773
ENSMUSG00000091315.1	chr3	Gm17214	processed_pseudogene	1.75799	0.00151081
ENSMUSG00000089678.8	chr15	Agxt2	protein_coding	1.31918	0.00691113
ENSMUSG00000074472.10	chr9	Zfp872	protein_coding	1.79461	0.00196671
ENSMUSG00000117250.1	chr17	CT025659.2	lincRNA	1.05319	0.00873681
ENSMUSG00000041729.15	chr9	Coro2b	protein_coding	1.54533	0.0065246
ENSMUSG00000108655.1	chr7	Gm44949	antisense	1.46717	0.00126678
ENSMUSG00000024295.9	chr17	Cyp4f41-ps	transcribed_unprocessed_pseudogene	0.702816	0.0291104
ENSMUSG00000097335.1	chr11	Gm26563	lincRNA	2.49556	1.7337e-05
ENSMUSG00000112229.1	chr10	Gm48086	sense_intronic	2.69357	1.0319e-05
ENSMUSG00000104453.1	chr7	Gm37829	TEC	0.694583	0.0427017
ENSMUSG00000022041.10	chr14	Chrna2	protein_coding	2.54083	1.26641e-05
ENSMUSG00000035403.10	chr2	Crb2	protein_coding	1.02547	0.0330856
ENSMUSG00000030283.7	chr6	St8sia1	protein_coding	2.00858	0.000193906
ENSMUSG00000063929.6	chr4	Cyp4a32	protein_coding	1.40314	0.00370148
ENSMUSG00000114488.1	chr14	Gm5802	processed_pseudogene	1.14868	0.0298237
ENSMUSG00000010538.14	chr3	Tsacc	protein_coding	0.769306	0.0376461
ENSMUSG00000024330.16	chr17	Col11a2	protein_coding	0.951206	0.00902228
ENSMUSG00000105710.1	chr3	Gm43859	TEC	0.78324	0.030627
ENSMUSG00000030170.14	chr6	Wnt5b	protein_coding	1.96891	0.000120836
ENSMUSG00000046991.11	chr17	Wdr27	protein_coding	0.933527	0.00951655
ENSMUSG00000117255.1	chr17	AC140278.1	bidirectional_promoter_lncRNA	0.874262	0.0245447
ENSMUSG00000104795.1	chr3	Gm42783	TEC	1.41802	0.00141745
ENSMUSG00000072421.4	chr13	Gm10357	processed_pseudogene	3.15589	8.7125e-06
ENSMUSG00000048003.12	chr4	Catsper4	protein_coding	1.7949	0.000214851
ENSMUSG00000049709.4	chr7	Nlrp10	protein_coding	2.19133	0.000148862
ENSMUSG00000107876.1	chr6	Gm43936	lincRNA	4.37447	2.30161e-07
ENSMUSG00000064109.8	chr7	Hcst	protein_coding	1.61873	0.00109467
ENSMUSG00000110371.1	chr8	Gm9619	processed_pseudogene	1.35711	0.00108392
ENSMUSG00000047473.14	chr7	Zfp30	protein_coding	1.83667	0.000248159
ENSMUSG00000097852.5	chr3	4933405D12Rik	antisense	0.853044	0.0235774
ENSMUSG00000105368.1	chr5	Gm43759	TEC	1.09897	0.0068441
ENSMUSG00000097585.2	chr7	E230029C05Rik	processed_transcript	1.67392	0.00125736
ENSMUSG00000041798.15	chr11	Gck	protein_coding	0.911495	0.0217869
ENSMUSG00000044867.5	chr6	Gimap1os	processed_transcript	1.50003	0.00174431
ENSMUSG00000110497.1	chr8	9230110F11Rik	processed_transcript	2.03087	0.000115002
ENSMUSG00000092086.1	chr8	Gm6793	protein_coding	0.874276	0.025131
ENSMUSG00000101586.1	chr1	Gm29017	antisense	1.54019	0.00136723
ENSMUSG00000108563.1	chr7	Gm44686	antisense	1.43001	0.00167043
ENSMUSG00000107990.1	chr6	Gm7890	processed_pseudogene	1.67414	0.000873536
ENSMUSG00000014813.9	chr14	Stc1	protein_coding	2.77906	0.00193033
ENSMUSG00000115882.1	chr16	Gm5481	processed_pseudogene	1.00273	0.0140912
ENSMUSG00000078486.3	chr4	Perm1	protein_coding	0.830881	0.0139908
ENSMUSG00000092323.1	chr6	BB365896	antisense	4.31642	4.60617e-07
ENSMUSG00000018752.19	chr11	Tnfsfm13	protein_coding	1.34708	0.00953154
ENSMUSG00000031758.10	chr8	Cdyl2	protein_coding	1.56898	0.00387979
ENSMUSG00000080818.4	chrX	Gm9434	processed_pseudogene	0.93278	0.0139897
ENSMUSG00000117505.1	chr18	AC130718.2	antisense	1.41601	0.0042348
ENSMUSG00000117246.1	chr17	CT025671.2	processed_pseudogene	4.42996	2.83175e-07
ENSMUSG00000108732.1	chr7	2310043P16Rik	TEC	1.00793	0.0316384
ENSMUSG00000062742.3	chr18	Gm5239	protein_coding	1.43039	0.00221408
ENSMUSG00000081226.1	chr5	Gm8802	processed_pseudogene	1.03023	0.0479834
ENSMUSG00000098206.1	chr1	A430106G13Rik	lincRNA	1.1304	0.00466734
ENSMUSG00000072541.2	chr15	Gm5046	processed_pseudogene	0.812094	0.0395509
ENSMUSG00000017754.13	chr2	Pltp	protein_coding	2.54437	0.000194957
ENSMUSG00000029279.15	chr5	Brdt	protein_coding	1.18772	0.0143347
ENSMUSG00000040170.13	chr1	Fmo2	protein_coding	0.657727	0.0361932
ENSMUSG00000055150.15	chr7	Zfp78	protein_coding	1.54618	0.0166822
ENSMUSG00000095847.1	chr13	Gm5451	processed_pseudogene	1.05376	0.0197546
ENSMUSG00000102719.1	chr1	Gm37760	TEC	2.03087	0.000114246
ENSMUSG00000086541.8	chr15	Has2os	processed_transcript	1.05427	0.0172729
ENSMUSG00000045345.6	chr5	9530056K15Rik	TEC	0.759791	0.0274211
ENSMUSG00000081023.1	chr6	Gm15766	processed_pseudogene	1.48019	0.0254961
ENSMUSG00000070424.12	chr7	Art5	protein_coding	2.54213	0.000117226
ENSMUSG00000042248.4	chr19	Cyp2c37	protein_coding	5.90568	2.28868e-05
ENSMUSG00000074824.3	chr13	Rslcan18	protein_coding	1.43115	0.00661487
ENSMUSG00000038236.8	chr6	Hoxa7	protein_coding	1.09256	0.0321569
ENSMUSG00000086003.7	chr11	B230206L02Rik	processed_transcript	0.861712	0.0336595
ENSMUSG00000047793.13	chr1	Sned1	protein_coding	0.95112	0.00911961
ENSMUSG00000111933.1	chr12	Gm36660	lincRNA	1.52321	0.015321
ENSMUSG00000067925.4	chrX	Rtl8a	protein_coding	2.89003	8.6258e-06
ENSMUSG00000073737.3	chr1	Gm10566	processed_pseudogene	1.15684	0.00654322
ENSMUSG00000110615.1	chr8	Gm45890	antisense	1.18072	0.0483046
ENSMUSG00000086189.1	chr3	Gm15462	antisense	1.15019	0.0125912
ENSMUSG00000002900.16	chr12	Lamb1	protein_coding	0.892467	0.0379286
ENSMUSG00000086368.2	chr5	Gm13830	lincRNA	2.23973	9.03724e-05
ENSMUSG00000041592.16	chr11	Sdk2	protein_coding	1.57005	0.00522608
ENSMUSG00000066626.5	chr9	Gm5121	processed_pseudogene	1.23214	0.0392335
ENSMUSG00000074529.10	chr2	Zfp972	protein_coding	0.993919	0.0120648
ENSMUSG00000113853.1	chr13	Gm47583	TEC	1.74524	0.00238643
ENSMUSG00000087055.1	chr11	Gm11948	sense_intronic	1.41603	0.00908893
ENSMUSG00000023033.14	chr15	Scn8a	protein_coding	1.05398	0.02504
ENSMUSG00000087677.1	chrX	Gm15226	lincRNA	2.14133	0.000239767
ENSMUSG00000086794.1	chr11	Gm11642	processed_transcript	0.930022	0.0393582
ENSMUSG00000105095.1	chr3	8430422M14Rik	TEC	1.64401	0.00072818
ENSMUSG00000094786.1	chr2	Gm14403	protein_coding	1.40373	0.00395094
ENSMUSG00000096221.3	chr4	1500002C15Rik	antisense	1.38319	0.0185236
ENSMUSG00000072723.10	chr14	Gm10044	processed_transcript	0.844269	0.0343423
ENSMUSG00000113852.1	chr12	Gm48062	TEC	1.15042	0.0173124
ENSMUSG00000092277.1	chr17	Gm19684	protein_coding	2.72839	6.44357e-05
ENSMUSG00000101941.1	chr9	Gm28979	lincRNA	2.92265	0.00050205
ENSMUSG00000089675.1	chr1	Ugt1a8	protein_coding	1.36133	0.00544322
ENSMUSG00000104168.1	chr8	Gm38250	antisense	0.88611	0.0199401
ENSMUSG00000071103.9	chr8	1700029J07Rik	protein_coding	1.11963	0.00958171
ENSMUSG00000065434.1	chr13	Mir7-1	miRNA	1.31918	0.0073546
ENSMUSG00000032285.15	chr9	Dnaja4	protein_coding	1.23181	0.0191513
ENSMUSG00000058163.14	chr11	Gm5431	protein_coding	3.60078	2.07005e-06
ENSMUSG00000097380.1	chr8	Gm26816	lincRNA	1.65126	0.00305203
ENSMUSG00000039178.9	chr5	Tbc1d19	protein_coding	1.48263	0.0014775
ENSMUSG00000105447.1	chr3	Gm43653	antisense	1.56239	0.00147602
ENSMUSG00000090248.1	chr2	Gm14027	processed_transcript	0.93149	0.022292
ENSMUSG00000039601.16	chr17	Rcan2	protein_coding	3.12799	0.00306828
ENSMUSG00000107915.1	chr6	Gm44014	TEC	1.2292	0.0281189
ENSMUSG00000103320.1	chr1	Gm37403	TEC	3.04183	2.10358e-05
ENSMUSG00000081772.1	chr4	Gm13131	processed_pseudogene	0.954379	0.0321836
ENSMUSG00000103857.1	chr9	Gm37249	TEC	1.22588	0.00765799
ENSMUSG00000110496.1	chr8	Gm45909	TEC	3.0415	2.64809e-05
ENSMUSG00000085867.1	chr1	Gm5834	unprocessed_pseudogene	1.73738	0.0327819
ENSMUSG00000113626.1	chr13	Gm7240	transcribed_processed_pseudogene	0.965737	0.0227409
ENSMUSG00000085006.7	chr3	BC021767	transcribed_unprocessed_pseudogene	1.03396	0.0130507
ENSMUSG00000076609.2	chr6	Igkc	IG_C_gene	5.6072	0.000556049
ENSMUSG00000085311.1	chr1	Gm15445	antisense	1.46719	0.00882573
ENSMUSG00000108476.1	chr7	Gm44974	TEC	2.73036	0.000202696
ENSMUSG00000108030.1	chr6	9530062K07Rik	bidirectional_promoter_lncRNA	1.27554	0.014302
ENSMUSG00000097397.2	chr16	Gm16861	antisense	0.756439	0.0391376
ENSMUSG00000074269.10	chr9	Rec114	protein_coding	1.22977	0.0186753
ENSMUSG00000073478.6	chr1	D730003I15Rik	lincRNA	0.825368	0.0274302
ENSMUSG00000114533.1	chr14	Gm8416	processed_pseudogene	1.14606	0.0180113
ENSMUSG00000087424.1	chrX	5730405O15Rik	processed_transcript	1.70107	0.00208768
ENSMUSG00000116145.1	chr15	5730521K06Rik	TEC	0.894315	0.043266
ENSMUSG00000097360.8	chr13	9430065F17Rik	antisense	1.5424	0.00279726
ENSMUSG00000018500.2	chr11	Adora2b	protein_coding	1.35725	0.0180113
ENSMUSG00000052363.8	chr16	Zdhhc19	protein_coding	1.79667	0.0013788
ENSMUSG00000005628.12	chr3	Tmod4	protein_coding	1.0378	0.0261012
ENSMUSG00000054146.8	chr11	Krt15	protein_coding	0.813333	0.043266
ENSMUSG00000108105.1	chr7	Gm5340	processed_pseudogene	0.954812	0.0344139
ENSMUSG00000084866.2	chr16	A930006K02Rik	processed_transcript	1.22598	0.00746342
ENSMUSG00000082336.1	chrX	Gm8401	processed_pseudogene	1.65087	0.0027336
ENSMUSG00000101209.1	chr9	Gm8524	processed_pseudogene	0.832763	0.0489596
ENSMUSG00000051444.9	chr3	Bbs12	protein_coding	0.83299	0.0473507
ENSMUSG00000016262.14	chr1	Sertad4	protein_coding	1.74433	0.00287075
ENSMUSG00000093989.1	chr11	Rnasek	protein_coding	1.38382	0.00751856
ENSMUSG00000076457.1	chr16	Mir802	miRNA	3.04182	3.98326e-05
ENSMUSG00000089901.1	chr14	Gm8113	protein_coding	1.14292	0.0264661
ENSMUSG00000082922.3	chr7	Gm6939	transcribed_unprocessed_pseudogene	1.31944	0.00745572
ENSMUSG00000086032.1	chr7	Gm15929	antisense	2.24497	0.000260696
ENSMUSG00000087556.1	chr16	Gm15764	processed_transcript	1.54236	0.015236
ENSMUSG00000086779.1	chr2	Gm13562	processed_transcript	1.54511	0.00742011
ENSMUSG00000116383.1	chr15	Apol10c-ps	transcribed_unprocessed_pseudogene	1.63541	0.00799591
ENSMUSG00000085286.1	chr4	Ube4bos3	antisense	1.46704	0.0321477
ENSMUSG00000100174.1	chr6	Gm28719	TEC	2.72879	4.84714e-05
ENSMUSG00000097292.2	chr13	A230107N01Rik	antisense	0.954635	0.0297378
ENSMUSG00000038522.6	chr10	Mfsd4b1	protein_coding	1.74265	0.018281
ENSMUSG00000112831.1	chr10	AC167229.1	lincRNA	1.98001	0.00115916
ENSMUSG00000080303.2	chr4	Gm12419	processed_pseudogene	2.00763	0.00226187
ENSMUSG00000114606.1	chr14	Gm7633	transcribed_processed_pseudogene	2.31528	0.000974827
ENSMUSG00000111793.1	chr9	Gm47950	antisense	1.22537	0.0179385
ENSMUSG00000087235.1	chrX	Gm4750	transcribed_processed_pseudogene	1.66271	0.0141
ENSMUSG00000102704.1	chr2	Gm38309	TEC	1.85314	0.00155948
ENSMUSG00000062818.7	chr6	Vmn1r51	protein_coding	2.07235	0.008396
ENSMUSG00000043794.8	chr8	D830025C05Rik	antisense	1.84655	0.000827468
ENSMUSG00000071202.4	chr17	Ccdc78	protein_coding	1.31249	0.00614178
ENSMUSG00000113440.1	chr13	Gm46404	lincRNA	1.22844	0.0119729
ENSMUSG00000092243.8	chr17	Gm7030	protein_coding	1.95853	0.000734621
ENSMUSG00000036067.12	chr2	Slc2a6	protein_coding	1.02889	0.0310308
ENSMUSG00000031196.13	chrX	F8	protein_coding	1.47654	0.00587527
ENSMUSG00000097331.2	chr10	F420014N23Rik	lincRNA	0.954642	0.0308178
ENSMUSG00000029359.13	chr5	Tesc	protein_coding	1.73929	0.00418923
ENSMUSG00000111547.1	chr9	Gm48069	TEC	1.36179	0.00504532
ENSMUSG00000110462.1	chr8	Gm35572	lincRNA	1.74472	0.00213281
ENSMUSG00000079467.8	chr19	Gm14966	antisense	1.03804	0.0233648
ENSMUSG00000111717.1	chr9	Gm39380	lincRNA	1.92193	0.00182843
ENSMUSG00000054135.2	chr1	A430110L20Rik	lincRNA	1.51902	0.00625937
ENSMUSG00000116723.1	chr16	AC154762.2	antisense	2.85211	0.000138879
ENSMUSG00000036244.5	chr9	Tbc1d21	protein_coding	2.48165	0.00079513
ENSMUSG00000080811.1	chrX	Gm14513	processed_pseudogene	1.22897	0.0188376
ENSMUSG00000109764.1	chr8	Klkb1	protein_coding	2.54726	0.000544682
ENSMUSG00000035836.2	chr5	Ugt2b1	protein_coding	1.00807	0.0275835
ENSMUSG00000112203.1	chr10	Gm49167	TEC	2.4119	0.000852264
ENSMUSG00000073077.6	chrX	Gm7173	protein_coding	1.18281	0.030732
[truncated: 436 more rows]

## Sheet: SIIECs_DEG_Down_VilCreVsCDK8-19
Gene.ID	Chrom	Gene.Name	Biotype	Log2FC Cdk8iIEC-KO/Cdk19-/-	FDR
[truncated: 320 more rows]

[truncated: 7 more sheets: SIIECs_DEG_Up_VilCreVsCDK8-19, Org_DEG_Down_VilCreCDK19D173A, Org_DEG_Up_VilCreCDK19D173A, SIIEC_DEG_Down_VilCreCDK19D173A, SIIEC_DEG_Up_VilCreCDK19D173A, Org_DEG_Down_Cdk819KO+WntCM, Org_DEG_Up_Cdk819KO+WntCM]
