# Supplementary material for: CDK8 and CDK19 regulate intestinal differentiation and homeostasis via the chromatin remodeling complex SWI/SNF
Source: J Clin Invest. 2022 Oct 17;132(20):e158593. doi: 10.1172/JCI158593 (PMC9566890; doi:10.1172/JCI158593)
Supplement: Supplemental table 2 [file jci-132-158593-s146.xlsx]

## Sheet: Early up
Gene.ID	Gene.Name	Biotype	Etoh vs 4-OHT-D3	FDR	Etoh vs 4-OHT-D5	FDR	Etoh vs 4-OHT-D7	FDR	Etoh vs 4-OHT-D10	FDR
ENSMUSG00000027955.16	Fam198b	protein_coding	0.638334	0.460816	2.42466	0.0996956	-0.734965	0.591933	0.331951	0.72205
ENSMUSG00000042359.18	Osbpl6	protein_coding	-0.629409	0.0066567	0.464363	0.0996542	0.369797	0.133028	0.655899	0.209869
ENSMUSG00000074629.2	4930518I15Rik	protein_coding	-0.155122	0.652388	0.973082	0.0993053	0.140551	0.707344	-0.640228	0.521588
ENSMUSG00000032890.17	Rims3	protein_coding	-1.20792	0.0217726	1.3208	0.0993053	2.15289	0.0239441	0.577062	0.356261
ENSMUSG00000057933.10	Gsta2	protein_coding	-1.2802	2.17274e-06	-0.173759	0.0983935	0.217468	0.0420599	1.22483	0.00643122
ENSMUSG00000056592.14	Zfp658	protein_coding	-0.422243	0.282008	0.933049	0.0982594	-0.738687	0.0420599	0.810055	0.161635
ENSMUSG00000020181.16	Nav3	protein_coding	0.381513	0.731319	2.58332	0.0968113	1.54984	0.257687	2.69904	0.0424711
ENSMUSG00000002732.14	Fkbp7	protein_coding	-0.242886	0.630678	1.33721	0.0964538	-0.219262	0.786891	-0.735827	0.209869
ENSMUSG00000046378.11	Asphd1	protein_coding	-0.635213	0.520218	2.25179	0.0961581	-0.53575	0.591963	-0.72468	0.458504
ENSMUSG00000000157.16	Itgb2l	protein_coding	-0.0792831	0.851248	1.0922	0.0960878	0.588691	0.346228	0.475456	0.400665
ENSMUSG00000095845.3	Gm5741	protein_coding	0.0628714	0.951689	2.1953	0.095887	-0.872924	0.0492896	-0.0347493	0.976989
ENSMUSG00000030737.17	Slco2b1	protein_coding	-1.5483	1.89998e-06	-0.250177	0.0954171	0.183915	0.0420599	0.478951	0.0255041
ENSMUSG00000030155.7	Clec2e	protein_coding	-1.32919	3.54227e-05	0.356844	0.0929917	0.216947	0.292399	0.12318	0.40855
ENSMUSG00000078905.8	Gm14393	protein_coding	-0.676826	0.284834	2.03738	0.0921857	-1.2244	0.117281	0.412954	0.521079
ENSMUSG00000062624.5	Cyp2c67	protein_coding	-1.12877	0.0307486	0.831212	0.0906362	0.311109	0.402149	1.55369	0.117437
ENSMUSG00000035208.16	Slfn8	protein_coding	-0.228571	0.659768	1.32892	0.0904053	0.857599	0.0420599	0.975839	0.344537
ENSMUSG00000020072.15	Pbld2	protein_coding	-1.19739	0.000292852	0.509216	0.0895617	0.872976	0.0420599	1.21614	0.00112929
ENSMUSG00000025350.15	Rdh5	protein_coding	-0.264515	0.36559	0.901909	0.0883672	0.730182	0.0533027	0.886318	0.148951
ENSMUSG00000044916.10	1700029I15Rik	protein_coding	-0.73531	0.0679847	0.902513	0.0873602	-0.0592936	0.887431	-0.492879	0.243461
ENSMUSG00000032609.12	Klhdc8b	protein_coding	-0.559626	0.0182983	0.835592	0.0867915	-0.0907605	0.86886	-0.0239405	0.907603
ENSMUSG00000091191.1	Gm17334	protein_coding	0.176505	0.809798	2.10688	0.0866888	0.295977	0.694472	0.955316	0.38851
ENSMUSG00000038775.14	Vill	protein_coding	1.04156	0.198144	2.15189	0.0865237	-0.489477	0.680513	0.764021	0.204662
ENSMUSG00000053835.17	H2-T24	protein_coding	-0.705888	0.104816	1.06719	0.0863173	0.697613	0.0671129	-0.143354	0.586351
ENSMUSG00000029311.16	Hsd17b11	protein_coding	-0.627013	0.00126932	0.382119	0.0853251	0.823668	0.0420599	0.697713	0.0253042
ENSMUSG00000024299.17	Adamts10	protein_coding	-1.29455	0.0613469	1.87762	0.0850948	0.369438	0.593138	-1.79485	0.209869
ENSMUSG00000037826.5	Ppm1k	protein_coding	-0.671591	0.0111845	0.657721	0.0850944	0.746875	0.0412431	-0.178006	0.435165
ENSMUSG00000024694.9	Keg1	protein_coding	0.913016	0.296351	2.44388	0.0843356	0.853108	0.604432	0.5414	0.610385
ENSMUSG00000018727.19	Cpsf4l	protein_coding	-0.618695	0.150802	1.34899	0.0831971	-0.453023	0.596913	0.644313	0.326624
ENSMUSG00000027168.21	Pax6	protein_coding	-1.46021	0.0735336	2.01567	0.082771	0.0762376	0.930737	1.39397	0.209869
ENSMUSG00000035780.2	Ugt2a3	protein_coding	-1.90867	5.32617e-07	0.234015	0.0827443	0.546154	0.0244305	1.3758	9.45864e-05
ENSMUSG00000019467.15	Arhgef25	protein_coding	-0.279606	0.787192	2.54127	0.0823914	-0.920811	0.505992	-0.767213	0.209869
ENSMUSG00000091648.2	C2cd4d	protein_coding	-1.08639	0.250173	2.09801	0.0819781	1.5408	0.145166	0.578482	0.367238
ENSMUSG00000087006.3	Gm13889	protein_coding	-0.771262	0.322663	1.9129	0.0819781	0.72409	0.519859	-0.360679	0.663112
ENSMUSG00000040957.15	Cables1	protein_coding	-1.10811	0.000118535	0.346116	0.0803144	-0.140009	0.466002	0.185403	0.341237
ENSMUSG00000053004.9	Hrh1	protein_coding	0.986861	0.229502	2.09835	0.0802574	0.00763284	0.992162	0.576923	0.691893
ENSMUSG00000048003.12	Catsper4	protein_coding	0.129023	0.766726	1.55293	0.0797807	2.14731	0.0420599	0.745346	0.217087
ENSMUSG00000047496.6	Rnf152	protein_coding	-0.847825	6.29551e-06	0.187659	0.079158	0.798515	0.011635	0.0423767	0.573026
ENSMUSG00000078920.3	Ifi47	protein_coding	0.932455	0.392737	2.37976	0.0782501	1.5408	0.145166	1.58372	0.209869
ENSMUSG00000089678.8	Agxt2	protein_coding	-0.196107	0.818553	2.2006	0.0745933	0.41539	0.370191	2.04094	0.209869
ENSMUSG00000025221.15	Kcnip2	protein_coding	0.323243	0.677798	2.0084	0.0736903	0.204944	0.791912	1.67867	0.209869
ENSMUSG00000028541.14	B4galt2	protein_coding	0.0518105	0.956021	2.3836	0.0726345	0.237875	0.759305	-0.233831	0.832868
ENSMUSG00000063611.4	Gm10134	protein_coding	-0.227289	0.838562	2.39597	0.0724742	1.3811	0.122689	-0.477659	0.42037
ENSMUSG00000032105.5	Pdzd3	protein_coding	-1.16511	3.92331e-05	0.337442	0.0719605	0.618046	0.0420599	0.748625	0.00990749
ENSMUSG00000052595.7	A1cf	protein_coding	-0.95037	0.000215762	0.326861	0.0715568	0.468571	0.0420599	0.136148	0.360663
ENSMUSG00000047728.13	BC025446	protein_coding	-0.860641	0.000292852	0.470854	0.0709844	1.08793	0.0393667	1.16326	0.00202381
ENSMUSG00000030708.14	Dnajb13	protein_coding	-0.57995	0.600326	1.98218	0.0704429	-1.38274	0.0420599	0.172933	0.356261
ENSMUSG00000070330.2	Tmem235	protein_coding	-3.75822	0.000292852	2.68876	0.0703051	0.0759814	0.956855	2.28674	0.027319
ENSMUSG00000075270.11	Pde11a	protein_coding	0.684946	0.30025	1.73494	0.0701238	2.77915	0.0420599	-0.793549	0.528611
ENSMUSG00000060268.12	Armh1	protein_coding	0.398144	0.742329	2.63484	0.0686389	1.53526	0.0920823	-0.31698	0.753765
ENSMUSG00000026904.17	Slc4a10	protein_coding	0.251271	0.828199	2.51945	0.068535	1.6401	0.152413	0.879137	0.601597
ENSMUSG00000074220.10	Zfp382	protein_coding	0.0906207	0.930098	2.2596	0.0680107	-0.979358	0.432372	1.20968	0.356261
ENSMUSG00000025198.16	Erlin1	protein_coding	-0.935716	4.40936e-05	0.266163	0.0675218	0.415784	0.0420599	0.533637	0.00823359
ENSMUSG00000081607.2	Gm15294	protein_coding	0.626605	0.233616	1.66174	0.0675218	0.474248	0.707028	0.578482	0.367238
ENSMUSG00000015405.15	Ace2	protein_coding	-1.46386	8.20049e-05	0.441663	0.0674676	0.864429	0.0420599	0.912946	0.0170654
ENSMUSG00000056492.6	Adgrf5	protein_coding	0.638815	0.601943	2.48074	0.0672278	2.6968	0.0420599	0.0494098	0.209869
ENSMUSG00000047104.5	Pbp2	protein_coding	0.634447	0.560095	2.66783	0.0667096	-0.450511	0.761285	-0.971892	0.475269
ENSMUSG00000068551.12	Zfp467	protein_coding	-0.233809	0.391848	0.953626	0.0656906	2.02672	0.0207036	0.101724	0.939508
ENSMUSG00000031480.15	Thsd1	protein_coding	-0.435597	0.622149	2.35424	0.0652211	-0.143578	0.894281	1.74066	0.209869
ENSMUSG00000042333.16	Tnfrsf14	protein_coding	-1.03155	0.000216563	0.468345	0.0646146	0.179177	0.467012	-0.0363621	0.776241
ENSMUSG00000039339.3	Mfsd4b2	protein_coding	-1.68068	2.39559e-05	-0.366279	0.0644083	0.433935	0.0411345	0.0724546	0.209869
ENSMUSG00000029671.15	Wnt16	protein_coding	0.389151	0.441555	1.60815	0.0644083	-0.451209	0.467012	-0.479454	0.569616
ENSMUSG00000046474.9	Krtap4-16	protein_coding	-0.149869	0.765309	1.73685	0.0641856	0.604925	0.334115	1.34987	0.317018
ENSMUSG00000019737.14	Syne4	protein_coding	-0.321903	0.138687	0.815538	0.0633778	-1.20181	0.0420599	-0.911921	0.209869
ENSMUSG00000002012.13	Pnck	protein_coding	-0.553685	0.613044	2.38351	0.0629244	-0.288608	0.771237	0.0493571	0.955088
ENSMUSG00000026276.20	37500	protein_coding	0.392469	0.456261	1.58535	0.0626317	-0.00871894	0.973715	0.485183	0.362288
ENSMUSG00000034145.14	Tmem63c	protein_coding	-1.09396	0.245078	2.23379	0.062068	-2.56859	0.00652159	0.13271	0.928425
ENSMUSG00000001988.9	Npas1	protein_coding	-0.0691408	0.911155	1.78436	0.0620676	-0.85639	0.406249	0.379916	0.54783
ENSMUSG00000004341.8	Gpx6	protein_coding	-0.487753	0.572777	2.33255	0.0615831	0.906275	0.171028	1.71985	0.209869
ENSMUSG00000034825.14	Nrip3	protein_coding	-0.383737	0.688115	2.19815	0.0615303	-1.50772	9.06808e-05	-0.390018	0.652745
ENSMUSG00000028088.14	Fmo5	protein_coding	-1.22197	6.29551e-06	0.254021	0.0602525	0.804407	0.00812408	0.400287	0.00559758
ENSMUSG00000028289.12	Epha7	protein_coding	-0.122575	0.777129	1.1449	0.0584002	0.324841	0.382196	0.370413	0.367238
ENSMUSG00000115956.1	Hoxd4.1	protein_coding	-0.345651	0.357082	1.24893	0.0579246	0.785432	0.122438	-0.0662791	0.936495
ENSMUSG00000025401.9	Myo1a	protein_coding	-1.02648	0.000292852	0.407947	0.0577556	0.886765	0.0420599	0.546574	0.0128128
ENSMUSG00000023070.6	Rgn	protein_coding	-0.683333	0.000306964	0.375906	0.0576644	0.434848	0.0263017	1.0656	0.000278544
ENSMUSG00000039531.8	Zup1	protein_coding	-0.305097	0.211313	0.714976	0.0573821	0.270689	0.474639	0.352378	0.0609925
ENSMUSG00000095440.2	Fignl2	protein_coding	-1.02858	0.00937948	1.09472	0.0562592	1.11735	0.0420599	0.131461	0.639349
ENSMUSG00000029695.13	Aass	protein_coding	0.222082	0.829845	2.52017	0.0552941	3.22006	0.0420599	2.55928	0.0167056
ENSMUSG00000100967.1	Gm29666	protein_coding	-0.468236	0.0201156	0.753718	0.0550324	-0.104118	0.749971	0.0736415	0.902789
ENSMUSG00000079396.4	Gm3411	protein_coding	0.997706	0.31344	2.54337	0.0549399	-1.22487	0.164177	1.06864	0.209869
ENSMUSG00000074824.3	Rslcan18	protein_coding	0.260044	0.649283	1.73702	0.0548029	-0.172309	0.806663	0.779174	0.0829898
ENSMUSG00000031297.14	Slc7a3	protein_coding	-0.42928	0.639237	2.05919	0.0548029	-0.322723	0.573159	0.648572	0.325578
ENSMUSG00000025650.13	Col7a1	protein_coding	0.179197	0.693245	1.48927	0.0536728	-0.339035	0.381841	0.488534	0.483724
ENSMUSG00000023348.11	Trip6	protein_coding	-0.742816	0.0451723	1.22507	0.0533806	-0.449714	0.447543	-0.264003	0.303898
ENSMUSG00000029162.15	Khk	protein_coding	-1.73855	5.54652e-05	-0.508125	0.0521092	0.137197	0.480757	0.849914	0.0105488
ENSMUSG00000044042.18	Fmn1	protein_coding	-0.560788	0.00894555	0.47605	0.0516987	0.742919	0.0420599	0.507934	0.209869
ENSMUSG00000073888.13	Ccl27a	protein_coding	-0.537974	0.000956216	0.499722	0.0510468	-0.210048	0.196527	0.347453	0.209869
ENSMUSG00000026317.7	Cln8	protein_coding	-0.608209	0.0152158	0.540829	0.0509452	0.274739	0.312232	0.757307	0.041872
ENSMUSG00000023959.9	Clic5	protein_coding	-0.810342	0.000292852	0.376698	0.0506927	1.02555	0.0172607	0.980951	0.00988017
ENSMUSG00000020838.12	Slc6a4	protein_coding	-1.34722	2.60323e-05	0.377225	0.0506064	0.869316	0.0300807	0.998761	0.0105365
ENSMUSG00000030882.19	Dnhd1	protein_coding	0.079438	0.866568	1.61226	0.0501653	0.234581	0.722164	0.146302	0.594331
ENSMUSG00000073408.2	Mucl3	protein_coding	0.371074	0.492949	1.85393	0.0498484	-2.86285	0.0420599	-2.44249	0.209869
ENSMUSG00000039521.13	Foxp3	protein_coding	0.224295	0.849736	2.64173	0.0498129	0.443048	0.673928	0.578482	0.367238
ENSMUSG00000032623.9	Oas1d	protein_coding	0.0135332	0.990584	2.66876	0.0496551	0.323484	0.769661	-0.19686	0.874777
ENSMUSG00000027175.10	Tcp11l1	protein_coding	1.34649	0.205696	2.66506	0.0484808	0.0782479	0.930737	-1.00704	0.209869
ENSMUSG00000021335.13	Slc17a1	protein_coding	-0.909636	0.0004424	0.624472	0.0479347	0.868922	0.0420599	0.6148	0.0916882
ENSMUSG00000067399.10	Trim43c	protein_coding	1.11527	0.241751	2.62776	0.0475867	-1.22482	0.113427	-0.195483	0.755692
ENSMUSG00000033715.15	Akr1c14	protein_coding	-1.05674	0.000383843	0.599564	0.0472219	0.945099	0.0420599	1.60251	0.00715075
ENSMUSG00000021207.9	Akr1c21	protein_coding	-0.516406	0.685905	2.74766	0.0470583	0.104679	0.945567	2.2624	0.209869
ENSMUSG00000029442.18	Wdr66	protein_coding	-0.758561	0.393438	2.39119	0.0464628	-0.451416	0.591483	-1.07296	0.356261
ENSMUSG00000022661.14	Cd200	protein_coding	-0.486722	0.12517	0.985379	0.0460542	-0.218038	0.606844	-0.0432123	0.914284
ENSMUSG00000091012.2	Vmn1r34	protein_coding	0.371074	0.617162	2.43162	0.0457959	-0.697378	0.453564	1.48122	0.209869
ENSMUSG00000024778.12	Fas	protein_coding	-0.891887	0.000739838	0.525384	0.0456169	0.839292	0.0420599	0.665396	0.0177622
ENSMUSG00000038246.7	Fam50b	protein_coding	0.955719	0.12994	2.1926	0.0454187	4.33221	0.0420599	0.363517	0.676017
ENSMUSG00000016283.13	H2-M2	protein_coding	-1.07572	0.421013	2.966	0.0453134	0.72917	0.540292	0.41729	0.696275
ENSMUSG00000051452.8	Gm11437	protein_coding	-0.860947	0.0003366	0.513333	0.0451301	0.876122	0.0420599	0.672298	0.0142312
ENSMUSG00000034959.8	Rubcnl	protein_coding	0.623967	0.59938	2.62552	0.0448668	0.321996	0.769661	0.0494098	0.209869
ENSMUSG00000041762.16	Gpr155	protein_coding	-1.04599	0.00211501	0.624439	0.0446274	0.947447	0.0420599	0.859737	0.0459717
ENSMUSG00000022037.15	Clu	protein_coding	-1.17293	0.00285432	1.0074	0.0444564	-2.13934	0.0284038	-0.809383	0.0657998
ENSMUSG00000031133.12	Arhgef6	protein_coding	0.560346	0.611406	2.50675	0.044313	1.39407	0.373444	1.35171	0.209869
ENSMUSG00000028307.9	Aldob	protein_coding	-2.31257	0.000292852	-0.813728	0.0442645	-0.434608	0.138073	0.526589	0.209869
ENSMUSG00000029188.14	Slc34a2	protein_coding	-1.76103	0.000292852	-0.713384	0.0436453	-0.183379	0.467012	-0.433628	0.280466
ENSMUSG00000078650.2	G6pc	protein_coding	-2.67145	0.00204053	-1.32352	0.0434965	-0.952287	0.0437097	-0.388182	0.209869
ENSMUSG00000036687.13	Tmem184a	protein_coding	-0.868538	6.25414e-05	0.317062	0.0428919	0.365566	0.0420599	0.383145	0.209869
ENSMUSG00000032087.10	Dscaml1	protein_coding	0.542214	0.589335	2.34504	0.0424078	-0.979421	0.145166	0.0494098	0.209869
ENSMUSG00000031957.6	Ctrb1	protein_coding	-1.18748	0.00536527	0.660522	0.0419806	1.49181	0.0165674	2.74451	0.00514137
ENSMUSG00000074093.4	Svip	protein_coding	-0.970377	0.000236856	0.423038	0.0418555	0.736113	0.0420599	0.70667	0.0238498
ENSMUSG00000025370.7	Cdh9	protein_coding	0.475582	0.750873	3.39422	0.0409606	2.90962	0.0769983	2.23886	0.0817015
ENSMUSG00000000253.13	Gmpr	protein_coding	1.03439	0.292939	2.50675	0.0407859	0.767916	0.551296	-1.7441	0.154331
ENSMUSG00000054005.4	Mill1	protein_coding	0.0866943	0.936197	2.81907	0.0405033	-0.168564	0.883822	0.0497264	0.955088
ENSMUSG00000025197.9	Cyp2c23	protein_coding	-2.82383	6.28971e-05	0.554561	0.0400353	0.851033	0.0260205	1.26472	0.0102819
ENSMUSG00000021281.15	Tnfaip2	protein_coding	-0.366202	0.100229	0.637257	0.0397861	1.77749	0.0165674	0.474517	0.118381
ENSMUSG00000031430.8	Vsig1	protein_coding	0.663178	0.291748	1.85716	0.0396198	1.17994	0.110818	0.520996	0.210721
ENSMUSG00000064036.15	Mro	protein_coding	-1.16333	0.00639629	1.05214	0.0379891	0.579825	0.125119	1.9433	0.0232094
ENSMUSG00000063820.11	Arl9	protein_coding	-0.26633	0.783659	2.45625	0.0379001	-1.53501	0.0827516	1.5077	0.238343
ENSMUSG00000062859.15	Tcp11	protein_coding	0.299244	0.827138	2.93764	0.0378713	1.41412	0.373742	0.29486	0.482259
ENSMUSG00000091144.2	Phf11c	protein_coding	-0.378935	0.369926	1.30908	0.0377735	0.22068	0.65158	0.0648401	0.903955
ENSMUSG00000042485.7	Mustn1	protein_coding	-0.455957	0.137558	0.907342	0.0375937	-1.77351	0.0202312	-0.387081	0.725941
ENSMUSG00000019464.6	Ptger1	protein_coding	-0.295126	0.489126	1.49615	0.0375391	0.0613536	0.917081	-0.119171	0.783566
ENSMUSG00000034634.7	Ly6d	protein_coding	1.52106	0.0409379	3.27285	0.036875	1.53153	0.136089	-0.240243	0.666137
ENSMUSG00000024731.15	Ms4a10	protein_coding	-0.825353	0.000292852	0.477745	0.0363867	0.91729	0.0359933	1.37541	0.00453381
ENSMUSG00000092470.1	Gm20518	protein_coding	-1.08591	0.0147904	1.44996	0.0357932	-0.0867713	0.868519	0.384986	0.396311
ENSMUSG00000042408.13	Zmym6	protein_coding	-0.457103	0.0339133	0.697528	0.0346518	-0.143232	0.583373	0.0623459	0.633278
ENSMUSG00000006464.8	Bbs1	protein_coding	-0.116645	0.652654	0.995935	0.0345227	0.641827	0.132878	-0.157185	0.661715
ENSMUSG00000042784.9	Muc1	protein_coding	0.138429	0.834872	2.47569	0.034281	3.29338	0.0420599	2.09727	0.209869
ENSMUSG00000041828.15	Abca8a	protein_coding	-0.142352	0.815167	2.09938	0.0342801	2.4774	0.0420599	1.08402	0.436224
ENSMUSG00000025185.14	Loxl4	protein_coding	-0.921495	0.379293	3.36851	0.0340338	0.428127	0.773452	0.186482	0.870265
ENSMUSG00000085861.1	Armh2	protein_coding	-1.61138	0.0144331	2.09907	0.0340269	0.605695	0.350125	-0.477659	0.42037
ENSMUSG00000032841.15	Prr5l	protein_coding	-0.627074	0.0112856	0.595509	0.0336992	2.20898	0.0118599	1.53598	0.0120038
ENSMUSG00000024871.10	Doc2g	protein_coding	-0.090036	0.72983	1.01186	0.0334766	-0.859558	0.0808234	-0.923485	0.209869
ENSMUSG00000038068.15	Rnf144b	protein_coding	-1.3939	0.000292852	0.749349	0.0329979	0.975641	0.0420599	2.07737	0.00203068
ENSMUSG00000038569.13	Rad9b	protein_coding	-0.26037	0.202586	0.829303	0.0326098	0.612318	0.12056	-0.155946	0.441733
ENSMUSG00000020325.10	Fstl3	protein_coding	-0.53653	0.135353	0.973705	0.0325719	0.628273	0.0420599	0.429971	0.493575
ENSMUSG00000038217.13	Tlcd2	protein_coding	-0.239813	0.541323	0.824951	0.0322923	0.687163	0.0420599	0.918737	0.0980401
ENSMUSG00000060621.6	Nkpd1	protein_coding	-0.0569288	0.936227	2.81015	0.0322847	-0.857831	0.527481	1.23117	0.320075
ENSMUSG00000024770.14	Lipn	protein_coding	-0.116099	0.891659	1.62805	0.0321795	0.819011	0.168039	2.16895	0.0347904
ENSMUSG00000074657.5	Kif5a	protein_coding	0.4813	0.709289	2.93706	0.0321795	-1.30683	0.302794	1.66008	0.209869
ENSMUSG00000044165.12	Bcl2l15	protein_coding	-0.758116	0.0184315	0.605231	0.0318133	0.285749	0.202776	1.04235	0.00551371
ENSMUSG00000079242.2	C730034F03Rik	protein_coding	-0.695312	0.389538	2.93082	0.0317102	-0.229399	0.656189	0.699307	0.171693
ENSMUSG00000003123.15	Lipe	protein_coding	-0.935711	0.000292852	0.411112	0.0315247	0.610208	0.0420599	0.448242	0.0643765
ENSMUSG00000024032.6	Tff1	protein_coding	-0.301208	0.707485	1.93016	0.0311231	-0.834475	0.0658047	1.04084	0.209869
ENSMUSG00000052520.7	Cyp2j5	protein_coding	0.23844	0.669882	1.49894	0.0311225	3.40545	0.0186418	3.4393	0.0253603
ENSMUSG00000054630.7	Ugt2b5	protein_coding	-3.37149	0.000110773	-0.670759	0.0309123	-0.656891	0.0420599	0.79225	0.0709116
ENSMUSG00000024136.14	Dnase1l2	protein_coding	-0.498546	0.135483	1.2819	0.0307022	0.21405	0.374373	0.578388	0.209869
ENSMUSG00000109739.1	Gm17949	protein_coding	0.622717	0.439517	2.09938	0.0306265	-1.22487	0.164177	-0.195927	0.855502
ENSMUSG00000020774.9	Aspa	protein_coding	-0.259631	0.762792	2.5988	0.0303588	3.05488	0.0420599	1.02086	0.0964411
ENSMUSG00000055675.6	Kbtbd11	protein_coding	1.14844	0.236144	2.63966	0.0303443	0.604637	0.565992	1.99748	0.209869
ENSMUSG00000031937.7	Vstm5	protein_coding	-0.691462	0.000192371	0.320238	0.0303235	0.250175	0.0420599	0.232378	0.179619
ENSMUSG00000087230.10	Mroh3	protein_coding	-1.16122	0.00349528	1.24302	0.0299556	0.149019	0.632658	-0.150698	0.366552
ENSMUSG00000064247.14	Plcxd1	protein_coding	-0.370203	0.150014	1.01435	0.0295203	0.596642	0.11271	1.03616	0.19287
ENSMUSG00000057137.9	Tmem140	protein_coding	0.0954395	0.830427	1.59303	0.0283959	0.548047	0.19458	0.13525	0.533378
ENSMUSG00000037818.16	Abhd18	protein_coding	-1.10955	2.57683e-05	0.349901	0.0283398	0.290206	0.0420599	0.277072	0.209869
ENSMUSG00000020718.12	Polg2	protein_coding	-0.563612	0.00168632	0.5565	0.0281385	0.228023	0.283427	0.713189	0.00225527
ENSMUSG00000043648.7	Pld6	protein_coding	-0.928104	0.0740178	2.01567	0.027931	0.0772342	0.0420599	0.0493062	0.955088
ENSMUSG00000029678.8	Hyal5	protein_coding	-0.149869	0.701233	1.57059	0.0266178	-2.1611	0.0420599	-0.649809	0.681129
ENSMUSG00000050762.5	Prss27	protein_coding	-0.67196	0.421531	2.38105	0.0264113	-2.15956	0.0682377	1.74593	0.145385
ENSMUSG00000055653.13	Gpc3	protein_coding	0.839623	0.107067	2.2715	0.0261287	-0.759961	0.0674494	0.55007	0.291219
ENSMUSG00000075520.5	Malrd1	protein_coding	-0.406997	0.0576601	0.669615	0.0260639	1.24552	0.0420599	0.717209	0.011738
ENSMUSG00000068246.6	Apol9b	protein_coding	0.855656	0.289531	2.8079	0.0259183	3.83464	0.0420599	1.89493	0.0592577
ENSMUSG00000110277.1	Gm45871	protein_coding	-0.594989	0.000951554	0.546006	0.0258219	0.620983	0.0420599	0.954244	0.0233572
ENSMUSG00000036138.16	Acaa1a	protein_coding	-0.550337	0.00178017	0.48643	0.0254466	0.673694	0.0420599	0.639254	0.00750392
ENSMUSG00000024193.7	Phf1	protein_coding	-0.309024	0.270009	0.878185	0.0253328	0.88316	0.0420599	0.885592	0.00652087
ENSMUSG00000049897.14	Stkld1	protein_coding	0.515143	0.276852	1.7795	0.0251382	-1.33903	0.0420599	-0.232461	0.79193
ENSMUSG00000063767.4	S100a7a	protein_coding	0.48101	0.595392	2.2752	0.0245162	-0.451049	0.464962	1.12961	0.373833
ENSMUSG00000035835.14	Plppr3	protein_coding	0.0759263	0.841015	1.55164	0.0242627	-0.446064	0.457648	-0.3207	0.413238
ENSMUSG00000026579.8	F5	protein_coding	0.794468	0.466515	1.96919	0.0241163	1.23081	0.0728944	1.76504	0.179445
ENSMUSG00000038717.8	Atp5l	protein_coding	0.020533	0.942327	1.08268	0.0240262	-0.341946	0.496228	-0.0218955	0.915179
ENSMUSG00000022840.9	Adcy5	protein_coding	0.147843	0.727682	1.37895	0.0239773	0.361715	0.426771	-1.0749	0.209869
ENSMUSG00000025386.2	Pde6g	protein_coding	-0.98808	0.135306	2.53627	0.0238402	-2.16243	0.0674461	0.331379	0.765376
ENSMUSG00000033825.10	Tpsb2	protein_coding	-2.22626	0.000292852	1.60815	0.0238251	-1.63133	0.0692322	-0.885345	0.410416
ENSMUSG00000005947.11	Itgae	protein_coding	0.471547	0.54762	2.57767	0.0235682	-1.20868	0.142685	0.565686	0.209869
ENSMUSG00000028730.14	Cfap57	protein_coding	0.172519	0.737866	1.48215	0.0235527	2.16266	0.00630978	0.790377	0.209869
ENSMUSG00000067212.8	H2-T23	protein_coding	-0.420327	0.040378	0.669627	0.0235527	1.22435	0.0283707	0.767317	0.005618
ENSMUSG00000001622.15	Csn3	protein_coding	1.17616	0.192969	3.16455	0.0233849	2.46185	0.0922554	1.54292	0.0744682
ENSMUSG00000094559.2	Cyp2d34	protein_coding	-1.47447	0.0631577	1.90227	0.0231446	1.96381	0.0420599	2.50653	0.00874117
ENSMUSG00000045559.6	Olfr827	protein_coding	-1.20792	0.0246255	2.01567	0.0223276	-0.450632	0.457648	0.660874	0.494679
ENSMUSG00000056436.4	Cyct	protein_coding	-0.137427	0.858044	2.71828	0.0222673	2.40831	0.0420599	2.04252	0.0463388
ENSMUSG00000063672.7	Nkx6-3	protein_coding	-0.70462	0.394755	2.69051	0.021961	-0.0060898	0.992242	0.943669	0.323677
ENSMUSG00000079286.1	Gm11084	protein_coding	0.185713	0.850638	2.84001	0.0217742	0.917544	0.470793	1.10581	0.270664
ENSMUSG00000050052.12	Tdrp	protein_coding	0.371074	0.505124	2.2596	0.0216368	2.67841	0.0420599	0.82406	0.357517
ENSMUSG00000037235.13	Mxd4	protein_coding	-0.673752	0.00173845	0.571956	0.0216154	0.131175	0.474357	0.682807	0.0512865
ENSMUSG00000022667.18	Cd200r1	protein_coding	0.638334	0.255974	2.26199	0.0216089	3.15863	0.0248266	0.0496028	0.955088
ENSMUSG00000020334.6	Slc22a4	protein_coding	-0.300012	0.377475	0.844668	0.0215672	0.896872	0.0420599	0.897797	0.115539
ENSMUSG00000079492.2	Gm11127	protein_coding	-0.688706	0.109619	1.11152	0.021351	1.73843	0.0324194	1.88739	0.0134714
ENSMUSG00000029718.14	Pcolce	protein_coding	-0.0998513	0.755038	1.33758	0.0212608	0.44047	0.431004	0.118161	0.760286
ENSMUSG00000032311.17	Nrg4	protein_coding	-2.51339	0.000198907	-0.812618	0.0211807	-0.411409	0.0420599	0.25563	0.209869
ENSMUSG00000057246.15	BC051142	protein_coding	-0.00859469	0.978373	1.54339	0.0211503	1.19076	0.0420599	0.239536	0.537659
ENSMUSG00000053695.3	Defb37	protein_coding	-0.806786	0.000876417	0.693754	0.0207414	1.76413	0.0217993	1.76624	0.0594166
ENSMUSG00000092277.1	Gm19684	protein_coding	0.640262	0.468937	2.64726	0.0204326	1.72242	0.11094	2.64077	0.164923
ENSMUSG00000030519.14	Apba2	protein_coding	0.999201	0.202558	2.39546	0.0202891	1.54085	0.102225	0.986751	0.379041
ENSMUSG00000024186.15	Rgs11	protein_coding	-0.179365	0.415352	0.934592	0.0200921	0.662803	0.0476407	-0.851048	0.144249
ENSMUSG00000046854.16	Pip5kl1	protein_coding	0.131078	0.90939	2.98656	0.0199249	1.97776	0.159668	-0.442513	0.681233
ENSMUSG00000029798.11	Herc6	protein_coding	1.35902	0.104388	3.04502	0.0195911	1.51506	0.0531642	0.848615	0.202375
ENSMUSG00000031374.13	Zfp92	protein_coding	0.224361	0.586171	1.23919	0.0195258	1.56495	0.0420599	0.490623	0.551674
ENSMUSG00000026255.15	Efhd1	protein_coding	0.0291276	0.950911	1.07668	0.0195258	1.1652	0.0420599	0.592275	0.0153654
ENSMUSG00000028344.12	Invs	protein_coding	-0.550338	0.00442017	0.584191	0.019359	0.268987	0.275585	0.313329	0.209869
ENSMUSG00000048967.16	Yjefn3	protein_coding	-0.383212	0.19053	1.34563	0.0188168	0.0999123	0.826146	0.254281	0.471425
ENSMUSG00000040432.5	Ltb4r2	protein_coding	0.176737	0.770849	1.42664	0.0186989	0.525547	0.11814	1.22292	0.0219499
ENSMUSG00000030228.18	Pik3c2g	protein_coding	1.43669	0.0842941	3.05053	0.0185785	1.53786	0.0982373	0.425898	0.541024
ENSMUSG00000000530.16	Acvrl1	protein_coding	0.150561	0.646245	1.2885	0.0179324	0.18775	0.581707	0.848267	0.0937503
ENSMUSG00000040483.15	Xaf1	protein_coding	0.919569	0.059775	2.38193	0.0179053	5.23804	0.0420599	1.87231	0.0109903
ENSMUSG00000044595.10	Dnd1	protein_coding	0.0630057	0.867602	1.29385	0.0177777	-0.451867	0.46415	0.443599	0.520485
ENSMUSG00000036231.5	Agr3	protein_coding	0.359698	0.516647	2.11676	0.0175267	0.640483	0.320077	2.0786	0.00559758
ENSMUSG00000029720.9	Gm20605	protein_coding	-0.0927915	0.837154	2.12704	0.0169965	-0.684674	0.257876	-0.430232	0.377016
ENSMUSG00000022102.13	Dok2	protein_coding	-0.534436	0.341049	2.19902	0.0169892	-0.925427	0.148395	0.735079	0.210138
ENSMUSG00000078937.8	Cpt1b	protein_coding	-0.752535	0.225959	2.94536	0.0163458	-0.319214	0.695578	-0.722114	0.571692
ENSMUSG00000090588.2	Gm9573	protein_coding	0.389151	0.550946	2.62752	0.0162067	0.0770069	0.930737	0.0506403	0.955088
ENSMUSG00000036501.6	Fam13b	protein_coding	-0.401409	0.0509103	0.653376	0.0159744	-0.0685001	0.70925	0.463782	0.188856
ENSMUSG00000029269.11	Sult1b1	protein_coding	-0.790694	0.000239918	0.38741	0.015803	1.18444	0.00791157	1.29135	0.000782335
ENSMUSG00000091721.4	Gimd1	protein_coding	-0.3418	0.144841	0.700896	0.0153671	0.235954	0.203799	1.05645	0.016272
ENSMUSG00000040985.13	Sun3	protein_coding	0.331402	0.663137	2.43536	0.0151274	1.70214	0.0508446	2.10244	0.151976
ENSMUSG00000024869.10	Gm49405	protein_coding	-0.138559	0.595355	1.12125	0.0151274	-0.430732	0.181246	-0.751851	0.209869
ENSMUSG00000021815.4	Mss51	protein_coding	-0.0205588	0.956026	1.66055	0.0150293	-1.28931	0.0473578	-0.0432654	0.911774
ENSMUSG00000042766.17	Trim46	protein_coding	-0.745152	0.00120754	0.949647	0.0146306	2.02812	0.00701074	1.02894	0.132063
ENSMUSG00000074826.10	Gm10767	protein_coding	-0.0149463	0.97065	1.50523	0.0144854	0.601158	0.255024	1.36624	0.148641
ENSMUSG00000024806.3	Mlana	protein_coding	-0.149869	0.666725	1.75275	0.0140386	2.72319	0.00591354	0.519516	0.676098
ENSMUSG00000040855.15	Reps2	protein_coding	-0.475957	0.0178792	0.603539	0.0140085	0.527754	0.0420599	0.461758	0.209869
ENSMUSG00000015093.15	Clic3	protein_coding	-0.448085	0.327796	1.98944	0.0138668	-1.28773	0.0497551	0.0496919	0.913493
ENSMUSG00000022863.15	Btg3	protein_coding	0.79556	0.042588	2.21108	0.0137084	-0.813764	0.243863	1.08902	0.209869
ENSMUSG00000011658.16	Fuz	protein_coding	0.300942	0.495719	1.57166	0.0135704	-0.411516	0.372935	0.823905	0.156741
ENSMUSG00000048249.14	Crebrf	protein_coding	-0.693801	0.00109404	0.660628	0.0135452	0.756502	0.0420599	0.421728	0.209869
ENSMUSG00000020097.14	Sgpl1	protein_coding	-0.673495	0.000292852	0.381028	0.0130732	0.426938	0.0420599	0.712578	0.0156438
ENSMUSG00000117286.1	Gm1043	protein_coding	-0.00438835	0.988804	1.03138	0.0129599	0.536003	0.106719	0.340116	0.340642
ENSMUSG00000002346.16	Slc25a42	protein_coding	-0.680519	0.000292852	0.532806	0.0129027	0.1583	0.457648	0.288908	0.206759
ENSMUSG00000022617.15	Chkb	protein_coding	-0.196711	0.531025	1.28384	0.0128036	0.576287	0.154524	0.56212	0.209869
ENSMUSG00000029154.13	Cwh43	protein_coding	1.05631	0.153981	3.02294	0.0123497	-0.611015	0.323333	0.629563	0.0404853
ENSMUSG00000025189.9	Cnnm1	protein_coding	-0.85765	0.00939681	0.875445	0.0122986	0.291336	0.325059	0.645509	0.209869
ENSMUSG00000036641.9	Ccdc148	protein_coding	-0.111704	0.833464	1.90111	0.0121564	0.962748	0.0787614	1.01326	0.141389
ENSMUSG00000028716.15	Pdzk1ip1	protein_coding	-0.152638	0.476885	0.851973	0.0121379	2.43587	0.00828128	0.391322	0.209869
ENSMUSG00000034607.6	Pof1b	protein_coding	-0.688861	0.000292852	0.512444	0.0121379	0.855729	0.0251522	0.563136	0.0122541
ENSMUSG00000034579.17	Pla2g3	protein_coding	0.518431	0.153947	1.66953	0.0118076	0.829853	0.11666	0.362017	0.317442
ENSMUSG00000050463.9	Krt78	protein_coding	-0.141651	0.763661	1.96944	0.0117731	0.594052	0.0575232	0.5569	0.5671
ENSMUSG00000004668.14	Abca13	protein_coding	-2.38777	0.0150781	3.27998	0.0117259	1.04814	0.380801	4.26207	0.168184
ENSMUSG00000078552.10	Dcdc2b	protein_coding	-0.800037	0.00758953	1.2877	0.0112427	1.39699	0.0420599	0.33996	0.209869
ENSMUSG00000089984.7	Fbxo24	protein_coding	-0.721666	0.0104828	1.24599	0.0111769	-0.0218928	0.927795	0.0763605	0.858138
ENSMUSG00000054545.17	Ugt1a6a	protein_coding	-0.734845	0.0166682	1.10312	0.0111604	0.227277	0.5241	0.81842	0.201733
ENSMUSG00000028601.18	Echdc2	protein_coding	-0.851403	0.000292852	0.584174	0.0108316	0.267152	0.191234	0.820438	0.000842526
ENSMUSG00000028950.3	Tas1r1	protein_coding	-0.0620355	0.932594	2.76302	0.01082	-1.40051	0.17531	1.06898	0.209869
ENSMUSG00000058921.3	Slc10a5	protein_coding	-1.74073	0.000292852	0.782781	0.0107958	0.535578	0.070693	0.565447	0.118225
ENSMUSG00000072915.3	Gm12258	protein_coding	-0.683933	0.00356555	1.07504	0.0107958	-0.187877	0.312064	0.728886	0.209869
ENSMUSG00000028435.8	Aqp3	protein_coding	-2.92972	0.000151594	-1.11105	0.0107765	0.441964	0.182673	0.143144	0.498515
ENSMUSG00000021403.3	Serpinb9b	protein_coding	0.867605	0.388259	2.93592	0.0107765	-0.957722	0.10986	0.657166	0.228122
ENSMUSG00000034919.2	Ttc22	protein_coding	-0.415945	0.0277941	0.614955	0.0104504	0.749674	0.0420599	0.940564	0.00488685
ENSMUSG00000078588.10	Ccdc24	protein_coding	0.785861	0.433493	2.92147	0.01042	0.113899	0.904131	0.278953	0.821911
ENSMUSG00000046814.3	Gchfr	protein_coding	-0.229683	0.385141	0.904229	0.0104194	1.08758	0.0420599	1.67828	0.00490815
ENSMUSG00000019762.4	Iyd	protein_coding	-0.199833	0.489636	1.02678	0.0103546	2.45274	0.0140271	1.66726	0.00995373
ENSMUSG00000037526.7	Atg14	protein_coding	-0.625296	0.000292852	0.476292	0.00996903	0.382812	0.0253604	0.0216924	0.874567
ENSMUSG00000033453.8	Adamts15	protein_coding	-0.555395	0.00318111	0.677272	0.00943332	0.310063	0.175907	0.0645424	0.710576
ENSMUSG00000060176.4	Kif27	protein_coding	-0.237801	0.653407	1.78091	0.009265	-0.397737	0.367137	0.542637	0.493634
ENSMUSG00000034248.7	Slc25a37	protein_coding	-0.80841	0.000292852	0.634764	0.00925628	0.279647	0.206207	0.311013	0.119808
ENSMUSG00000109179.2	Gm35339	protein_coding	-0.415745	0.246614	1.68775	0.00921567	-0.501126	0.349687	0.1194	0.857173
ENSMUSG00000092243.8	Gm7030	protein_coding	-2.03577	0.0108404	2.75515	0.00907173	1.90163	0.0141681	1.10515	0.209869
ENSMUSG00000072770.9	Acrbp	protein_coding	-0.696226	0.0215814	1.43438	0.00882755	-0.117596	0.72466	0.00520682	0.982444
ENSMUSG00000060034.5	Ctf2	protein_coding	-0.102338	0.923899	3.07278	0.00881906	-1.10398	0.368076	-0.725255	0.458763
ENSMUSG00000037234.17	Hook3	protein_coding	-0.156235	0.426585	0.851946	0.0085244	-0.188682	0.32082	-0.102822	0.25644
ENSMUSG00000025202.7	Scd3	protein_coding	0.611154	0.177112	1.95179	0.00842165	0.976379	0.0693193	0.908905	0.209869
ENSMUSG00000034664.13	Itga2b	protein_coding	-0.136607	0.728412	1.63935	0.00840133	-0.320899	0.615518	0.162287	0.734222
ENSMUSG00000032808.2	Cyp2c38	protein_coding	-3.23513	0.000276204	0.924344	0.00834243	0.795248	0.0420599	1.38884	0.0281198
ENSMUSG00000027932.14	Slc27a3	protein_coding	-0.192727	0.456995	1.28271	0.00827273	-0.0942431	0.755332	-0.917258	0.209869
ENSMUSG00000079277.9	Hoxd3	protein_coding	-0.784363	0.0282774	1.50802	0.00818706	-0.918192	0.0453254	0.805416	0.209869
ENSMUSG00000027843.13	Ptpn22	protein_coding	-0.706149	0.167075	1.23915	0.0081596	-0.331335	0.375025	0.802657	0.0762241
ENSMUSG00000021950.15	Anxa8	protein_coding	0.606855	0.527704	3.58506	0.00815266	-0.230458	0.803156	0.32617	0.495716
ENSMUSG00000059326.6	Csf2ra	protein_coding	0.303037	0.260463	1.38905	0.00802098	-0.172834	0.580749	0.400932	0.441561
ENSMUSG00000055730.16	Ces2a	protein_coding	-2.38533	1.13391e-07	-0.387306	0.0079964	0.0309161	0.755422	0.309384	0.209869
ENSMUSG00000022843.17	Clcn2	protein_coding	-0.701241	0.000292852	0.461823	0.00793844	0.36273	0.058847	0.354488	0.0268363
ENSMUSG00000066861.14	Oas1g	protein_coding	0.898838	0.14316	2.66506	0.00789068	1.90687	0.0560473	1.73189	0.209869
ENSMUSG00000001661.5	Hoxc6	protein_coding	-1.00608	0.000292852	0.73146	0.00771764	0.303414	0.197885	0.460821	0.00343333
ENSMUSG00000032528.5	Vipr1	protein_coding	-0.673077	0.000622229	0.631926	0.00766455	0.747442	0.0420599	0.858413	0.0394972
ENSMUSG00000090236.3	Car15	protein_coding	-0.30566	0.311734	1.21591	0.00763091	-0.779204	0.0661959	0.211105	0.634539
ENSMUSG00000023050.9	Map3k12	protein_coding	-0.283751	0.41685	1.33595	0.00754581	0.637088	0.0441071	0.55114	0.209869
ENSMUSG00000030711.16	Sult1a1	protein_coding	-0.629848	0.085849	2.21577	0.00751197	2.9368	0.0383107	0.743585	0.506187
ENSMUSG00000074733.14	Zfp950	protein_coding	-0.168246	0.456136	1.03892	0.00728631	-0.0814622	0.75129	0.21317	0.209869
ENSMUSG00000036585.15	Fgf1	protein_coding	-0.431045	0.0634158	0.987827	0.00726092	1.87699	0.00967489	1.25717	0.0522722
ENSMUSG00000054999.2	Naaladl1	protein_coding	-0.734508	0.00338621	0.707996	0.0071809	0.653134	0.0420599	1.2047	0.0930766
ENSMUSG00000029273.10	Sult1d1	protein_coding	-0.588491	0.00120306	0.616021	0.00703924	1.30291	0.0107046	1.18768	0.00720264
ENSMUSG00000081512.1	Gm15821	protein_coding	0.139273	0.848539	3.00821	0.0069203	1.62508	0.294561	0.984643	0.389861
ENSMUSG00000035270.15	Impg2	protein_coding	1.31102	0.0248071	2.5464	0.00689812	0.703572	0.111765	1.43213	0.0521326
ENSMUSG00000051984.13	Sec31b	protein_coding	-0.388027	0.0398994	0.975742	0.00682936	-0.21544	0.376361	0.260667	0.489753
ENSMUSG00000027130.15	Slc12a6	protein_coding	-0.387876	0.0143141	0.619345	0.00680377	0.483963	0.0607006	0.476028	0.19287
ENSMUSG00000035186.6	Ubd	protein_coding	1.31005	0.0474432	2.47585	0.00678346	3.39558	0.0131639	3.8345	0.0232802
ENSMUSG00000020839.16	Tmigd1	protein_coding	-0.124769	0.909393	2.4608	0.00675958	0.798218	0.0747244	1.97144	0.08448
ENSMUSG00000035390.16	Brsk1	protein_coding	-0.331786	0.425487	2.05142	0.00651253	0.428033	0.407797	0.903306	0.00520584
ENSMUSG00000004187.11	Kifc2	protein_coding	-0.719343	0.0130633	1.15332	0.00641705	0.409838	0.309869	0.460958	0.209869
ENSMUSG00000054676.15	1600014C10Rik	protein_coding	-0.823669	0.000292852	0.610866	0.00623784	0.692599	0.0420599	1.06873	0.00544432
ENSMUSG00000031097.15	Tnni2	protein_coding	0.253226	0.845443	3.61767	0.00620803	0.0767931	0.946162	-1.04963	0.269708
ENSMUSG00000030032.12	Wdr54	protein_coding	-0.13668	0.618908	1.30654	0.00611981	-0.0553012	0.885969	-0.219291	0.212591
ENSMUSG00000039878.13	Slc39a5	protein_coding	-0.876554	2.63415e-08	0.156561	0.00607459	0.43392	0.0144947	0.540209	0.0357829
ENSMUSG00000022211.9	Carmil3	protein_coding	-0.64687	0.00790139	1.15588	0.0058537	-0.794907	0.0420599	-0.092878	0.765376
ENSMUSG00000001128.7	Cfp	protein_coding	-0.0177428	0.949868	1.35852	0.00566348	-0.244616	0.617964	0.797075	0.209869
ENSMUSG00000021704.8	Mtx3	protein_coding	-0.385842	0.00657983	0.638316	0.00561548	0.00979975	0.947935	0.0716307	0.332587
ENSMUSG00000061847.2	Defb39	protein_coding	-0.683622	0.550857	3.71002	0.00556433	2.01287	0.114186	-0.441458	0.705761
ENSMUSG00000038195.6	Rilp	protein_coding	-0.341998	0.173999	0.836786	0.00554626	0.598119	0.0420599	1.49266	0.0114207
ENSMUSG00000050395.8	Tnfsf15	protein_coding	0.65302	0.270347	2.05044	0.00530872	0.952411	0.133641	1.32902	0.209869
ENSMUSG00000064370.1	mt-Cytb	protein_coding	-0.202515	0.30854	0.992553	0.0052909	0.280566	0.215759	0.303866	0.11938
ENSMUSG00000058163.14	Gm5431	protein_coding	-0.461843	0.633399	4.68243	0.00518477	3.89468	0.0420599	2.70822	0.0193579
ENSMUSG00000064368.1	mt-Nd6	protein_coding	-0.104393	0.60848	0.955514	0.00517764	0.449837	0.172707	0.566361	0.209869
ENSMUSG00000116594.1	AC133488.1	protein_coding	-0.136064	0.637131	1.3349	0.00495669	-0.0119548	0.975378	0.327231	0.232296
ENSMUSG00000068299.11	Nat8f4	protein_coding	-0.520946	0.00235773	0.576013	0.00488029	1.14745	0.0186418	1.4024	0.00121203
ENSMUSG00000025316.16	Banp	protein_coding	-1.11146	2.82401e-06	0.378057	0.00485855	-0.169584	0.0420599	-0.143253	0.180116
ENSMUSG00000028073.15	Pear1	protein_coding	0.593943	0.0592913	1.61969	0.00484288	0.95661	0.0420599	-0.168155	0.626094
ENSMUSG00000028635.7	Edn2	protein_coding	-0.1796	0.73094	1.44269	0.00478181	1.77908	0.0298721	1.75139	0.00211022
ENSMUSG00000031936.9	Hephl1	protein_coding	-1.20762	0.00976922	2.23066	0.00464794	1.66218	9.06808e-05	-0.88557	0.289428
ENSMUSG00000044197.8	Gpr146	protein_coding	-0.558793	0.020398	0.929444	0.00440356	0.798828	0.0420599	0.305848	0.209869
ENSMUSG00000047021.14	Cfap65	protein_coding	-0.200141	0.448968	1.40498	0.00437047	1.74986	0.0420599	1.23391	0.0111197
ENSMUSG00000002228.7	Ppm1j	protein_coding	-0.761378	0.0371435	0.881337	0.00436925	1.58859	0.0141317	1.47319	0.0168881
ENSMUSG00000037139.15	Myom3	protein_coding	-0.550082	0.0241095	1.18385	0.00427116	1.10881	0.0420599	0.76745	0.00662146
ENSMUSG00000020620.14	Abca8b	protein_coding	-0.929389	0.011818	1.41919	0.0042364	2.13209	0.0260348	1.0926	0.113064
ENSMUSG00000110469.1	Gm10358	protein_coding	-0.324202	0.575021	2.57608	0.00421198	0.481593	0.259388	1.51516	0.209869
ENSMUSG00000038365.8	Fbxo25	protein_coding	-0.514866	0.000436103	0.489344	0.0041764	0.910119	0.0123908	1.09644	0.00314939
ENSMUSG00000028927.6	Padi2	protein_coding	2.61375	0.0083244	3.69727	0.00416091	2.78261	0.053392	1.53795	0.0989627
ENSMUSG00000031549.16	Ido2	protein_coding	-1.0809	0.161607	2.78805	0.00406048	1.13373	0.107836	1.23051	0.209869
ENSMUSG00000050212.4	Eva1b	protein_coding	1.31105	0.0807504	2.81851	0.0040281	-1.70046	0.0420599	-0.417336	0.41122
ENSMUSG00000048489.12	Depp1	protein_coding	0.769354	0.0164015	2.30634	0.00400404	2.68484	0.0420599	0.686122	0.0408096
ENSMUSG00000036813.11	Entpd8	protein_coding	-0.359154	0.0227826	0.77211	0.00395813	0.442129	0.0420599	0.198824	0.0254515
ENSMUSG00000026222.16	Sp100	protein_coding	1.22595	0.235008	4.06104	0.00384732	4.36394	0.0171661	3.93356	0.0742714
ENSMUSG00000002625.9	Akap8l	protein_coding	-0.416144	0.0552148	1.11369	0.00382424	-0.0743769	0.819288	0.291528	0.209869
ENSMUSG00000039021.15	Ttc16	protein_coding	0.264611	0.422361	1.39622	0.00380182	0.364269	0.192878	1.11201	0.149662
ENSMUSG00000047909.11	Ankrd16	protein_coding	-0.179419	0.363468	1.00051	0.0037908	-0.0833832	0.790443	0.409356	0.102465
ENSMUSG00000021336.17	Slc17a4	protein_coding	-0.611983	0.000292852	0.665751	0.0037472	0.646622	0.0420599	0.644154	0.0093382
ENSMUSG00000037225.13	Fgf2	protein_coding	1.53959	0.00431058	2.62697	0.00366515	3.42272	0.0420599	2.65903	0.00194936
ENSMUSG00000043079.17	Synpo	protein_coding	-0.510689	0.00176111	0.54365	0.00358556	1.22044	0.00666784	0.863031	0.0200644
ENSMUSG00000044681.19	Cnpy1	protein_coding	-0.511202	0.0113135	1.00882	0.00351842	0.464024	0.116493	0.588986	0.023176
ENSMUSG00000061099.12	Gapdhs	protein_coding	0.693091	0.131615	2.29493	0.00350653	-0.48217	0.353906	0.57201	0.209869
ENSMUSG00000097789.2	Gm2115	protein_coding	-0.0227577	0.962289	2.093	0.00348311	1.05647	0.0420599	1.57893	0.0351616
ENSMUSG00000112129.1	Pbld1	protein_coding	-0.449248	0.249332	2.08256	0.00332948	1.76229	0.0420599	1.64357	0.122218
ENSMUSG00000057143.15	Trim12c	protein_coding	0.157405	0.544224	1.16367	0.00313892	1.37236	0.0420599	1.13887	0.0172583
ENSMUSG00000038642.10	Ctss	protein_coding	-0.284778	0.100672	0.788615	0.00298259	1.38472	0.0156309	1.3432	0.00243277
ENSMUSG00000005107.13	Slc2a9	protein_coding	-0.595222	0.000332519	0.612968	0.00292547	1.37244	0.00827333	1.01816	0.00405186
ENSMUSG00000026668.10	Ucma	protein_coding	-0.149869	0.586941	1.60815	0.00292547	1.13382	0.097928	1.51338	0.209869
ENSMUSG00000051550.10	Zfp579	protein_coding	-0.189579	0.314466	1.00862	0.00292547	0.29273	0.296343	0.488435	0.0279951
ENSMUSG00000066258.13	Trim12a	protein_coding	0.609122	0.0694364	1.6338	0.00287191	1.34356	0.0420599	1.57879	0.024359
ENSMUSG00000012640.16	Zfp715	protein_coding	-0.218483	0.187078	0.788744	0.00279796	0.0589997	0.775101	0.2943	0.209869
ENSMUSG00000047990.6	C2cd4a	protein_coding	-2.12133	0.00036372	1.94065	0.00279796	1.12152	0.0601373	2.04515	0.0151848
ENSMUSG00000030769.15	Slc5a11	protein_coding	-1.02343	0.000292852	0.569618	0.00276472	1.49912	0.00978539	1.7574	0.00607939
ENSMUSG00000028600.15	Podn	protein_coding	-0.265123	0.51569	1.3135	0.00272371	0.961719	0.0420599	0.661726	0.064415
ENSMUSG00000024462.17	Gabbr1	protein_coding	0.00880881	0.961481	1.35355	0.00266851	0.199827	0.271602	-0.0296753	0.930638
ENSMUSG00000060508.16	Nlrp9b	protein_coding	-0.629199	0.0647331	1.5208	0.00259155	0.5723	0.144074	1.22733	0.0311102
ENSMUSG00000029084.5	Cd38	protein_coding	-0.82466	1.23081e-05	0.387212	0.00258559	0.401453	0.0420599	0.276235	0.184826
ENSMUSG00000000056.7	Narf	protein_coding	-0.75484	6.29551e-06	0.3055	0.00257549	0.234229	0.0420599	0.26522	0.0445308
ENSMUSG00000021665.9	Hexb	protein_coding	-0.59137	0.000292852	0.547402	0.00251324	0.888775	0.0137358	0.733342	0.00472703
ENSMUSG00000069307.6	Hist1h2bq	protein_coding	-0.149869	0.620146	1.85393	0.00243958	-0.97937	0.142228	0.0494098	0.209869
ENSMUSG00000032725.10	Folr2	protein_coding	-0.799377	0.172036	2.50618	0.00240359	-1.10405	0.169074	-2.02721	0.0123226
ENSMUSG00000078870.9	Gm14410	protein_coding	-0.614461	0.000405863	0.845927	0.00234886	-0.451612	0.0420599	-0.50895	0.142751
ENSMUSG00000005364.11	Il5ra	protein_coding	2.60884	0.00499321	4.09266	0.00229626	0.369601	0.724656	-0.026576	0.97603
ENSMUSG00000026034.17	Clk1	protein_coding	-0.264833	0.105115	0.932208	0.00216925	-0.124436	0.5737	0.671588	0.166432
ENSMUSG00000029068.16	Ccnl2	protein_coding	-0.060238	0.740251	0.948442	0.0021642	-0.187797	0.458539	0.242789	0.209869
ENSMUSG00000024810.16	Il33	protein_coding	1.28152	0.0140793	2.3481	0.00210072	0.642947	0.041754	1.5523	0.0279993
ENSMUSG00000032607.12	Amt	protein_coding	-0.712874	0.0147002	1.88789	0.00208688	-0.211858	0.645608	0.710322	0.291929
ENSMUSG00000015812.8	Gnrh1	protein_coding	-0.494052	0.288032	2.43434	0.00207805	-0.706965	0.270036	0.856759	0.339168
ENSMUSG00000031698.14	Mylk3	protein_coding	-0.507624	0.111122	1.20582	0.00206718	1.08049	0.0420599	1.80506	0.0149023
ENSMUSG00000024727.8	Trpm6	protein_coding	-0.134801	0.823237	1.94195	0.0020668	0.749802	0.119126	1.24606	0.209869
ENSMUSG00000034647.15	Ankrd12	protein_coding	-0.386477	0.0127409	0.719367	0.00198783	0.255709	0.278749	0.0809564	0.530943
ENSMUSG00000037797.14	Adh4	protein_coding	-5.39792	0.000292852	-2.44408	0.00191098	-2.27373	0.0279826	-0.935519	0.104033
ENSMUSG00000009145.6	Dqx1	protein_coding	-0.360052	0.00909848	0.677934	0.001848	0.507552	0.0420599	0.60236	0.00569219
ENSMUSG00000039908.14	Slc26a11	protein_coding	-0.422195	0.0026103	0.69617	0.00184291	0.277144	0.158624	0.34371	0.209869
ENSMUSG00000028111.4	Ctsk	protein_coding	-2.38724	0.00248727	3.19544	0.00184291	-1.50828	0.185394	1.5143	0.209869
ENSMUSG00000100642.1	Gm28230	protein_coding	0.0578915	0.85462	2.46605	0.00182934	-0.652341	0.243144	0.978633	0.459053
ENSMUSG00000026692.12	Fmo4	protein_coding	-0.701013	0.000482343	0.748841	0.00177008	0.803389	0.0420599	1.10092	0.00717951
ENSMUSG00000092618.2	Btnl6	protein_coding	-0.610418	0.00163839	0.761859	0.0017481	1.49416	0.00850043	1.09274	0.00822964
ENSMUSG00000024426.17	Atat1	protein_coding	-0.000589751	0.998296	1.43637	0.00172901	0.0504422	0.902691	0.586754	0.178506
ENSMUSG00000025207.15	Sema4g	protein_coding	-0.499502	0.00335674	0.81092	0.00166941	0.497814	0.0420599	0.449942	0.209869
ENSMUSG00000020614.13	Fam20a	protein_coding	-0.793112	0.00034225	0.812704	0.00165295	1.20167	0.0254913	1.06722	0.00162279
ENSMUSG00000019647.16	Sema6a	protein_coding	-0.277152	0.117744	0.771467	0.00164255	1.37401	0.00666784	1.23961	0.00744161
ENSMUSG00000030703.8	Gdpd3	protein_coding	-0.334405	0.163322	1.42107	0.00155109	-0.251858	0.528836	-0.0905928	0.78231
ENSMUSG00000079092.4	Prl2c2	protein_coding	1.19664	0.157281	3.37999	0.00154739	-2.62125	0.0420599	-1.92711	0.116866
ENSMUSG00000032652.13	Crebl2	protein_coding	-0.566016	0.000292852	0.567139	0.00148542	0.559322	0.036708	0.174473	0.209869
ENSMUSG00000038188.17	Scarf1	protein_coding	-0.926031	0.0366836	2.18665	0.00139847	0.690394	0.0721658	0.554991	0.0293013
ENSMUSG00000026504.17	Sdccag8	protein_coding	-0.0568619	0.793047	0.963256	0.00129792	0.700363	0.0420599	0.557095	0.0409452
ENSMUSG00000070563.6	Spaca4	protein_coding	0.215522	0.400936	1.64317	0.00124443	0.089346	0.684298	0.740392	0.0282058
ENSMUSG00000031340.8	Gabre	protein_coding	0.521796	0.0525241	1.74037	0.0012223	0.0103592	0.976317	0.564925	0.208552
ENSMUSG00000049799.13	Lrrc19	protein_coding	-0.745563	0.000292852	0.745637	0.00119534	1.36609	0.00824479	1.46337	0.00104403
ENSMUSG00000025059.16	Gk	protein_coding	-0.728129	0.000292852	0.696717	0.00113522	1.08399	0.0245645	0.886991	0.00209093
ENSMUSG00000033781.7	Asb13	protein_coding	-0.195796	0.343139	0.973777	0.0011175	0.736844	0.0420599	1.09657	0.00499713
ENSMUSG00000039623.13	Ap5z1	protein_coding	-0.290654	0.0389356	0.767557	0.00106182	0.106884	0.398533	0.193883	0.1249
ENSMUSG00000031842.14	Pde4c	protein_coding	-0.580273	0.00600269	1.29972	0.00104984	0.884386	0.0420599	-0.287172	0.209869
ENSMUSG00000023057.5	Fabp2	protein_coding	-0.870923	0.000248441	0.566326	0.00104213	0.723457	0.0224867	1.41427	0.00662146
ENSMUSG00000047789.5	Slc38a9	protein_coding	-0.482843	0.00385917	0.893293	0.00101778	0.637104	0.0420599	0.581437	0.0299405
ENSMUSG00000002227.15	Mov10	protein_coding	-0.739947	6.13737e-05	0.466539	0.000996406	0.902902	0.0167804	0.474272	0.209869
ENSMUSG00000049502.17	Dtx3l	protein_coding	-0.54991	0.000292852	0.553885	0.000992147	0.812998	0.0244191	0.366522	0.0796365
ENSMUSG00000078942.10	Naip6	protein_coding	-0.23387	0.0750866	0.832234	0.000980599	0.421559	0.0420599	0.0852407	0.209869
ENSMUSG00000018126.15	Baiap2l2	protein_coding	-0.458482	0.00193569	0.755183	0.000980599	0.247162	0.173834	0.383615	0.0155393
ENSMUSG00000022228.14	Zscan26	protein_coding	-0.339432	0.0118223	0.809839	0.000972616	0.143864	0.371348	0.0850335	0.276234
ENSMUSG00000031098.18	Syt8	protein_coding	0.578889	0.151374	2.34708	0.000956247	-0.163022	0.604586	-0.58181	0.209869
ENSMUSG00000040473.15	Cfap69	protein_coding	0.206838	0.559705	1.94077	0.000928065	-0.405552	0.0972429	0.465529	0.339724
ENSMUSG00000020230.15	Prmt2	protein_coding	-0.124679	0.540474	0.987577	0.000922625	1.03548	0.0420599	1.1337	0.0416341
ENSMUSG00000053286.11	Trmt1l	protein_coding	-0.489912	0.000292852	0.601747	0.000913913	0.303477	0.0606734	0.290203	0.209869
ENSMUSG00000064363.1	mt-Nd4	protein_coding	-0.190582	0.245001	1.03296	0.000904185	0.15948	0.450075	0.369706	0.130962
ENSMUSG00000034160.13	Ogt	protein_coding	-0.248699	0.164965	1.16378	0.00089533	0.093097	0.714957	0.12036	0.548963
ENSMUSG00000032690.16	Oas2	protein_coding	0.620362	0.353304	4.17589	0.00089533	3.06003	0.0364125	1.91083	0.209869
ENSMUSG00000032564.16	Cpne4	protein_coding	1.97821	0.00651745	3.5357	0.00084499	4.8371	0.0159301	1.40588	0.209869
ENSMUSG00000065947.3	mt-Nd4l	protein_coding	-0.217873	0.543168	2.96568	0.000708217	-0.00732236	0.991886	0.0490484	0.955088
ENSMUSG00000062638.10	Btnl1	protein_coding	-0.317143	0.05048	0.791246	0.000666811	1.46965	0.00988786	1.61014	0.00124497
ENSMUSG00000032661.9	Oas3	protein_coding	2.61408	0.000292852	4.10906	0.000619966	4.50003	0.0420599	1.42045	0.10498
ENSMUSG00000034422.14	Parp14	protein_coding	-0.186451	0.455628	1.39077	0.000611705	1.82364	0.0296231	1.1898	0.00514137
ENSMUSG00000079057.4	Cyp4v3	protein_coding	-0.571585	0.0134898	1.1714	0.000607471	1.76909	0.0177555	1.93334	0.0045879
ENSMUSG00000074882.3	Cyp2c68	protein_coding	-1.64219	3.96049e-06	0.616793	0.000591349	0.846452	0.0249862	1.30996	0.00181099
ENSMUSG00000037266.18	Rsrp1	protein_coding	-0.567844	0.00920845	1.40565	0.00055685	-0.101009	0.752609	0.45103	0.190839
ENSMUSG00000033355.6	Rtp4	protein_coding	1.43347	0.000292852	2.62346	0.000536734	3.46859	0.0344017	2.75331	0.0177506
ENSMUSG00000021327.19	Zkscan3	protein_coding	-0.281316	0.0482432	0.93781	0.000512972	-0.0197651	0.891424	0.130874	0.209869
ENSMUSG00000019872.13	Smpdl3a	protein_coding	-0.26801	0.206723	1.22656	0.000505739	2.2186	0.0085922	1.46174	0.00534291
ENSMUSG00000039062.15	Anpep	protein_coding	-0.322954	0.024778	0.762207	0.000503621	1.63063	0.00623467	0.955669	0.00142569
ENSMUSG00000043923.8	Ccdc84	protein_coding	-0.040267	0.827285	1.20799	0.000478756	-0.291308	0.200215	0.317699	0.209869
ENSMUSG00000024313.8	Mep1b	protein_coding	-0.8046	5.1053e-05	0.537672	0.000463826	0.993345	0.0142107	0.784995	0.014585
ENSMUSG00000028108.15	Ecm1	protein_coding	0.677875	0.0183292	1.88669	0.000442708	0.149008	0.602532	0.513583	0.209869
ENSMUSG00000060477.14	Irak2	protein_coding	-0.300134	0.0207969	0.764781	0.000434191	0.733955	0.0294983	0.650341	0.00986001
ENSMUSG00000030834.7	Abcc6	protein_coding	-0.686803	0.00203588	1.24684	0.000424714	0.938406	0.0420599	1.20383	0.00361963
ENSMUSG00000029561.17	Oasl2	protein_coding	1.62689	0.000410842	3.03917	0.000407336	4.24403	0.0202312	1.80907	0.00167829
ENSMUSG00000028159.14	Dapp1	protein_coding	-0.565643	0.000292852	0.697155	0.000388387	0.924704	0.0140271	0.862177	0.00320565
ENSMUSG00000028262.13	Clca3a2	protein_coding	-0.0907065	0.755215	1.87928	0.000374727	1.50499	0.0420599	1.59934	0.0130203
ENSMUSG00000022598.6	Psca	protein_coding	1.81258	0.0246544	5.7804	0.000328696	1.02448	0.0420599	2.35899	0.0326214
ENSMUSG00000073402.11	Gm8909	protein_coding	-0.898225	0.000292852	1.00657	0.000306464	1.39461	0.0105708	1.72482	0.000920932
ENSMUSG00000021640.6	Naip1	protein_coding	-0.330772	0.00675061	0.721036	0.000298688	0.810149	0.0331839	0.605542	0.0648482
ENSMUSG00000079339.6	Ifit1bl1	protein_coding	1.65351	0.000292852	2.78509	0.000242758	2.9425	0.0222092	2.41263	0.0164475
ENSMUSG00000022899.9	Slc15a2	protein_coding	-0.485129	0.00123337	0.990939	0.000232227	0.222125	0.12602	0.16592	0.522574
ENSMUSG00000029551.13	Psmg3	protein_coding	-1.09914	8.25274e-06	0.699773	0.000231108	0.10781	0.159994	0.162516	0.209869
ENSMUSG00000024503.2	Spink1	protein_coding	-1.18799	0.000292852	1.08473	0.000222716	1.56279	0.00380908	2.52426	0.00172687
ENSMUSG00000030815.11	Phkg2	protein_coding	0.00383852	0.981288	1.21556	0.000214011	0.0023542	0.991793	0.316001	0.209869
ENSMUSG00000021208.9	Ifi27l2b	protein_coding	-0.706099	1.52959e-05	0.48961	0.000212355	0.689988	0.0140911	0.752024	0.0111983
ENSMUSG00000028519.16	Dab1	protein_coding	-0.91353	0.000292852	0.86762	0.00020981	1.61742	0.00862006	1.43202	0.00989147
ENSMUSG00000017453.4	Pipox	protein_coding	-0.57954	0.00048545	0.986155	0.000208562	1.84944	0.00228942	1.42595	0.0114827
ENSMUSG00000042349.13	Ikbke	protein_coding	-0.665671	0.000292852	0.715581	0.000207596	0.579096	0.0420599	0.409551	0.024935
ENSMUSG00000030214.7	Plbd1	protein_coding	-1.03481	0.000129157	0.901277	0.000202895	1.57755	0.0110953	1.45453	0.000307318
ENSMUSG00000050103.18	Agmo	protein_coding	-0.392001	0.00264891	0.718688	0.000200153	1.13016	0.00433795	1.24626	0.00676492
ENSMUSG00000030760.14	Acer3	protein_coding	-0.488351	0.000292852	0.612795	0.000190467	0.618051	0.0204377	1.07211	0.000970278
ENSMUSG00000026958.13	Dpp7	protein_coding	-0.285205	0.0472749	0.890867	0.00018336	0.298606	0.0428053	0.735637	0.148283
ENSMUSG00000053279.7	Aldh1a1	protein_coding	-2.14295	4.55254e-06	-0.945955	0.000170869	-0.765212	0.0228111	0.0890859	0.337979
ENSMUSG00000097148.2	Gm3839	protein_coding	-0.13096	0.364144	1.32598	0.000170869	0.575522	0.0845475	-0.209048	0.624705
ENSMUSG00000091387.2	Gcnt4	protein_coding	-0.598048	0.000187725	0.565535	0.000144617	0.804787	0.00710054	0.748488	0.0141778
ENSMUSG00000030276.19	Ttll3	protein_coding	-0.136028	0.474464	1.52366	0.000142114	0.306538	0.181078	0.448588	0.209869
ENSMUSG00000071335.4	Mfsd4b3	protein_coding	-1.47431	3.8309e-06	0.578609	0.000141381	0.589327	0.0244191	1.16066	0.00684315
ENSMUSG00000062901.3	Klhl24	protein_coding	-0.196755	0.0763336	0.826291	0.00013675	0.271652	0.0420599	0.469924	0.209869
ENSMUSG00000028713.17	Cyp4b1	protein_coding	-0.0206376	0.921936	1.32851	0.000134921	1.87678	0.00955691	1.64995	0.00815578
ENSMUSG00000058435.5	Btnl4	protein_coding	-0.445182	0.000497788	0.784781	0.000125787	0.895247	0.0171246	0.637737	0.0200365
ENSMUSG00000054128.16	H2-T3	protein_coding	-0.475959	0.0120276	1.28082	0.000108906	1.70759	0.00967489	1.98455	0.000785243
ENSMUSG00000063011.6	Msln	protein_coding	-0.691552	0.356716	3.84316	0.000108783	-1.5096	0.0305675	-0.753511	0.209869
ENSMUSG00000024066.9	Xdh	protein_coding	-0.0372152	0.815575	1.01527	9.92299e-05	1.27206	0.0172546	1.01699	0.00498803
ENSMUSG00000025888.5	Casp1	protein_coding	-0.654564	7.15869e-06	0.463172	9.81764e-05	0.672067	0.00827333	0.883565	0.0016361
ENSMUSG00000055827.13	Gsdmc3	protein_coding	-0.149869	0.541534	2.47933	9.81764e-05	0.0772342	0.0420599	-0.479298	0.583951
ENSMUSG00000047511.6	Olfr1396	protein_coding	-1.08954	0.0975767	4.43622	9.77764e-05	3.79628	0.016201	3.38449	0.0665226
ENSMUSG00000002944.15	Cd36	protein_coding	-0.341853	0.385837	2.27442	9.40784e-05	2.42523	0.0224867	3.03939	9.45864e-05
ENSMUSG00000040380.14	Cbln3	protein_coding	0.639832	0.00841321	1.71963	8.14337e-05	2.0369	0.0124627	1.19808	0.00522139
ENSMUSG00000009905.5	Kdsr	protein_coding	-0.617128	0.000103716	0.66651	7.31861e-05	0.59777	0.0130936	0.854813	0.0114207
ENSMUSG00000032633.12	Flcn	protein_coding	-0.371053	0.000292852	0.630811	6.88346e-05	0.0294072	0.665191	0.421908	0.172312
ENSMUSG00000038781.7	Stap2	protein_coding	-0.55363	0.000292852	0.743312	5.95119e-05	0.600477	0.0298738	0.823192	0.00579656
ENSMUSG00000078490.9	Cfap74	protein_coding	-0.643234	0.000292852	1.27249	5.84986e-05	0.908549	0.0126337	0.626507	0.0095695
ENSMUSG00000055862.7	Izumo4	protein_coding	0.0428	0.733977	1.18905	5.26181e-05	0.674382	0.0420599	1.01517	0.00806088
ENSMUSG00000022180.7	Slc7a8	protein_coding	-0.484546	0.00251044	1.03668	5.15481e-05	1.54952	0.0122704	1.97802	0.00404245
ENSMUSG00000064356.3	mt-Atp8	protein_coding	-0.328165	0.0900824	2.53225	5.15481e-05	0.133743	0.751373	1.35083	0.209869
ENSMUSG00000030492.16	Slc7a9	protein_coding	-0.713159	0.000292852	0.900067	5.05527e-05	1.13437	0.0165674	1.1249	0.00136017
ENSMUSG00000052102.14	Gnpda1	protein_coding	-0.43173	0.00261656	1.02283	3.64367e-05	1.26674	0.00828128	1.56283	0.000213558
ENSMUSG00000050982.13	Apol10a	protein_coding	0.101123	0.646905	1.61078	3.02794e-05	2.51771	0.0017408	2.76183	0.0016606
ENSMUSG00000027956.11	Tmem144	protein_coding	-0.0927799	0.450953	1.09075	2.36682e-05	0.833719	0.0310994	0.860493	0.0068066
ENSMUSG00000056888.11	Glipr1	protein_coding	0.225031	0.240486	1.74591	2.36682e-05	1.40375	0.0244305	1.89209	0.00815578
ENSMUSG00000027068.6	Dhrs9	protein_coding	0.363198	0.0406185	1.38471	2.27731e-05	1.82297	0.00568073	1.21811	0.00355409
ENSMUSG00000029700.11	Slc13a1	protein_coding	-0.534325	0.0316766	1.80513	1.97059e-05	1.80012	0.016942	1.70732	0.00112481
ENSMUSG00000064354.1	mt-Co2	protein_coding	0.0997029	0.543495	2.44036	1.8524e-05	0.20913	0.504447	0.828419	0.157309
ENSMUSG00000031635.14	Anxa10	protein_coding	1.66997	0.000292852	3.23608	1.1113e-05	0.509229	0.0532076	0.986476	0.0496031
ENSMUSG00000023914.16	Mep1a	protein_coding	0.202336	0.185737	1.54199	9.70106e-06	2.36364	0.00425309	1.8645	0.00254341
ENSMUSG00000020681.14	Ace	protein_coding	-0.536571	0.0107122	1.88713	9.70106e-06	2.09108	0.0111645	1.69399	0.0075248
ENSMUSG00000094091.3	Gm21885	protein_coding	-0.631859	0.000155629	0.816447	9.70106e-06	0.958149	0.0122704	1.13548	0.000966649
ENSMUSG00000064358.1	mt-Co3	protein_coding	-0.200281	0.105062	2.15437	4.83351e-06	0.305071	0.225717	-0.148511	0.660162
ENSMUSG00000026879.14	Gsn	protein_coding	0.039831	0.661183	1.04131	2.55291e-06	1.40825	0.00621071	1.18532	0.0111274
ENSMUSG00000064357.1	mt-Atp6	protein_coding	-0.252647	0.0621223	2.80229	2.55291e-06	0.33758	0.324454	1.24563	0.209869
ENSMUSG00000056025.12	Clca3a1	protein_coding	0.425283	0.0116314	2.30926	2.25739e-06	1.73569	0.0117291	1.78264	0.00329852
ENSMUSG00000019888.16	Mgat4c	protein_coding	-0.141795	0.142148	1.69095	2.83454e-08	1.3143	0.000733605	1.62484	0.000534094

## Sheet: Early down
Gene.ID	Gene.Name	Biotype	Etoh vs 4-OHT-D3	FDR	Etoh vs 4-OHT-D5	FDR	Etoh vs 4-OHT-D7	FDR	Etoh vs 4-OHT-D10	FDR
ENSMUSG00000021007.14	Spata7	protein_coding	0.453323	0.0465351	-0.736141	0.0979186	-0.231739	0.551368	-0.202816	0.439408
ENSMUSG00000004709.14	Cd244a	protein_coding	0.413461	0.123562	-0.656492	0.0971666	-1.85962	0.00903142	-1.34005	0.0232132
ENSMUSG00000079654.3	Prrt4	protein_coding	0.656164	0.139817	-1.42895	0.0968243	-0.925409	0.286249	-1.31346	0.209869
ENSMUSG00000037217.15	Syn1	protein_coding	-0.314048	0.730867	-1.79932	0.0966556	1.1339	0.102225	0.82406	0.357517
ENSMUSG00000001333.9	Sync	protein_coding	0.0384782	0.940983	-1.34123	0.0964538	-2.23848	0.0355649	-2.05331	0.0112141
ENSMUSG00000038379.15	Ttk	protein_coding	0.461507	0.0370897	-0.58285	0.0964538	-0.898424	0.0420599	-0.675536	0.00308224
ENSMUSG00000022603.9	Mroh4	protein_coding	-0.676826	0.248611	-1.81353	0.0963373	-0.696857	0.450075	1.35172	0.209869
ENSMUSG00000036523.16	Greb1	protein_coding	1.02931	0.000292852	-0.479937	0.0957025	-0.423505	0.104951	-1.4202	0.00341012
ENSMUSG00000032373.15	Car12	protein_coding	0.587865	0.00240506	-0.497543	0.0950343	-0.652645	0.0420599	-0.531971	0.0120048
ENSMUSG00000056632.8	Dsg3	protein_coding	2.36935	0.000292852	1.24767	0.0942385	2.56459	0.0420599	-0.0532892	0.949378
ENSMUSG00000073771.11	Btbd19	protein_coding	0.532914	0.00781207	-0.517112	0.0934299	-0.732128	0.0420599	-0.253885	0.209869
ENSMUSG00000037594.11	Clba1	protein_coding	0.904107	0.0137814	-0.916425	0.0930272	0.219396	0.367477	-0.110143	0.748177
ENSMUSG00000046733.7	Gprc5a	protein_coding	0.724441	0.000292852	-0.386167	0.0921857	0.238714	0.155848	-0.776579	0.0212909
ENSMUSG00000032515.8	Csrnp1	protein_coding	1.1088	0.000144385	-0.408602	0.0914387	0.195744	0.338186	0.0583824	0.754995
ENSMUSG00000045751.16	Mms22l	protein_coding	0.464009	0.0299708	-0.581459	0.0913532	-0.785179	0.0420599	-0.620969	0.00665248
ENSMUSG00000051378.10	Kif18b	protein_coding	0.564169	0.0024118	-0.455981	0.0911897	-0.880756	0.0420599	-0.694731	0.00259368
ENSMUSG00000033826.9	Dnah8	protein_coding	0.187804	0.619933	-1.07287	0.0906195	-0.969049	0.0888485	-1.54	0.0561414
ENSMUSG00000047861.2	Foxi1	protein_coding	-0.685619	0.524556	-2.60839	0.0897662	-1.68574	0.203853	0.0494098	0.209869
ENSMUSG00000025190.13	Got1	protein_coding	0.66477	0.000494525	-0.397855	0.0897662	-0.217353	0.258856	-0.307435	0.0402098
ENSMUSG00000031107.6	Rbmx2	protein_coding	0.522924	0.0139791	-0.565055	0.0895753	-0.59895	0.0204656	-0.354921	0.209869
ENSMUSG00000010830.8	Kdelr3	protein_coding	0.793862	0.000377769	-0.568354	0.0886039	-0.779225	0.0420599	-0.947805	0.0283772
ENSMUSG00000039099.7	Wdr93	protein_coding	0.591003	0.153732	-1.51914	0.0880193	1.35349	0.0420599	1.26626	0.432712
ENSMUSG00000046160.6	Olig1	protein_coding	2.39429	0.000416606	-1.29287	0.0865246	-1.49886	0.0420599	-1.44511	0.0801739
ENSMUSG00000026622.15	Nek2	protein_coding	0.627083	0.00267046	-0.49712	0.0854653	-0.776611	0.0420599	-0.505675	0.0141263
ENSMUSG00000047501.3	Cldn4	protein_coding	1.87442	9.73384e-06	-0.53735	0.0840244	0.521865	0.0664944	-0.44571	0.209869
ENSMUSG00000044339.12	Alkbh2	protein_coding	0.099196	0.795075	-0.965371	0.0836232	-0.106736	0.767068	-0.386388	0.209869
ENSMUSG00000021569.10	Trip13	protein_coding	0.561126	0.00985593	-0.563158	0.0802574	-0.965829	0.0420599	-0.511186	0.117423
ENSMUSG00000068227.9	Il2rb	protein_coding	-0.382985	0.686279	-2.49483	0.0793748	0.32284	0.752289	0.0494098	0.209869
ENSMUSG00000070304.12	Scn2b	protein_coding	0.765333	0.000292852	-0.547438	0.0765321	-0.955499	0.0420599	-1.12906	0.0105488
ENSMUSG00000054932.6	Afp	protein_coding	2.80942	0.000419747	1.42326	0.0765266	1.15756	0.0420599	1.5465	0.0929382
ENSMUSG00000038508.7	Gdf15	protein_coding	1.13524	0.000292852	-0.733991	0.0759693	-0.433746	0.0702483	-0.512522	0.209869
ENSMUSG00000043687.15	1190005I06Rik	protein_coding	-0.917323	0.302098	-2.09124	0.0756362	0.85112	0.409308	-0.643694	0.594524
ENSMUSG00000055271.4	9330161L09Rik	protein_coding	0.801323	0.340276	-2.02274	0.07523	-0.320995	0.371038	1.2872	0.232077
ENSMUSG00000045281.5	Gpr20	protein_coding	2.09053	0.000292852	0.867516	0.0750052	1.88001	0.036314	-0.607044	0.209869
ENSMUSG00000031700.11	Gpt2	protein_coding	0.548828	0.0244489	-0.696669	0.0749194	-0.669713	0.0420599	-1.59533	0.00710628
ENSMUSG00000082361.6	Btc	protein_coding	1.03948	0.000292852	-0.587036	0.0747496	-0.36057	0.111539	-0.523825	0.209869
ENSMUSG00000032113.16	Chek1	protein_coding	0.605607	0.00197595	-0.538829	0.0743435	-0.850522	0.0420599	-0.772797	0.0237271
ENSMUSG00000029101.16	Rgs12	protein_coding	0.906088	0.000346063	-0.675364	0.0738429	-0.876618	0.0420599	-0.554266	0.0456721
ENSMUSG00000114755.1	Galr3	protein_coding	0.00974972	0.991778	-1.96899	0.0732852	-0.858319	0.456943	-1.53552	9.45864e-05
ENSMUSG00000063522.5	2010109I03Rik	protein_coding	3.94577	7.35273e-05	1.48613	0.0728084	1.30239	0.0534084	0.916645	0.117671
ENSMUSG00000017861.11	Mybl2	protein_coding	0.445727	0.0937337	-0.745879	0.0724742	-1.1735	0.0420599	-0.771264	0.00490815
ENSMUSG00000001403.13	Ube2c	protein_coding	0.505648	0.0103697	-0.529754	0.0723675	-0.68546	0.0492169	-0.309794	0.209869
ENSMUSG00000029522.12	Pla2g1b	protein_coding	-0.38274	0.545985	-2.3432	0.0715971	-0.0456177	0.96266	-0.478033	0.578786
ENSMUSG00000047443.14	Erfe	protein_coding	0.709817	0.000292852	-0.366307	0.0714247	-0.562853	0.0420599	-0.911208	0.0164391
ENSMUSG00000000811.13	Txnrd3	protein_coding	0.516193	0.00366426	-0.504969	0.0714247	0.0905596	0.529821	-0.672928	0.144052
ENSMUSG00000033952.14	Aspm	protein_coding	0.562824	0.00100968	-0.457816	0.0711966	-0.495969	0.0549064	-0.762021	0.0133969
ENSMUSG00000041840.7	Haus1	protein_coding	0.36316	0.110756	-0.680902	0.0711938	-0.835062	0.0420599	-0.121683	0.46043
ENSMUSG00000031596.15	Slc7a2	protein_coding	-0.00470285	0.992573	-1.7512	0.0708726	-1.82385	0.0801726	-1.14606	0.0594417
ENSMUSG00000067750.3	Khdc1a	protein_coding	0.898249	0.000292852	-0.611879	0.0680906	-0.282877	0.438487	-1.09385	0.115539
ENSMUSG00000047787.7	Flrt1	protein_coding	0.966599	0.242523	-2.46444	0.0646346	-0.314757	0.839735	-0.0756706	0.957276
ENSMUSG00000020974.6	Pole2	protein_coding	0.514425	0.00911996	-0.586629	0.0634166	-1.06489	0.0420599	-0.350311	0.146229
ENSMUSG00000039187.16	Fanci	protein_coding	0.606956	0.00845175	-0.664545	0.0629439	-0.67635	0.0850205	-0.708412	0.0299431
ENSMUSG00000031661.12	Nkd1	protein_coding	0.74613	0.0186881	-0.968444	0.0629038	-2.58179	0.013914	-0.807534	0.0990415
ENSMUSG00000079103.2	Tgm7	protein_coding	0.457612	0.735917	-2.67906	0.062068	-0.503816	0.704811	-2.11472	0.209869
ENSMUSG00000040061.17	Plcb2	protein_coding	-0.66168	0.175596	-2.24276	0.0618725	-2.45078	0.0420599	-3.47526	0.00243277
ENSMUSG00000020331.9	Hcn2	protein_coding	0.56563	0.00100325	-0.441816	0.0617102	0.240962	0.244463	-0.489911	0.209869
ENSMUSG00000002297.16	Dbf4	protein_coding	0.658277	0.000908204	-0.499269	0.061643	-0.862872	0.0420599	-0.571042	0.0122166
ENSMUSG00000044322.7	Dsc1	protein_coding	-0.0087569	0.990319	-1.84739	0.0610075	-1.019	0.0420599	0.82274	0.355152
ENSMUSG00000024659.14	Anxa1	protein_coding	2.95125	1.96178e-05	1.01911	0.0605019	0.635197	0.15535	0.782707	0.0827552
ENSMUSG00000040265.16	Dnm3	protein_coding	0.921378	0.159857	-1.85967	0.0603299	-1.95874	0.0420599	-1.02559	0.313102
ENSMUSG00000020641.16	Rsad2	protein_coding	2.79083	0.000292852	1.66844	0.0596147	3.02388	0.0420599	0.809825	0.209869
ENSMUSG00000090673.1	Gm340	protein_coding	1.1676	4.50225e-05	-0.374621	0.0593815	-0.253859	0.102787	-0.555387	0.209869
ENSMUSG00000024990.12	Rbp4	protein_coding	0.342557	0.78818	-2.59506	0.0592623	1.42059	0.117077	-1.49658	0.209869
ENSMUSG00000009418.15	Nav1	protein_coding	0.654485	0.000369161	-0.484772	0.0591637	-1.34038	0.0207886	-1.10744	0.0102479
ENSMUSG00000017499.15	Cdc6	protein_coding	0.461159	0.040299	-0.703049	0.0590447	-1.08642	0.0420599	-0.765192	0.0110365
ENSMUSG00000003411.10	Rab3b	protein_coding	-0.875291	0.527448	-2.82326	0.0590301	-1.50772	9.06808e-05	-0.603993	0.605642
ENSMUSG00000045662.16	Henmt1	protein_coding	-0.149869	0.740199	-1.56289	0.0586885	-1.6044	0.198912	-0.725178	0.561435
ENSMUSG00000000028.15	Cdc45	protein_coding	0.373776	0.0727021	-0.628461	0.0585747	-1.10143	0.0420599	-0.460004	0.0863533
ENSMUSG00000022369.13	Mtbp	protein_coding	0.556368	0.00225026	-0.495784	0.0572646	-0.90399	0.0113098	-0.51897	0.0685972
ENSMUSG00000074793.10	Hspa12b	protein_coding	1.20429	0.00957295	-1.38475	0.055133	-0.973125	0.129471	0.0898784	0.931285
ENSMUSG00000097271.1	Gm9903	protein_coding	0.554253	0.27692	-1.8749	0.054717	1.21286	0.0420599	0.994916	0.244168
ENSMUSG00000056458.16	Mok	protein_coding	0.264721	0.579032	-1.52882	0.0540698	-0.669342	0.239927	-1.59034	0.209869
ENSMUSG00000031373.4	Car5b	protein_coding	1.70953	0.0954113	-2.62114	0.0536939	-1.48576	0.335278	-0.890234	0.209869
ENSMUSG00000028718.16	Stil	protein_coding	0.631634	0.000292852	-0.467076	0.0532768	-0.796786	0.0420599	-0.725093	0.0100262
ENSMUSG00000056569.10	Mpz	protein_coding	-0.437054	0.652388	-2.52273	0.0529449	-2.52627	0.0420599	0.82464	0.419036
ENSMUSG00000040675.17	Mthfd1l	protein_coding	0.906287	0.000292852	-0.491137	0.0524574	-0.409576	0.0835516	-1.1665	0.00513019
ENSMUSG00000005611.15	Mrvi1	protein_coding	0.679685	0.0298265	-1.01971	0.0519928	-0.0370011	0.917017	-0.622917	0.209869
ENSMUSG00000078664.2	Sprr2a1	protein_coding	1.25804	3.96049e-06	-0.28741	0.0519928	0.558689	0.0233423	-0.995944	0.208648
ENSMUSG00000017146.12	Brca1	protein_coding	0.379388	0.0602688	-0.627507	0.0511161	-0.80169	0.0483995	-0.858755	0.00918571
ENSMUSG00000040564.14	Apoc1	protein_coding	-0.149869	0.692998	-1.29594	0.0505289	2.31417	0.0420599	0.0494098	0.209869
ENSMUSG00000050359.7	Sprr1a	protein_coding	2.79164	6.58781e-05	-1.13407	0.050421	-1.97999	0.0420599	-1.48166	0.0185053
ENSMUSG00000020256.14	Aldh1l2	protein_coding	2.79946	0.000292852	-1.79799	0.0498192	-2.39038	0.0420599	-4.13406	0.0303027
ENSMUSG00000042489.15	Clspn	protein_coding	0.61298	0.00612362	-0.665515	0.0493394	-0.904458	0.0420599	-0.877456	0.0115337
ENSMUSG00000033752.7	Mnd1	protein_coding	0.487022	0.147352	-1.15761	0.0482635	-1.36525	0.0460213	-0.433462	0.209869
ENSMUSG00000074434.4	Defa28	protein_coding	0.925511	0.178594	-1.76685	0.047374	-2.86656	0.0420599	-0.85655	0.209869
ENSMUSG00000044716.12	Dok7	protein_coding	0.859741	0.000811685	-0.843967	0.0473177	-1.49027	0.0420599	-1.01688	0.00505452
ENSMUSG00000022018.7	Rgcc	protein_coding	0.973282	0.00472147	-1.24683	0.0472254	-1.81143	0.0420599	-1.476	0.0480351
ENSMUSG00000069855.9	Slc47a2	protein_coding	-0.676826	0.175939	-1.81353	0.0472219	-1.71578	0.0420599	1.10587	0.209869
ENSMUSG00000023216.13	Epb42	protein_coding	0.443293	0.199627	-1.13848	0.0472213	-1.63771	0.0420599	-2.35946	0.0135322
ENSMUSG00000027015.4	Cybrd1	protein_coding	0.14015	0.720797	-1.27612	0.0467214	0.803066	0.0794982	-0.0924793	0.904967
ENSMUSG00000024883.7	Rin1	protein_coding	0.468916	0.00552275	-0.54934	0.0464552	-0.299574	0.102037	-0.470451	0.209869
ENSMUSG00000031960.14	Aars	protein_coding	0.744173	0.000292852	-0.403517	0.0462006	-0.345104	0.0420599	-0.349023	0.0505885
ENSMUSG00000028068.14	Iqgap3	protein_coding	0.524085	0.00313212	-0.531934	0.0458485	-0.536914	0.0439515	-0.6676	0.000580747
ENSMUSG00000066964.2	Tmem211	protein_coding	0.389151	0.483184	-1.97403	0.0451842	-1.22487	0.164177	-0.725084	0.426133
ENSMUSG00000032327.14	Stra6	protein_coding	0.551001	0.362516	-1.82026	0.0451801	0.700547	0.245991	-1.53327	0.209869
ENSMUSG00000024742.15	Fen1	protein_coding	0.325821	0.308154	-0.993026	0.0416224	-0.897796	0.0147145	-0.402277	0.01528
ENSMUSG00000041431.16	Ccnb1	protein_coding	0.473167	0.0300441	-0.692674	0.04138	-0.849606	0.0420599	-0.52126	0.0594724
ENSMUSG00000062861.8	Zfp28	protein_coding	-0.217971	0.737786	-1.80933	0.0392539	-0.0430243	0.949958	-0.725084	0.426133
ENSMUSG00000026723.10	Trdmt1	protein_coding	0.470456	0.0675067	-1.03047	0.0390916	0.00608685	0.986721	-0.591258	0.198114
ENSMUSG00000031328.15	Flna	protein_coding	1.54141	3.43763e-06	0.425752	0.0386396	0.247225	0.141561	-0.235296	0.209869
ENSMUSG00000048763.11	Hoxb3	protein_coding	-0.707071	0.484315	-2.61981	0.0372504	-2.69697	0.0472593	-1.34918	0.209869
ENSMUSG00000031278.12	Acsl4	protein_coding	2.03463	4.8482e-06	0.545009	0.0333655	0.461332	0.0459175	-0.577989	0.0498279
ENSMUSG00000027030.15	Stk39	protein_coding	0.873404	0.000292852	-0.5473	0.0332939	-0.36409	0.0713791	-0.75724	0.0268354
ENSMUSG00000002068.16	Ccne1	protein_coding	0.371228	0.113485	-0.767054	0.0328321	-1.07925	0.0420599	-0.534249	0.120763
ENSMUSG00000035455.12	Fignl1	protein_coding	0.655286	0.00307767	-0.716484	0.0322847	-0.813036	0.0420599	-0.428308	0.134448
ENSMUSG00000078521.2	Aunip	protein_coding	0.365741	0.226994	-1.04657	0.0319701	-1.25447	0.0420599	-0.507162	0.12698
ENSMUSG00000027454.10	Gins1	protein_coding	0.548308	0.0282679	-0.915828	0.0307022	-1.25627	0.0420599	-0.217419	0.209869
ENSMUSG00000024640.9	Psat1	protein_coding	0.687437	0.0154681	-0.917431	0.0306304	-1.6454	0.0281418	-1.10603	0.00119071
ENSMUSG00000009248.6	Ascl2	protein_coding	0.96403	0.00362938	-1.21857	0.0305897	-1.85989	0.0420599	-1.43119	0.0124339
ENSMUSG00000029414.11	Kntc1	protein_coding	0.453935	0.0165703	-0.640356	0.0304562	-0.748583	0.0469022	-0.911391	0.00665248
ENSMUSG00000020154.10	Ptprb	protein_coding	2.67795	0.00011402	1.37492	0.0302791	1.92368	0.0420599	-0.262752	0.209869
ENSMUSG00000068101.11	Cenpm	protein_coding	0.423784	0.0361369	-0.718814	0.0302684	-0.468498	0.169544	-0.321222	0.209869
ENSMUSG00000021061.15	Sptb	protein_coding	0.148926	0.70371	-1.21519	0.0301686	-0.100132	0.817837	-0.404215	0.356261
ENSMUSG00000022021.14	Diaph3	protein_coding	0.450046	0.012791	-0.62089	0.0294953	-0.511068	0.0671129	-0.550019	0.0374517
ENSMUSG00000042988.10	Notum	protein_coding	-0.0771282	0.890684	-2.57783	0.0284674	-0.348871	0.373097	-1.07388	0.209869
ENSMUSG00000034883.9	Lrr1	protein_coding	0.0356448	0.906621	-1.07491	0.0277845	-1.33183	0.0420599	-0.343859	0.209869
ENSMUSG00000017446.14	C1qtnf1	protein_coding	1.13256	0.000292852	-1.0029	0.0277347	-0.968495	0.0390705	-0.420725	0.209869
ENSMUSG00000026548.4	Slamf9	protein_coding	0.853788	0.0111081	-1.19309	0.0277195	-1.5034	0.00867144	-0.855869	0.209869
ENSMUSG00000053398.11	Phgdh	protein_coding	0.705833	0.041683	-1.32155	0.0275043	-1.66666	0.0420599	-1.29772	0.0114783
ENSMUSG00000030725.4	Lipt2	protein_coding	0.421276	0.0737662	-0.835098	0.0273101	-0.81871	0.0420599	-0.339015	0.209869
ENSMUSG00000027715.9	Ccna2	protein_coding	0.345552	0.0857658	-0.685958	0.0271475	-0.857901	0.0420599	-0.596627	0.0279793
ENSMUSG00000041570.14	Camsap2	protein_coding	0.69085	0.00852956	-0.870979	0.0268315	-0.679225	0.0924279	-1.00396	0.0659461
ENSMUSG00000053553.11	3110082I17Rik	protein_coding	0.286423	0.207594	-0.860771	0.0266178	-0.595491	0.137492	-0.555717	0.209869
ENSMUSG00000001763.14	Tspan33	protein_coding	1.0859	0.0216251	-2.03686	0.0264196	-1.53684	0.0420599	-1.45056	0.209869
ENSMUSG00000036067.12	Slc2a6	protein_coding	3.28261	0.000292852	1.87045	0.026317	1.79786	0.0420599	2.75885	0.00870804
ENSMUSG00000054871.5	Tmem158	protein_coding	0.175165	0.506699	-0.872833	0.0261772	-0.838821	0.0420599	-0.805514	0.206416
ENSMUSG00000000957.11	Mmp14	protein_coding	1.53229	0.182933	-3.11677	0.0255768	-2.24779	0.145487	-0.969871	0.382614
ENSMUSG00000051177.16	Plcb1	protein_coding	-0.0441064	0.908252	-1.35347	0.0253328	-0.638688	0.209304	-1.92397	0.166432
ENSMUSG00000024743.15	Syt7	protein_coding	0.92634	9.21637e-05	-0.472129	0.0252669	0.146283	0.354098	-1.0703	0.0247922
ENSMUSG00000039179.13	Tekt5	protein_coding	0.726835	0.00987388	-1.24351	0.0241756	-0.859292	0.0912174	-1.25577	0.0772299
ENSMUSG00000047344.9	Lancl3	protein_coding	2.08857	0.00218891	-2.05427	0.0241076	0.0768065	0.854015	0.0494098	0.209869
ENSMUSG00000023032.12	Slc4a8	protein_coding	2.24674	0.000245788	1.16147	0.0238491	-0.0731172	0.652978	-0.196529	0.897998
ENSMUSG00000025991.8	Cps1	protein_coding	0.699867	0.000292852	-0.522005	0.0234267	-0.573757	0.0420599	-0.572158	0.0192
ENSMUSG00000022868.6	Ahsg	protein_coding	-0.149869	0.808097	-2.58704	0.0225748	2.29501	0.0996837	0.0494098	0.209869
ENSMUSG00000042010.16	Acacb	protein_coding	4.58521	0.000292852	3.0598	0.0224772	4.66749	0.0420599	0.0460517	0.948195
ENSMUSG00000039748.11	Exo1	protein_coding	0.506335	0.0242853	-0.818801	0.0217441	-1.11015	0.0420599	-0.603066	0.0242096
ENSMUSG00000022033.9	Pbk	protein_coding	0.284031	0.193712	-0.810958	0.0216459	-1.00835	0.0420599	-0.62412	0.100545
ENSMUSG00000023169.15	Slc38a1	protein_coding	0.756799	0.000292852	-0.518435	0.0216368	0.101917	0.625788	-1.09828	0.0152493
ENSMUSG00000051220.2	Ercc6l	protein_coding	0.536725	0.00461404	-0.620521	0.0216289	-0.962528	0.0420599	-0.629453	0.0281218
ENSMUSG00000034177.15	Rnf43	protein_coding	0.817551	8.95943e-06	-0.322108	0.0216289	-0.506476	0.0420599	-0.682068	0.0107235
ENSMUSG00000024042.7	Sik1	protein_coding	0.515018	0.00328203	-0.620833	0.0216289	-0.339586	0.0436176	-1.46649	0.00920163
ENSMUSG00000041147.10	Brca2	protein_coding	0.411208	0.0279542	-0.717043	0.0214522	-0.501199	0.0816186	-0.913304	0.0137676
ENSMUSG00000001270.9	Ckb	protein_coding	0.78702	0.000934021	-0.64578	0.0214027	-0.511819	0.0649724	-0.250578	0.131626
ENSMUSG00000074203.4	G430095P16Rik	protein_coding	-0.88852	0.110883	-2.23872	0.021357	-1.79334	0.0420599	-0.478525	0.588431
ENSMUSG00000033831.5	Fgb	protein_coding	-0.149869	0.763887	-2.20614	0.0212312	0.850997	0.412156	0.0494098	0.209869
ENSMUSG00000074437.5	Defa29	protein_coding	1.60852	9.35645e-05	-0.676171	0.0209574	-0.534824	0.0862622	-0.392833	0.209869
ENSMUSG00000030254.16	Rad18	protein_coding	1.05414	0.000160388	-0.555198	0.0209574	-0.888097	0.0420599	-0.409665	0.156705
ENSMUSG00000042388.14	Dlgap3	protein_coding	-0.440276	0.440976	-2.50301	0.0209304	-1.95399	0.0420599	-1.09456	0.0563846
ENSMUSG00000078253.3	Krtap16-1	protein_coding	0.14139	0.871765	-2.74485	0.0206413	0.606114	0.354098	-0.47947	0.439408
ENSMUSG00000031379.13	Pir	protein_coding	1.04922	0.000292852	-0.660427	0.0206413	-0.914776	0.0420599	-0.242226	0.290997
ENSMUSG00000006218.4	Fam131c	protein_coding	0.24632	0.567197	-2.14169	0.0205644	-0.49006	0.112657	-0.88888	0.266493
ENSMUSG00000036995.7	Asap3	protein_coding	0.0010642	0.998351	-1.90287	0.0205348	-0.413797	0.5875	-0.836917	0.209869
ENSMUSG00000031434.15	Morc4	protein_coding	0.685249	0.0034055	-0.836156	0.0204146	-0.947945	0.0420599	-1.14987	0.00251986
ENSMUSG00000023988.8	Bysl	protein_coding	0.421338	0.0302604	-0.628552	0.0200963	-0.866748	0.0420599	-0.318117	0.0378025
ENSMUSG00000021453.2	Gadd45g	protein_coding	0.510521	0.0165783	-0.807009	0.0196072	-0.378655	0.2317	-0.582052	0.211104
ENSMUSG00000028438.16	Kif24	protein_coding	0.451972	0.00792841	-0.594914	0.0194842	-0.611939	0.0420599	-0.932929	0.00710628
ENSMUSG00000036158.12	Prickle1	protein_coding	0.792622	0.307879	-2.67441	0.019271	-0.42437	0.613856	1.75316	0.117334
ENSMUSG00000029151.14	Slc30a3	protein_coding	-0.203496	0.58852	-1.47224	0.0186883	-1.24914	0.0420599	-1.44554	0.0248284
ENSMUSG00000000049.11	Apoh	protein_coding	0.103261	0.8849	-2.19128	0.0184744	-0.289403	0.646366	0.0550786	0.899825
ENSMUSG00000078134.1	Gm12355	protein_coding	0.385042	0.0273968	-0.646832	0.0180239	-0.465397	0.0420599	-0.101041	0.410405
ENSMUSG00000000782.15	Tcf7	protein_coding	1.36474	0.000292852	-0.96873	0.0175324	-1.40467	0.0420599	-1.21403	0.00308224
ENSMUSG00000027878.11	Notch2	protein_coding	0.842826	7.61673e-05	-0.451848	0.0173785	-0.456683	0.0420599	-0.96551	0.000458851
ENSMUSG00000015217.11	Hmgb3	protein_coding	0.583666	0.000292852	-0.471438	0.0172664	-0.501134	0.0420599	-0.388789	0.209869
ENSMUSG00000094595.1	Fsbp	protein_coding	0.990125	0.000825687	-1.19303	0.0165621	-0.397334	0.15028	-0.831756	0.209869
ENSMUSG00000024897.8	Apba1	protein_coding	0.232324	0.752373	-2.05375	0.0162203	-2.1623	0.0420599	-1.13012	0.362835
ENSMUSG00000061958.5	Gm14851	protein_coding	0.58023	0.000616628	-0.524323	0.015987	-0.606359	0.0420599	-0.708892	0.11834
ENSMUSG00000029674.13	Limk1	protein_coding	0.981678	0.000292852	-0.790576	0.0157245	-0.672322	0.0476112	-0.781937	0.0777537
ENSMUSG00000022587.14	Ly6e	protein_coding	0.317977	0.0636546	-0.720692	0.0153233	-0.566668	0.0889682	-0.730196	0.0112576
ENSMUSG00000049521.2	Cdc42ep1	protein_coding	0.920888	3.54227e-05	-0.461045	0.0150086	-0.435671	0.0552305	-0.785322	0.000970278
ENSMUSG00000026683.14	Nuf2	protein_coding	0.260635	0.17914	-0.764081	0.0147701	-0.95825	0.0420599	-0.375901	0.0447468
ENSMUSG00000044468.14	Tent5c	protein_coding	0.346266	0.0576418	-0.681202	0.0143156	-1.39636	0.0217993	-0.99409	0.0222522
ENSMUSG00000025001.11	Hells	protein_coding	0.47987	0.0217192	-0.815009	0.0141245	-1.19548	0.0420599	-0.726833	0.011074
ENSMUSG00000013629.16	Cad	protein_coding	0.402098	0.0715408	-0.832232	0.014044	-1.14566	0.0420599	-0.99801	0.00194936
ENSMUSG00000050100.14	Hmx2	protein_coding	0.0141738	0.957096	-1.14203	0.0136543	-0.720065	0.10135	-0.71972	0.272826
ENSMUSG00000022176.11	Rem2	protein_coding	0.240119	0.248106	-0.8756	0.0136356	-0.458424	0.0664672	-0.480929	0.138168
ENSMUSG00000029716.13	Tfr2	protein_coding	-0.65012	0.038927	-1.86326	0.0130167	-0.0772491	0.827682	-1.79395	0.0650404
ENSMUSG00000041827.15	Oasl1	protein_coding	2.33597	7.58656e-05	1.09053	0.0129759	1.669	0.0420599	0.790493	0.209869
ENSMUSG00000033022.8	Cdo1	protein_coding	0.583562	0.0148442	-1.17804	0.0128628	-1.22637	0.0420599	-1.21902	0.0267254
ENSMUSG00000046591.10	Ticrr	protein_coding	0.488745	0.00520415	-0.645218	0.0125091	-0.906802	0.0420599	-0.863497	0.00485267
ENSMUSG00000074441.3	Gm15292	protein_coding	0.255272	0.570257	-1.81449	0.0121617	-1.93031	0.0420599	-2.17675	0.0719449
ENSMUSG00000022871.13	Fetub	protein_coding	-1.06376	0.0364958	-2.59231	0.011817	-1.90773	0.0420599	-2.68033	0.0334426
ENSMUSG00000029730.16	Mcm7	protein_coding	0.41878	0.00617385	-0.598814	0.0113234	-0.963266	0.0420599	-0.561303	0.00554256
ENSMUSG00000044320.14	1700001O22Rik	protein_coding	0.356068	0.235868	-1.73902	0.0111391	-1.34796	0.0420599	-1.46382	0.209869
ENSMUSG00000054764.9	Mtnr1a	protein_coding	-0.145408	0.874788	-2.67732	0.0105249	1.4997	0.231499	-1.53552	9.45864e-05
ENSMUSG00000074443.1	Defa22	protein_coding	0.320071	0.128771	-0.883701	0.0104539	-1.01438	0.0420599	-0.985507	0.0549875
ENSMUSG00000063206.4	Defa34	protein_coding	0.560116	0.0328323	-1.04146	0.0104359	-1.79101	0.0420599	-1.43244	0.00141282
ENSMUSG00000028982.9	Slc25a33	protein_coding	0.506069	0.00489653	-0.61324	0.0103123	-0.412662	0.0420599	-0.281953	0.14442
ENSMUSG00000023495.13	Pcbp4	protein_coding	0.732005	0.000292852	-0.648976	0.00990493	-0.25228	0.145225	-0.196764	0.293154
ENSMUSG00000050721.9	Plekho2	protein_coding	0.230319	0.542069	-1.20988	0.00987451	0.900564	0.0420599	-1.3587	0.0173653
ENSMUSG00000041716.7	Gm20604	protein_coding	0.326566	0.0743458	-0.724843	0.0097562	-0.340031	0.0454304	-0.00584184	0.958494
ENSMUSG00000032397.7	Tipin	protein_coding	0.452326	0.018435	-0.790424	0.00968988	-1.08805	0.0420599	-0.410353	0.108783
ENSMUSG00000020897.12	Aurkb	protein_coding	0.504756	0.00242546	-0.647522	0.00966267	-0.849086	0.0420599	-0.502808	0.0435616
ENSMUSG00000025473.16	Adam8	protein_coding	2.9372	6.29551e-06	1.61077	0.00962471	0.614058	0.0420599	0.957023	0.209869
ENSMUSG00000029752.12	Asns	protein_coding	0.753681	0.00131482	-0.905377	0.00946294	-0.670261	0.0420599	-1.07732	0.0262903
ENSMUSG00000002603.15	Tgfb1	protein_coding	0.737228	0.000292852	-0.700867	0.00945173	-0.0774855	0.561981	-0.988687	0.0182413
ENSMUSG00000071547.4	Nt5dc2	protein_coding	0.530842	0.0114777	-0.864117	0.00944634	-1.11772	0.0420599	-0.752803	0.0661961
ENSMUSG00000021831.9	Ero1l	protein_coding	0.654386	0.000430272	-0.609736	0.00944023	-0.675725	0.0420599	-1.15365	0.0105372
ENSMUSG00000035540.12	Gc	protein_coding	0.371074	0.468011	-2.37133	0.00881932	3.22025	0.0075106	0.0494098	0.209869
ENSMUSG00000039994.15	Timeless	protein_coding	0.646392	0.000537252	-0.751553	0.00880334	-1.01991	0.0420599	-0.622976	0.0364764
ENSMUSG00000000142.15	Axin2	protein_coding	0.611017	0.000303102	-0.648665	0.00872702	-1.40162	0.0280839	-1.1668	0.00150754
ENSMUSG00000033307.7	Mif	protein_coding	0.406103	0.0114731	-0.639955	0.0085681	-0.195188	0.435353	-0.627518	0.104701
ENSMUSG00000015599.9	Ttbk1	protein_coding	-1.61442	0.0340942	-2.88507	0.00842783	-3.24665	0.0123908	-0.316489	0.819769
ENSMUSG00000001525.10	Tubb5	protein_coding	0.293158	0.0730285	-0.720453	0.00827415	-0.937332	0.0420599	-0.675539	0.00829394
ENSMUSG00000021609.6	Slc6a3	protein_coding	-2.87032	0.0101662	-4.03891	0.00821887	-1.80039	0.0324194	-1.54852	0.0646226
ENSMUSG00000022360.8	Atad2	protein_coding	0.332807	0.0482375	-0.728481	0.00818882	-0.93978	0.0420599	-0.825208	0.00236906
ENSMUSG00000096295.2	Defa2	protein_coding	0.714971	0.0107182	-1.2062	0.00817599	-1.90719	0.0420599	-2.48654	0.0306395
ENSMUSG00000022673.5	Mcm4	protein_coding	0.51882	0.000977188	-0.61644	0.00774963	-0.893843	0.0420599	-0.694256	0.000782672
ENSMUSG00000023224.12	Serping1	protein_coding	-0.149869	0.685602	-1.97403	0.00754224	-0.450632	0.457648	0.0494098	0.209869
ENSMUSG00000023004.8	Tuba1b	protein_coding	0.32098	0.0674901	-0.774431	0.00726092	-0.73428	0.0420599	-0.483704	0.131306
ENSMUSG00000026610.13	Esrrg	protein_coding	0.394058	0.314093	-1.71079	0.00720744	-0.162958	0.767227	-1.3025	0.149556
ENSMUSG00000008999.7	Bmp7	protein_coding	0.428012	0.0102259	-0.741797	0.00703742	-0.76984	0.0420599	-0.855324	0.0191771
ENSMUSG00000068547.6	Clca4a	protein_coding	1.63378	0.000193657	-1.05643	0.00681178	-1.69302	0.0141317	-1.01744	0.016166
ENSMUSG00000047250.13	Ptgs1	protein_coding	-0.127305	0.736964	-1.85977	0.00679601	-2.10129	0.0420599	-1.14222	0.0534263
ENSMUSG00000041859.10	Mcm3	protein_coding	0.554093	0.00485864	-0.839187	0.00667778	-1.06308	0.0420599	-0.713909	0.00142569
ENSMUSG00000002870.8	Mcm2	protein_coding	0.341126	0.042993	-0.762477	0.00654102	-0.965443	0.0420599	-0.767886	0.00205051
ENSMUSG00000005410.6	Mcm5	protein_coding	0.405676	0.0227808	-0.769406	0.00653028	-1.06736	0.0420599	-0.528299	0.00827348
ENSMUSG00000017697.3	Ada	protein_coding	0.567877	0.0863227	-1.45534	0.006414	-2.48488	0.0161143	-1.5854	0.0121437
ENSMUSG00000031490.6	Eif4ebp1	protein_coding	0.529435	0.00167113	-0.668435	0.0062905	-0.170124	0.31038	-0.606101	0.209869
ENSMUSG00000056394.17	Lig1	protein_coding	0.45447	0.00461824	-0.690334	0.0062694	-0.837581	0.0420599	-0.706594	0.00393973
ENSMUSG00000028633.7	Ctps	protein_coding	0.251723	0.158907	-0.795505	0.00626811	-1.23951	0.0420599	-0.6941	0.00513456
ENSMUSG00000022026.7	Olfm4	protein_coding	0.405476	0.0402418	-0.949427	0.00626811	-1.69457	0.0276299	-0.9997	0.00502296
ENSMUSG00000031821.11	Gins2	protein_coding	0.425252	0.00474316	-0.652227	0.00620553	-0.74279	0.0420599	-0.391753	0.209869
ENSMUSG00000032586.9	Traip	protein_coding	0.55736	0.00222732	-0.779862	0.00619285	-0.974597	0.041375	-0.106718	0.557828
ENSMUSG00000051335.6	Gfod1	protein_coding	-0.629847	0.176395	-2.08828	0.00617927	-1.55101	0.0420599	0.130998	0.67005
ENSMUSG00000062661.6	Ncs1	protein_coding	-0.896058	0.27147	-2.76881	0.00594411	1.3788	0.244411	-0.967341	0.428884
ENSMUSG00000052684.4	Jun	protein_coding	0.379347	0.0311792	-0.828364	0.00562137	-0.835348	0.0420599	-0.971976	0.0128659
ENSMUSG00000027018.11	Hat1	protein_coding	0.158617	0.407962	-0.890633	0.00556621	-1.02778	0.0420599	-0.562134	0.0453455
ENSMUSG00000035683.13	Melk	protein_coding	0.274136	0.0970704	-0.767581	0.00554308	-0.854293	0.0420599	-0.66679	0.03037
ENSMUSG00000022945.12	Chaf1b	protein_coding	0.477003	0.0184486	-0.934771	0.00553943	-1.04007	0.0420599	-0.646499	0.00544203
ENSMUSG00000005873.5	Reep5	protein_coding	0.31828	0.0752282	-0.794858	0.00553943	-1.07474	0.0420599	-0.72542	0.00803913
ENSMUSG00000026815.14	Gfi1b	protein_coding	-1.09935	0.0591142	-2.49917	0.00546357	-0.792403	0.166671	-0.477659	0.42037
ENSMUSG00000020649.11	Rrm2	protein_coding	0.210079	0.36204	-1.02387	0.00544559	-1.0883	0.0420599	-0.615863	0.0288555
ENSMUSG00000079113.3	Gm7861	protein_coding	0.631359	0.499498	-3.34649	0.00523366	-1.55999	0.12926	-2.1902	0.024935
ENSMUSG00000044934.13	Zfp367	protein_coding	0.497801	0.00107375	-0.660577	0.00498297	-0.735625	0.0253604	-0.612914	0.035724
ENSMUSG00000013033.16	Adgrl1	protein_coding	0.534416	0.000725062	-0.648624	0.0048778	-1.3038	0.00133538	-0.85363	0.031867
ENSMUSG00000007080.14	Pole	protein_coding	0.342346	0.0310819	-0.76639	0.00483054	-1.05824	0.0420599	-1.04903	0.00579656
ENSMUSG00000018486.2	Wnt9b	protein_coding	2.06588	0.000929965	-2.91247	0.00471057	-1.76298	0.0433038	-0.988126	0.209869
ENSMUSG00000026974.11	Zmynd19	protein_coding	0.31122	0.0672443	-0.794794	0.00454604	-0.947801	0.0420599	-0.738829	0.0209328
ENSMUSG00000021257.14	Angel1	protein_coding	0.558513	0.000292852	-0.640454	0.00445083	0.281199	0.140466	-0.202633	0.209869
ENSMUSG00000034773.16	BC030867	protein_coding	0.353136	0.0343215	-0.770586	0.00444257	-1.10114	0.0420599	-0.749638	0.00646616
ENSMUSG00000027490.17	E2f1	protein_coding	0.368853	0.0422607	-0.900647	0.00437047	-1.09287	0.0420599	-0.723724	0.00617548
ENSMUSG00000047564.4	Krtap3-1	protein_coding	-2.50884	0.0166201	-3.6777	0.00432972	-3.37206	0.0420599	-1.78717	0.0890315
ENSMUSG00000038319.14	Kcnh2	protein_coding	0.586251	0.00293106	-1.1317	0.00427349	-0.497887	0.0723281	-1.38562	0.0845012
ENSMUSG00000043091.9	Tuba1c	protein_coding	0.443061	0.00151343	-0.559839	0.00425629	-0.252141	0.17455	-0.111128	0.209869
ENSMUSG00000028749.7	Pla2g2f	protein_coding	0.195905	0.267099	-0.893255	0.00421198	-1.62311	0.0273979	-2.27834	0.0143232
ENSMUSG00000001228.14	Uhrf1	protein_coding	0.506706	0.00570952	-0.885401	0.00414043	-1.11625	0.0420599	-0.834455	0.00356644
ENSMUSG00000026435.15	Slc45a3	protein_coding	2.36278	8.95927e-08	0.621321	0.00412158	1.4393	0.0176025	0.104724	0.431812
ENSMUSG00000020142.12	Slc1a4	protein_coding	0.424129	0.0011805	-0.58966	0.0040946	-0.546544	0.0420599	-1.1693	0.00533142
ENSMUSG00000032013.6	Trim29	protein_coding	3.87904	3.54227e-05	2.03803	0.0037536	3.12731	0.0420599	1.35405	0.0527887
ENSMUSG00000047904.6	Sstr2	protein_coding	0.161688	0.513211	-1.19183	0.00366515	-1.15863	0.0420599	-1.06548	0.00905969
ENSMUSG00000025150.10	Cbr2	protein_coding	3.33449	1.55927e-05	1.98123	0.00350653	2.29134	0.0390705	0.770646	0.160584
ENSMUSG00000029366.10	Dck	protein_coding	0.528359	0.000338516	-0.595864	0.00326793	-0.324222	0.0991762	-0.367832	0.170943
ENSMUSG00000040204.6	Pclaf	protein_coding	0.234378	0.176894	-0.88706	0.00316106	-0.935481	0.0420599	-0.403274	0.0706122
ENSMUSG00000055148.7	Klf2	protein_coding	-0.111709	0.753241	-2.17059	0.00315062	-0.0500658	0.908777	-1.24696	0.209869
ENSMUSG00000046352.7	Gjb2	protein_coding	0.695366	0.000292852	-0.697781	0.0030704	-0.250575	0.118682	-1.08632	0.0200853
ENSMUSG00000049551.2	Fzd9	protein_coding	0.0318415	0.916969	-1.77002	0.00294808	-1.79856	0.0420599	-1.93979	0.0045879
ENSMUSG00000024175.2	Tekt4	protein_coding	-0.149869	0.652388	-2.05155	0.00285097	0.604925	0.334115	-0.477659	0.42037
ENSMUSG00000025403.5	Shmt2	protein_coding	0.151684	0.393615	-0.872897	0.00279796	-1.41927	0.0225737	-1.14012	0.00118432
ENSMUSG00000005667.8	Mthfd2	protein_coding	0.420612	0.0544234	-1.12207	0.00265537	-0.978625	0.0271072	-1.32228	0.0151739
ENSMUSG00000041193.15	Pla2g5	protein_coding	0.846221	0.0027395	-1.56365	0.00262886	-1.35303	0.0420599	-1.79417	0.0366679
ENSMUSG00000026413.12	Pkp1	protein_coding	0.784824	0.000330367	-0.985507	0.00255559	-1.03939	0.0420599	-0.92727	0.0379395
ENSMUSG00000004099.16	Dnmt1	protein_coding	0.290694	0.0399696	-0.741994	0.00255355	-0.834228	0.0420599	-0.935984	0.00166584
ENSMUSG00000034685.4	Fam171a2	protein_coding	0.212575	0.184482	-1.04792	0.00249573	-0.818558	0.0420599	-1.78773	0.0248936
ENSMUSG00000032015.16	Pou2f3	protein_coding	-0.437237	0.0999291	-1.86913	0.00242957	-1.77666	0.0420599	-1.89522	0.0138431
ENSMUSG00000026628.13	Atf3	protein_coding	1.19883	0.000292852	-1.33099	0.00237671	-0.740879	0.0478137	-0.755208	0.0184496
ENSMUSG00000074439.4	Defa5	protein_coding	0.449861	0.012767	-0.92545	0.00228236	-1.08758	0.0420599	-0.984001	0.0408642
ENSMUSG00000037145.14	2210407C18Rik	protein_coding	2.88339	3.78353e-05	1.44553	0.00224075	0.720852	0.0673234	0.988307	0.00505452
ENSMUSG00000029368.10	Alb	protein_coding	1.99389	0.0156826	-2.89415	0.00222622	1.59697	0.0350397	0.423946	0.318699
ENSMUSG00000046460.14	Sh2d7	protein_coding	-1.02558	0.0169365	-3.06221	0.00206718	-3.07082	0.0420599	-3.4026	0.0200482
ENSMUSG00000037493.6	Cib2	protein_coding	0.180871	0.516294	-1.8753	0.00204219	-1.81473	0.0420599	-1.39245	0.0455906
ENSMUSG00000031919.6	Tmed6	protein_coding	0.345532	0.0414623	-0.960194	0.00189164	-0.890676	0.0420599	-1.13793	0.00647596
ENSMUSG00000042985.7	Upk3b	protein_coding	0.277651	0.114256	-0.968563	0.00184214	0.191272	0.332153	-1.72718	0.0292761
ENSMUSG00000023905.15	Tnfrsf12a	protein_coding	1.13983	8.94747e-07	-0.422513	0.00180557	-0.41346	0.0202312	-0.125236	0.264301
ENSMUSG00000020844.6	Nxn	protein_coding	0.688039	0.000335885	-0.900414	0.00178138	-0.97655	0.0420599	-1.07279	0.00429727
ENSMUSG00000028332.13	Hemgn	protein_coding	0.353731	0.119861	-1.41392	0.00165958	-0.586578	0.0420599	-0.71626	0.209869
ENSMUSG00000037474.13	Dtl	protein_coding	0.612214	0.000303827	-0.861085	0.00156769	-0.815713	0.0420599	-0.729046	0.0545792
ENSMUSG00000025140.15	Pycr1	protein_coding	0.715963	0.000292852	-1.08841	0.00155067	-1.0399	0.0165054	-1.73219	0.0214582
ENSMUSG00000068154.5	Insm1	protein_coding	0.122983	0.444097	-1.02605	0.00147414	0.0614584	0.704938	-2.56924	0.14012
ENSMUSG00000060615.5	Ang4	protein_coding	0.135485	0.428513	-0.94554	0.00141453	-1.14023	0.0420599	-2.12254	0.00141914
ENSMUSG00000078154.3	Gm12184	protein_coding	0.131237	0.483771	-0.972682	0.00140098	-0.496821	0.0773096	-0.3913	0.00809265
ENSMUSG00000021464.14	Ror2	protein_coding	0.367023	0.00775984	-0.752612	0.00139243	-0.462898	0.0420599	-0.691659	0.0159098
ENSMUSG00000005413.8	Hmox1	protein_coding	1.46159	7.4312e-05	-0.905506	0.00134743	-1.50468	0.0108811	-0.94184	0.0461561
ENSMUSG00000095066.1	Defa20	protein_coding	0.604278	0.00310532	-1.15947	0.00126649	-2.00155	0.0420599	-2.72924	0.00482589
ENSMUSG00000040010.10	Slc7a5	protein_coding	0.0404104	0.856117	-1.27067	0.00112109	-1.22923	0.02554	-1.37405	0.0147746
ENSMUSG00000013846.10	St3gal1	protein_coding	0.594946	0.000292852	-0.640572	0.00110405	-0.805949	0.0153225	-1.55246	0.0164568
ENSMUSG00000024225.5	Clps	protein_coding	0.206873	0.161449	-0.818353	0.00110399	-0.500275	0.0552318	-0.771544	0.0409452
ENSMUSG00000030091.17	Nup210	protein_coding	0.00517809	0.978602	-1.167	0.00101629	-0.93373	0.0420599	-1.29228	0.0140369
ENSMUSG00000069515.6	Lyz1	protein_coding	0.279413	0.11478	-1.01122	0.00101444	-1.61978	0.00805351	-1.86003	0.0006358
ENSMUSG00000018927.3	Ccl6	protein_coding	-1.21816	0.00425992	-2.71776	0.000996521	-2.31674	0.0360947	-3.18255	0.0115193
ENSMUSG00000029378.5	Areg	protein_coding	2.11972	2.82401e-06	-1.08485	0.000990527	-0.30849	0.210909	-0.658034	0.209869
ENSMUSG00000074447.2	Defa21	protein_coding	0.305935	0.0882761	-1.14342	0.000906552	-1.47235	0.0242285	-1.93823	0.0147378
ENSMUSG00000020227.10	Irak3	protein_coding	0.0365484	0.882716	-2.27544	0.0007522	-1.44209	0.0420599	-2.8952	0.191313
ENSMUSG00000035914.11	Cd276	protein_coding	0.544079	0.000292852	-0.795934	0.000714763	-0.598628	0.0420599	-1.00077	0.0116865
ENSMUSG00000023828.3	Slc22a3	protein_coding	-0.254269	0.16161	-1.27419	0.000619966	-0.874224	0.0420599	-1.53311	0.0447937
ENSMUSG00000039481.5	Nrtn	protein_coding	0.193878	0.290279	-1.45467	0.000573365	-1.32961	0.0420599	-0.82966	0.116249
ENSMUSG00000027978.9	Prss12	protein_coding	-0.195987	0.342881	-1.42453	0.000554586	-1.3025	0.0420599	-1.0834	0.00102844
ENSMUSG00000089762.3	Ier5l	protein_coding	-0.205555	0.287076	-1.329	0.000534742	-1.21156	0.00955691	-1.03111	0.166466
ENSMUSG00000036912.17	Piwil4	protein_coding	-0.293949	0.158077	-1.60466	0.000529204	-1.69616	0.00433795	-2.73091	0.0150687
ENSMUSG00000028001.16	Fga	protein_coding	-0.676446	0.0775651	-2.78311	0.000508067	2.06939	0.0420599	0.577709	0.362288
ENSMUSG00000029777.10	Gars	protein_coding	0.397447	0.000444504	-0.612586	0.000501628	-0.520835	0.0227852	-0.654203	0.00255317
ENSMUSG00000054364.5	Rhob	protein_coding	0.696446	0.000292852	-0.719561	0.000471572	0.357846	0.0429977	-0.344732	0.209869
ENSMUSG00000062168.12	Ppef1	protein_coding	4.13529	0.000292852	3.1192	0.000436285	3.34167	0.0324194	2.51824	0.0696822
ENSMUSG00000078954.9	Arhgap8	protein_coding	0.388475	0.0156584	-1.41258	0.000428335	-1.37449	0.00710054	-1.8447	0.0165687
ENSMUSG00000027313.3	Chac1	protein_coding	-0.137915	0.65818	-1.80707	0.000428335	-0.853224	0.0420599	-0.909651	0.209869
ENSMUSG00000040488.17	Ltbp4	protein_coding	-0.698313	0.000410783	-1.73609	0.000391724	-0.795328	0.0780328	-0.952014	0.0709116
ENSMUSG00000000125.5	Wnt3	protein_coding	0.684184	0.000292852	-1.09658	0.000347908	-1.58245	0.0219512	-1.4701	0.000317118
ENSMUSG00000069805.10	Fbp1	protein_coding	-1.64972	0.000292852	-2.96646	0.000330199	-1.32532	0.0420599	-1.96621	0.00262748
ENSMUSG00000000567.5	Sox9	protein_coding	0.459237	0.000292852	-0.606825	0.000328696	-0.919371	0.0264434	-0.884914	0.0346626
ENSMUSG00000086040.8	Wipf3	protein_coding	0.368232	0.019088	-1.65279	0.000286081	0.845117	0.0420599	-0.303499	0.209869
ENSMUSG00000021938.12	Pspc1	protein_coding	0.384996	0.000292852	-0.657284	0.000251458	-0.0558397	0.654575	-0.330989	0.140096
ENSMUSG00000037887.11	Dusp8	protein_coding	1.27181	2.22614e-05	-0.986188	0.000229755	-0.566723	0.0420599	-0.64451	0.130472
ENSMUSG00000060070.5	Defa26	protein_coding	-0.118324	0.536347	-1.36807	0.00022542	-1.56103	0.0420599	-1.72939	0.00488685
ENSMUSG00000041920.14	Slc16a6	protein_coding	-0.201986	0.213454	-1.30007	0.000190467	0.0884168	0.490827	-0.975272	0.209869
ENSMUSG00000051817.8	Sox12	protein_coding	-0.127015	0.406633	-1.54975	0.000138994	-0.869758	0.0420599	-1.45917	0.0094782
ENSMUSG00000060208.5	Defa17	protein_coding	0.146478	0.316374	-1.23239	9.81764e-05	-1.27843	0.0328574	-1.61594	0.00202141
ENSMUSG00000022947.8	Cbr3	protein_coding	-0.312631	0.111174	-1.47511	9.16157e-05	-0.580817	0.0420599	0.173273	0.478606
ENSMUSG00000038214.15	Bend3	protein_coding	0.508846	0.000292852	-0.708455	8.42681e-05	-0.352863	0.0420599	-0.658145	0.00519877
ENSMUSG00000040592.11	Cd79b	protein_coding	-0.0412147	0.791727	-1.3113	7.14627e-05	-0.695711	0.0186418	-1.58699	0.0173653
ENSMUSG00000028763.17	Hspg2	protein_coding	-0.536976	0.0027395	-1.56441	5.26181e-05	-0.701302	0.0420599	-1.75867	0.00607425
ENSMUSG00000058618.6	AY761184	protein_coding	0.62719	0.000586673	-1.75784	2.54938e-05	-1.90517	0.0147145	-1.78285	0.0111274
ENSMUSG00000002489.16	Tiam1	protein_coding	0.11186	0.18714	-0.961526	1.80869e-05	-1.10314	0.00670589	-1.28535	0.00368911
ENSMUSG00000074444.4	Defa30	protein_coding	0.0306051	0.749495	-1.13283	9.70106e-06	-1.29228	0.00812408	-1.82622	0.00768832
ENSMUSG00000064213.5	Defa24	protein_coding	-0.122184	0.195908	-1.20664	7.18034e-06	-1.30443	0.00967489	-1.53797	0.00456831
ENSMUSG00000038418.7	Egr1	protein_coding	-1.29959	2.13093e-05	-2.40637	2.55291e-06	-1.8089	0.0136284	-2.30221	0.00691164
ENSMUSG00000008090.14	Fgfrl1	protein_coding	0.47336	0.000154878	-1.12205	2.08059e-06	-0.849225	0.00512479	-0.83524	0.00361963
ENSMUSG00000038209.12	Itln1	protein_coding	-0.137759	0.0903284	-1.42095	1.56479e-06	-1.55997	0.00433795	-2.39735	0.000383889

## Sheet: Late up
Gene.ID	Gene.Name	Biotype	Etoh vs 4-OHT-D3	FDR	Etoh vs 4-OHT-D5	FDR	Etoh vs 4-OHT-D7	FDR	Etoh vs 4-OHT-D10	FDR
ENSMUSG00000029288.11	Ambn	protein_coding	2.19905	0.000670069	0.805594	0.337409	0.424935	0.335277	1.50868	0.0155543
ENSMUSG00000047822.8	Angptl8	protein_coding	-0.137566	0.722935	-1.0111	0.0549617	-0.642441	0.0609692	0.503525	0.0283772
ENSMUSG00000030762.11	Aqp8	protein_coding	-0.681372	0.356609	0.0392083	0.976922	-0.450542	0.606936	3.0998	0.0707689
ENSMUSG00000032204.13	Aqp9	protein_coding	1.38895	0.165067	1.20287	0.524379	0.605382	0.661641	2.28744	0.0858434
ENSMUSG00000041660.8	Bbox1	protein_coding	-0.0606088	0.891798	0.371686	0.524379	0.946278	0.036554	2.17867	0.00120434
ENSMUSG00000029761.16	Cald1	protein_coding	0.843389	0.400981	1.34278	0.25009	-0.508301	0.453483	1.44288	0.089795
ENSMUSG00000021373.16	Cap2	protein_coding	4.08043	0.000780856	1.71405	0.333009	-0.14916	0.869633	1.48693	0.0847303
ENSMUSG00000091476.6	Catspere2	protein_coding	0.997216	0.453256	1.08663	0.524379	0.716135	0.636215	1.74254	0.0354547
ENSMUSG00000026012.2	Cd28	protein_coding	0.99783	0.47421	0.552154	0.579973	0.606047	0.485309	2.12623	0.0107221
ENSMUSG00000057335.11	Cep170	protein_coding	1.46349	0.000493958	1.61152	0.0023546	0.36451	0.320096	1.45711	0.0168271
ENSMUSG00000008153.11	Clstn3	protein_coding	0.673622	0.221913	0.144122	0.8179	-0.544692	0.330286	1.07788	0.0583385
ENSMUSG00000029380.11	Cxcl1	protein_coding	1.15822	0.0637214	1.27566	0.357705	0.688449	0.494315	1.74049	0.0768691
ENSMUSG00000032315.6	Cyp1a1	protein_coding	0.408264	0.443643	0.503339	0.524379	-0.767812	0.136356	1.03919	0.0754154
ENSMUSG00000061292.10	Cyp3a59	protein_coding	0.597845	0.417823	1.36246	0.182479	1.40387	0.0420599	2.53952	0.0900881
ENSMUSG00000042523.12	Dnal1	protein_coding	0.381068	0.694854	1.32344	0.349731	-0.696276	0.487856	1.88001	0.0159541
ENSMUSG00000024512.3	Dynap	protein_coding	3.19657	0.000501708	2.25621	0.0536926	-0.0047858	0.995429	1.30812	0.0158028
ENSMUSG00000046697.17	Enpp7	protein_coding	-1.7451	0.0233327	-2.52179	0.00198783	-2.94637	0.00955691	-1.30627	0.0541863
ENSMUSG00000034391.11	Fbxo15	protein_coding	-0.269135	0.890832	-0.352883	0.878442	-0.205083	0.899745	1.63436	9.45864e-05
ENSMUSG00000031342.17	Gpm6b	protein_coding	1.68305	5.50831e-06	0.0231484	0.89995	0.0772342	0.0420599	1.63436	9.45864e-05
ENSMUSG00000031210.10	Gpr165	protein_coding	-0.149869	0.814185	-0.48472	0.624118	-0.697024	0.452242	1.88001	0.0159541
ENSMUSG00000042942.18	Greb1l	protein_coding	1.07201	0.0158768	0.074765	0.931601	0.0543937	0.839295	1.74635	0.0549875
ENSMUSG00000037130.4	H2-M10.6	protein_coding	-0.160429	0.834189	0.0231484	0.976922	-0.697181	0.484995	1.88001	0.0159541
ENSMUSG00000022790.14	Igsf11	protein_coding	0.912875	0.0662654	0.460726	0.524379	-0.948673	0.125532	1.30486	0.0923325
ENSMUSG00000047564.4	Krtap3-1	protein_coding	-2.50884	0.0166201	-3.6777	0.00432972	-3.37206	0.0420599	-1.78717	0.0890315
ENSMUSG00000019899.16	Lama2	protein_coding	-0.149869	0.81626	-0.00870156	0.992343	-0.696857	0.450075	1.8803	0.0141497
ENSMUSG00000071656.6	Lrrn4cl	protein_coding	1.064	0.285461	-0.747695	0.524379	-1.22582	0.182218	1.36559	0.0722792
ENSMUSG00000034923.9	Ly6g6f	protein_coding	-0.509302	0.148936	0.338067	0.524379	1.0072	0.0420599	2.25042	0.0463388
ENSMUSG00000028979.17	Masp2	protein_coding	-1.08598	0.260642	-0.503232	0.626256	-1.38702	0.173844	1.63436	9.45864e-05
ENSMUSG00000054641.10	Mmrn1	protein_coding	0.620696	0.542788	0.11175	0.976922	0.0772342	0.0420599	2.04252	0.0463388
ENSMUSG00000024677.13	Ms4a6b	protein_coding	-0.149869	0.746402	0.0231484	0.976922	-0.697181	0.484995	2.12506	0.0133106
ENSMUSG00000029070.9	Mxra8	protein_coding	0.29113	0.684756	0.880477	0.524379	0.25445	0.413844	1.3478	0.0727066
ENSMUSG00000038175.10	Mylip	protein_coding	0.0409981	0.94627	1.02108	0.439225	-0.490749	0.623382	1.39975	0.0708818
ENSMUSG00000031661.12	Nkd1	protein_coding	0.74613	0.0186881	-0.968444	0.0629038	-2.58179	0.013914	-0.807534	0.0990415
ENSMUSG00000003849.8	Nqo1	protein_coding	-0.413824	0.0989622	-0.519753	0.0830646	-0.429436	0.0420599	0.966246	0.0434562
ENSMUSG00000042834.14	Nrep	protein_coding	-1.53291	6.25414e-05	-2.35996	5.80185e-05	-2.55879	0.0117291	-1.3016	0.0965207
ENSMUSG00000117406.1	Ntn3	protein_coding	0.628561	0.636443	-0.387744	0.766069	-1.22624	0.158386	1.81415	0.039544
ENSMUSG00000030162.14	Olr1	protein_coding	0.495426	0.298055	1.15621	0.0153678	0.319207	0.410724	1.47246	0.084387
ENSMUSG00000029468.17	P2rx7	protein_coding	1.14444	0.246507	-0.484197	0.590861	-0.0843026	0.952097	2.16141	0.0937503
ENSMUSG00000006675.10	P4htm	protein_coding	0.0104962	0.989112	0.569827	0.524379	0.731389	0.303653	2.44936	0.0310685
ENSMUSG00000030887.4	Pdzd9	protein_coding	1.21697	0.237566	-0.184363	0.88283	-0.431979	0.54352	1.01662	0.0619371
ENSMUSG00000045625.5	Pigz	protein_coding	0.841888	0.552318	0.716455	0.630538	-1.07647	0.425764	2.28631	0.0281402
ENSMUSG00000035818.14	Plekhs1	protein_coding	1.85929	0.000292852	1.67746	0.019469	-0.115727	0.623441	0.978055	0.00412783
ENSMUSG00000050423.11	Ppp1r3g	protein_coding	-1.69942	0.0473495	-1.61822	0.371003	-2.38043	0.0420599	-0.97083	0.0849424
ENSMUSG00000022912.8	Pros1	protein_coding	0.135855	0.889416	0.15623	0.878493	0.351843	0.256392	1.74281	0.0786447
ENSMUSG00000029499.11	Pxmp2	protein_coding	-0.395539	0.105355	-0.171922	0.54705	-0.432248	0.203739	0.709711	0.0757653
ENSMUSG00000028996.9	Rbp7	protein_coding	-0.637434	0.0552382	-0.31235	0.524379	-0.322674	0.257436	0.858376	0.0792065
ENSMUSG00000041670.16	Rims1	protein_coding	-0.149869	0.796727	0.790496	0.524379	1.54062	0.146844	2.56962	0.0443726
ENSMUSG00000063316.13	Rpl27	protein_coding	0.311688	0.127479	-0.315868	0.385324	-0.824554	0.0344318	0.243196	0.0976975
ENSMUSG00000058260.2	Serpina9	protein_coding	0.223779	0.256845	0.44525	0.173649	-0.21797	0.402156	0.803632	0.0703414
ENSMUSG00000044378.12	Slc15a5	protein_coding	0.0156465	0.984301	0.833196	0.524379	0.8314	0.335505	2.58324	0.0610214
ENSMUSG00000000204.16	Slfn4	protein_coding	0.727739	0.0368535	0.949077	0.172613	0.264657	0.469538	1.69804	0.0744682
ENSMUSG00000074435.10	Smcp	protein_coding	-0.265752	0.698434	-1.13449	0.252816	-0.17792	0.764203	0.99975	0.0595771
ENSMUSG00000031253.15	Srpx2	protein_coding	1.52161	0.112596	1.73168	0.306915	0.0770069	0.930737	2.0411	0.0542112
ENSMUSG00000048473.15	Sult6b2	protein_coding	-0.719519	0.18172	0.0572119	0.923208	0.184156	0.416276	2.09163	0.0117992
ENSMUSG00000033409.14	Syce1l	protein_coding	0.371881	0.69244	1.02358	0.524379	0.606522	0.615861	1.88001	0.0159541
ENSMUSG00000054892.14	Txk	protein_coding	3.10215	0.00327231	0.574796	0.530714	0.871261	0.0632847	2.91768	0.0574919
ENSMUSG00000022435.6	Upk3a	protein_coding	1.57382	0.000628357	-0.555787	0.524379	-1.71232	0.0420599	-0.497768	0.0526799
ENSMUSG00000031520.6	Vegfc	protein_coding	-0.768424	0.104396	-0.140449	0.723157	0.116628	0.804369	1.27505	0.0915379
ENSMUSG00000005124.10	Wisp1	protein_coding	-0.155503	0.864854	0.118259	0.976922	-1.04646	0.283066	1.02149	0.0937928

## Sheet: Late down
Gene.ID	Gene.Name	Biotype	Etoh vs 4-OHT-D3	FDR	Etoh vs 4-OHT-D5	FDR	Etoh vs 4-OHT-D7	FDR	Etoh vs 4-OHT-D10	FDR
ENSMUSG00000022456.16	37865	protein_coding	0.475348	0.283718	0.150437	0.832706	-0.0540806	0.948778	-1.16963	0.0686455
ENSMUSG00000028527.18	Ak4	protein_coding	0.155829	0.127575	0.0645885	0.524379	0.242636	0.0970108	-0.982198	0.0179732
ENSMUSG00000068246.6	Apol9b	protein_coding	0.855656	0.289531	2.8079	0.0259183	3.83464	0.0420599	1.89493	0.0592577
ENSMUSG00000045094.7	Arhgef37	protein_coding	0.241017	0.285971	-0.5985	0.106329	-1.09529	0.0420599	-2.21909	0.0837597
ENSMUSG00000020774.9	Aspa	protein_coding	-0.259631	0.762792	2.5988	0.0303588	3.05488	0.0420599	1.02086	0.0964411
ENSMUSG00000022641.15	Bbx	protein_coding	0.265961	0.18142	0.00117525	0.997447	0.390347	0.126149	-0.660415	0.0213751
ENSMUSG00000000317.11	Bcl6b	protein_coding	-0.666794	0.0102321	-0.508424	0.46728	-0.506671	0.26105	-1.92501	0.019701
ENSMUSG00000055172.10	C1ra	protein_coding	-0.698864	0.0149179	-0.465475	0.524379	0.974601	0.0727157	-0.965327	0.032055
ENSMUSG00000020723.3	Cacng4	protein_coding	0.290595	0.625602	0.930027	0.33862	1.11643	0.0201057	-1.78079	0.0209328
ENSMUSG00000067158.9	Col4a4	protein_coding	-0.00456191	0.997105	-0.972392	0.524379	-0.206151	0.729451	-1.94398	0.0849826
ENSMUSG00000034855.13	Cxcl10	protein_coding	0.3644	0.651596	-0.604138	0.524379	-1.25918	0.246273	-2.54378	0.0251633
ENSMUSG00000063415.12	Cyp26b1	protein_coding	-0.334985	0.145113	-1.24393	0.00440167	0.190751	0.479676	-2.72483	0.0759496
ENSMUSG00000040703.11	Cyp2s1	protein_coding	-0.250721	0.0192101	-0.0442632	0.689649	0.391795	0.0420599	-0.718757	0.0595094
ENSMUSG00000037921.15	Ddx60	protein_coding	1.44441	0.0139449	2.09394	0.0199779	2.6538	0.0420599	1.29248	0.0994013
ENSMUSG00000048489.12	Depp1	protein_coding	0.769354	0.0164015	2.30634	0.00400404	2.68484	0.0420599	0.686122	0.0408096
ENSMUSG00000037172.14	E330009J07Rik	protein_coding	0.200159	0.0438845	-0.16153	0.427417	0.248493	0.0515768	-0.772946	0.028196
ENSMUSG00000025038.7	Efhc2	protein_coding	-1.85696	0.0546061	0.552154	0.524379	0.322662	0.772384	-1.53552	9.45864e-05
ENSMUSG00000028039.11	Efna3	protein_coding	-0.486015	0.00402679	-1.30349	0.000306464	-0.230841	0.163503	-1.61849	0.0372877
ENSMUSG00000035105.5	Egln3	protein_coding	-0.200024	0.0531044	-0.565993	0.000954624	-0.0784862	0.429447	-1.36266	0.00935718
ENSMUSG00000027186.14	Elf5	protein_coding	2.06116	0.0030561	1.57562	0.078783	3.16172	0.0236541	2.04181	0.0502039
ENSMUSG00000019989.8	Enpp3	protein_coding	-0.639473	0.00310532	-0.220945	0.524379	0.174512	0.314031	-1.34115	0.0877721
ENSMUSG00000030858.10	Fam24b	protein_coding	-1.45258	0.112512	0.0231484	0.978366	-0.0717464	0.962586	-2.18687	0.0332616
ENSMUSG00000031073.6	Fgf15	protein_coding	-1.52245	0.000292852	-0.792134	0.110795	-0.24086	0.468149	-2.17794	0.0141778
ENSMUSG00000051435.11	Fhad1	protein_coding	0.246895	0.307418	-0.0500914	0.922475	0.542072	0.0770874	-0.926077	0.086863
ENSMUSG00000025175.12	Fn3k	protein_coding	-1.71663	0.0007249	-1.08556	0.16509	-0.780746	0.270926	-2.31	0.0176675
ENSMUSG00000024366.7	Gfra3	protein_coding	0.112789	0.719442	-0.19403	0.647965	0.617331	0.0934596	-2.52837	0.0933042
ENSMUSG00000006345.10	Ggt1	protein_coding	-0.466163	0.00970763	-0.808004	0.00188917	0.0787297	0.660451	-0.996102	0.0218874
ENSMUSG00000014303.13	Glis2	protein_coding	-0.139289	0.582553	-0.421512	0.435157	-0.373183	0.192997	-1.83593	0.00148188
ENSMUSG00000110266.1	Gm32742	protein_coding	-0.582042	0.00381907	-0.824726	0.0282195	-0.931281	0.0420599	-2.15113	0.0138431
ENSMUSG00000058163.14	Gm5431	protein_coding	-0.461843	0.633399	4.68243	0.00518477	3.89468	0.0420599	2.70822	0.0193579
ENSMUSG00000024697.3	Gna14	protein_coding	0.617488	0.563978	1.1727	0.524379	1.01332	0.380226	-1.53552	9.45864e-05
ENSMUSG00000034792.8	Gna15	protein_coding	-0.676826	0.47392	-0.780658	0.586595	0.0774263	0.930737	-2.4518	0.0625779
ENSMUSG00000029102.9	Hgfac	protein_coding	0.309872	0.0481463	-0.319851	0.338423	0.491797	0.0483964	-1.11136	0.0538678
ENSMUSG00000004328.15	Hif3a	protein_coding	0.402119	0.0470805	0.180862	0.524379	0.646032	0.0420599	-1.04023	0.0754154
ENSMUSG00000000628.10	Hk2	protein_coding	0.518295	0.00820511	-0.055666	0.828219	-0.301576	0.276073	-1.34535	0.00274663
ENSMUSG00000064215.13	Ifi27	protein_coding	0.202902	0.310247	0.88317	0.0111769	2.16275	0.00649378	1.12777	0.0232802
ENSMUSG00000026288.14	Inpp5d	protein_coding	-0.898539	0.334649	-1.87216	0.264974	-0.204509	0.860065	-1.78176	0.0143807
ENSMUSG00000060798.7	Intu	protein_coding	0.190292	0.236845	-0.285359	0.428457	0.20302	0.393599	-1.17488	0.063365
ENSMUSG00000038894.7	Irs2	protein_coding	-0.421887	0.00556279	-0.0372076	0.861504	0.385773	0.0420599	-0.806031	0.0239034
ENSMUSG00000049128.7	Ivl	protein_coding	-0.149869	0.802003	-1.03673	0.456041	-0.168672	0.881079	-2.96333	0.0274148
ENSMUSG00000022208.12	Jph4	protein_coding	0.283628	0.541172	-0.516143	0.524379	0.0739112	0.882477	-1.2849	0.0538678
ENSMUSG00000023387.8	Kcnk16	protein_coding	-0.41914	0.0576742	-0.0169055	0.976922	-0.355887	0.0522327	-1.55473	0.0870765
ENSMUSG00000041642.18	Kif21b	protein_coding	-0.194464	0.133304	0.233808	0.329189	0.647362	0.0420599	-0.414815	0.0599451
ENSMUSG00000046589.7	Lrrc8e	protein_coding	0.344023	0.181054	-0.541957	0.36145	0.738042	0.0921734	-1.02996	0.0513966
ENSMUSG00000004558.15	Ndrg2	protein_coding	1.11364	6.35864e-06	0.328669	0.0352295	0.540045	0.0420599	-0.621789	0.0253458
ENSMUSG00000042684.8	Npl	protein_coding	1.4771	0.084745	0.810135	0.524379	3.23533	0.0420599	1.7966	0.00684315
ENSMUSG00000023034.7	Nr4a1	protein_coding	0.594087	0.00841321	-0.196857	0.524379	-0.0822354	0.679759	-1.3558	0.0141152
ENSMUSG00000029561.17	Oasl2	protein_coding	1.62689	0.000410842	3.03917	0.000407336	4.24403	0.0202312	1.80907	0.00167829
ENSMUSG00000061462.17	Obscn	protein_coding	-0.698617	0.000538844	-0.809316	0.0122888	-0.430318	0.158637	-1.98075	0.0156788
ENSMUSG00000009487.10	Otog	protein_coding	0.355171	0.40669	0.147678	0.732227	0.754506	0.0548287	-1.46042	0.0362402
ENSMUSG00000018906.14	P4ha2	protein_coding	0.420089	0.0215376	0.274181	0.435157	-0.239688	0.259256	-1.30333	0.0242718
ENSMUSG00000028927.6	Padi2	protein_coding	2.61375	0.0083244	3.69727	0.00416091	2.78261	0.053392	1.53795	0.0989627
ENSMUSG00000058056.16	Palld	protein_coding	-0.13219	0.184949	-0.246644	0.128966	0.495606	0.0420599	-0.712648	0.0144539
ENSMUSG00000029706.15	Pax4	protein_coding	-0.416797	0.0453869	-0.311204	0.524379	0.28193	0.169278	-1.4043	0.0967274
ENSMUSG00000116165.1	Pdxp	protein_coding	0.403498	0.0667744	-0.46395	0.293531	-0.204717	0.489424	-1.80798	0.0424435
ENSMUSG00000020573.17	Pik3cg	protein_coding	-0.815607	0.071919	-1.5904	0.0532972	-1.86832	0.0420599	-3.3759	0.0216331
ENSMUSG00000030123.15	Plxnd1	protein_coding	0.478847	0.000292852	-0.433837	0.00659152	0.131001	0.0731693	-1.03328	0.023541
ENSMUSG00000032739.16	Pram1	protein_coding	-0.68311	0.538471	-0.748336	0.539664	0.850808	0.416575	-1.53552	9.45864e-05
ENSMUSG00000001288.15	Rarg	protein_coding	0.0793222	0.527186	0.351885	0.0550324	0.796815	0.0131541	-0.576304	0.0695457
ENSMUSG00000024968.13	Rcor2	protein_coding	-0.0656077	0.350983	-0.715748	2.23261e-05	-0.648504	0.0136882	-1.9763	0.00103481
ENSMUSG00000039316.14	Rftn1	protein_coding	-0.149869	0.775594	-0.749664	0.524379	1.0973	0.135494	-1.53552	9.45864e-05
ENSMUSG00000039328.11	Rnf122	protein_coding	-0.486694	0.500713	-1.05592	0.524379	0.202212	0.763648	-1.53552	9.45864e-05
ENSMUSG00000070327.14	Rnf213	protein_coding	0.218153	0.223261	0.177483	0.524379	0.816642	0.0420599	-0.274971	0.0894653
ENSMUSG00000037411.10	Serpine1	protein_coding	0.363837	0.27108	-0.441711	0.524379	0.45751	0.275474	-2.292	0.0521288
ENSMUSG00000020312.12	Shc2	protein_coding	0.288911	0.552603	-0.0284535	0.976922	-0.614718	0.384546	-3.76494	0.0128121
ENSMUSG00000022696.17	Sidt1	protein_coding	0.461279	0.0151776	0.0455459	0.890361	0.214581	0.369335	-1.11709	0.0484216
ENSMUSG00000025161.16	Slc16a3	protein_coding	0.303798	0.0796475	-0.529338	0.0192508	-0.171589	0.133483	-1.2223	0.0111176
ENSMUSG00000039976.4	Tbc1d16	protein_coding	-0.319406	0.102012	-0.939266	0.0052909	0.00225362	0.985919	-1.46624	0.0080564
ENSMUSG00000024349.9	Tmem173	protein_coding	0.621569	0.00696197	-0.347961	0.524379	-0.145731	0.688255	-1.31793	0.00533142
ENSMUSG00000017607.9	Tns4	protein_coding	-0.534457	0.000292852	-0.679999	0.00108409	-0.334484	0.0420599	-1.35633	0.00194936
ENSMUSG00000079685.10	Ulbp1	protein_coding	-0.594997	0.591461	0.389596	0.82501	3.05	0.0420599	-2.35323	0.0602193
ENSMUSG00000032010.15	Usp2	protein_coding	-0.445164	0.0356309	-1.30558	0.00127169	-0.0901095	0.672122	-1.83721	0.0810026
ENSMUSG00000034116.17	Vav1	protein_coding	-1.01497	0.270062	-0.841395	0.524379	-1.75916	0.24519	-3.0988	0.00298922
ENSMUSG00000024924.14	Vldlr	protein_coding	0.703623	0.000118403	0.299241	0.0388917	0.581296	0.0420599	-1.0827	0.070787
ENSMUSG00000001930.17	Vwf	protein_coding	0.0370182	0.850761	-0.509093	0.227838	0.0138144	0.959245	-1.35877	0.0574735
ENSMUSG00000040483.15	Xaf1	protein_coding	0.919569	0.059775	2.38193	0.0179053	5.23804	0.0420599	1.87231	0.0109903
ENSMUSG00000034522.10	Zfp395	protein_coding	-0.291953	0.0456725	-0.205639	0.524379	0.575878	0.0420599	-0.789156	0.0373845

## Sheet: Progressive gain
Gene.ID	Gene.Name	Biotype	Etoh vs 4-OHT-D3	FDR	Etoh vs 4-OHT-D5	FDR	Etoh vs 4-OHT-D7	FDR	Etoh vs 4-OHT-D10	FDR
ENSMUSG00000034159.12	2310007B03Rik	protein_coding	-0.29047	0.043552	0.637844	0.00329253	1.22369	0.0195801	0.996719	0.00665248
ENSMUSG00000045019.4	Acer1	protein_coding	-0.240301	0.112383	0.530528	0.00879381	0.73328	0.0420599	1.13827	0.0108932
ENSMUSG00000024885.8	Aldh3b1	protein_coding	-0.0709985	0.791775	0.567806	0.0603299	0.902272	0.0420599	1.05947	0.00990749
ENSMUSG00000048307.8	Ankrd46	protein_coding	-0.381161	0.00116788	0.315751	0.0314281	0.617759	0.0420599	0.648849	0.0273342
ENSMUSG00000024959.13	Bad	protein_coding	-0.683581	1.52959e-05	-0.232369	0.0124587	0.198675	0.0585155	0.693293	0.00707704
ENSMUSG00000074300.4	BC030870	protein_coding	-0.353989	0.00623435	0.422476	0.00959545	0.89518	0.00652159	0.922594	0.00361963
ENSMUSG00000024340.14	Btnl2	protein_coding	-0.0609461	0.735236	0.725878	0.00284818	1.39191	0.0172607	1.55747	0.000438355
ENSMUSG00000051483.9	Cbr1	protein_coding	-0.307069	0.00394169	-0.30275	0.0192885	0.189373	0.0914395	0.760637	0.00687961
ENSMUSG00000063838.6	Cdc42ep5	protein_coding	-0.477666	0.000132363	0.27277	0.00470244	0.488016	0.0286689	0.661561	0.0113837
ENSMUSG00000025497.15	Cdhr5	protein_coding	-0.452213	0.00417491	0.306041	0.079837	0.567957	0.0420599	0.805003	0.0948711
ENSMUSG00000029330.8	Cds1	protein_coding	-0.514929	0.000292852	0.315797	0.025471	0.705509	0.0216932	0.531099	0.0141577
ENSMUSG00000078964.2	Ces1b	protein_coding	0.293611	0.0974408	0.804182	0.00242957	1.40412	0.0295183	2.25244	0.00361963
ENSMUSG00000029161.7	Cgref1	protein_coding	-0.750156	6.51548e-06	-0.364138	0.000675251	0.52458	0.00962585	0.657509	0.00837547
ENSMUSG00000074195.3	Clca4b	protein_coding	-0.210756	0.0810265	0.555888	0.000988144	0.744668	0.0242293	0.789915	0.0409298
ENSMUSG00000050866.7	Clrn3	protein_coding	-0.453417	0.00116057	0.410015	0.0117828	0.435994	0.0420599	0.5975	0.0362638
ENSMUSG00000024846.5	Cst6	protein_coding	-0.0688836	0.774032	0.841527	0.00445878	1.30075	0.0280617	1.56776	0.00554256
ENSMUSG00000028015.3	Ctso	protein_coding	0.163605	0.229208	0.671797	0.00254253	1.3857	0.0186418	1.22784	0.025538
ENSMUSG00000024646.13	Cyb5a	protein_coding	-1.08765	1.55705e-06	-0.360103	0.00148336	0.117649	0.072944	0.593154	0.0229057
ENSMUSG00000067231.4	Cyp2c65	protein_coding	-0.597502	4.21868e-05	0.191089	0.0344466	0.634344	0.0141716	0.881545	0.00822964
ENSMUSG00000002332.16	Dhrs1	protein_coding	-0.589902	0.000292852	0.401365	0.00270827	0.522685	0.0282201	0.864892	0.00634649
ENSMUSG00000035000.8	Dpp4	protein_coding	-0.308495	0.0383243	0.650309	0.00225673	1.26861	0.0233313	1.0832	0.00174673
ENSMUSG00000021928.9	Ebpl	protein_coding	-0.12637	0.397955	0.444038	0.0396198	1.43348	0.00824479	1.12394	0.0475293
ENSMUSG00000027624.19	Epb41l1	protein_coding	-0.273112	0.105286	0.543452	0.0160503	1.02947	0.0264355	1.11134	0.0587157
ENSMUSG00000021280.9	Exoc3l4	protein_coding	-0.87878	2.72866e-05	-0.218473	0.0966506	0.518154	0.0420599	0.777591	0.0133875
ENSMUSG00000038206.13	Fbxo8	protein_coding	-0.255365	0.0429854	0.343057	0.0309289	0.547414	0.0420599	0.844745	0.00196652
ENSMUSG00000041625.15	Ggact	protein_coding	-0.506406	0.000292852	0.430095	0.0076629	0.30894	0.0738419	0.830101	0.00324004
ENSMUSG00000055737.12	Ghr	protein_coding	-0.33853	0.0104748	0.535956	0.00644638	0.964881	0.0236541	0.742705	0.0282058
ENSMUSG00000058174.7	Gm5148	protein_coding	0.203328	0.586412	1.18387	0.051758	0.811723	0.0420599	1.36973	0.0166823
ENSMUSG00000046519.15	Golph3l	protein_coding	-0.640145	2.35256e-05	0.246831	0.0142493	0.339089	0.0136284	0.366379	0.033491
ENSMUSG00000029314.14	Gpat3	protein_coding	-0.421654	0.00169044	0.506268	0.00217572	0.586045	0.0406295	0.803869	0.0138549
ENSMUSG00000063856.7	Gpx1	protein_coding	-0.295826	0.05027	0.570983	0.00815482	0.760242	0.0420599	1.09728	0.00547497
ENSMUSG00000033416.15	Gucd1	protein_coding	-0.376046	0.00575304	0.290077	0.0886039	0.561763	0.0419662	0.720108	0.00110883
ENSMUSG00000091705.8	H2-Q2	protein_coding	0.215545	0.0588011	0.509817	0.00214619	1.24379	0.00201639	1.48273	0.00199107
ENSMUSG00000020080.8	Hkdc1	protein_coding	-0.501568	0.000795586	0.413766	0.0119248	0.552631	0.0420599	0.557734	0.0228316
ENSMUSG00000050002.14	Idnk	protein_coding	-0.266692	0.0328827	0.531514	0.00499312	0.522297	0.0420599	0.805904	0.00211022
ENSMUSG00000023206.16	Il15ra	protein_coding	-0.411219	0.00610561	0.531177	0.00903079	0.638294	0.0420599	1.08678	0.00112481
ENSMUSG00000068758.8	Il3ra	protein_coding	-0.1123	0.563225	0.527363	0.0951462	0.925837	0.0420599	0.892075	0.0368002
ENSMUSG00000032763.11	Ilvbl	protein_coding	-0.21674	0.0248955	0.556395	0.000607471	0.679746	0.0420599	0.90241	0.0029721
ENSMUSG00000035775.2	Krt20	protein_coding	0.118291	0.366146	0.573816	0.00119885	0.946599	0.00867738	1.19098	0.00119071
ENSMUSG00000024781.15	Lipa	protein_coding	-0.334794	0.0466818	0.575749	0.0054142	0.909432	0.0131639	0.82068	0.011597
ENSMUSG00000024771.7	Lipk	protein_coding	0.69742	0.0708108	1.67743	0.00146049	1.30745	0.0420599	1.83937	0.00534398
ENSMUSG00000057604.9	Lmcd1	protein_coding	-0.339519	0.0186265	0.424591	0.023708	0.355705	0.0420599	0.779083	0.0669998
ENSMUSG00000013643.13	Lypd8	protein_coding	-0.287336	0.00080051	0.642404	2.2766e-05	1.1282	0.00420557	1.15419	0.00533142
ENSMUSG00000055435.6	Maf	protein_coding	0.0778502	0.765062	0.971598	0.00897713	1.8918	0.0186418	1.2822	0.023316
ENSMUSG00000094584.2	Ms4a18	protein_coding	-0.453878	0.00200883	0.501365	0.00406048	1.22989	0.00812408	1.27765	0.00449166
ENSMUSG00000022836.11	Mylk	protein_coding	-0.319126	0.0066606	0.305922	0.0413223	1.22934	0.00724753	0.899441	0.00507189
ENSMUSG00000058794.12	Nfe2	protein_coding	1.79461	0.00174712	2.28475	0.000804198	2.74413	0.0122629	3.07177	0.0176528
ENSMUSG00000026946.9	Nmi	protein_coding	-0.0754048	0.703676	0.572147	0.0209574	1.12535	0.0419053	1.09447	0.00451578
ENSMUSG00000046949.16	Nqo2	protein_coding	-0.339389	0.000292852	0.497133	8.07609e-05	0.772404	0.00433795	0.790477	0.0132278
ENSMUSG00000047638.15	Nr1h4	protein_coding	-0.532095	0.000292852	0.337544	0.0298266	0.936187	0.0113098	0.715007	0.00181778
ENSMUSG00000022330.5	Osr2	protein_coding	-0.55367	0.000292852	0.417017	0.0079964	0.466773	0.0420599	0.689265	0.0520647
ENSMUSG00000022906.15	Parp9	protein_coding	-0.298266	0.00555132	0.61885	0.000283194	0.911036	0.00562641	0.791833	0.00190857
ENSMUSG00000046804.13	Phgr1	protein_coding	-0.248504	0.0290577	0.540231	0.00211773	0.703285	0.0241995	1.12637	0.0164475
ENSMUSG00000034330.10	Plcg2	protein_coding	0.552817	0.0472204	1.24395	0.00288402	2.00699	0.0202312	2.13882	0.00570139
ENSMUSG00000068417.8	Pnp2	protein_coding	-0.236669	0.0162424	0.443757	0.00129611	0.625614	0.0321561	1.03058	0.00523109
ENSMUSG00000034613.12	Ppm1h	protein_coding	-0.0394783	0.760896	0.575048	0.000983934	1.09885	0.00812408	0.995504	0.00692775
ENSMUSG00000031897.9	Psmb10	protein_coding	-0.394745	0.000292852	0.179366	0.0567208	0.740842	0.0141105	0.849194	0.00435991
ENSMUSG00000079197.10	Psme2	protein_coding	-0.194255	0.145061	0.320596	0.0813623	0.507096	0.0420599	0.841063	0.0205792
ENSMUSG00000026304.13	Rab17	protein_coding	-0.572447	0.000292852	0.350051	0.0235901	0.664088	0.0214614	0.844571	0.00585082
ENSMUSG00000044080.9	S100a1	protein_coding	-0.562725	0.000292852	0.345551	0.0259445	0.667745	0.0267404	0.971132	0.00868852
ENSMUSG00000044734.16	Serpinb1a	protein_coding	-0.1008	0.22779	0.659441	5.95119e-05	1.01297	0.00626755	1.16251	0.00175432
ENSMUSG00000060147.15	Serpinb6a	protein_coding	-0.253141	0.000863325	0.432006	0.000220852	0.734196	0.0110953	0.892602	0.00081395
ENSMUSG00000073758.10	Sh3d21	protein_coding	-0.517783	0.000292852	0.255113	0.058884	0.255212	0.0786792	0.491178	0.0318615
ENSMUSG00000001942.8	Siae	protein_coding	-0.449794	0.000296977	0.420968	0.0058573	0.984626	0.0117291	0.58031	0.00336937
ENSMUSG00000000154.16	Slc22a18	protein_coding	-0.373412	0.000292852	0.273982	0.00716525	0.720919	0.00827359	0.640062	0.0173653
ENSMUSG00000001225.12	Slc26a3	protein_coding	-0.221018	0.101829	0.735864	0.000434191	0.621852	0.0420599	0.979972	0.010619
ENSMUSG00000032548.14	Slco2a1	protein_coding	0.0893072	0.558832	1.05383	5.95119e-05	1.68343	0.00862006	1.33665	0.00753255
ENSMUSG00000096215.8	Smim22	protein_coding	-0.354547	0.00203446	0.307424	0.0285261	0.776129	0.0164222	1.11131	0.0131346
ENSMUSG00000032398.7	Snapc5	protein_coding	-0.268616	0.00586041	0.217727	0.0893162	0.468771	0.0420599	0.87506	0.00554256
ENSMUSG00000023045.13	Soat2	protein_coding	-0.315773	0.0108025	0.678915	0.000341003	0.490681	0.0420599	0.802152	0.00500514
ENSMUSG00000005803.14	Sqor	protein_coding	-0.404291	0.00531829	0.33958	0.0566488	0.424047	0.0420599	0.692006	0.040809
ENSMUSG00000013539.14	Tango2	protein_coding	-0.51991	0.000292852	0.313605	0.0552941	0.343299	0.0444943	0.751455	0.00405186
ENSMUSG00000030650.18	Tmc5	protein_coding	-0.13148	0.415785	0.470369	0.0249381	1.17866	0.0285749	1.14531	0.00686821
ENSMUSG00000072571.3	Tmem253	protein_coding	-0.334967	0.00339535	0.335909	0.0184813	0.934748	0.0154867	0.727274	0.0375268
ENSMUSG00000030160.7	Tmem52b	protein_coding	0.9561	0.00250931	1.48806	0.000276568	1.17818	0.0172327	2.10198	0.00833759
ENSMUSG00000057596.13	Trim30d	protein_coding	0.00449754	0.983473	0.90237	0.00154715	1.33679	0.0168739	1.5204	0.00431926
ENSMUSG00000060441.15	Trim5	protein_coding	0.571163	0.196514	1.48579	0.0450877	2.05702	0.0420599	2.02868	0.0228113
ENSMUSG00000029409.7	U90926	protein_coding	1.84546	0.0484142	2.5574	0.0446709	2.19246	0.0420599	2.93958	0.00784759
ENSMUSG00000020407.13	Upp1	protein_coding	1.34869	0.000292852	1.15878	0.000496925	2.01687	0.0125159	2.49182	0.00110883
ENSMUSG00000067813.3	Xkr9	protein_coding	0.0964733	0.535261	0.795224	0.000270033	1.0738	0.00400571	1.48675	0.00421403
ENSMUSG00000034429.15	Zfp707	protein_coding	-0.362656	0.0664858	0.574259	0.037828	0.560189	0.057466	0.934006	0.0121494
ENSMUSG00000042628.8	Zfyve1	protein_coding	-0.48972	0.00127405	0.439903	0.0162363	0.526653	0.0420599	0.524732	0.046577
ENSMUSG00000021286.8	Zfyve21	protein_coding	-0.58362	1.54952e-05	0.31397	0.00137734	0.460949	0.0299141	0.647989	0.0200482

## Sheet: Progressive loss
Gene.ID	Gene.Name	Biotype	Etoh vs 4-OHT-D3	FDR	Etoh vs 4-OHT-D5	FDR	Etoh vs 4-OHT-D7	FDR	Etoh vs 4-OHT-D10	FDR
ENSMUSG00000058013.11	40787	protein_coding	0.301821	0.0279825	-0.463978	0.0180944	-0.695732	0.0208272	-0.788836	0.00408554
ENSMUSG00000032849.14	Abcc4	protein_coding	0.651488	0.000243405	-0.335066	0.0379001	-0.40028	0.0420599	-0.827516	0.00559758
ENSMUSG00000002885.14	Adgre5	protein_coding	-0.0808788	0.358468	-0.429822	0.00546357	-0.504321	0.0185056	-1.17506	0.0239853
ENSMUSG00000063810.7	Alms1	protein_coding	0.0890462	0.622149	-0.468655	0.0884009	-0.842372	0.0420599	-0.928517	0.00820265
ENSMUSG00000073043.5	Atoh1	protein_coding	0.103674	0.0833908	-0.8007	5.5853e-06	-0.913665	0.00955691	-1.1817	0.000600774
ENSMUSG00000032409.15	Atr	protein_coding	0.325049	0.0789671	-0.587646	0.0473703	-0.670633	0.0465461	-0.894153	0.0214582
ENSMUSG00000025432.11	Avil	protein_coding	-0.495436	0.154849	-1.11378	0.0966816	-1.96148	0.0420599	-2.15405	0.0838197
ENSMUSG00000042215.8	Bag2	protein_coding	0.0201125	0.932594	-0.758143	0.0430595	-1.02749	0.0420599	-1.00221	0.0227134
ENSMUSG00000040363.15	Bcor	protein_coding	-0.0263158	0.820792	-0.637555	0.00170612	-0.426266	0.0467623	-1.31976	0.000383889
ENSMUSG00000052271.7	Bhlha15	protein_coding	-0.949306	3.8309e-06	-1.25778	2.25739e-06	-1.73799	0.00812408	-2.1049	0.00172914
ENSMUSG00000036526.8	Card11	protein_coding	0.0431825	0.834439	-0.848616	0.0120425	-0.713774	0.0420599	-1.27609	0.0977748
ENSMUSG00000019122.8	Ccl9	protein_coding	-0.587521	0.0179937	-1.31393	0.000954624	-2.03013	0.0225737	-1.63535	0.00837547
ENSMUSG00000055612.15	Cdca7	protein_coding	0.456497	0.0014524	-0.453347	0.0460193	-0.771131	0.0420599	-0.807913	0.0178033
ENSMUSG00000039298.16	Cdk5rap2	protein_coding	0.222428	0.0688443	-0.46991	0.0172591	-0.673218	0.0420599	-0.797269	0.0093382
ENSMUSG00000068740.13	Celsr2	protein_coding	0.512385	0.00196587	-0.416087	0.0830646	-0.660796	0.0420599	-0.762686	0.0527621
ENSMUSG00000032232.14	Cgnl1	protein_coding	0.276089	0.0818187	-0.576498	0.0563759	-0.776724	0.0420599	-1.38205	0.0167056
ENSMUSG00000002835.9	Chaf1a	protein_coding	0.322286	0.0659705	-0.618249	0.0247079	-1.06758	0.0420599	-0.78857	0.00692308
ENSMUSG00000029516.19	Cit	protein_coding	0.518309	0.000292852	-0.374438	0.0516447	-0.68362	0.0420599	-0.962629	0.0295293
ENSMUSG00000048327.6	Ckap2l	protein_coding	0.28354	0.0978376	-0.548019	0.0418449	-0.794881	0.0420599	-0.747342	0.00396261
ENSMUSG00000022433.19	Csnk1e	protein_coding	0.307842	0.00043148	-0.419964	0.00228837	-0.328585	0.0420327	-0.934572	0.00954316
ENSMUSG00000055639.16	Dach1	protein_coding	0.0101951	0.891621	-0.759128	4.30205e-05	-0.798143	0.00593996	-1.02578	0.0225573
ENSMUSG00000027314.6	Dll4	protein_coding	-0.313682	0.101187	-1.15435	0.00242957	-1.14951	0.0274998	-1.3368	0.00652087
ENSMUSG00000029168.14	Dpysl5	protein_coding	-0.121645	0.526278	-0.945117	0.0061964	-0.991497	0.0420327	-1.61522	0.0366679
ENSMUSG00000020185.16	E2f7	protein_coding	0.390833	0.00732206	-0.488989	0.0303235	-0.897063	0.0289825	-0.651525	0.0372631
ENSMUSG00000032349.13	Elovl5	protein_coding	0.952712	9.00246e-06	0.25378	0.0660666	0.204276	0.0885406	-0.262701	0.0821027
ENSMUSG00000028664.14	Ephb2	protein_coding	0.285264	0.000292852	-0.450575	3.38721e-05	-0.251892	0.0420599	-0.965185	0.000241658
ENSMUSG00000058290.4	Espl1	protein_coding	0.648133	0.000292852	-0.335678	0.0667283	-0.832007	0.0420599	-0.766349	0.00607425
ENSMUSG00000030199.16	Etv6	protein_coding	0.462495	0.000292852	-0.2832	0.0264985	-0.322313	0.0420599	-0.591775	0.0130869
ENSMUSG00000024664.4	Fads3	protein_coding	0.960659	2.06626e-05	0.425913	0.00761948	0.288732	0.0420599	-0.336684	0.0392427
ENSMUSG00000034023.16	Fancd2	protein_coding	0.498464	0.00116464	-0.46803	0.03754	-0.742948	0.0420599	-0.706261	0.0507809
ENSMUSG00000047730.17	Fcgbp	protein_coding	-0.0555943	0.768289	-1.04486	0.00045011	-0.396466	0.0420599	-1.2734	0.00632098
ENSMUSG00000041842.15	Fhdc1	protein_coding	0.534339	0.000292852	-0.387426	0.020654	0.300355	0.0453054	-0.696323	0.0100013
ENSMUSG00000032643.12	Fhl3	protein_coding	0.406437	0.0171525	-0.474148	0.0426342	-0.483224	0.0420599	-0.805999	0.0408096
ENSMUSG00000040891.6	Foxa3	protein_coding	0.238784	0.150733	-0.62823	0.0222201	-0.786373	0.0420599	-0.865499	0.00541771
ENSMUSG00000001517.14	Foxm1	protein_coding	0.352299	0.0306352	-0.566551	0.0216169	-0.969491	0.0420599	-0.742281	0.00498803
ENSMUSG00000034586.14	Hid1	protein_coding	0.335273	0.000292852	-0.439643	0.000436285	-0.827023	0.00568073	-0.703531	0.00418315
ENSMUSG00000056758.14	Hmga2	protein_coding	0.276236	0.0459513	-0.546221	0.0203933	-0.524733	0.0420599	-1.24107	0.00750392
ENSMUSG00000059325.14	Hopx	protein_coding	0.0283141	0.767609	-0.865429	4.90586e-05	-1.13723	0.0154867	-0.993463	0.00862451
ENSMUSG00000029919.5	Hpgds	protein_coding	1.95578	4.4744e-05	1.39864	0.000308071	0.721618	0.0394929	0.935454	0.0149754
ENSMUSG00000003500.13	Impdh1	protein_coding	0.217917	0.0822182	-0.718019	0.00124865	-0.676501	0.0420599	-0.888525	0.00360104
ENSMUSG00000042105.18	Inpp5f	protein_coding	0.585864	0.000203005	-0.331661	0.017181	-0.840412	0.0219272	-0.447565	0.0248175
ENSMUSG00000034312.14	Iqsec1	protein_coding	0.494105	0.000292852	-0.336117	0.035861	-0.545428	0.0420599	-0.872889	0.00329852
ENSMUSG00000037579.7	Kcnh3	protein_coding	0.11553	0.225738	-0.312429	0.0338628	-0.677646	0.0420599	-1.12154	0.0175444
ENSMUSG00000012443.3	Kif11	protein_coding	0.203993	0.276654	-0.610839	0.0337825	-0.980755	0.0420599	-0.800748	0.00869328
ENSMUSG00000020140.15	Lgr5	protein_coding	0.284138	0.0544846	-0.677685	0.0139295	-0.732343	0.0420599	-1.40715	0.003774
ENSMUSG00000074480.4	Mex3a	protein_coding	-0.0215909	0.837241	-0.365359	0.0298452	-0.838354	0.0420599	-1.22173	0.00715761
ENSMUSG00000031004.8	Mki67	protein_coding	0.105229	0.564933	-0.768806	0.0062905	-1.04704	0.0420599	-1.35384	0.00938461
ENSMUSG00000018623.9	Mmp7	protein_coding	0.177737	0.134557	-0.790353	0.000566417	-0.898534	0.0420599	-1.19913	0.00849685
ENSMUSG00000054256.11	Msi1	protein_coding	0.360266	0.0284203	-0.582677	0.0408717	-1.2596	0.0420599	-1.07095	0.0060981
ENSMUSG00000022346.15	Myc	protein_coding	-0.11704	0.133056	-0.751479	6.22006e-05	-0.909205	0.0202312	-1.1616	0.00248601
ENSMUSG00000042029.7	Ncapg2	protein_coding	0.394061	0.052555	-0.580116	0.0811984	-0.842271	0.0420599	-0.809807	0.0013397
ENSMUSG00000034906.15	Ncaph	protein_coding	0.372567	0.0115387	-0.575792	0.0126902	-0.863268	0.0420599	-0.745528	0.000438355
ENSMUSG00000059493.13	Nhs	protein_coding	0.371371	0.0229241	-0.604754	0.0200522	-0.791833	0.00529327	-1.1664	0.0605365
ENSMUSG00000063160.12	Numbl	protein_coding	-0.409236	0.142759	-1.06281	0.0389222	-1.19419	0.0420599	-1.91188	0.037734
ENSMUSG00000052798.13	Nup107	protein_coding	0.383774	0.0309118	-0.552376	0.0378447	-0.698438	0.0420599	-0.631922	0.00245319
ENSMUSG00000039509.8	Nup133	protein_coding	0.215498	0.227619	-0.501609	0.0721521	-0.982129	0.0420599	-0.800336	9.45864e-05
ENSMUSG00000038759.15	Nup205	protein_coding	0.160577	0.154008	-0.629216	0.00154739	-0.737904	0.0316437	-0.842387	0.00225916
ENSMUSG00000040618.7	Pck2	protein_coding	0.425202	0.0130592	-0.521222	0.0583888	-0.583479	0.0420599	-1.08172	0.0156503
ENSMUSG00000020899.16	Pfas	protein_coding	0.293751	0.0493166	-0.54418	0.0254643	-0.760255	0.0420599	-0.855213	0.0051936
ENSMUSG00000016624.15	Phf21b	protein_coding	0.527277	0.000292852	0.348523	0.0475341	-0.463293	0.0420599	-0.566395	0.0240532
ENSMUSG00000053646.13	Plxnb1	protein_coding	0.26688	0.0142908	-0.553953	0.00409642	-0.696784	0.0420599	-0.852899	0.00571718
ENSMUSG00000016487.15	Ppfibp1	protein_coding	0.713175	0.000162602	-0.273004	0.08754	-0.430309	0.0420599	-0.568825	0.0153825
ENSMUSG00000055491.13	Pprc1	protein_coding	0.224058	0.0404824	-0.633437	0.00117604	-0.910488	0.0128548	-0.849194	0.00206989
ENSMUSG00000074994.5	Qser1	protein_coding	0.246418	0.0397101	-0.314039	0.0856336	-0.356992	0.0584758	-0.799879	0.0041621
ENSMUSG00000021062.15	Rab15	protein_coding	0.248144	0.0871133	-0.710315	0.00291088	-1.41472	0.0250487	-1.07123	0.0370421
ENSMUSG00000041351.16	Rap1gap	protein_coding	-0.180337	0.0986872	-0.298854	0.0940108	-0.254641	0.0420599	-1.18691	0.00803913
ENSMUSG00000040945.13	Rcc2	protein_coding	0.407416	0.00163867	-0.534192	0.00450155	-1.00752	0.0306942	-0.662356	0.0010602
ENSMUSG00000024206.15	Rfx2	protein_coding	-0.0383841	0.857345	-0.635862	0.0408687	-1.16091	0.00999408	-1.07544	0.0199715
ENSMUSG00000052949.14	Rnf157	protein_coding	0.464622	0.000654551	-0.533818	0.00548689	-0.454794	0.0420599	-0.923351	0.00172896
ENSMUSG00000030978.10	Rrm1	protein_coding	0.264632	0.136864	-0.696952	0.0164965	-0.920866	0.0420599	-0.747906	0.00381383
ENSMUSG00000058392.12	Rrp1b	protein_coding	0.0197737	0.8809	-0.661923	0.0034881	-1.22805	0.0335815	-1.05584	0.00166584
ENSMUSG00000075702.9	Selenom	protein_coding	0.389652	0.000292852	-0.573297	0.000299898	-0.388074	0.0355944	-0.690082	0.0045879
ENSMUSG00000053550.13	Shisa7	protein_coding	0.380744	0.00112909	-0.337923	0.0560369	-0.713127	0.0140911	-1.07193	0.00822964
ENSMUSG00000001918.17	Slc1a5	protein_coding	0.289656	0.00186766	-0.41157	0.00439779	-0.59517	0.0372924	-1.05786	0.0045879
ENSMUSG00000023942.15	Slc29a1	protein_coding	-0.103924	0.501726	-0.888625	0.00147414	-1.21296	0.0420327	-1.18747	0.0138549
ENSMUSG00000041313.14	Slc7a1	protein_coding	0.21174	0.0158739	-0.644652	0.000158268	-0.45678	0.0343429	-0.943597	0.00687961
ENSMUSG00000029093.14	Sorcs2	protein_coding	-0.166379	0.0164938	-0.653246	5.95119e-05	-0.563518	0.00712087	-1.38882	0.00314055
ENSMUSG00000028415.4	Spink4	protein_coding	0.0388387	0.82161	-0.90724	0.00188118	-0.525379	0.0631771	-1.04106	0.0763024
ENSMUSG00000022519.14	Srl	protein_coding	0.39298	0.0188393	-0.498242	0.0557819	-0.758639	0.0351231	-0.83155	0.00923246
ENSMUSG00000023805.17	Synj2	protein_coding	0.342626	0.000292852	-0.210843	0.0974664	-0.312752	0.0420599	-0.762065	0.00710628
ENSMUSG00000030616.15	Sytl2	protein_coding	-0.0813997	0.477777	-0.665768	0.000731098	-0.724107	0.0420599	-1.18417	0.00544203
ENSMUSG00000017466.9	Timp2	protein_coding	0.444228	0.000292852	-0.506239	0.00217474	-0.518592	0.0417286	-1.06962	0.0216094
ENSMUSG00000020914.17	Top2a	protein_coding	0.329858	0.048929	-0.596474	0.0269672	-0.814556	0.0420599	-0.959204	0.00361963
ENSMUSG00000043668.13	Tox3	protein_coding	0.101252	0.18366	-0.646987	0.000130176	-0.461315	0.0420599	-1.11409	0.00498803
ENSMUSG00000027469.16	Tpx2	protein_coding	0.429272	0.00667508	-0.56056	0.0179325	-0.807518	0.0420599	-0.585538	0.00204474
ENSMUSG00000009246.14	Trpm5	protein_coding	-1.05336	0.000292852	-1.67616	0.00110399	-1.7125	0.0289475	-2.22679	0.0115152
ENSMUSG00000022390.11	Zc3h7b	protein_coding	0.146457	0.0412333	-0.593875	0.000144617	-0.339454	0.0420599	-0.881984	0.00547497
ENSMUSG00000038872.10	Zfhx3	protein_coding	0.350936	0.00421695	-0.612722	0.00138508	-0.190019	0.048765	-0.868841	0.010491
ENSMUSG00000041961.14	Znrf3	protein_coding	0.321935	0.000388141	-0.464179	0.00122993	-0.724817	0.0195046	-0.808085	0.00172687
