# Supplementary material for: CDK8 and CDK19 regulate intestinal differentiation and homeostasis via the chromatin remodeling complex SWI/SNF
Source: J Clin Invest. 2022 Oct 17;132(20):e158593. doi: 10.1172/JCI158593 (PMC9566890; doi:10.1172/JCI158593)
Supplement: Supplemental table 3 [file jci-132-158593-s147.xlsx]

## Sheet: MED1 Mediator EtOH vs 4-OHT
Gene name	Accession	Log2FC -ETOH	P-value-ETOH	FDR-ETOH	delta log2FC	Gene name	Accession	Log2FC-TAM	P-Value TAM	FDR - TAM
Pelp1	Q9DBD5	8.74003	0.0111545	0.0200125	-0.403938	Pelp1	Q9DBD5	9.14397	0.00955152	0.019899
Carm1	Q9WVG6	9.56692	0.0100454	0.0191491	-0.371665	Carm1	Q9WVG6	9.93858	0.00682995	0.0170749
Cnot9	Q9JKY0	5.80136	0.0245185	0.0373907	-0.366614	Cnot9	Q9JKY0	6.16797	0.0256219	0.0346241
Cnot1	Q6ZQ08	3.1464	0.00152266	0.00774019	-0.292848	Cnot1	Q6ZQ08	3.43924	0.0163193	0.023999
Ctbp1	O88712	7.68722	0.0216434	0.0347434	-0.260211	Ctbp1	O88712	7.94743	0.00706103	0.016812
Ctnnb1	Q02248	-0.490701	0.00383207	0.0111312		Ctnnb1	Q02248	-0.379783	0.0780921	0.0952343
Arid1a	A2BH40	8.41966	0.00628963	0.0137024	-0.0708972	Arid1a	A2BH40	8.49056	0.0109325	0.0210241
Dcaf1	Q80TR8	10.5872	0.00192221	0.00781699	-0.00120195	Dcaf1	Q80TR8	10.5884	0.00535472	0.0178491
Sap18	O55128	0.349056	0.0942055	0.119719		Sap18	O55128	0.270625	0.262778	0.257625
Hdac3	O88895	7.13487	0.00178615	0.00778251	0.167733	Hdac3	O88895	6.96714	0.0042131	0.0162042
Wdr82	Q8BFQ4	7.0613	0.00151417	0.00839676	0.248611	Wdr82	Q8BFQ4	6.81269	0.016096	0.0243879
Ints4	Q8CIM8	6.66999	0.0062829	0.0141947	0.262269	Ints4	Q8CIM8	6.40772	0.00224433	0.0187027
Med13l	Q6JPI3	-0.454233	0.103519	0.137276		Med13l	Q6JPI3	-0.756484	0.0117819	0.021039
Med24	Q99K74	0.225546	0.0830522	0.120623		Med24	Q99K74	-0.154518	0.132051	0.150058
Nup98	Q6PFD9	6.0743	0.01594	0.0262794	0.425232	Nup98	Q6PFD9	5.64907	0.00751354	0.0163338
Med13	Q5SWW4	0.333603	0.00943194	0.0185596		Med13	Q5SWW4	-0.255427	0.0412091	0.0528321
Med8	Q9D7W5	1.47277	0.0104665	0.0193472	0.650646	Med8	Q9D7W5	0.822121	0.0112728	0.0208756
Med19	Q8C1S0	3.40842	0.00250868	0.00850165	0.669337	Med19	Q8C1S0	2.73909	0.00604165	0.0188801
Polr2a	P08775	1.72217	0.00125914	0.00768078	0.680339	Polr2a	P08775	1.04183	0.00823506	0.0179023
Med31	Q9CXU1	5.56617	0.000152821	0.00310735	0.689175	Med31	Q9CXU1	4.87699	0.00422632	0.015094
Polr2b	Q8CFI7	0.624892	0.00411397	0.0114069		Polr2b	Q8CFI7	-0.100139	0.170911	0.18182
Hic2	Q9JLZ6	3.19327	0.000828061	0.00721596	0.80429	Hic2	Q9JLZ6	2.38898	0.00672433	0.0176956
Med4	Q9CQA5	1.48025	0.00335484	0.0107708	0.829659	Med4	Q9CQA5	0.650589	0.00635769	0.0186991
Med27	Q9DB40	1.80047	0.00122426	0.00829775	0.8642	Med27	Q9DB40	0.936266	0.0160082	0.0250129
Med14	A2ABV5	1.98032	0.000690001	0.00701501	0.919758	Med14	A2ABV5	1.06057	0.00319921	0.0177734
Med17	Q8VCD5	0.651277	0.0381018	0.0581053		Med17	Q8VCD5	-0.27563	0.132932	0.144491
Med1	Q925J9	2.29342	0.0010125	0.0077203	0.931451	Med1	Q925J9	1.36197	0.00292683	0.0182927
Med16	Q6PGF3	0.138389	0.240668	0.312356		Med16	Q6PGF3	-0.837494	0.000595599	0.01489
Med15	Q924H2	1.38465	1.352e-05	0.000824717	0.983323	Med15	Q924H2	0.401332	0.0953195	0.113476
Med20	Q9R0X0	7.30673	0.000149948	0.00457341	1.06138	Med20	Q9R0X0	6.24535	0.00360629	0.0180314
Med18	Q9CZ82	-0.0302171	0.463128	0.565016		Med18	Q9CZ82	-1.14929	0.0291295	0.0404576
Med7	Q9CZB6	0.564771	0.0827782	0.123158		Med7	Q9CZB6	-0.602837	0.0336265	0.0454413
Med22	Q62276	1.97154	0.00423308	0.0112269	1.22882	Med22	Q62276	0.742724	0.000969351	0.0161558
Med21	Q9CQ39	1.01073	0.0146895	0.0248905	1.3101	Med21	Q9CQ39	-0.299368	0.112589	0.130917
Med30	Q9CQI9	3.41213	0.0092667	0.0188423	1.32539	Med30	Q9CQI9	2.08674	0.0406771	0.0535225
Med11	Q9D8C6	4.64717	0.00514352	0.0130731	1.43838	Med11	Q9D8C6	3.20879	0.00128722	0.0160903
Med6	Q921D4	0.423211	0.00615344	0.0150144		Med6	Q921D4	-1.06448	0.00652389	0.0181219
Med12	A2AGH6	1.34382	0.00198805	0.00757945	2.34489	Med12	A2AGH6	-1.00107	0.0101521	0.0203043
Cdk8	Q8R3L8	3.53832	0.000601702	0.00734077	2.81	Cdk8	Q8R3L8	0.728316	0.017398	0.0248543

## Sheet: EtOH MED1 vs IgG
Gene name	Group	Accession	Log2FC	P-value-ETOH	FDR	LogFDR		process
Arid1a		A2BH40	8.41966	0.00628963	0.0137024	1.8632		average intensity across replicates must be greater than 50,000 in experimental samples (i.e. MED1, MED12)
Carm1		Q9WVG6	9.56692	0.0100454	0.0191491	1.71785		for common proteins found in both Rb IgG and MED1/12 IP: intensity value used was same as reported
Cdk8	Kinase	Q8R3L8	3.53832	0.000601702	0.00734077	2.13426	1	for unique proteins found in MED1/12 IP but not Rb IgG: set arbitrary value of 1000 (below threshold detected)
Cnot1		Q6ZQ08	3.1464	0.00152266	0.00774019	2.11125		Filter to include genes within database of chromatin/TF factors (~2000 genes)
Cnot9		Q9JKY0	5.80136		0.0373907	1.42724		Filter out Crapome proteins (>250/716 expts show hit)
Ctbp1		O88712	7.68722	0.0216434	0.0347434	1.45913
Ctnnb1		Q02248	-0.490701	0.00383207	0.0111312	1.95346
Dcaf1		Q80TR8	10.5872	0.00192221	0.00781699	2.10696
Hdac3		O88895	7.13487	0.00178615	0.00778251	2.10888
Hic2		Q9JLZ6	3.19327	0.000828061	0.00721596	2.14171
Ints4	Pol II	Q8CIM8	6.66999	0.0062829	0.0141947	1.84787	1
Med1	Middle	Q925J9	2.29342	0.0010125	0.0077203	2.11237	1
Med11	Head	Q9D8C6	4.64717	0.00514352	0.0130731	1.88362	1
Med12	Kinase	A2AGH6	1.34382	0.00198805	0.00757945	2.12036	1
Med13	Kinase	Q5SWW4	0.333603	0.00943194	0.0185596	1.73143	1
Med13l	Kinase	Q6JPI3	-0.454233	0.103519	0.137276	0.862407	1
Med14	Tail	A2ABV5	1.98032	0.000690001	0.00701501	2.15397	1
Med15	Tail	Q924H2	1.38465	1.352e-05	0.000824717	3.0837	1
Med16	Tail	Q6PGF3	0.138389	0.240668	0.312356	0.50535	1
Med17	Head	Q8VCD5	0.651277	0.0381018	0.0581053	1.23578	1
Med18	Head	Q9CZ82	-0.0302171	0.463128	0.565016	0.24794	1
Med19	Middle	Q8C1S0	3.40842	0.00250868	0.00850165	2.0705	1
Med20	Head	Q9R0X0	7.30673	0.000149948	0.00457341	2.33976	1
Med21	Middle	Q9CQ39	1.01073	0.0146895	0.0248905	1.60397	1
Med22	Head	Q62276	1.97154	0.00423308	0.0112269	1.94974	1
Med24	Tail	Q99K74	0.225546	0.0830522	0.120623	0.918569	1
Med27	Head	Q9DB40	1.80047	0.00122426	0.00829775	2.08104	1
Med30	Tail	Q9CQI9	3.41213	0.0092667	0.0188423	1.72487	1
Med31	Middle	Q9CXU1	5.56617	0.000152821	0.00310735	2.50761	1
Med4	Middle	Q9CQA5	1.48025	0.00335484	0.0107708	1.96775	1
Med6	Head	Q921D4	0.423211	0.00615344	0.0150144	1.82349	1
Med7	Middle	Q9CZB6	0.564771	0.0827782	0.123158	0.909538	1
Med8	Head	Q9D7W5	1.47277	0.0104665	0.0193472	1.71338	1
Nup98		Q6PFD9	6.0743	0.01594	0.0262794	1.58038
Pelp1		Q9DBD5	8.74003	0.0111545	0.0200125	1.6987
Polr2a	Pol II	P08775	1.72217	0.00125914	0.00768078	2.11459	1
Polr2b	Pol II	Q8CFI7	0.624892	0.00411397	0.0114069	1.94283	1
Sap18		O55128	0.349056	0.0942055	0.119719	0.921835
Wdr82		Q8BFQ4	7.0613	0.00151417	0.00839676	2.07589

## Sheet: 4-OHT MED1 vs IgG
Gene name	Group	Accession	Log2FC	P-Value TAM	FDR	LogFDR	Label	process
Arid1a		A2BH40	8.49056	0.0109325	0.0210241	1.67728		average intensity across replicates must be greater than 50,000 in experimental samples (i.e. MED1, MED12)
Carm1		Q9WVG6	9.93858	0.00682995	0.0170749	1.76764		for common proteins found in both Rb IgG and MED1/12 IP: intensity value used was same as reported
Cdk8	Kinase	Q8R3L8	0.728316	0.017398	0.0248543	1.6046	1	for unique proteins found in MED1/12 IP but not Rb IgG: set arbitrary value of 1000 (below threshold detected)
Cnot1		Q6ZQ08	3.43924	0.0163193	0.023999	1.61981		Filter to include genes within database of chromatin/TF factors (~2000 genes)
Cnot9		Q9JKY0	6.16797	0.0256219	0.0346241	1.46062		Filter out Crapome proteins (>250/716 expts show hit)
Ctbp1		O88712	7.94743	0.00706103	0.016812	1.77438
Ctnnb1		Q02248	-0.379783	0.0780921	0.0952343	1.02121
Dcaf1		Q80TR8	10.5884	0.00535472	0.0178491	1.74838
Hdac3		O88895	6.96714	0.0042131	0.0162042	1.79037
Hic2		Q9JLZ6	2.38898	0.00672433	0.0176956	1.75213
Ints4	Pol II	Q8CIM8	6.40772	0.00224433	0.0187027	1.7281	1
Med1	Middle	Q925J9	1.36197	0.00292683	0.0182927	1.73772	1
Med11	Head	Q9D8C6	3.20879	0.00128722	0.0160903	1.79344	1
Med12	Kinase	A2AGH6	-1.00107	0.0101521	0.0203043	1.69241	1
Med13	Kinase	Q5SWW4	-0.255427	0.0412091	0.0528321	1.2771	1
Med13l	Kinase	Q6JPI3	-0.756484	0.0117819	0.021039	1.67697	1
Med14	Tail	A2ABV5	1.06057	0.00319921	0.0177734	1.75023	1
Med15	Tail	Q924H2	0.401332	0.0953195	0.113476	0.945098	1
Med16	Tail	Q6PGF3	-0.837494	0.000595599	0.01489	1.82711	1
Med17	Head	Q8VCD5	-0.27563	0.132932	0.144491	0.84016	1
Med18	Head	Q9CZ82	-1.14929	0.0291295	0.0404576	1.393	1
Med19	Middle	Q8C1S0	2.73909	0.00604165	0.0188801	1.72399	1
Med20	Head	Q9R0X0	6.24535	0.00360629	0.0180314	1.74397	1
Med21	Middle	Q9CQ39	-0.299368	0.112589	0.130917	0.883003	1
Med22	Head	Q62276	0.742724	0.000969351	0.0161558	1.79167	1
Med24	Tail	Q99K74	-0.154518	0.132051	0.150058	0.82374	1
Med27	Head	Q9DB40	0.936266	0.0160082	0.0250129	1.60184	1
Med30	Tail	Q9CQI9	2.08674	0.0406771	0.0535225	1.27146	1
Med31	Middle	Q9CXU1	4.87699	0.00422632	0.015094	1.8212	1
Med4	Middle	Q9CQA5	0.650589	0.00635769	0.0186991	1.72818	1
Med6	Head	Q921D4	-1.06448	0.00652389	0.0181219	1.7418	1
Med7	Middle	Q9CZB6	-0.602837	0.0336265	0.0454413	1.34255	1
Med8	Head	Q9D7W5	0.822121	0.0112728	0.0208756	1.68036	1
Nup98		Q6PFD9	5.64907	0.00751354	0.0163338	1.78691
Pelp1		Q9DBD5	9.14397	0.00955152	0.019899	1.70117
Polr2a	Pol II	P08775	1.04183	0.00823506	0.0179023	1.74709	1
Polr2b	Pol II	Q8CFI7	-0.100139	0.170911	0.18182	0.740359	1
Sap18		O55128	0.270625	0.262778	0.257625	0.589012
Wdr82		Q8BFQ4	6.81269	0.016096	0.0243879	1.61283
