# Supplementary material for: CDK8 and CDK19 regulate intestinal differentiation and homeostasis via the chromatin remodeling complex SWI/SNF
Source: J Clin Invest. 2022 Oct 17;132(20):e158593. doi: 10.1172/JCI158593 (PMC9566890; doi:10.1172/JCI158593)
Supplement: Supplemental table 4 [file jci-132-158593-s148.xlsx]

## Sheet: All events
Phosphosites	logFC	AveExpr	t	P.Value	adj.P.Val	B	FC	inverse_FC	Uniprot_ID	Gene_name	Taxonomy	data_file	Fasta_header
Q3TSG4_Alkbh5_S_70	-8.07498	24.167	-20.3734	0.000193538	0.0851298	1.42988	0.00370842	269.656	Q3TSG4	Alkbh5	MOUSE	Data_mouse	RNA demethylase ALKBH5
Q61136_Prpf4b_S_145	-7.46627	23.5249	-22.6301	0.000139438	0.0851298	1.59538	0.00565497	176.836	Q61136	Prpf4b	MOUSE	Data_mouse	Serine/threonine-protein kinase PRP4 homolog
Q61136_Prpf4b_S_143	-7.46568	23.5252	-13.9558	0.000627673	0.0851298	0.65488	0.00565725	176.764	Q61136	Prpf4b	MOUSE	Data_mouse	Serine/threonine-protein kinase PRP4 homolog
Q8BTI8_Srrm2_S_1628	-6.82948	26.6494	-22.1526	0.000149039	0.0851298	1.56348	0.00879266	113.731	Q8BTI8	Srrm2	MOUSE	Data_mouse	Serine/arginine repetitive matrix protein 2
Q9ERU9_Ranbp2_S_2088	-6.81665	22.6351	-17.4797	0.000311934	0.0851298	1.15003	0.00887125	112.724	Q9ERU9	Ranbp2	MOUSE	Data_mouse	E3 SUMO-protein ligase RanBP2
Q5XJE5_Leo1_T_189	-6.28923	23.8709	-19.2363	0.000231491	0.0851298	1.33039	0.0127865	78.2072	Q5XJE5	Leo1	MOUSE	Data_mouse	RNA polymerase-associated protein LEO1
Q80TH2_Erbin_S_595	-6.14838	22.8884	-18.3795	0.000266802	0.0851298	1.24683	0.0140979	70.9328	Q80TH2	Erbin	MOUSE	Data_mouse	Erbin
Q3UM18_Lsg1_S_270	-6.06269	22.7114	-18.7106	0.000252368	0.0851298	1.28006	0.0149606	66.8421	Q3UM18	Lsg1	MOUSE	Data_mouse	Large subunit GTPase 1 homolog
E9Q5F9_Setd2_S_2058	-5.78989	22.5843	-8.31247	0.00307784	0.114185	-0.811842	0.0180746	55.3263	E9Q5F9	Setd2	MOUSE	Data_mouse	Histone-lysine N-methyltransferase SETD2
Q8CI59_Steap3_S_20	-5.73918	22.2762	-16.7858	0.000353835	0.0851298	1.06825	0.0187212	53.4153	Q8CI59	Steap3	MOUSE	Data_mouse	Metalloreductase STEAP3
A2AGH6_Med12_S_701	-5.72409	22.0124	-16.2692	0.000389955	0.0851298	1.00292	0.0189181	52.8595	A2AGH6	Med12	MOUSE	Data_mouse	Mediator of RNA polymerase II transcription subunit 12
Q8BLH7_Hirip3_S_389	-5.69375	22.6226	-4.47625	0.0188818	0.253197	-2.8615	0.0193201	51.7594	Q8BLH7	Hirip3	MOUSE	Data_mouse	HIRA-interacting protein 3
Q60817_Naca_T_159	-5.69225	22.6074	-22.0742	0.000150698	0.0851298	1.55809	0.0193402	51.7057	Q60817	Naca	MOUSE	Data_mouse	Nascent polypeptide-associated complex subunit alpha
Q9DAZ5_CS024_S_93	-5.62746	23.4291	-5.16745	0.0125705	0.214246	-2.38224	0.0202286	49.435	Q9DAZ5	CS024	MOUSE	Data_mouse	Uncharacterized membrane protein C19orf24 homolog
O54916_Reps1_T_538	-5.5441	22.8758	-14.0308	0.000617338	0.0851298	0.667796	0.0214318	46.6595	O54916	Reps1	MOUSE	Data_mouse	RalBP1-associated Eps domain-containing protein 1
Q3TZZ7_Esyt2_S_663	-5.43973	22.3668	-9.15333	0.00229682	0.104681	-0.511496	0.0230397	43.4033	Q3TZZ7	Esyt2	MOUSE	Data_mouse	Extended synaptotagmin-2
Q80YR7_Clspn_S_65	-5.41697	22.894	-16.9245	0.000344891	0.0851298	1.08513	0.0234061	42.7239	Q80YR7	Clspn	MOUSE	Data_mouse	Claspin
Q9CYC6_Dcp2_S_254	-5.39996	22.7493	-13.9033	0.000635047	0.0851298	0.64576	0.0236837	42.2232	Q9CYC6	Dcp2	MOUSE	Data_mouse	m7GpppN-mRNA hydrolase
Q9JJ89_Ccdc86_S_225	-5.37818	22.2713	-15.1937	0.000482255	0.0851298	0.853325	0.0240439	41.5905	Q9JJ89	Ccdc86	MOUSE	Data_mouse	Coiled-coil domain-containing protein 86
A6H619_Phrf1_S_1045	-5.24567	22.3441	-9.36415	0.00214279	0.102496	-0.442008	0.026357	37.9406	A6H619	Phrf1	MOUSE	Data_mouse	PHD and RING finger domain-containing protein 1
Q8VDQ9_Kri1_S_142	-5.21715	23.0818	-14.5522	0.000551326	0.0851298	0.754299	0.0268833	37.1978	Q8VDQ9	Kri1	MOUSE	Data_mouse	Protein KRI1 homolog
Q3V1V3_Esf1_S_651	-5.20436	22.4209	-9.3631	0.00214352	0.102496	-0.442349	0.0271226	36.8696	Q3V1V3	Esf1	MOUSE	Data_mouse	ESF1 homolog
Q8BLH7_Hirip3_S_385	-5.12078	22.2503	-11.6299	0.00110251	0.087318	0.1849	0.0287403	34.7943	Q8BLH7	Hirip3	MOUSE	Data_mouse	HIRA-interacting protein 3
O08715_Akap1_S_103	-5.11389	22.5224	-15.7087	0.000434838	0.0851298	0.927375	0.028878	34.6285	O08715	Akap1	MOUSE	Data_mouse	A-kinase anchor protein 1, mitochondrial
O35691_Pnn_T_420	-5.10498	21.7615	-12.3376	0.0009189	0.0863725	0.343469	0.0290568	34.4153	O35691	Pnn	MOUSE	Data_mouse	Pinin
A6H619_Phrf1_S_1043	-5.08654	22.4237	-13.548	0.000688048	0.0851298	0.582441	0.0294307	33.9782	A6H619	Phrf1	MOUSE	Data_mouse	PHD and RING finger domain-containing protein 1
Q4VA53_Pds5b_S_1165	-5.05582	21.4262	-8.48115	0.00289608	0.112988	-0.748444	0.030064	33.2624	Q4VA53	Pds5b	MOUSE	Data_mouse	Sister chromatid cohesion protein PDS5 homolog B
Q52KI8_Srrm1_S_743	-5.0517	22.7162	-8.54485	0.00283109	0.112988	-0.724928	0.0301499	33.1676	Q52KI8	Srrm1	MOUSE	Data_mouse	Serine/arginine repetitive matrix protein 1
Q8BHZ4_Znf592_S_332	-4.94666	22.5293	-11.0214	0.00130079	0.0923062	0.0357571	0.0324269	30.8386	Q8BHZ4	Znf592	MOUSE	Data_mouse	Zinc finger protein 592
Q8BHZ4_Znf592_S_329	-4.93811	22.5335	-16.8092	0.000352305	0.0851298	1.07112	0.0326197	30.6563	Q8BHZ4	Znf592	MOUSE	Data_mouse	Zinc finger protein 592
Q52KI8_Srrm1_T_745	-4.89416	22.795	-7.49413	0.00420736	0.131205	-1.14453	0.0336287	29.7365	Q52KI8	Srrm1	MOUSE	Data_mouse	Serine/arginine repetitive matrix protein 1
O35691_Pnn_S_416	-4.83492	21.8965	-10.8743	0.00135565	0.0923062	-0.0022407	0.0350384	28.5401	O35691	Pnn	MOUSE	Data_mouse	Pinin
Q8K019_Bclaf1_S_383	-4.80568	21.3842	-9.305	0.0021846	0.103883	-0.461284	0.0357557	27.9676	Q8K019	Bclaf1	MOUSE	Data_mouse	Bcl-2-associated transcription factor 1
Q8BTI8_Srrm2_S_1840	-4.79484	21.7812	-1.15245	0.32931	0.628984	-6.1401	0.0360255	27.7581	Q8BTI8	Srrm2	MOUSE	Data_mouse	Serine/arginine repetitive matrix protein 2
Q3UH06_Rreb1_S_1363	-4.78778	22.1314	-7.59546	0.0040409	0.130829	-1.10093	0.0362022	27.6227	Q3UH06	Rreb1	MOUSE	Data_mouse	Ras-responsive element-binding protein 1
Q3V1V3_Esf1_S_657	-4.78483	22.6307	-5.57205	0.0101111	0.19043	-2.12904	0.0362763	27.5662	Q3V1V3	Esf1	MOUSE	Data_mouse	ESF1 homolog
Q6NZF1_Zc3h11a_S_149	-4.74222	22.1896	-19.5209	0.000221133	0.0851298	1.35644	0.0373636	26.764	Q6NZF1	Zc3h11a	MOUSE	Data_mouse	Zinc finger CCCH domain-containing protein 11A
Q8CI59_Steap3_S_17	-4.73731	22.7771	-17.0153	0.000339202	0.0851298	1.09602	0.0374911	26.673	Q8CI59	Steap3	MOUSE	Data_mouse	Metalloreductase STEAP3
Q6ZPG2_Wdr90_S_20	-4.72421	21.7932	-9.8695	0.00182493	0.09756	-0.284014	0.0378332	26.4318	Q6ZPG2	Wdr90	MOUSE	Data_mouse	WD repeat-containing protein 90
Q14AX6_Cdk12_S_322	-4.7053	22.6923	-15.2176	0.000479913	0.0851298	0.856858	0.0383321	26.0878	Q14AX6	Cdk12	MOUSE	Data_mouse	Cyclin-dependent kinase 12
Q8K012_Fnbp1l_S_489	-4.69736	21.8057	-9.11934	0.002323	0.104681	-0.522909	0.0385436	25.9446	Q8K012	Fnbp1l	MOUSE	Data_mouse	Formin-binding protein 1-like
P84104_Srsf3_S_138	-4.66793	25.7481	-1.76677	0.171383	0.551666	-5.4543	0.039338	25.4207	P84104	Srsf3	MOUSE	Data_mouse	Serine/arginine-rich splicing factor 3
P54763_Ephb2_S_776	-4.65092	22.8539	-6.44124	0.00660892	0.160686	-1.64346	0.0398047	25.1227	P54763	Ephb2	MOUSE	Data_mouse	Ephrin type-B receptor 2
Q64HY3_Sp9_T_428	-4.62067	21.1607	-9.99043	0.00175817	0.096386	-0.247909	0.0406481	24.6014	Q64HY3	Sp9	MOUSE	Data_mouse	Transcription factor Sp9
Q7TSI3_Ppp6r1_T_524	-4.59181	22.0392	-7.91358	0.0035711	0.122946	-0.968601	0.0414692	24.1143	Q7TSI3	Ppp6r1	MOUSE	Data_mouse	Serine/threonine-protein phosphatase 6 regulatory subunit 1
Q3UM18_Lsg1_T_263	-4.59179	22.104	-13.1434	0.000755718	0.0859914	0.506729	0.0414699	24.1139	Q3UM18	Lsg1	MOUSE	Data_mouse	Large subunit GTPase 1 homolog
Q3TLH4_Prrc2c_S_904	-4.58853	21.448	-12.491	0.000884505	0.0859914	0.375897	0.0415637	24.0595	Q3TLH4	Prrc2c	MOUSE	Data_mouse	Protein PRRC2C
Q9R020_Zranb2_S_294	-4.55143	22.372	-10.5668	0.00148047	0.0923062	-0.0842167	0.0426464	23.4486	Q9R020	Zranb2	MOUSE	Data_mouse	Zinc finger Ran-binding domain-containing protein 2
Q6P1G2_Kdm2b_S_886	-4.548	21.2727	-6.25978	0.00719119	0.167786	-1.7388	0.0427479	23.393	Q6P1G2	Kdm2b	MOUSE	Data_mouse	Lysine-specific demethylase 2B
Q9CT10_Ranbp3_S_490	-4.51436	21.7527	-10.4466	0.00153335	0.0923062	-0.117241	0.0437565	22.8538	Q9CT10	Ranbp3	MOUSE	Data_mouse	Ran-binding protein 3
Q640M1_Utp14a_S_343	-4.48991	23.3009	-3.3832	0.0401702	0.346148	-3.76189	0.0445044	22.4697	Q640M1	Utp14a	MOUSE	Data_mouse	U3 small nucleolar RNA-associated protein 14 homolog A
Q5U3K5_Rabl6_S_638	-4.48004	22.4467	-7.45183	0.00427948	0.131548	-1.16294	0.0448098	22.3166	Q5U3K5	Rabl6	MOUSE	Data_mouse	Rab-like protein 6
P97863_Nfib_S_284	-4.47926	23.0655	-7.01421	0.00512976	0.14296	-1.3611	0.044834	22.3045	P97863	Nfib	MOUSE	Data_mouse	Nuclear factor 1 B-type
E9Q5F9_Setd2_S_324	-4.47279	22.0825	-7.13796	0.00486853	0.139501	-1.30361	0.0450355	22.2047	E9Q5F9	Setd2	MOUSE	Data_mouse	Histone-lysine N-methyltransferase SETD2
Q9JJ89_Ccdc86_S_194	-4.44654	20.815	-2.18155	0.113225	0.485082	-4.98491	0.0458626	21.8042	Q9JJ89	Ccdc86	MOUSE	Data_mouse	Coiled-coil domain-containing protein 86
Q8C1D8_Iws1_T_381	-4.43539	22.4769	-8.2167	0.00318772	0.117251	-0.848588	0.0462184	21.6364	Q8C1D8	Iws1	MOUSE	Data_mouse	Protein IWS1 homolog
Q80TH2_Erbin_S_600	-4.4276	24.521	-2.32555	0.0987094	0.460998	-4.82603	0.0464686	21.5199	Q80TH2	Erbin	MOUSE	Data_mouse	Erbin
Q5U3K5_Rabl6_S_637	-4.40417	22.4846	-7.93477	0.0035424	0.122946	-0.960021	0.0472296	21.1732	Q5U3K5	Rabl6	MOUSE	Data_mouse	Rab-like protein 6
E9Q6J5_Bod1l_S_2841	-4.40142	23.1781	-1.5879	0.206543	0.577176	-5.65858	0.0473196	21.1329	E9Q6J5	Bod1l	MOUSE	Data_mouse	Biorientation of chromosomes in cell division protein 1-like 1
Q9QZW9_Mnx1_S_78	-4.34507	21.8881	-14.5669	0.0005496	0.0851298	0.75666	0.0492044	20.3234	Q9QZW9	Mnx1	MOUSE	Data_mouse	Motor neuron and pancreas homeobox protein 1
P48678_Lmna_T_394	-4.32972	22.1303	-1.66564	0.190359	0.566369	-5.5699	0.0497306	20.1083	P48678	Lmna	MOUSE	Data_mouse	Prelamin-A/C
Q640M1_Utp14a_S_341	-4.31227	23.3897	-3.60737	0.0339672	0.331186	-3.56141	0.0503359	19.8665	Q640M1	Utp14a	MOUSE	Data_mouse	U3 small nucleolar RNA-associated protein 14 homolog A
P84104_Srsf3_S_140	-4.27703	25.9435	-1.8338	0.159986	0.540833	-5.37771	0.0515804	19.3872	P84104	Srsf3	MOUSE	Data_mouse	Serine/arginine-rich splicing factor 3
Q6P2K6_Ppp4r3a_S_761	-4.2741	21.6366	-2.19333	0.111946	0.482968	-4.97181	0.0516854	19.3478	Q6P2K6	Ppp4r3a	MOUSE	Data_mouse	Serine/threonine-protein phosphatase 4 regulatory subunit 3A
Q3TSG4_Alkbh5_S_65	-4.25527	26.2714	-14.3964	0.000570031	0.0851298	0.729047	0.0523643	19.097	Q3TSG4	Alkbh5	MOUSE	Data_mouse	RNA demethylase ALKBH5
P51859_Hdgf_S_199	-4.21475	22.4699	-3.52636	0.0360596	0.336621	-3.63287	0.0538559	18.5681	P51859	Hdgf	MOUSE	Data_mouse	Hepatoma-derived growth factor
O88343_Slc4a4_S_245	-4.18676	21.7963	-17.676	0.000301277	0.0851298	1.172	0.0549111	18.2112	O88343	Slc4a4	MOUSE	Data_mouse	Electrogenic sodium bicarbonate cotransporter 1
Q8BLH7_Hirip3_S_384	-4.18092	22.3258	-12.9715	0.000787121	0.0859914	0.473336	0.0551336	18.1377	Q8BLH7	Hirip3	MOUSE	Data_mouse	HIRA-interacting protein 3
Q80TH2_Erbin_S_599	-4.13951	24.6651	-2.46854	0.0864461	0.445267	-4.67116	0.0567392	17.6245	Q80TH2	Erbin	MOUSE	Data_mouse	Erbin
Q3UGS4_Mcrip1_S_18	-4.12204	22.4654	-9.05604	0.0023728	0.105414	-0.544313	0.0574305	17.4124	Q3UGS4	Mcrip1	MOUSE	Data_mouse	Mapk-regulated corepressor-interacting protein 1
O35691_Pnn_S_421	-4.10479	22.2615	-5.15823	0.0126351	0.214921	-2.38824	0.0581214	17.2054	O35691	Pnn	MOUSE	Data_mouse	Pinin
Q8BTI8_Srrm2_S_322	-4.09876	21.8075	-1.42592	0.245332	0.597295	-5.84178	0.0583648	17.1336	Q8BTI8	Srrm2	MOUSE	Data_mouse	Serine/arginine repetitive matrix protein 2
Q80X50_Ubap2l_S_482	-4.09386	21.8693	-1.84462	0.158229	0.538962	-5.36537	0.0585633	17.0755	Q80X50	Ubap2l	MOUSE	Data_mouse	Ubiquitin-associated protein 2-like
Q4VA53_Pds5b_S_1182	-4.0899	22.3601	-4.45322	0.0191556	0.25454	-2.87857	0.0587244	17.0287	Q4VA53	Pds5b	MOUSE	Data_mouse	Sister chromatid cohesion protein PDS5 homolog B
Q7TMY8_Huwe1_S_3810	-4.08913	21.335	-9.45709	0.00207917	0.102496	-0.412059	0.0587555	17.0197	Q7TMY8	Huwe1	MOUSE	Data_mouse	E3 ubiquitin-protein ligase HUWE1
Q6PDQ2_Chd4_S_524	-4.08251	23.2271	-1.83217	0.160254	0.540833	-5.37958	0.0590256	16.9418	Q6PDQ2	Chd4	MOUSE	Data_mouse	Chromodomain-helicase-DNA-binding protein 4
Q91YK2_Rrp1b_S_407	-4.07421	20.9201	-9.60626	0.00198215	0.100355	-0.364844	0.0593665	16.8445	Q91YK2	Rrp1b	MOUSE	Data_mouse	Ribosomal RNA processing protein 1 homolog B
Q6ZPG2_Wdr90_S_16	-4.06913	22.1207	-10.7296	0.00141259	0.0923062	-0.040372	0.0595757	16.7854	Q6ZPG2	Wdr90	MOUSE	Data_mouse	WD repeat-containing protein 90
E9PVX6_Mki67_S_2425	-4.05808	21.7139	-6.11096	0.00771938	0.174074	-1.81927	0.0600337	16.6573	E9PVX6	Mki67	MOUSE	Data_mouse	Proliferation marker protein Ki-67
Q3UH06_Rreb1_S_1366	-4.02339	22.5136	-11.5874	0.00111502	0.087318	0.174872	0.0614951	16.2615	Q3UH06	Rreb1	MOUSE	Data_mouse	Ras-responsive element-binding protein 1
P11679_Krt8_S_24	-4.01065	25.4054	-1.63492	0.19658	0.571365	-5.60497	0.0620404	16.1185	P11679	Krt8	MOUSE	Data_mouse	Keratin, type II cytoskeletal 8
Q61033_Tmpo_S_157	-4.00899	26.2372	-1.20404	0.311473	0.622157	-6.08539	0.0621119	16.1	Q61033	Tmpo	MOUSE	Data_mouse	Lamina-associated polypeptide 2, isoforms alpha/zeta
Q9Z0U1_Tjp2_S_902	-4.00404	23.9405	-1.55804	0.21316	0.578756	-5.69255	0.0623251	16.0449	Q9Z0U1	Tjp2	MOUSE	Data_mouse	Tight junction protein ZO-2
Q6PEM6_Gramd2b_S_84	-3.99557	22.488	-9.18683	0.0022714	0.10462	-0.500307	0.0626922	15.951	Q6PEM6	Gramd2b	MOUSE	Data_mouse	GRAM domain-containing protein 2B
Q9ERG0_Lima1_S_372	-3.98535	20.7962	-3.62544	0.0335213	0.32981	-3.54561	0.063138	15.8383	Q9ERG0	Lima1	MOUSE	Data_mouse	LIM domain and actin-binding protein 1
Q8C052_Map1s_S_724	-3.9806	21.616	-5.95223	0.00833959	0.180123	-1.90745	0.0633462	15.7863	Q8C052	Map1s	MOUSE	Data_mouse	Microtubule-associated protein 1S
Q811P8_Arhgap32_T_954	-3.97295	21.1894	-16.4496	0.000376809	0.0851298	1.0262	0.0636827	15.7029	Q811P8	Arhgap32	MOUSE	Data_mouse	Rho GTPase-activating protein 32
Q9QZW9_Mnx1_S_80	-3.97126	22.075	-7.67737	0.00391258	0.130334	-1.06621	0.0637574	15.6845	Q9QZW9	Mnx1	MOUSE	Data_mouse	Motor neuron and pancreas homeobox protein 1
Q9R0U0_Srsf10_S_158	-3.97032	21.4648	-14.8382	0.000519023	0.0851298	0.799421	0.0637989	15.6743	Q9R0U0	Srsf10	MOUSE	Data_mouse	Serine/arginine-rich splicing factor 10
Q9CW46_Raver1_S_14	-3.96796	23.3709	-2.99726	0.054583	0.383114	-4.12766	0.0639038	15.6485	Q9CW46	Raver1	MOUSE	Data_mouse	Ribonucleoprotein PTB-binding 1
Q60829_Ppp1r1b_S_97	-3.96011	22.5399	-1.62666	0.198291	0.572403	-5.6144	0.0642524	15.5636	Q60829	Ppp1r1b	MOUSE	Data_mouse	Protein phosphatase 1 regulatory subunit 1B
Q8BTI8_Srrm2_S_1613	-3.95872	22.201	-3.92987	0.0270142	0.298526	-3.28778	0.064314	15.5487	Q8BTI8	Srrm2	MOUSE	Data_mouse	Serine/arginine repetitive matrix protein 2
Q9D6Z1_Nop56_S_466	-3.94698	23.2059	-4.60292	0.0174619	0.246423	-2.76891	0.0648397	15.4226	Q9D6Z1	Nop56	MOUSE	Data_mouse	Nucleolar protein 56
O08784_Tcof1_S_1191	-3.94028	21.6561	-17.7321	0.000298322	0.0851298	1.17818	0.0651414	15.3512	O08784	Tcof1	MOUSE	Data_mouse	Treacle protein
P35486_Pdha1_S_295	-3.93668	21.5112	-1.4248	0.245625	0.597295	-5.84304	0.0653042	15.313	P35486	Pdha1	MOUSE	Data_mouse	Pyruvate dehydrogenase E1 component subunit alpha, somatic form, mitochondrial
Q8BTI8_Srrm2_T_328	-3.92395	21.6218	-1.42782	0.244834	0.597295	-5.83965	0.0658829	15.1784	Q8BTI8	Srrm2	MOUSE	Data_mouse	Serine/arginine repetitive matrix protein 2
Q6P1G2_Kdm2b_S_885	-3.91313	21.5901	-8.4898	0.00288715	0.112988	-0.745238	0.0663791	15.065	Q6P1G2	Kdm2b	MOUSE	Data_mouse	Lysine-specific demethylase 2B
Q61029_Tmpo_S_157	-3.91132	26.2861	-1.20281	0.311888	0.622157	-6.08671	0.0664624	15.0461	Q61029	Tmpo	MOUSE	Data_mouse	Lamina-associated polypeptide 2, isoforms beta/delta/epsilon/gamma
Q60876_Eif4ebp1_S_100	-3.88732	22.9795	-2.59777	0.0769148	0.426825	-4.53393	0.067577	14.7979	Q60876	Eif4ebp1	MOUSE	Data_mouse	Eukaryotic translation initiation factor 4E-binding protein 1
Q6PDQ2_Chd4_S_508	-3.88021	23.3283	-1.84044	0.158904	0.540436	-5.37013	0.0679111	14.7251	Q6PDQ2	Chd4	MOUSE	Data_mouse	Chromodomain-helicase-DNA-binding protein 4
P97868_Rbbp6_S_1648	-3.85202	20.8907	-8.14522	0.00327309	0.118368	-0.876376	0.069251	14.4402	P97868	Rbbp6	MOUSE	Data_mouse	E3 ubiquitin-protein ligase RBBP6
Q8K4J6_Mrtfa_T_485	-3.83245	22.3851	-6.21582	0.00734219	0.168894	-1.76235	0.0701968	14.2457	Q8K4J6	Mrtfa	MOUSE	Data_mouse	Myocardin-related transcription factor A
P21447_Abcb1a_S_656	-3.8169	24.0644	-12.3188	0.000923234	0.0863725	0.33945	0.0709576	14.0929	P21447	Abcb1a	MOUSE	Data_mouse	Multidrug resistance protein 1A
Q8BTI8_Srrm2_S_1225	-3.79889	22.6435	-2.68144	0.0714231	0.417832	-4.44656	0.071849	13.9181	Q8BTI8	Srrm2	MOUSE	Data_mouse	Serine/arginine repetitive matrix protein 2
Q8K3Z9_Pom121_S_417	-3.78491	21.8278	-12.1275	0.000968928	0.0868705	0.297953	0.0725486	13.7839	Q8K3Z9	Pom121	MOUSE	Data_mouse	Nuclear envelope pore membrane protein POM 121
Q99PV8_Bcl11b_S_762	-3.7819	21.4179	-9.75671	0.00189022	0.0977208	-0.318266	0.0726998	13.7552	Q99PV8	Bcl11b	MOUSE	Data_mouse	B-cell lymphoma/leukemia 11B
Q80U72_Scrib_S_1211	-3.77732	21.3705	-14.3994	0.000569671	0.0851298	0.729528	0.0729314	13.7115	Q80U72	Scrib	MOUSE	Data_mouse	Protein scribble homolog
Q80U70_Suz12_S_548	-3.77656	21.7818	-9.36374	0.00214307	0.102496	-0.44214	0.0729697	13.7043	Q80U70	Suz12	MOUSE	Data_mouse	Polycomb protein Suz12
Q80W47_Wipi2_S_394	-3.77435	22.218	-5.13618	0.0127913	0.215486	-2.40261	0.0730817	13.6833	Q80W47	Wipi2	MOUSE	Data_mouse	WD repeat domain phosphoinositide-interacting protein 2
Q5PSV9_Mdc1_S_591	-3.74092	21.1514	-1.59437	0.205139	0.577109	-5.65121	0.0747949	13.3699	Q5PSV9	Mdc1	MOUSE	Data_mouse	Mediator of DNA damage checkpoint protein 1
Q6P1G2_Kdm2b_S_883	-3.72994	21.6817	-7.51997	0.00416407	0.131205	-1.13334	0.0753663	13.2685	Q6P1G2	Kdm2b	MOUSE	Data_mouse	Lysine-specific demethylase 2B
Q499D0_Foxn3_S_85	-3.72444	21.5436	-12.1481	0.000963853	0.0868705	0.302485	0.0756539	13.2181	Q499D0	Foxn3	MOUSE	Data_mouse	Forkhead box protein N3
Q8BMQ2_Gtf3c4_S_607	-3.72147	21.8293	-7.7997	0.00373065	0.125921	-1.0152	0.0758097	13.1909	Q8BMQ2	Gtf3c4	MOUSE	Data_mouse	General transcription factor 3C polypeptide 4
Q60598_Cttn_S_418	-3.71657	23.5764	-1.23752	0.300419	0.620669	-6.04943	0.076068	13.1461	Q60598	Cttn	MOUSE	Data_mouse	Src substrate cortactin
Q2VPU4_Mlxip_S_33	-3.71407	20.803	-7.61488	0.00400997	0.130734	-1.09266	0.0762	13.1234	Q2VPU4	Mlxip	MOUSE	Data_mouse	MLX-interacting protein
Q6KAQ7_Zzz3_S_142	-3.70618	21.3854	-13.6172	0.000677281	0.0851298	0.595	0.0766174	13.0519	Q6KAQ7	Zzz3	MOUSE	Data_mouse	ZZ-type zinc finger-containing protein 3
Q56A10_Znf608_S_962	-3.69853	21.2706	-14.1411	0.000602543	0.0851298	0.686567	0.0770248	12.9828	Q56A10	Znf608	MOUSE	Data_mouse	Zinc finger protein 608
Q99PP7_Trim33_S_1120	-3.69683	24.8084	-1.70632	0.182455	0.559439	-5.52341	0.0771161	12.9675	Q99PP7	Trim33	MOUSE	Data_mouse	E3 ubiquitin-protein ligase TRIM33
Q9WVL3_Slc12a7_S_30	-3.68734	21.1671	-12.5319	0.000875617	0.0859914	0.384435	0.0776249	12.8825	Q9WVL3	Slc12a7	MOUSE	Data_mouse	Solute carrier family 12 member 7
Q9DAZ5_CS024_S_96	-3.68378	24.4009	-1.68372	0.1868	0.564978	-5.54924	0.0778164	12.8508	Q9DAZ5	CS024	MOUSE	Data_mouse	Uncharacterized membrane protein C19orf24 homolog
Q91Z58_CF132_T_269	-3.68252	22.0759	-13.3386	0.000722026	0.0851298	0.543753	0.0778845	12.8395	Q91Z58	CF132	MOUSE	Data_mouse	Uncharacterized protein C6orf132 homolog
Q8VDC1_Fyco1_S_1040	-3.67866	20.8013	-1.4591	0.236787	0.591589	-5.80451	0.0780932	12.8052	Q8VDC1	Fyco1	MOUSE	Data_mouse	FYVE and coiled-coil domain-containing protein 1
Q3UGS4_Mcrip1_S_21	-3.67695	23.196	-1.83537	0.15973	0.540769	-5.37592	0.0781856	12.7901	Q3UGS4	Mcrip1	MOUSE	Data_mouse	Mapk-regulated corepressor-interacting protein 1
Q9QZQ1_Afdn_S_565	-3.67549	21.4561	-9.89704	0.00180944	0.0973364	-0.275735	0.0782647	12.7772	Q9QZQ1	Afdn	MOUSE	Data_mouse	Afadin
Q9D6Z1_Nop56_S_465	-3.65668	23.3511	-5.74226	0.00926309	0.185413	-2.02796	0.0792919	12.6116	Q9D6Z1	Nop56	MOUSE	Data_mouse	Nucleolar protein 56
Q9DBR1_Xrn2_S_473	-3.65023	22.2047	-2.03572	0.130575	0.505559	-5.14836	0.0796475	12.5553	Q9DBR1	Xrn2	MOUSE	Data_mouse	5'-3' exoribonuclease 2
Q00899_Yy1_S_247	-3.62851	21.2111	-3.12141	0.0493302	0.376405	-4.00712	0.0808557	12.3677	Q00899	Yy1	MOUSE	Data_mouse	Transcriptional repressor protein YY1
Q9WU42_Ncor2_S_2012	-3.62473	21.4384	-11.7668	0.00106346	0.087318	0.216766	0.0810675	12.3354	Q9WU42	Ncor2	MOUSE	Data_mouse	Nuclear receptor corepressor 2
Q9R0U0_Srsf10_S_160	-3.62415	21.6379	-9.56225	0.00201015	0.100736	-0.378667	0.0811001	12.3304	Q9R0U0	Srsf10	MOUSE	Data_mouse	Serine/arginine-rich splicing factor 10
B2RWS6_Ep300_S_2312	-3.62298	21.2026	-6.28302	0.00711299	0.167248	-1.72642	0.0811659	12.3204	B2RWS6	Ep300	MOUSE	Data_mouse	Histone acetyltransferase p300
Q4VA53_Pds5b_S_1176	-3.62234	21.8015	-11.0138	0.00130358	0.0923062	0.0337973	0.0812018	12.315	Q4VA53	Pds5b	MOUSE	Data_mouse	Sister chromatid cohesion protein PDS5 homolog B
Q9DBC3_Cmtr1_S_28	-3.61235	22.3968	-5.92946	0.0084338	0.180123	-1.9203	0.0817664	12.23	Q9DBC3	Cmtr1	MOUSE	Data_mouse	Cap-specific mRNA (nucleoside-2'-O-)-methyltransferase 1
Q9DBR1_Xrn2_S_471	-3.60798	21.7905	-1.31753	0.275599	0.607752	-5.96222	0.0820145	12.193	Q9DBR1	Xrn2	MOUSE	Data_mouse	5'-3' exoribonuclease 2
P25206_Mcm3_T_719	-3.60306	23.5891	-4.79855	0.0155272	0.231017	-2.63024	0.0822943	12.1515	P25206	Mcm3	MOUSE	Data_mouse	DNA replication licensing factor MCM3
Q9JKB3_Ybx3_S_37	-3.60079	22.5536	-8.12236	0.00330102	0.118878	-0.885328	0.0824238	12.1324	Q9JKB3	Ybx3	MOUSE	Data_mouse	Y-box-binding protein 3
Q91VN6_Ddx41_S_68	-3.59562	20.6519	-2.63626	0.074327	0.422764	-4.4936	0.08272	12.089	Q91VN6	Ddx41	MOUSE	Data_mouse	Probable ATP-dependent RNA helicase DDX41
Q6P4S8_Ints1_S_307	-3.59168	21.4931	-7.959	0.00350996	0.122946	-0.95025	0.0829464	12.056	Q6P4S8	Ints1	MOUSE	Data_mouse	Integrator complex subunit 1
P49586_Pcyt1a_S_343	-3.58565	24.9068	-1.04612	0.369299	0.651878	-6.24968	0.0832936	12.0057	P49586	Pcyt1a	MOUSE	Data_mouse	Choline-phosphate cytidylyltransferase A
Q9CQS5_Riok2_S_337	-3.58368	22.0811	-13.3821	0.000714789	0.0851298	0.551876	0.0834072	11.9894	Q9CQS5	Riok2	MOUSE	Data_mouse	Serine/threonine-protein kinase RIO2
Q99PP7_Trim33_T_1117	-3.58048	24.8666	-1.72615	0.178737	0.555776	-5.50074	0.0835926	11.9628	Q99PP7	Trim33	MOUSE	Data_mouse	E3 ubiquitin-protein ligase TRIM33
Q6P2L6_Nsd3_S_561	-3.57143	22.5175	-2.67563	0.0717885	0.417832	-4.45259	0.0841184	11.888	Q6P2L6	Nsd3	MOUSE	Data_mouse	Histone-lysine N-methyltransferase NSD3
Q8BSQ9_Pbrm1_S_178	-3.56328	21.9946	-15.3938	0.000463061	0.0851298	0.882647	0.0845953	11.821	Q8BSQ9	Pbrm1	MOUSE	Data_mouse	Protein polybromo-1
P14404_Mecom_S_1041	-3.5627	22.4507	-14.6757	0.000537055	0.0851298	0.773989	0.0846293	11.8162	P14404	Mecom	MOUSE	Data_mouse	MDS1 and EVI1 complex locus protein
Q6P9Q6_Fkbp15_S_1159	-3.5624	21.9527	-7.91489	0.00356932	0.122946	-0.96807	0.0846466	11.8138	Q6P9Q6	Fkbp15	MOUSE	Data_mouse	FK506-binding protein 15
Q6NZQ6_Znf740_S_19	-3.55317	21.8654	-8.43863	0.00294055	0.112988	-0.764269	0.0851901	11.7385	Q6NZQ6	Znf740	MOUSE	Data_mouse	Zinc finger protein 740
P26645_Marcks_T_126	-3.55307	21.3946	-1.56087	0.212522	0.578756	-5.68933	0.0851957	11.7377	P26645	Marcks	MOUSE	Data_mouse	Myristoylated alanine-rich C-kinase substrate
B1AY10_Nfx1_S_51	-3.53826	21.7061	-13.9118	0.000633843	0.0851298	0.647244	0.0860751	11.6178	B1AY10	Nfx1	MOUSE	Data_mouse	Transcriptional repressor NF-X1
Q8BM96_Adgrg7_S_783	-3.52584	21.265	-11.4182	0.00116667	0.087318	0.134428	0.0868195	11.5181	Q8BM96	Adgrg7	MOUSE	Data_mouse	Adhesion G-protein coupled receptor G7
A2BH40_Arid1a_S_365	-3.52491	22.1809	-3.89236	0.0277238	0.301692	-3.31873	0.0868751	11.5108	A2BH40	Arid1a	MOUSE	Data_mouse	AT-rich interactive domain-containing protein 1A
Q8JZQ9_Eif3b_T_31	-3.51968	22.0221	-1.43278	0.243539	0.597295	-5.8341	0.0871908	11.4691	Q8JZQ9	Eif3b	MOUSE	Data_mouse	Eukaryotic translation initiation factor 3 subunit B
Q61699_Hsph1_S_558	-3.51867	21.8424	-1.51277	0.223637	0.586842	-5.74391	0.0872519	11.4611	Q61699	Hsph1	MOUSE	Data_mouse	Heat shock protein 105 kDa
P43276_Hist1h1b_S_2	-3.5011	26.6128	-1.25784	0.293908	0.616663	-6.02745	0.0883212	11.3223	P43276	Hist1h1b	MOUSE	Data_mouse	Histone H1.5
Q6PAR5_Gapvd1_S_758	-3.50034	21.8277	-1.43804	0.242172	0.59627	-5.82818	0.0883673	11.3164	Q6PAR5	Gapvd1	MOUSE	Data_mouse	GTPase-activating protein and VPS9 domain-containing protein 1
Q8K3W3_Casc3_S_263	-3.49668	21.7478	-6.34351	0.00691458	0.164403	-1.69444	0.0885921	11.2877	Q8K3W3	Casc3	MOUSE	Data_mouse	Protein CASC3
Q9QXY1_Tjp3_S_106	-3.48982	24.2142	-1.27685	0.287945	0.614211	-6.00677	0.089014	11.2342	Q9QXY1	Tjp3	MOUSE	Data_mouse	Tight junction protein ZO-3
Q0VGY8_Tanc1_T_1461	-3.46818	21.7837	-3.89225	0.0277261	0.301692	-3.31883	0.0903595	11.0669	Q0VGY8	Tanc1	MOUSE	Data_mouse	Protein TANC1
Q91ZW3_Smarca5_S_65	-3.46721	21.858	-9.55769	0.00201308	0.100736	-0.380104	0.0904206	11.0594	Q91ZW3	Smarca5	MOUSE	Data_mouse	SWI/SNF-related matrix-associated actin-dependent regulator of chromatin subfamily A member 5
Q9CW46_Raver1_T_23	-3.46308	22.5013	-5.57444	0.0100985	0.19043	-2.12759	0.0906793	11.0279	Q9CW46	Raver1	MOUSE	Data_mouse	Ribonucleoprotein PTB-binding 1
Q8BTI8_Srrm2_T_1390	-3.451	21.2446	-6.6673	0.00596636	0.15375	-1.52877	0.0914418	10.9359	Q8BTI8	Srrm2	MOUSE	Data_mouse	Serine/arginine repetitive matrix protein 2
Q9WTK2_Cdyl_S_203	-3.4412	21.6192	-12.4696	0.000889187	0.0859914	0.371425	0.0920651	10.8619	Q9WTK2	Cdyl	MOUSE	Data_mouse	Chromodomain Y-like protein
Q64430_Atp7a_S_1460	-3.44006	22.1567	-8.95926	0.00245168	0.106883	-0.577439	0.0921378	10.8533	Q64430	Atp7a	MOUSE	Data_mouse	Copper-transporting ATPase 1
Q6PDQ2_Chd4_T_1546	-3.41894	23.9114	-6.27986	0.00712356	0.167248	-1.7281	0.0934969	10.6955	Q6PDQ2	Chd4	MOUSE	Data_mouse	Chromodomain-helicase-DNA-binding protein 4
Q9CS00_Cactin_S_148	-3.4127	21.0463	-2.12852	0.1192	0.491358	-5.04408	0.0939019	10.6494	Q9CS00	Cactin	MOUSE	Data_mouse	Cactin
Q80W00_Ppp1r10_S_382	-3.41227	23.0985	-9.22772	0.00224086	0.10462	-0.486725	0.0939301	10.6462	Q80W00	Ppp1r10	MOUSE	Data_mouse	Serine/threonine-protein phosphatase 1 regulatory subunit 10
P70365_Ncoa1_S_372	-3.4058	21.5933	-7.26493	0.00461823	0.136773	-1.24583	0.0943519	10.5986	P70365	Ncoa1	MOUSE	Data_mouse	Nuclear receptor coactivator 1
Q9Z0U1_Tjp2_T_412	-3.39749	25.7875	-1.1509	0.329864	0.628984	-6.14174	0.0948975	10.5377	Q9Z0U1	Tjp2	MOUSE	Data_mouse	Tight junction protein ZO-2
P97386_Lig3_S_211	-3.38898	21.7073	-13.0204	0.00077802	0.0859914	0.482907	0.095459	10.4757	P97386	Lig3	MOUSE	Data_mouse	DNA ligase 3
Q8BZ21_Kat6a_S_1254	-3.38839	21.6926	-6.07628	0.00784961	0.175688	-1.83832	0.0954979	10.4714	Q8BZ21	Kat6a	MOUSE	Data_mouse	Histone acetyltransferase KAT6A
Q7TPD0_Ints3_S_1013	-3.38348	23.6708	-1.81044	0.163858	0.545696	-5.40439	0.0958235	10.4359	Q7TPD0	Ints3	MOUSE	Data_mouse	Integrator complex subunit 3
P97311_Mcm6_S_689	-3.38253	22.1688	-3.41472	0.0392166	0.344268	-3.73318	0.0958867	10.429	P97311	Mcm6	MOUSE	Data_mouse	DNA replication licensing factor MCM6
Q8BJU0_Sgta_T_305	-3.37658	22.4782	-3.51226	0.0364402	0.337683	-3.64542	0.0962827	10.3861	Q8BJU0	Sgta	MOUSE	Data_mouse	Small glutamine-rich tetratricopeptide repeat-containing protein alpha
Q8CFT2_Setd1b_S_1136	-3.37304	21.4039	-7.49471	0.00420637	0.131205	-1.14427	0.0965195	10.3606	Q8CFT2	Setd1b	MOUSE	Data_mouse	Histone-lysine N-methyltransferase SETD1B
Q9QXN0_Shroom3_S_912	-3.3672	22.1578	-8.36872	0.00301562	0.113342	-0.790516	0.0969107	10.3188	Q9QXN0	Shroom3	MOUSE	Data_mouse	Protein Shroom3
O08810_Eftud2_S_19	-3.36077	21.6934	-6.86232	0.00547592	0.150099	-1.43331	0.0973436	10.2729	O08810	Eftud2	MOUSE	Data_mouse	116 kDa U5 small nuclear ribonucleoprotein component
P49698_Hnf4a_T_432	-3.3604	22.0521	-8.87742	0.00252108	0.108158	-0.605831	0.0973689	10.2702	P49698	Hnf4a	MOUSE	Data_mouse	Hepatocyte nuclear factor 4-alpha
Q7TMY8_Huwe1_S_3818	-3.35211	21.7035	-5.84264	0.0088059	0.180889	-1.96978	0.0979294	10.2114	Q7TMY8	Huwe1	MOUSE	Data_mouse	E3 ubiquitin-protein ligase HUWE1
Q8BTI8_Srrm2_S_1414	-3.35076	24.9747	-1.26286	0.29232	0.616663	-6.02199	0.0980213	10.2019	Q8BTI8	Srrm2	MOUSE	Data_mouse	Serine/arginine repetitive matrix protein 2
Q3V1V3_Esf1_S_156	-3.33673	21.564	-7.57507	0.00407369	0.130829	-1.10965	0.098979	10.1032	Q3V1V3	Esf1	MOUSE	Data_mouse	ESF1 homolog
Q7TPD0_Ints3_S_1012	-3.33264	23.6962	-1.82062	0.162157	0.543914	-5.39276	0.0992601	10.0745	Q7TPD0	Ints3	MOUSE	Data_mouse	Integrator complex subunit 3
Q6P1G2_Kdm2b_S_887	-3.33099	21.8812	-5.89118	0.00859529	0.180251	-1.94202	0.0993741	10.063	Q6P1G2	Kdm2b	MOUSE	Data_mouse	Lysine-specific demethylase 2B
O88622_Parg_S_293	-3.33035	21.5068	-12.6285	0.000855092	0.0859914	0.404414	0.0994179	10.0586	O88622	Parg	MOUSE	Data_mouse	Poly(ADP-ribose) glycohydrolase
Q3V0C5_Usp48_S_904	-3.32602	24.2064	-1.40499	0.25089	0.600179	-5.86521	0.0997171	10.0284	Q3V0C5	Usp48	MOUSE	Data_mouse	Ubiquitin carboxyl-terminal hydrolase 48
Q9D3A8_Nos1ap_S_187	-3.3209	20.9628	-1.81694	0.16277	0.544274	-5.39697	0.100071	9.99286	Q9D3A8	Nos1ap	MOUSE	Data_mouse	Carboxyl-terminal PDZ ligand of neuronal nitric oxide synthase protein
Q5NCX5_Neurl4_S_1100	-3.29105	20.809	-7.58391	0.00405942	0.130829	-1.10586	0.102164	9.78821	Q5NCX5	Neurl4	MOUSE	Data_mouse	Neuralized-like protein 4
Q9WU42_Ncor2_S_152	-3.27808	22.2774	-2.49976	0.084018	0.441185	-4.63776	0.103086	9.70065	Q9WU42	Ncor2	MOUSE	Data_mouse	Nuclear receptor corepressor 2
Q8VDC1_Fyco1_T_1041	-3.27346	21.697	-1.6611	0.191263	0.567653	-5.57508	0.103417	9.66963	Q8VDC1	Fyco1	MOUSE	Data_mouse	FYVE and coiled-coil domain-containing protein 1
Q9JL35_Hmgn5_S_167	-3.27303	21.3044	-6.51847	0.00637972	0.157985	-1.60378	0.103447	9.66677	Q9JL35	Hmgn5	MOUSE	Data_mouse	High mobility group nucleosome-binding domain-containing protein 5
Q3THK3_Gtf2f1_T_384	-3.26559	21.8601	-1.09614	0.349934	0.639387	-6.19871	0.103982	9.61701	Q3THK3	Gtf2f1	MOUSE	Data_mouse	General transcription factor IIF subunit 1
O88508_Dnmt3a_T_257	-3.24795	21.9926	-4.30218	0.0210837	0.268046	-2.99246	0.105261	9.50016	O88508	Dnmt3a	MOUSE	Data_mouse	DNA (cytosine-5)-methyltransferase 3A
Q99PV8_Bcl11b_S_778	-3.24651	21.6856	-4.79707	0.0155407	0.231017	-2.63127	0.105367	9.49068	Q99PV8	Bcl11b	MOUSE	Data_mouse	B-cell lymphoma/leukemia 11B
Q9D5T0_Atad1_S_322	-3.24478	21.5933	-6.01242	0.00809704	0.178491	-1.87372	0.105493	9.4793	Q9D5T0	Atad1	MOUSE	Data_mouse	ATPase family AAA domain-containing protein 1
Q69ZA1_Cdk13_Y_400	-3.24448	21.2287	-4.52337	0.0183369	0.252521	-2.8268	0.105515	9.47735	Q69ZA1	Cdk13	MOUSE	Data_mouse	Cyclin-dependent kinase 13
Q499D0_Foxn3_S_97	-3.23802	21.7868	-3.82635	0.0290311	0.30905	-3.37375	0.105988	9.43501	Q499D0	Foxn3	MOUSE	Data_mouse	Forkhead box protein N3
Q9D6J3_Yju2_S_309	-3.23576	22.0735	-1.74362	0.175532	0.555135	-5.48077	0.106155	9.42023	Q9D6J3	Yju2	MOUSE	Data_mouse	Splicing factor YJU2
Q14AX6_Cdk12_S_275	-3.2325	24.6573	-1.23604	0.300902	0.620768	-6.05103	0.106395	9.39896	Q14AX6	Cdk12	MOUSE	Data_mouse	Cyclin-dependent kinase 12
Q7TPV4_Mybbp1a_T_1251	-3.23248	21.3343	-1.22617	0.304123	0.621064	-6.06166	0.106397	9.3988	Q7TPV4	Mybbp1a	MOUSE	Data_mouse	Myb-binding protein 1A
Q9ERG0_Lima1_T_472	-3.2274	21.6316	-1.82416	0.161571	0.542887	-5.38872	0.106772	9.36575	Q9ERG0	Lima1	MOUSE	Data_mouse	LIM domain and actin-binding protein 1
Q9CQS5_Riok2_S_332	-3.22526	22.2603	-4.2205	0.0222302	0.276097	-3.05544	0.10693	9.35193	Q9CQS5	Riok2	MOUSE	Data_mouse	Serine/threonine-protein kinase RIO2
Q6P8I4_Pcnp_S_119	-3.22456	24.5995	-2.08169	0.124788	0.499322	-5.09659	0.106982	9.3474	Q6P8I4	Pcnp	MOUSE	Data_mouse	PEST proteolytic signal-containing nuclear protein
Q3UH66_Wnk2_S_1752	-3.2184	20.7683	-2.02811	0.131563	0.506668	-5.15695	0.10744	9.30755	Q3UH66	Wnk2	MOUSE	Data_mouse	Serine/threonine-protein kinase WNK2
A2AGH6_Med12_S_699	-3.2171	23.4637	-10.2115	0.00164419	0.0944021	-0.183523	0.107537	9.29913	A2AGH6	Med12	MOUSE	Data_mouse	Mediator of RNA polymerase II transcription subunit 12
P09528_Fth1_T_3	-3.21428	21.4485	-1.76994	0.170825	0.551666	-5.45067	0.107747	9.28099	P09528	Fth1	MOUSE	Data_mouse	Ferritin heavy chain
Q61937_Npm1_S_125	-3.20929	22.1883	-5.87126	0.00868094	0.180251	-1.95339	0.108121	9.24894	Q61937	Npm1	MOUSE	Data_mouse	Nucleophosmin
Q8BTI8_Srrm2_S_1334	-3.20885	25.0976	-1.25437	0.29501	0.617194	-6.03121	0.108154	9.24611	Q8BTI8	Srrm2	MOUSE	Data_mouse	Serine/arginine repetitive matrix protein 2
Q7TPD0_Ints3_S_1016	-3.20879	23.7581	-1.84688	0.157864	0.538381	-5.36278	0.108158	9.24577	Q7TPD0	Ints3	MOUSE	Data_mouse	Integrator complex subunit 3
Q9WU42_Ncor2_S_149	-3.2062	22.3134	-2.48044	0.0855106	0.444919	-4.65841	0.108352	9.22919	Q9WU42	Ncor2	MOUSE	Data_mouse	Nuclear receptor corepressor 2
Q6KCD5_Nipbl_T_2661	-3.19869	23.396	-1.32303	0.273971	0.607752	-5.95616	0.108918	9.18122	Q6KCD5	Nipbl	MOUSE	Data_mouse	Nipped-B-like protein
Q9QZQ1_Afdn_S_564	-3.19804	21.6948	-6.07733	0.00784565	0.175688	-1.83775	0.108966	9.17713	Q9QZQ1	Afdn	MOUSE	Data_mouse	Afadin
Q69Z38_Peak1_S_565	-3.1917	20.6632	-10.0967	0.00170212	0.0944021	-0.216698	0.109447	9.13686	Q69Z38	Peak1	MOUSE	Data_mouse	Inactive tyrosine-protein kinase PEAK1
P55292_Dsc2_S_865	-3.18743	22.1038	-1.97264	0.139033	0.515801	-5.21971	0.109771	9.10985	P55292	Dsc2	MOUSE	Data_mouse	Desmocollin-2
Q3U3C9_Gse1_T_91	-3.18235	21.0992	-3.038	0.0527862	0.381147	-4.08781	0.110159	9.07782	Q3U3C9	Gse1	MOUSE	Data_mouse	Genetic suppressor element 1
O88792_F11r_T_286	-3.18214	22.9094	-1.28852	0.284347	0.611454	-5.99404	0.110174	9.07654	O88792	F11r	MOUSE	Data_mouse	Junctional adhesion molecule A
Q8BTI8_Srrm2_S_1927	-3.1752	21.9478	-7.25346	0.00464016	0.136773	-1.251	0.110706	9.03296	Q8BTI8	Srrm2	MOUSE	Data_mouse	Serine/arginine repetitive matrix protein 2
E9PZM4_Chd2_S_1373	-3.17355	24.94	-1.20867	0.309919	0.622108	-6.08044	0.110832	9.02266	E9PZM4	Chd2	MOUSE	Data_mouse	Chromodomain-helicase-DNA-binding protein 2
Q3UPW2_Elf3_S_230	-3.16959	24.6553	-1.2039	0.311522	0.622157	-6.08555	0.111137	8.99794	Q3UPW2	Elf3	MOUSE	Data_mouse	ETS-related transcription factor Elf-3
E9Q784_Zc3h13_S_1273	-3.16797	21.2533	-1.6009	0.203734	0.57671	-5.64377	0.111262	8.98779	E9Q784	Zc3h13	MOUSE	Data_mouse	Zinc finger CCCH domain-containing protein 13
Q9R1K5_Fzr1_S_138	-3.16731	21.7998	-4.02436	0.0253264	0.292157	-3.2108	0.111313	8.98368	Q9R1K5	Fzr1	MOUSE	Data_mouse	Fizzy-related protein homolog
E9Q5F9_Setd2_T_318	-3.16657	20.7144	-2.05426	0.128203	0.502525	-5.12745	0.11137	8.97907	E9Q5F9	Setd2	MOUSE	Data_mouse	Histone-lysine N-methyltransferase SETD2
P07901_Hsp90aa1_S_231	-3.16254	21.8075	-6.6148	0.00610807	0.155539	-1.55501	0.111682	8.95402	P07901	Hsp90aa1	MOUSE	Data_mouse	Heat shock protein HSP 90-alpha
Q6PAR5_Gapvd1_S_761	-3.15193	22.1669	-1.35284	0.265329	0.604733	-5.92324	0.112506	8.88842	Q6PAR5	Gapvd1	MOUSE	Data_mouse	GTPase-activating protein and VPS9 domain-containing protein 1
Q8R149_Bud13_S_135	-3.15148	22.2505	-1.37722	0.258472	0.60336	-5.89617	0.112541	8.88568	Q8R149	Bud13	MOUSE	Data_mouse	BUD13 homolog
Q9Z0U1_Tjp2_S_380	-3.14858	21.5959	-2.42508	0.0899688	0.452474	-4.7179	0.112767	8.86783	Q9Z0U1	Tjp2	MOUSE	Data_mouse	Tight junction protein ZO-2
Q8CBW3_Abi1_S_183	-3.14845	21.2575	-1.44581	0.240171	0.595377	-5.81946	0.112777	8.86705	Q8CBW3	Abi1	MOUSE	Data_mouse	Abl interactor 1
Q9R1K5_Fzr1_S_151	-3.14583	21.8105	-10.9895	0.00131244	0.0923062	0.0275826	0.112982	8.85096	Q9R1K5	Fzr1	MOUSE	Data_mouse	Fizzy-related protein homolog
Q8BTI8_Srrm2_S_1646	-3.14422	23.5886	-1.40384	0.251201	0.600179	-5.8665	0.113109	8.84104	Q8BTI8	Srrm2	MOUSE	Data_mouse	Serine/arginine repetitive matrix protein 2
Q7TPD0_Ints3_S_1014	-3.14345	23.7908	-1.86161	0.155513	0.535826	-5.34598	0.113169	8.83634	Q7TPD0	Ints3	MOUSE	Data_mouse	Integrator complex subunit 3
Q8BZ47_Znf609_S_608	-3.13103	21.2912	-9.27696	0.0022048	0.104268	-0.47048	0.114147	8.76062	Q8BZ47	Znf609	MOUSE	Data_mouse	Zinc finger protein 609
Q8K2Z4_Ncapd2_S_589	-3.12901	21.4129	-12.8375	0.000812812	0.0859914	0.446766	0.114307	8.74837	Q8K2Z4	Ncapd2	MOUSE	Data_mouse	Condensin complex subunit 1
Q80YR7_Clspn_S_67	-3.12564	24.0396	-1.5216	0.221551	0.585557	-5.73391	0.114574	8.72796	Q80YR7	Clspn	MOUSE	Data_mouse	Claspin
Q8BZ47_Znf609_S_613	-3.12392	21.2947	-7.54695	0.0041195	0.131205	-1.12171	0.114711	8.71752	Q8BZ47	Znf609	MOUSE	Data_mouse	Zinc finger protein 609
Q9JIX8_Acin1_T_417	-3.11486	22.4495	-2.32453	0.098804	0.460998	-4.82714	0.115434	8.66295	Q9JIX8	Acin1	MOUSE	Data_mouse	Apoptotic chromatin condensation inducer in the nucleus
Q8BH57_Wdr48_S_611	-3.11446	21.4428	-8.15564	0.00326045	0.118368	-0.872303	0.115466	8.66056	Q8BH57	Wdr48	MOUSE	Data_mouse	WD repeat-containing protein 48
Q5UAK0_Mier1_S_487	-3.11366	24.5611	-1.31164	0.277351	0.607752	-5.96869	0.11553	8.65575	Q5UAK0	Mier1	MOUSE	Data_mouse	Mesoderm induction early response protein 1
Q9QXN0_Shroom3_T_909	-3.11294	22.2849	-7.01091	0.00513696	0.14296	-1.36265	0.115588	8.65141	Q9QXN0	Shroom3	MOUSE	Data_mouse	Protein Shroom3
Q06180_Ptpn2_S_298	-3.10708	20.8199	-7.61668	0.00400714	0.130734	-1.09189	0.116058	8.61637	Q06180	Ptpn2	MOUSE	Data_mouse	Tyrosine-protein phosphatase non-receptor type 2
A2BH40_Arid1a_S_765	-3.1057	21.5866	-12.5371	0.000874502	0.0859914	0.385511	0.116169	8.60816	A2BH40	Arid1a	MOUSE	Data_mouse	AT-rich interactive domain-containing protein 1A
Q9D8T7_Slirp_T_104	-3.10458	21.5504	-1.61033	0.201722	0.57504	-5.63302	0.11626	8.60142	Q9D8T7	Slirp	MOUSE	Data_mouse	SRA stem-loop-interacting RNA-binding protein, mitochondrial
P70121_Zhx1_S_648	-3.097	21.5398	-8.28726	0.00310628	0.114746	-0.821463	0.116872	8.55641	P70121	Zhx1	MOUSE	Data_mouse	Zinc fingers and homeoboxes protein 1
Q8BZR9_Ncbp3_S_563	-3.09476	22.0038	-11.424	0.00116487	0.087318	0.135816	0.117053	8.54311	Q8BZR9	Ncbp3	MOUSE	Data_mouse	Nuclear cap-binding protein subunit 3
O88939_Zbtb7a_S_537	-3.08924	22.1661	-4.63056	0.0171705	0.245808	-2.749	0.117503	8.51045	O88939	Zbtb7a	MOUSE	Data_mouse	Zinc finger and BTB domain-containing protein 7A
Q02780_Nfia_S_328	-3.0854	20.7357	-1.74905	0.174549	0.553962	-5.47456	0.117815	8.48788	Q02780	Nfia	MOUSE	Data_mouse	Nuclear factor 1 A-type
Q9R0U0_Srsf10_S_156	-3.08364	21.9082	-3.32493	0.0420114	0.351782	-3.81544	0.117959	8.4775	Q9R0U0	Srsf10	MOUSE	Data_mouse	Serine/arginine-rich splicing factor 10
Q6ZPZ3_Zc3h4_S_1104	-3.07768	21.6392	-4.6695	0.0167704	0.242594	-2.72114	0.118447	8.44257	Q6ZPZ3	Zc3h4	MOUSE	Data_mouse	Zinc finger CCCH domain-containing protein 4
Q8BTI8_Srrm2_S_1038	-3.07424	23.8057	-1.76599	0.171521	0.551666	-5.45518	0.11873	8.42247	Q8BTI8	Srrm2	MOUSE	Data_mouse	Serine/arginine repetitive matrix protein 2
A2BH40_Arid1a_S_699	-3.07248	23.5295	-1.94435	0.143032	0.518576	-5.2518	0.118875	8.41218	A2BH40	Arid1a	MOUSE	Data_mouse	AT-rich interactive domain-containing protein 1A
B2RWS6_Ep300_S_2306	-3.07221	22.2429	-5.912	0.00850697	0.180251	-1.93019	0.118897	8.41061	B2RWS6	Ep300	MOUSE	Data_mouse	Histone acetyltransferase p300
Q6PHZ2_Camk2d_T_331	-3.0709	23.5079	-1.49882	0.226976	0.588642	-5.75969	0.119006	8.40295	Q6PHZ2	Camk2d	MOUSE	Data_mouse	Calcium/calmodulin-dependent protein kinase type II subunit delta
A2BH40_Arid1a_S_1183	-3.06945	21.0786	-6.24626	0.0072372	0.168319	-1.74603	0.119125	8.39455	A2BH40	Arid1a	MOUSE	Data_mouse	AT-rich interactive domain-containing protein 1A
Q61584_Fxr1_S_514	-3.06524	21.6837	-3.32819	0.0419056	0.351782	-3.81243	0.119474	8.37005	Q61584	Fxr1	MOUSE	Data_mouse	Fragile X mental retardation syndrome-related protein 1
Q9WU42_Ncor2_S_2004	-3.06496	21.7183	-7.99538	0.00346196	0.122622	-0.935645	0.119496	8.36847	Q9WU42	Ncor2	MOUSE	Data_mouse	Nuclear receptor corepressor 2
Q6PDQ2_Chd4_T_1542	-3.06436	20.9385	-1.63665	0.196223	0.571365	-5.603	0.119546	8.36497	Q6PDQ2	Chd4	MOUSE	Data_mouse	Chromodomain-helicase-DNA-binding protein 4
Q80Y61_Baiap2l2_S_268	-3.04644	21.3584	-8.45424	0.00292412	0.112988	-0.758446	0.12104	8.26172	Q80Y61	Baiap2l2	MOUSE	Data_mouse	Brain-specific angiogenesis inhibitor 1-associated protein 2-like protein 2
Q8BTI8_Srrm2_S_438	-3.04603	24.1671	-1.34665	0.267099	0.60538	-5.93009	0.121074	8.25938	Q8BTI8	Srrm2	MOUSE	Data_mouse	Serine/arginine repetitive matrix protein 2
Q5F2E7_Nufip2_S_626	-3.04603	20.9916	-1.37259	0.259761	0.603836	-5.90132	0.121075	8.25937	Q5F2E7	Nufip2	MOUSE	Data_mouse	Nuclear fragile X mental retardation-interacting protein 2
P62960_Ybx1_S_27	-3.0412	21.6321	-1.15442	0.328612	0.628984	-6.13803	0.121481	8.23177	P62960	Ybx1	MOUSE	Data_mouse	Nuclease-sensitive element-binding protein 1
Q7TPD0_Ints3_T_1001	-3.03945	21.6247	-1.29101	0.283583	0.61099	-5.99131	0.121628	8.2218	Q7TPD0	Ints3	MOUSE	Data_mouse	Integrator complex subunit 3
O35691_Pnn_S_412	-3.03658	22.1171	-5.65012	0.00971021	0.187676	-2.08229	0.121871	8.20542	O35691	Pnn	MOUSE	Data_mouse	Pinin
Q64511_Top2b_S_1568	-3.03079	21.6253	-1.7375	0.176646	0.555619	-5.48776	0.12236	8.17258	Q64511	Top2b	MOUSE	Data_mouse	DNA topoisomerase 2-beta
Q64511_Top2b_T_1458	-3.03054	20.785	-1.20993	0.309499	0.622108	-6.07909	0.122382	8.17113	Q64511	Top2b	MOUSE	Data_mouse	DNA topoisomerase 2-beta
Q8R2M2_Dnttip2_T_252	-3.027	21.175	-11.9199	0.00102193	0.087318	0.251706	0.122683	8.15112	Q8R2M2	Dnttip2	MOUSE	Data_mouse	Deoxynucleotidyltransferase terminal-interacting protein 2
Q99N57_Raf1_S_301	-3.02515	20.9566	-5.58735	0.0100309	0.190166	-2.11982	0.12284	8.14067	Q99N57	Raf1	MOUSE	Data_mouse	RAF proto-oncogene serine/threonine-protein kinase
Q7TPV4_Mybbp1a_S_722	-3.02479	23.0912	-1.95232	0.141892	0.517995	-5.24275	0.12287	8.13867	Q7TPV4	Mybbp1a	MOUSE	Data_mouse	Myb-binding protein 1A
O88643_Pak1_T_229	-3.00078	21.1258	-1.31941	0.275042	0.607752	-5.96015	0.124932	8.00435	O88643	Pak1	MOUSE	Data_mouse	Serine/threonine-protein kinase PAK 1
Q922K7_Nop2_S_179	-3.00046	23.8104	-1.87151	0.153956	0.532879	-5.3347	0.12496	8.00257	Q922K7	Nop2	MOUSE	Data_mouse	Probable 28S rRNA (cytosine-C(5))-methyltransferase
A6H619_Phrf1_S_1173	-2.99916	23.5291	-1.3262	0.273039	0.607717	-5.95267	0.125073	7.99533	A6H619	Phrf1	MOUSE	Data_mouse	PHD and RING finger domain-containing protein 1
Q9D0L8_Rnmt_S_100	-2.99888	21.7847	-4.67141	0.0167511	0.242594	-2.71978	0.125097	7.99379	Q9D0L8	Rnmt	MOUSE	Data_mouse	mRNA cap guanine-N7 methyltransferase
Q7TPD0_Ints3_S_1010	-2.99788	23.8636	-1.89678	0.15006	0.529331	-5.3059	0.125184	7.98823	Q7TPD0	Ints3	MOUSE	Data_mouse	Integrator complex subunit 3
Q3U5C8_Arhgef16_S_231	-2.99451	25.5581	-1.15034	0.330062	0.628984	-6.14232	0.125477	7.96959	Q3U5C8	Arhgef16	MOUSE	Data_mouse	Rho guanine nucleotide exchange factor 16
Q7TPM1_Prrc2b_S_621	-2.99308	21.3632	-10.7956	0.00138622	0.0923062	-0.0228689	0.125601	7.96173	Q7TPM1	Prrc2b	MOUSE	Data_mouse	Protein PRRC2B
Q8BTI8_Srrm2_S_1216	-2.9913	21.5039	-1.18449	0.318118	0.626553	-6.10623	0.125756	7.95189	Q8BTI8	Srrm2	MOUSE	Data_mouse	Serine/arginine repetitive matrix protein 2
Q5PSV9_Mdc1_S_438	-2.98235	21.2433	-1.55828	0.213105	0.578756	-5.69228	0.126539	7.90272	Q5PSV9	Mdc1	MOUSE	Data_mouse	Mediator of DNA damage checkpoint protein 1
Q99MR6_Srrt_S_4	-2.98002	24.6801	-1.23057	0.302682	0.621064	-6.05693	0.126743	7.88996	Q99MR6	Srrt	MOUSE	Data_mouse	Serrate RNA effector molecule homolog
A2A6A1_Gpatch8_S_648	-2.97503	21.4247	-7.81608	0.00370714	0.125619	-1.00844	0.127182	7.86275	A2A6A1	Gpatch8	MOUSE	Data_mouse	G patch domain-containing protein 8
O55028_Bckdk_T_32	-2.97492	21.3122	-7.29096	0.00456901	0.136773	-1.23413	0.127192	7.86215	O55028	Bckdk	MOUSE	Data_mouse	[3-methyl-2-oxobutanoate dehydrogenase [lipoamide]] kinase, mitochondrial
Q5NCX5_Neurl4_S_1107	-2.96465	20.9722	-11.9415	0.00101624	0.087318	0.256576	0.128101	7.80636	Q5NCX5	Neurl4	MOUSE	Data_mouse	Neuralized-like protein 4
Q8CFT2_Setd1b_S_1143	-2.95457	21.6132	-5.43829	0.0108492	0.197418	-2.21068	0.128999	7.75199	Q8CFT2	Setd1b	MOUSE	Data_mouse	Histone-lysine N-methyltransferase SETD1B
Q6P4T0_Atg2a_S_886	-2.95309	20.7509	-1.6358	0.196398	0.571365	-5.60397	0.129131	7.74408	Q6P4T0	Atg2a	MOUSE	Data_mouse	Autophagy-related protein 2 homolog A
Q91WL0_Eps8l3_T_216	-2.95147	25.9425	-0.968317	0.401452	0.67163	-6.32665	0.129276	7.73538	Q91WL0	Eps8l3	MOUSE	Data_mouse	Epidermal growth factor receptor kinase substrate 8-like protein 3
Q6KCD5_Nipbl_S_2666	-2.94972	23.5204	-1.32877	0.272284	0.607406	-5.94983	0.129433	7.726	Q6KCD5	Nipbl	MOUSE	Data_mouse	Nipped-B-like protein
Q9CWY8_Rnaseh2a_S_258	-2.94358	21.0211	-7.52667	0.00415295	0.131205	-1.13045	0.129985	7.69317	Q9CWY8	Rnaseh2a	MOUSE	Data_mouse	Ribonuclease H2 subunit A
Q6DVA0_Lemd2_T_156	-2.93913	21.7644	-1.0444	0.369983	0.652035	-6.25142	0.130387	7.66947	Q6DVA0	Lemd2	MOUSE	Data_mouse	LEM domain-containing protein 2
P24549_Aldh1a1_S_2	-2.92568	21.0932	-2.44395	0.0884184	0.450306	-4.69757	0.131608	7.59834	P24549	Aldh1a1	MOUSE	Data_mouse	Retinal dehydrogenase 1
Q8BGD9_Eif4b_S_406	-2.92448	23.4535	-1.36802	0.261038	0.603839	-5.9064	0.131718	7.592	Q8BGD9	Eif4b	MOUSE	Data_mouse	Eukaryotic translation initiation factor 4B
Q61188_Ezh2_T_378	-2.92432	21.8578	-1.97875	0.138186	0.515497	-5.21278	0.131732	7.59115	Q61188	Ezh2	MOUSE	Data_mouse	Histone-lysine N-methyltransferase EZH2
A2A863_Itgb4_T_1494	-2.91651	20.7226	-2.40029	0.0920551	0.452862	-4.74469	0.132447	7.55016	A2A863	Itgb4	MOUSE	Data_mouse	Integrin beta-4
Q60596_Xrcc1_S_445	-2.91562	21.4513	-1.4163	0.247871	0.597793	-5.85256	0.132529	7.54553	Q60596	Xrcc1	MOUSE	Data_mouse	DNA repair protein XRCC1
Q6Y7W8_Gigyf2_T_374	-2.91357	21.2983	-1.20128	0.312405	0.622157	-6.08835	0.132718	7.53479	Q6Y7W8	Gigyf2	MOUSE	Data_mouse	GRB10-interacting GYF protein 2
Q8VIG1_Rest_S_848	-2.90459	21.2815	-6.92501	0.00532946	0.146552	-1.40328	0.133547	7.48803	Q8VIG1	Rest	MOUSE	Data_mouse	RE1-silencing transcription factor
Q8R4R6_Nup35_S_73	-2.88552	20.8041	-2.30155	0.100967	0.463554	-4.85231	0.135323	7.3897	Q8R4R6	Nup35	MOUSE	Data_mouse	Nucleoporin NUP35
Q9R100_Cdh17_S_819	-2.88429	21.261	-6.19239	0.00742436	0.169495	-1.77498	0.135439	7.38341	Q9R100	Cdh17	MOUSE	Data_mouse	Cadherin-17
Q921T2_Tor1aip1_S_154	-2.88157	20.8456	-1.65252	0.192989	0.569049	-5.58489	0.135694	7.3695	Q921T2	Tor1aip1	MOUSE	Data_mouse	Torsin-1A-interacting protein 1
Q8VCE2_Gpn1_S_338	-2.88088	24.7295	-1.64736	0.194034	0.570307	-5.59078	0.135759	7.36597	Q8VCE2	Gpn1	MOUSE	Data_mouse	GPN-loop GTPase 1
Q99KG3_Rbm10_S_718	-2.87274	22.0366	-3.12295	0.0492693	0.376274	-4.00565	0.136527	7.32454	Q99KG3	Rbm10	MOUSE	Data_mouse	RNA-binding protein 10
Q9ESE1_Lrba_T_1217	-2.8721	23.537	-1.42995	0.244277	0.597295	-5.83727	0.136587	7.32132	Q9ESE1	Lrba	MOUSE	Data_mouse	Lipopolysaccharide-responsive and beige-like anchor protein
Q80YV2_Zc3hc1_S_58	-2.87083	21.3171	-3.97921	0.0261157	0.29654	-3.24741	0.136708	7.31487	Q80YV2	Zc3hc1	MOUSE	Data_mouse	Nuclear-interacting partner of ALK
E9PVX6_Mki67_S_1765	-2.85825	20.747	-3.94111	0.0268062	0.298526	-3.27855	0.137906	7.25133	E9PVX6	Mki67	MOUSE	Data_mouse	Proliferation marker protein Ki-67
Q9JIX8_Acin1_S_413	-2.85754	22.7079	-2.18889	0.112427	0.48407	-4.97675	0.137973	7.24781	Q9JIX8	Acin1	MOUSE	Data_mouse	Apoptotic chromatin condensation inducer in the nucleus
P62960_Ybx1_T_28	-2.85739	21.2969	-0.960236	0.404937	0.672247	-6.33447	0.137988	7.24703	P62960	Ybx1	MOUSE	Data_mouse	Nuclease-sensitive element-binding protein 1
Q6A085_Znf629_S_817	-2.85644	20.821	-3.11261	0.0496815	0.377374	-4.01558	0.138078	7.24228	Q6A085	Znf629	MOUSE	Data_mouse	Zinc finger protein 629
P62996_Tra2b_S_16	-2.8546	21.8473	-1.81023	0.163893	0.545696	-5.40463	0.138255	7.23301	P62996	Tra2b	MOUSE	Data_mouse	Transformer-2 protein homolog beta
Q6A085_Znf629_T_818	-2.8539	21.0408	-2.40541	0.0916193	0.452474	-4.73914	0.138321	7.22953	Q6A085	Znf629	MOUSE	Data_mouse	Zinc finger protein 629
Q8C0T5_Sipa1l1_S_1151	-2.8499	21.1638	-6.24097	0.0072553	0.168319	-1.74886	0.138705	7.20952	Q8C0T5	Sipa1l1	MOUSE	Data_mouse	Signal-induced proliferation-associated 1-like protein 1
E9Q784_Zc3h13_S_913	-2.84829	21.4437	-5.87968	0.00864457	0.180251	-1.94858	0.138861	7.20146	E9Q784	Zc3h13	MOUSE	Data_mouse	Zinc finger CCCH domain-containing protein 13
Q8CGC6_Rbm28_S_248	-2.84757	21.1802	-1.46007	0.236541	0.591245	-5.80341	0.13893	7.19789	Q8CGC6	Rbm28	MOUSE	Data_mouse	RNA-binding protein 28
P81069_Gabpb2_S_218	-2.84461	21.6543	-12.5559	0.000870456	0.0859914	0.389425	0.139215	7.18311	P81069	Gabpb2	MOUSE	Data_mouse	GA-binding protein subunit beta-2
P62996_Tra2b_Y_9	-2.84105	21.2297	-1.42394	0.245852	0.597295	-5.844	0.139559	7.16544	P62996	Tra2b	MOUSE	Data_mouse	Transformer-2 protein homolog beta
Q61136_Prpf4b_S_21	-2.84066	23.693	-1.21895	0.306502	0.621068	-6.06942	0.139597	7.16346	Q61136	Prpf4b	MOUSE	Data_mouse	Serine/threonine-protein kinase PRP4 homolog
Q6P2K6_Ppp4r3a_S_758	-2.83857	21.5761	-1.33543	0.270342	0.606947	-5.94249	0.1398	7.15309	Q6P2K6	Ppp4r3a	MOUSE	Data_mouse	Serine/threonine-protein phosphatase 4 regulatory subunit 3A
Q62093_Srsf2_S_185	-2.8363	23.7122	-1.38361	0.256708	0.602753	-5.88907	0.140019	7.14186	Q62093	Srsf2	MOUSE	Data_mouse	Serine/arginine-rich splicing factor 2
P52483_Ube2e3_S_8	-2.82684	21.2602	-1.54916	0.215172	0.578757	-5.70264	0.14094	7.0952	P52483	Ube2e3	MOUSE	Data_mouse	Ubiquitin-conjugating enzyme E2 E3
Q69Z38_Peak1_S_569	-2.82568	20.8462	-8.44003	0.00293907	0.112988	-0.763747	0.141054	7.08947	Q69Z38	Peak1	MOUSE	Data_mouse	Inactive tyrosine-protein kinase PEAK1
Q9CPP0_Npm3_S_147	-2.82464	26.4456	-1.94802	0.142506	0.518065	-5.24764	0.141155	7.08439	Q9CPP0	Npm3	MOUSE	Data_mouse	Nucleoplasmin-3
Q9CPP0_Npm3_S_155	-2.82464	26.4456	-1.94802	0.142506	0.518065	-5.24764	0.141155	7.08439	Q9CPP0	Npm3	MOUSE	Data_mouse	Nucleoplasmin-3
Q8BZ47_Znf609_S_604	-2.81841	21.4475	-6.72923	0.00580462	0.150828	-1.49811	0.141767	7.05382	Q8BZ47	Znf609	MOUSE	Data_mouse	Zinc finger protein 609
Q6PDQ2_Chd4_T_522	-2.81744	22.5974	-2.76135	0.0666192	0.409484	-4.36423	0.141862	7.0491	Q6PDQ2	Chd4	MOUSE	Data_mouse	Chromodomain-helicase-DNA-binding protein 4
Q62018_Ctr9_S_943	-2.81648	23.464	-1.52208	0.221437	0.585557	-5.73336	0.141956	7.04444	Q62018	Ctr9	MOUSE	Data_mouse	RNA polymerase-associated protein CTR9 homolog
P26645_Marcks_S_46	-2.81399	22.7294	-1.66987	0.189518	0.565385	-5.56506	0.142202	7.03225	P26645	Marcks	MOUSE	Data_mouse	Myristoylated alanine-rich C-kinase substrate
Q9CPP0_Npm3_S_151	-2.81163	26.4391	-1.93703	0.144089	0.520644	-5.26012	0.142435	7.02076	Q9CPP0	Npm3	MOUSE	Data_mouse	Nucleoplasmin-3
Q6KAQ7_Zzz3_S_137	-2.81162	21.8327	-10.5164	0.00150237	0.0923062	-0.0980118	0.142435	7.02075	Q6KAQ7	Zzz3	MOUSE	Data_mouse	ZZ-type zinc finger-containing protein 3
Q91YD3_Dcp1a_S_542	-2.80891	22.3321	-1.96125	0.140627	0.516647	-5.23262	0.142703	7.00754	Q91YD3	Dcp1a	MOUSE	Data_mouse	mRNA-decapping enzyme 1A
O08796_Eef2k_T_29	-2.80177	23.4868	-1.22329	0.305071	0.621064	-6.06476	0.143411	6.97296	O08796	Eef2k	MOUSE	Data_mouse	Eukaryotic elongation factor 2 kinase
O08580_Esrra_S_27	-2.80017	22.2796	-1.88009	0.15262	0.531393	-5.32491	0.14357	6.96524	O08580	Esrra	MOUSE	Data_mouse	Steroid hormone receptor ERR1
O08796_Eef2k_S_31	-2.79866	23.4884	-1.22325	0.305083	0.621064	-6.0648	0.14372	6.95795	O08796	Eef2k	MOUSE	Data_mouse	Eukaryotic elongation factor 2 kinase
Q91YU6_Lzts2_S_104	-2.79506	21.107	-1.96542	0.140041	0.516361	-5.22789	0.144079	6.94061	Q91YU6	Lzts2	MOUSE	Data_mouse	Leucine zipper putative tumor suppressor 2
P55292_Dsc2_S_869	-2.79386	22.3006	-2.05398	0.128239	0.502525	-5.12777	0.1442	6.93482	P55292	Dsc2	MOUSE	Data_mouse	Desmocollin-2
A6H619_Phrf1_S_1171	-2.79288	23.6322	-1.33143	0.271507	0.607406	-5.94691	0.144298	6.9301	A6H619	Phrf1	MOUSE	Data_mouse	PHD and RING finger domain-containing protein 1
Q9DBC3_Cmtr1_S_54	-2.7921	21.6082	-10.4365	0.00153793	0.0923062	-0.120061	0.144375	6.9264	Q9DBC3	Cmtr1	MOUSE	Data_mouse	Cap-specific mRNA (nucleoside-2'-O-)-methyltransferase 1
Q9Z0U1_Tjp2_S_378	-2.78241	21.779	-2.23049	0.108023	0.476833	-4.93061	0.145349	6.88001	Q9Z0U1	Tjp2	MOUSE	Data_mouse	Tight junction protein ZO-2
P11679_Krt8_S_485	-2.77285	25.5043	-10.194	0.00165284	0.0944021	-0.188535	0.146315	6.83459	P11679	Krt8	MOUSE	Data_mouse	Keratin, type II cytoskeletal 8
P40201_Chd1_S_1356	-2.77188	23.0373	-1.73114	0.177814	0.555619	-5.49503	0.146413	6.82997	P40201	Chd1	MOUSE	Data_mouse	Chromodomain-helicase-DNA-binding protein 1
Q8BTI8_Srrm2_S_1924	-2.76972	22.1506	-4.5178	0.0184003	0.252635	-2.83088	0.146633	6.81976	Q8BTI8	Srrm2	MOUSE	Data_mouse	Serine/arginine repetitive matrix protein 2
Q9D6J3_Yju2_S_312	-2.7694	21.8254	-1.23401	0.301561	0.620847	-6.05322	0.146665	6.81825	Q9D6J3	Yju2	MOUSE	Data_mouse	Splicing factor YJU2
Q8BSQ9_Pbrm1_S_12	-2.76758	23.9162	-1.13409	0.335902	0.631383	-6.15935	0.14685	6.80965	Q8BSQ9	Pbrm1	MOUSE	Data_mouse	Protein polybromo-1
P97863_Nfib_S_328	-2.76725	24.7319	-1.42876	0.244587	0.597295	-5.8386	0.146884	6.8081	P97863	Nfib	MOUSE	Data_mouse	Nuclear factor 1 B-type
Q52KI8_Srrm1_S_674	-2.76587	21.4288	-1.19092	0.315917	0.625651	-6.09939	0.147025	6.80156	Q52KI8	Srrm1	MOUSE	Data_mouse	Serine/arginine repetitive matrix protein 1
Q9D8M7_Phf10_S_326	-2.75875	21.5477	-1.17838	0.320221	0.627562	-6.11272	0.147752	6.76812	Q9D8M7	Phf10	MOUSE	Data_mouse	PHD finger protein 10
Q9D3A8_Nos1ap_S_183	-2.74875	21.4743	-1.58211	0.207808	0.577252	-5.66517	0.148779	6.72136	Q9D3A8	Nos1ap	MOUSE	Data_mouse	Carboxyl-terminal PDZ ligand of neuronal nitric oxide synthase protein
Q6KAQ7_Zzz3_S_138	-2.74591	21.8656	-6.80828	0.00560639	0.150531	-1.45945	0.149073	6.70813	Q6KAQ7	Zzz3	MOUSE	Data_mouse	ZZ-type zinc finger-containing protein 3
Q9WTU0_Phf2_S_893	-2.74256	22.4815	-1.89501	0.15033	0.529424	-5.30792	0.149419	6.69257	Q9WTU0	Phf2	MOUSE	Data_mouse	Lysine-specific demethylase PHF2
Q924A2_Cic_S_2299	-2.73956	22.3655	-2.8236	0.0631492	0.401754	-4.30085	0.149731	6.67865	Q924A2	Cic	MOUSE	Data_mouse	Protein capicua homolog
Q9Z248_Aebp2_S_21	-2.73792	23.9168	-11.851	0.00104035	0.087318	0.236077	0.149901	6.67106	Q9Z248	Aebp2	MOUSE	Data_mouse	Zinc finger protein AEBP2
P49698_Hnf4a_T_429	-2.73213	23.0977	-2.08203	0.124746	0.499322	-5.09621	0.150504	6.64436	P49698	Hnf4a	MOUSE	Data_mouse	Hepatocyte nuclear factor 4-alpha
Q9D219_Bcl9_T_115	-2.72503	21.3922	-3.95855	0.0264873	0.297215	-3.26427	0.151246	6.61176	Q9D219	Bcl9	MOUSE	Data_mouse	B-cell CLL/lymphoma 9 protein
Q9WVL3_Slc12a7_S_33	-2.72107	21.6502	-8.87195	0.00252582	0.108158	-0.607744	0.151662	6.59362	Q9WVL3	Slc12a7	MOUSE	Data_mouse	Solute carrier family 12 member 7
E9Q784_Zc3h13_S_907	-2.71868	21.5085	-7.51464	0.00417295	0.131205	-1.13565	0.151913	6.5827	E9Q784	Zc3h13	MOUSE	Data_mouse	Zinc finger CCCH domain-containing protein 13
Q9JJ89_Ccdc86_S_252	-2.71693	21.8143	-9.72785	0.00190741	0.0977208	-0.327122	0.152098	6.57472	Q9JJ89	Ccdc86	MOUSE	Data_mouse	Coiled-coil domain-containing protein 86
Q8VHF2_Cdhr5_S_724	-2.71149	21.1449	-1.65385	0.19272	0.56855	-5.58337	0.152672	6.54999	Q8VHF2	Cdhr5	MOUSE	Data_mouse	Cadherin-related family member 5
Q9Z204_Hnrnpc_S_229	-2.70984	22.2576	-2.8354	0.0625168	0.399614	-4.28891	0.152847	6.54247	Q9Z204	Hnrnpc	MOUSE	Data_mouse	Heterogeneous nuclear ribonucleoproteins C1/C2
Q9CYC6_Dcp2_S_255	-2.7097	21.2382	-1.16353	0.325395	0.628984	-6.12843	0.152862	6.54185	Q9CYC6	Dcp2	MOUSE	Data_mouse	m7GpppN-mRNA hydrolase
Q62187_Ttf1_S_457	-2.70938	23.0674	-1.27718	0.287842	0.614211	-6.00641	0.152896	6.54039	Q62187	Ttf1	MOUSE	Data_mouse	Transcription termination factor 1
Q91YU6_Lzts2_S_102	-2.70538	21.1355	-1.91496	0.147329	0.526452	-5.28521	0.153321	6.52228	Q91YU6	Lzts2	MOUSE	Data_mouse	Leucine zipper putative tumor suppressor 2
Q61699_Hsph1_S_555	-2.70386	23.0644	-1.77505	0.169927	0.551666	-5.44483	0.153482	6.51541	Q61699	Hsph1	MOUSE	Data_mouse	Heat shock protein 105 kDa
Q9ESE1_Lrba_S_1221	-2.70195	23.6221	-1.442	0.241151	0.595932	-5.82374	0.153685	6.50681	Q9ESE1	Lrba	MOUSE	Data_mouse	Lipopolysaccharide-responsive and beige-like anchor protein
Q68ED3_Tent4b_S_57	-2.69956	21.0647	-1.95766	0.141135	0.517186	-5.2367	0.15394	6.49604	Q68ED3	Tent4b	MOUSE	Data_mouse	Terminal nucleotidyltransferase 4A
Q61584_Fxr1_T_512	-2.69773	20.726	-4.57403	0.0177734	0.248529	-2.78984	0.154136	6.48779	Q61584	Fxr1	MOUSE	Data_mouse	Fragile X mental retardation syndrome-related protein 1
P70121_Zhx1_S_48	-2.69246	23.3185	-1.30613	0.279003	0.608568	-5.97475	0.1547	6.46414	P70121	Zhx1	MOUSE	Data_mouse	Zinc fingers and homeoboxes protein 1
Q99KY4_Gak_S_815	-2.69047	20.8506	-2.15522	0.116147	0.48875	-5.01425	0.154913	6.45526	Q99KY4	Gak	MOUSE	Data_mouse	Cyclin-G-associated kinase
Q62504_Spen_S_1682	-2.68908	21.1135	-5.53182	0.0103261	0.192374	-2.15338	0.155062	6.44902	Q62504	Spen	MOUSE	Data_mouse	Msx2-interacting protein
Q8BTI8_Srrm2_S_392	-2.6824	20.7163	-3.28311	0.043398	0.356491	-3.85423	0.155782	6.41924	Q8BTI8	Srrm2	MOUSE	Data_mouse	Serine/arginine repetitive matrix protein 2
Q9CQ19_Myl9_S_20	-2.67657	21.1447	-1.26072	0.292994	0.616663	-6.02431	0.156413	6.39332	Q9CQ19	Myl9	MOUSE	Data_mouse	Myosin regulatory light polypeptide 9
Q8BYI8_Fam234b_S_30	-2.6726	21.2222	-3.72985	0.031086	0.316636	-3.45546	0.156843	6.37578	Q8BYI8	Fam234b	MOUSE	Data_mouse	Protein FAM234B
Q3V0C5_Usp48_T_907	-2.67186	21.9453	-1.29849	0.281308	0.608997	-5.98312	0.156924	6.37252	Q3V0C5	Usp48	MOUSE	Data_mouse	Ubiquitin carboxyl-terminal hydrolase 48
Q01338_Adra2a_S_298	-2.66905	24.3636	-1.3864	0.25594	0.601879	-5.88596	0.15723	6.36011	Q01338	Adra2a	MOUSE	Data_mouse	Alpha-2A adrenergic receptor
O88466_Znf106_T_1337	-2.66683	20.9963	-2.29887	0.101223	0.463667	-4.85525	0.157472	6.35034	O88466	Znf106	MOUSE	Data_mouse	Zinc finger protein 106
O88622_Parg_S_297	-2.65587	22.5927	-3.45944	0.0379118	0.341153	-3.69274	0.158674	6.30224	O88622	Parg	MOUSE	Data_mouse	Poly(ADP-ribose) glycohydrolase
O35185_Bhlhe40_S_230	-2.65306	20.2871	-4.06883	0.0245786	0.291309	-3.17506	0.158982	6.29002	O35185	Bhlhe40	MOUSE	Data_mouse	Class E basic helix-loop-helix protein 40
Q62504_Spen_S_771	-2.65228	21.1516	-3.78144	0.0299653	0.314143	-3.41159	0.159068	6.28662	Q62504	Spen	MOUSE	Data_mouse	Msx2-interacting protein
Q810D6_Grwd1_T_114	-2.65011	21.15	-1.58525	0.207122	0.577252	-5.6616	0.159307	6.27717	Q810D6	Grwd1	MOUSE	Data_mouse	Glutamate-rich WD repeat-containing protein 1
A2AIV2_Virma_S_1577	-2.64701	20.9899	-1.93957	0.143721	0.519749	-5.25723	0.159651	6.26366	A2AIV2	Virma	MOUSE	Data_mouse	Protein virilizer homolog
Q8BTI8_Srrm2_S_810	-2.64583	22.9722	-1.54702	0.215661	0.578974	-5.70507	0.159782	6.25854	Q8BTI8	Srrm2	MOUSE	Data_mouse	Serine/arginine repetitive matrix protein 2
Q8BTI8_Srrm2_S_396	-2.64499	23.3057	-1.09772	0.349338	0.639055	-6.19708	0.159875	6.2549	Q8BTI8	Srrm2	MOUSE	Data_mouse	Serine/arginine repetitive matrix protein 2
Q8BU03_Pwp2_S_902	-2.64029	26.2013	-1.5409	0.217062	0.580925	-5.71202	0.160396	6.23455	Q8BU03	Pwp2	MOUSE	Data_mouse	Periodic tryptophan protein 2 homolog
Q7TMY8_Huwe1_S_2918	-2.63915	21.3093	-11.6415	0.00109915	0.087318	0.187606	0.160523	6.22963	Q7TMY8	Huwe1	MOUSE	Data_mouse	E3 ubiquitin-protein ligase HUWE1
E9PVX6_Mki67_T_377	-2.63834	22.6701	-1.48453	0.230454	0.590377	-5.77583	0.160613	6.22616	E9PVX6	Mki67	MOUSE	Data_mouse	Proliferation marker protein Ki-67
Q8BHK9_Ercc6l_S_1111	-2.63521	20.7352	-5.24757	0.0120267	0.206987	-2.3306	0.160961	6.21267	Q8BHK9	Ercc6l	MOUSE	Data_mouse	DNA excision repair protein ERCC-6-like
Q62018_Ctr9_S_941	-2.63257	23.556	-1.53947	0.217391	0.581226	-5.71364	0.161257	6.2013	Q62018	Ctr9	MOUSE	Data_mouse	RNA polymerase-associated protein CTR9 homolog
Q62393_Tpd52_S_223	-2.63009	22.4013	-1.00713	0.385097	0.660823	-6.28863	0.161534	6.19066	Q62393	Tpd52	MOUSE	Data_mouse	Tumor protein D52
Q9ERH4_Nusap1_S_152	-2.62986	23.4244	-1.29514	0.282325	0.609931	-5.98679	0.16156	6.18966	Q9ERH4	Nusap1	MOUSE	Data_mouse	Nucleolar and spindle-associated protein 1
Q6PR54_Rif1_S_1565	-2.62895	23.381	-1.5211	0.221666	0.585557	-5.73447	0.161661	6.18576	Q6PR54	Rif1	MOUSE	Data_mouse	Telomere-associated protein RIF1
Q6EDY6_Carmil1_S_1295	-2.6266	22.929	-1.55362	0.214158	0.578756	-5.69757	0.161925	6.1757	Q6EDY6	Carmil1	MOUSE	Data_mouse	F-actin-uncapping protein LRRC16A
Q6P9Q6_Fkbp15_S_1157	-2.62636	22.0074	-9.75044	0.00189394	0.0977208	-0.320187	0.161952	6.17468	Q6P9Q6	Fkbp15	MOUSE	Data_mouse	FK506-binding protein 15
Q62187_Ttf1_S_460	-2.62235	23.1109	-1.27776	0.28766	0.61408	-6.00577	0.162403	6.15751	Q62187	Ttf1	MOUSE	Data_mouse	Transcription termination factor 1
Q3UH66_Wnk2_S_1754	-2.62185	20.8334	-1.4771	0.232286	0.591038	-5.78422	0.162459	6.15538	Q3UH66	Wnk2	MOUSE	Data_mouse	Serine/threonine-protein kinase WNK2
P40201_Chd1_S_1363	-2.61859	23.1139	-1.76917	0.17096	0.551666	-5.45155	0.162827	6.14148	P40201	Chd1	MOUSE	Data_mouse	Chromodomain-helicase-DNA-binding protein 1
Q9R1C7_Prpf40a_S_879	-2.61815	21.3812	-3.80097	0.0295544	0.311955	-3.39509	0.162876	6.13964	Q9R1C7	Prpf40a	MOUSE	Data_mouse	Pre-mRNA-processing factor 40 homolog A
P49586_Pcyt1a_S_347	-2.61251	25.1788	-0.928169	0.419038	0.68042	-6.36513	0.163514	6.11568	P49586	Pcyt1a	MOUSE	Data_mouse	Choline-phosphate cytidylyltransferase A
Q6ZPZ3_Zc3h4_S_1270	-2.61144	26.3651	-1.15124	0.329741	0.628984	-6.14137	0.163636	6.11114	Q6ZPZ3	Zc3h4	MOUSE	Data_mouse	Zinc finger CCCH domain-containing protein 4
Q80YV2_Zc3hc1_S_369	-2.60841	21.0391	-2.04982	0.128767	0.50311	-5.13246	0.16398	6.0983	Q80YV2	Zc3hc1	MOUSE	Data_mouse	Nuclear-interacting partner of ALK
Q61584_Fxr1_S_507	-2.60763	20.941	-2.1087	0.121528	0.494392	-5.06627	0.164069	6.09501	Q61584	Fxr1	MOUSE	Data_mouse	Fragile X mental retardation syndrome-related protein 1
Q8BYJ6_Tbc1d4_S_616	-2.60681	20.8841	-1.50455	0.225597	0.588221	-5.75321	0.164162	6.09156	Q8BYJ6	Tbc1d4	MOUSE	Data_mouse	TBC1 domain family member 4
Q14AX6_Cdk12_S_331	-2.60132	21.2285	-1.48959	0.229218	0.590348	-5.77013	0.164787	6.06843	Q14AX6	Cdk12	MOUSE	Data_mouse	Cyclin-dependent kinase 12
Q6DFV5_Helz_S_1642	-2.59203	21.6974	-1.43554	0.242822	0.596785	-5.831	0.165852	6.02948	Q6DFV5	Helz	MOUSE	Data_mouse	Probable helicase with zinc finger domain
E9Q7E2_Arid2_S_1385	-2.58955	20.106	-2.52102	0.0824114	0.43627	-4.6151	0.166138	6.0191	E9Q7E2	Arid2	MOUSE	Data_mouse	AT-rich interactive domain-containing protein 2
Q8C4X2_Csnk1g3_T_368	-2.58949	20.4766	-1.75915	0.172736	0.551666	-5.46301	0.166145	6.01884	Q8C4X2	Csnk1g3	MOUSE	Data_mouse	Casein kinase I isoform gamma-3
Q62504_Spen_S_855	-2.58776	20.7561	-1.62931	0.19774	0.572003	-5.61138	0.166344	6.01165	Q62504	Spen	MOUSE	Data_mouse	Msx2-interacting protein
Q61712_Dnajc1_S_477	-2.58565	20.7219	-6.51573	0.00638767	0.157985	-1.60518	0.166588	6.00285	Q61712	Dnajc1	MOUSE	Data_mouse	DnaJ homolog subfamily C member 1
E9Q557_Dsp_S_2618	-2.58422	21.6714	-1.89164	0.150844	0.529424	-5.31175	0.166753	5.9969	E9Q557	Dsp	MOUSE	Data_mouse	Desmoplakin
E9Q557_Dsp_S_2619	-2.58422	21.6714	-1.89164	0.150844	0.529424	-5.31175	0.166753	5.9969	E9Q557	Dsp	MOUSE	Data_mouse	Desmoplakin
E9Q557_Dsp_S_2620	-2.58422	21.6714	-1.89164	0.150844	0.529424	-5.31175	0.166753	5.9969	E9Q557	Dsp	MOUSE	Data_mouse	Desmoplakin
Q9EPQ8_Tcf20_S_588	-2.58083	23.9366	-1.27648	0.288058	0.614261	-6.00717	0.167145	5.98282	Q9EPQ8	Tcf20	MOUSE	Data_mouse	Transcription factor 20
Q6KCD5_Nipbl_S_2652	-2.58014	21.2424	-1.80832	0.164213	0.545699	-5.40681	0.167225	5.97997	Q6KCD5	Nipbl	MOUSE	Data_mouse	Nipped-B-like protein
P40201_Chd1_S_1355	-2.57872	23.1339	-1.78005	0.169053	0.551666	-5.43911	0.167389	5.97409	P40201	Chd1	MOUSE	Data_mouse	Chromodomain-helicase-DNA-binding protein 1
Q61937_Npm1_S_70	-2.57657	24.5242	-5.53812	0.010292	0.192155	-2.14956	0.167639	5.9652	Q61937	Npm1	MOUSE	Data_mouse	Nucleophosmin
Q9D6Z1_Nop56_T_467	-2.56838	22.272	-1.57121	0.210214	0.577252	-5.67758	0.168593	5.93143	Q9D6Z1	Nop56	MOUSE	Data_mouse	Nucleolar protein 56
Q8K2Q9_Shtn1_S_494	-2.5671	20.5311	-2.78863	0.0650701	0.406583	-4.33637	0.168743	5.92616	Q8K2Q9	Shtn1	MOUSE	Data_mouse	Shootin-1
Q9JMH9_Myo18a_S_72	-2.56374	21.042	-6.45947	0.00655388	0.160253	-1.63405	0.169137	5.91237	Q9JMH9	Myo18a	MOUSE	Data_mouse	Unconventional myosin-XVIIIa
O88508_Dnmt3a_S_102	-2.56201	22.2062	-2.07428	0.1257	0.499954	-5.10492	0.169339	5.9053	O88508	Dnmt3a	MOUSE	Data_mouse	DNA (cytosine-5)-methyltransferase 3A
P58871_Tnks1bp1_S_1022	-2.5618	20.8139	-1.5146	0.223203	0.586526	-5.74184	0.169364	5.90443	P58871	Tnks1bp1	MOUSE	Data_mouse	182 kDa tankyrase-1-binding protein
Q8BZ47_Znf609_S_619	-2.55934	21.1576	-10.1427	0.00167861	0.0944021	-0.203346	0.169653	5.89439	Q8BZ47	Znf609	MOUSE	Data_mouse	Zinc finger protein 609
Q6PR54_Rif1_S_1540	-2.55604	22.5542	-2.07931	0.12508	0.499334	-5.09926	0.170041	5.88093	Q6PR54	Rif1	MOUSE	Data_mouse	Telomere-associated protein RIF1
Q8BPU7_Elmo1_S_344	-2.55569	21.7155	-5.09843	0.0130646	0.216453	-2.42735	0.170083	5.87948	Q8BPU7	Elmo1	MOUSE	Data_mouse	Engulfment and cell motility protein 1
Q91VN6_Ddx41_S_66	-2.55359	20.2885	-1.24953	0.296552	0.618171	-6.03645	0.170331	5.87094	Q91VN6	Ddx41	MOUSE	Data_mouse	Probable ATP-dependent RNA helicase DDX41
Q3UV55_Nr1d1_S_22	-2.5521	20.5941	-2.40751	0.0914415	0.452474	-4.73688	0.170507	5.86486	Q3UV55	Nr1d1	MOUSE	Data_mouse	Nuclear receptor subfamily 1 group D member 1
Q8R0W0_Eppk1_T_2605	-2.54911	21.6608	-1.67492	0.188523	0.56519	-5.5593	0.17086	5.85273	Q8R0W0	Eppk1	MOUSE	Data_mouse	Epiplakin
A2AWT3_Atxn7l3_S_281	-2.54716	20.8467	-6.72406	0.00581792	0.150828	-1.50066	0.171091	5.84484	A2AWT3	Atxn7l3	MOUSE	Data_mouse	Ataxin-7-like protein 3
Q62318_Trim28_S_30	-2.54366	21.146	-1.78855	0.167582	0.550685	-5.4294	0.171508	5.83064	Q62318	Trim28	MOUSE	Data_mouse	Transcription intermediary factor 1-beta
Q07113_Igf2r_S_2393	-2.54262	21.6134	-3.09652	0.0503314	0.378048	-4.03107	0.171631	5.82644	Q07113	Igf2r	MOUSE	Data_mouse	Cation-independent mannose-6-phosphate receptor
Q569Z5_Ddx46_S_295	-2.54033	22.6235	-4.96195	0.0141178	0.223432	-2.51827	0.171904	5.8172	Q569Z5	Ddx46	MOUSE	Data_mouse	Probable ATP-dependent RNA helicase DDX46
Q569Z5_Ddx46_S_296	-2.54033	22.6235	-4.96195	0.0141178	0.223432	-2.51827	0.171904	5.8172	Q569Z5	Ddx46	MOUSE	Data_mouse	Probable ATP-dependent RNA helicase DDX46
Q8BTI8_Srrm2_S_1630	-2.5402	26.7318	-1.53398	0.21866	0.582665	-5.71987	0.171919	5.81671	Q8BTI8	Srrm2	MOUSE	Data_mouse	Serine/arginine repetitive matrix protein 2
Q8JZQ9_Eif3b_T_81	-2.53405	21.2244	-1.57772	0.208774	0.577252	-5.67017	0.172653	5.79197	Q8JZQ9	Eif3b	MOUSE	Data_mouse	Eukaryotic translation initiation factor 3 subunit B
Q6ZQF7_Jade2_S_11	-2.52878	21.4974	-2.06097	0.127359	0.501682	-5.1199	0.173285	5.77084	Q6ZQF7	Jade2	MOUSE	Data_mouse	E3 ubiquitin-protein ligase Jade-2
Q6PAM1_Txlna_S_522	-2.52823	23.4251	-1.94393	0.143092	0.518576	-5.25228	0.173351	5.76864	Q6PAM1	Txlna	MOUSE	Data_mouse	Alpha-taxilin
Q8R0W0_Eppk1_S_2606	-2.52378	20.8369	-1.44071	0.241482	0.595932	-5.82519	0.173886	5.75089	Q8R0W0	Eppk1	MOUSE	Data_mouse	Epiplakin
Q9R0L6_Pcm1_S_380	-2.52282	22.1374	-9.93718	0.00178716	0.0970586	-0.263728	0.174002	5.74705	Q9R0L6	Pcm1	MOUSE	Data_mouse	Pericentriolar material 1 protein
Q8BTI8_Srrm2_S_814	-2.52094	23.0346	-1.56405	0.211809	0.578756	-5.68571	0.174229	5.73956	Q8BTI8	Srrm2	MOUSE	Data_mouse	Serine/arginine repetitive matrix protein 2
Q8BI84_Mia3_S_1766	-2.52076	21.1543	-1.47077	0.233859	0.591038	-5.79137	0.174252	5.73883	Q8BI84	Mia3	MOUSE	Data_mouse	Transport and Golgi organization protein 1 homolog
Q80X50_Ubap2l_S_628	-2.51442	21.1803	-0.930633	0.417939	0.680294	-6.36279	0.175018	5.71368	Q80X50	Ubap2l	MOUSE	Data_mouse	Ubiquitin-associated protein 2-like
Q7TQK5_Ccdc93_S_305	-2.51162	21.1694	-6.72425	0.00581743	0.150828	-1.50057	0.175358	5.70261	Q7TQK5	Ccdc93	MOUSE	Data_mouse	Coiled-coil domain-containing protein 93
A2AJK6_Chd7_S_1864	-2.51071	21.6583	-7.45663	0.00427122	0.131548	-1.16084	0.175469	5.699	A2AJK6	Chd7	MOUSE	Data_mouse	Chromodomain-helicase-DNA-binding protein 7
Q6ZQ58_Larp1_T_747	-2.50883	21.6806	-1.13842	0.334335	0.630229	-6.15482	0.175698	5.69158	Q6ZQ58	Larp1	MOUSE	Data_mouse	La-related protein 1
Q9CW46_Raver1_S_576	-2.50417	20.74	-2.87843	0.0602759	0.39508	-4.24559	0.176267	5.67322	Q9CW46	Raver1	MOUSE	Data_mouse	Ribonucleoprotein PTB-binding 1
P40201_Chd1_S_1096	-2.50199	21.6343	-7.86125	0.00364329	0.124436	-0.98991	0.176533	5.66468	P40201	Chd1	MOUSE	Data_mouse	Chromodomain-helicase-DNA-binding protein 1
P24549_Aldh1a1_S_3	-2.5015	20.9918	-1.71488	0.180839	0.55888	-5.51362	0.176593	5.66275	P24549	Aldh1a1	MOUSE	Data_mouse	Retinal dehydrogenase 1
Q6ZQB6_Ppip5k2_S_44	-2.50011	22.4873	-1.73659	0.176813	0.555619	-5.48879	0.176764	5.65727	Q6ZQB6	Ppip5k2	MOUSE	Data_mouse	Inositol hexakisphosphate and diphosphoinositol-pentakisphosphate kinase 2
P98203_Arvcf_S_337	-2.49551	20.9082	-3.41576	0.0391857	0.344268	-3.73224	0.177328	5.63928	P98203	Arvcf	MOUSE	Data_mouse	Armadillo repeat protein deleted in velo-cardio-facial syndrome homolog
Q6PR54_Rif1_S_1965	-2.49395	22.6538	-1.49639	0.227564	0.588888	-5.76244	0.17752	5.63316	Q6PR54	Rif1	MOUSE	Data_mouse	Telomere-associated protein RIF1
Q921F4_Hnrnpll_S_8	-2.49144	24.5469	-1.12736	0.33835	0.633842	-6.16637	0.177829	5.62338	Q921F4	Hnrnpll	MOUSE	Data_mouse	Heterogeneous nuclear ribonucleoprotein L-like
A2ALU4_Shroom2_S_200	-2.48915	22.1365	-2.52847	0.0818578	0.436164	-4.60718	0.178112	5.61446	A2ALU4	Shroom2	MOUSE	Data_mouse	Protein Shroom2
P48754_Brca1_S_1154	-2.48708	21.4919	-1.78757	0.167751	0.550871	-5.43052	0.178367	5.6064	P48754	Brca1	MOUSE	Data_mouse	Breast cancer type 1 susceptibility protein homolog
P26645_Marcks_T_143	-2.48588	20.55	-2.78319	0.0653756	0.407155	-4.34191	0.178515	5.60177	P26645	Marcks	MOUSE	Data_mouse	Myristoylated alanine-rich C-kinase substrate
E9PVX6_Mki67_S_2255	-2.48532	22.9007	-1.86341	0.155229	0.535398	-5.34393	0.178585	5.59957	E9PVX6	Mki67	MOUSE	Data_mouse	Proliferation marker protein Ki-67
Q80X82_Sympk_S_1256	-2.48491	21.0871	-3.46641	0.0377134	0.341153	-3.68647	0.178635	5.59801	Q80X82	Sympk	MOUSE	Data_mouse	Symplekin
E9Q784_Zc3h13_S_316	-2.48435	24.0325	-0.993342	0.390837	0.664848	-6.30223	0.178705	5.5958	E9Q784	Zc3h13	MOUSE	Data_mouse	Zinc finger CCCH domain-containing protein 13
Q80WQ9_Zbed4_S_385	-2.48077	21.9094	-1.80555	0.164682	0.54621	-5.40998	0.179148	5.58197	Q80WQ9	Zbed4	MOUSE	Data_mouse	Zinc finger BED domain-containing protein 4
Q9DCL8_Ppp1r2_S_88	-2.47938	21.0148	-1.18749	0.317088	0.62622	-6.10304	0.179322	5.57657	Q9DCL8	Ppp1r2	MOUSE	Data_mouse	Protein phosphatase inhibitor 2
Q8BYJ6_Tbc1d4_S_612	-2.47412	21.2656	-1.60769	0.202284	0.575349	-5.63604	0.179976	5.55628	Q8BYJ6	Tbc1d4	MOUSE	Data_mouse	TBC1 domain family member 4
P22361_Hnf1a_S_247	-2.47344	21.0624	-2.47235	0.0861454	0.444919	-4.66707	0.180062	5.55365	P22361	Hnf1a	MOUSE	Data_mouse	Hepatocyte nuclear factor 1-alpha
O35126_Atn1_S_646	-2.47073	20.8152	-2.66903	0.0722064	0.417891	-4.45944	0.1804	5.54323	O35126	Atn1	MOUSE	Data_mouse	Atrophin-1
Q91VX2_Ubap2_S_634	-2.47013	21.0329	-1.22349	0.305004	0.621064	-6.06454	0.180475	5.54093	Q91VX2	Ubap2	MOUSE	Data_mouse	Ubiquitin-associated protein 2
O88622_Parg_T_317	-2.46584	21.2058	-4.64202	0.0170516	0.245013	-2.74079	0.181012	5.5245	O88622	Parg	MOUSE	Data_mouse	Poly(ADP-ribose) glycohydrolase
Q9WU42_Ncor2_S_1749	-2.46533	23.065	-1.62202	0.199259	0.572403	-5.61969	0.181077	5.52252	Q9WU42	Ncor2	MOUSE	Data_mouse	Nuclear receptor corepressor 2
Q9DBR1_Xrn2_S_485	-2.46308	21.883	-2.21581	0.109553	0.479591	-4.94687	0.181359	5.51392	Q9DBR1	Xrn2	MOUSE	Data_mouse	5'-3' exoribonuclease 2
Q8BTI8_Srrm2_S_803	-2.46187	23.0641	-1.57281	0.209859	0.577252	-5.67576	0.181511	5.50929	Q8BTI8	Srrm2	MOUSE	Data_mouse	Serine/arginine repetitive matrix protein 2
Q0P678_Zc3h18_S_169	-2.45774	23.5043	-1.83622	0.159592	0.540769	-5.37495	0.182032	5.49354	Q0P678	Zc3h18	MOUSE	Data_mouse	Zinc finger CCCH domain-containing protein 18
P70121_Zhx1_S_47	-2.45109	23.4392	-1.31029	0.277756	0.607752	-5.97018	0.182872	5.46829	P70121	Zhx1	MOUSE	Data_mouse	Zinc fingers and homeoboxes protein 1
Q9WVR4_Fxr2_T_599	-2.45004	23.6519	-1.08324	0.354831	0.643116	-6.21196	0.183006	5.46429	Q9WVR4	Fxr2	MOUSE	Data_mouse	Fragile X mental retardation syndrome-related protein 2
Q3TYD6_Lmtk2_S_1279	-2.44984	22.9694	-1.65761	0.191964	0.568364	-5.57907	0.183031	5.46356	Q3TYD6	Lmtk2	MOUSE	Data_mouse	Serine/threonine-protein kinase LMTK2
Q6PDQ2_Chd4_T_1533	-2.44246	25.6124	-9.40172	0.00211677	0.102496	-0.42985	0.183969	5.43569	Q6PDQ2	Chd4	MOUSE	Data_mouse	Chromodomain-helicase-DNA-binding protein 4
Q7TSI3_Ppp6r1_S_530	-2.4406	23.1148	-1.55454	0.213949	0.578756	-5.69652	0.184207	5.42868	Q7TSI3	Ppp6r1	MOUSE	Data_mouse	Serine/threonine-protein phosphatase 6 regulatory subunit 1
Q6ZPG2_Wdr90_S_23	-2.43958	21.1057	-1.536	0.218191	0.582442	-5.71757	0.184337	5.42486	Q6ZPG2	Wdr90	MOUSE	Data_mouse	WD repeat-containing protein 90
Q6NXI6_Rprd2_S_374	-2.43376	20.6626	-2.13967	0.117914	0.489855	-5.03162	0.185082	5.403	Q6NXI6	Rprd2	MOUSE	Data_mouse	Regulation of nuclear pre-mRNA domain-containing protein 2
Q8R149_Bud13_S_431	-2.42984	23.3433	-1.28494	0.285445	0.612216	-5.99794	0.185585	5.38835	Q8R149	Bud13	MOUSE	Data_mouse	BUD13 homolog
A2AJK6_Chd7_S_1571	-2.4278	23.3618	-1.34651	0.267139	0.60538	-5.93024	0.185848	5.38073	A2AJK6	Chd7	MOUSE	Data_mouse	Chromodomain-helicase-DNA-binding protein 7
P55292_Dsc2_S_874	-2.42619	22.4844	-2.11338	0.120974	0.494032	-5.06103	0.186056	5.37474	P55292	Dsc2	MOUSE	Data_mouse	Desmocollin-2
Q3UIA2_Arhgap17_T_740	-2.42567	23.4986	-1.22933	0.303087	0.621064	-6.05826	0.186124	5.37277	Q3UIA2	Arhgap17	MOUSE	Data_mouse	Rho GTPase-activating protein 17
P54227_Stmn1_S_16	-2.42403	20.4605	-1.59777	0.204406	0.57671	-5.64733	0.186335	5.36668	P54227	Stmn1	MOUSE	Data_mouse	Stathmin
P40201_Chd1_S_1360	-2.42319	23.2116	-1.82722	0.161065	0.542314	-5.38522	0.186444	5.36354	P40201	Chd1	MOUSE	Data_mouse	Chromodomain-helicase-DNA-binding protein 1
Q8BUV3_Gphn_T_198	-2.42296	21.2887	-0.83369	0.463162	0.712627	-6.45191	0.186473	5.3627	Q8BUV3	Gphn	MOUSE	Data_mouse	Gephyrin
Q3UMY5_Eml4_S_908	-2.42109	20.4765	-1.41683	0.247731	0.597793	-5.85197	0.186715	5.35577	Q3UMY5	Eml4	MOUSE	Data_mouse	Echinoderm microtubule-associated protein-like 4
Q3U1F9_Pag1_S_295	-2.4207	21.0558	-8.53503	0.00284099	0.112988	-0.72854	0.186766	5.3543	Q3U1F9	Pag1	MOUSE	Data_mouse	Phosphoprotein associated with glycosphingolipid-enriched microdomains 1
Q810D6_Grwd1_S_117	-2.41424	23.307	-1.39635	0.253225	0.600628	-5.87486	0.187604	5.33038	Q810D6	Grwd1	MOUSE	Data_mouse	Glutamate-rich WD repeat-containing protein 1
Q9R0L6_Pcm1_S_384	-2.41216	22.8664	-10.54	0.00149207	0.0923062	-0.0915479	0.187874	5.32271	Q9R0L6	Pcm1	MOUSE	Data_mouse	Pericentriolar material 1 protein
Q3TYD6_Lmtk2_S_1276	-2.40946	22.9896	-1.66559	0.190369	0.566369	-5.56996	0.188226	5.31277	Q3TYD6	Lmtk2	MOUSE	Data_mouse	Serine/threonine-protein kinase LMTK2
Q61083_Map3k2_S_344	-2.40672	20.6795	-2.04865	0.128916	0.50344	-5.13378	0.188585	5.30266	Q61083	Map3k2	MOUSE	Data_mouse	Mitogen-activated protein kinase kinase kinase 2
Q8BX17_Gemin5_T_1416	-2.40602	21.4007	-1.11012	0.344699	0.638174	-6.18428	0.188675	5.30011	Q8BX17	Gemin5	MOUSE	Data_mouse	Gem-associated protein 5
Q9JJ89_Ccdc86_S_253	-2.40325	21.1065	-1.20822	0.310072	0.622108	-6.08092	0.189038	5.28994	Q9JJ89	Ccdc86	MOUSE	Data_mouse	Coiled-coil domain-containing protein 86
Q5NCX5_Neurl4_S_1102	-2.39896	21.255	-10.5095	0.00150537	0.0923062	-0.0998859	0.189601	5.27422	Q5NCX5	Neurl4	MOUSE	Data_mouse	Neuralized-like protein 4
Q8BWW4_Larp4_T_583	-2.39808	22.306	-1.24834	0.296932	0.618234	-6.03773	0.189717	5.27101	Q8BWW4	Larp4	MOUSE	Data_mouse	La-related protein 4
Q61624_Znf148_T_305	-2.39739	21.2915	-1.47109	0.233778	0.591038	-5.791	0.189807	5.2685	Q61624	Znf148	MOUSE	Data_mouse	Zinc finger protein 148
Q8C5N3_Cwc22_S_106	-2.39604	24.143	-1.5448	0.216168	0.579975	-5.70759	0.189986	5.26355	Q8C5N3	Cwc22	MOUSE	Data_mouse	Pre-mRNA-splicing factor CWC22 homolog
Q6P5G6_Ubxn7_S_373	-2.39363	22.8661	-1.87706	0.15309	0.532254	-5.32836	0.190303	5.25478	Q6P5G6	Ubxn7	MOUSE	Data_mouse	UBX domain-containing protein 7
O88738_Birc6_S_580	-2.39347	21.0246	-2.12145	0.120024	0.49294	-5.05199	0.190324	5.25419	O88738	Birc6	MOUSE	Data_mouse	Baculoviral IAP repeat-containing protein 6
Q80VI1_Trim56_S_450	-2.38855	21.5507	-2.13026	0.118998	0.491358	-5.04213	0.190975	5.23629	Q80VI1	Trim56	MOUSE	Data_mouse	E3 ubiquitin-protein ligase TRIM56
Q5NCX5_Neurl4_S_1103	-2.38836	21.2603	-4.2093	0.0223935	0.276927	-3.06415	0.190999	5.23564	Q5NCX5	Neurl4	MOUSE	Data_mouse	Neuralized-like protein 4
Q8R2M2_Dnttip2_Y_253	-2.3881	21.4944	-9.12053	0.00232208	0.104681	-0.522507	0.191034	5.23466	Q8R2M2	Dnttip2	MOUSE	Data_mouse	Deoxynucleotidyltransferase terminal-interacting protein 2
P56695_Wfs1_S_3	-2.38745	20.9871	-1.95877	0.140977	0.516996	-5.23543	0.19112	5.23232	P56695	Wfs1	MOUSE	Data_mouse	Wolframin
Q9D6Z1_Nop56_T_545	-2.38665	24.2352	-1.58779	0.206567	0.577176	-5.6587	0.191226	5.22941	Q9D6Z1	Nop56	MOUSE	Data_mouse	Nucleolar protein 56
P52479_Usp10_S_570	-2.38523	22.7419	-3.11384	0.049632	0.377374	-4.01439	0.191414	5.22427	P52479	Usp10	MOUSE	Data_mouse	Ubiquitin carboxyl-terminal hydrolase 10
Q9WUA3_Pfkp_S_7	-2.38482	20.8939	-8.99069	0.0024257	0.10652	-0.566629	0.191468	5.2228	Q9WUA3	Pfkp	MOUSE	Data_mouse	ATP-dependent 6-phosphofructokinase, platelet type
P40645_Sox6_S_439	-2.38319	20.9901	-6.83354	0.00554491	0.150531	-1.4472	0.191684	5.21691	P40645	Sox6	MOUSE	Data_mouse	Transcription factor SOX-6
Q8BYI8_Fam234b_S_33	-2.38226	21.3674	-3.38618	0.040079	0.346148	-3.75918	0.191809	5.21351	Q8BYI8	Fam234b	MOUSE	Data_mouse	Protein FAM234B
Q8BWW4_Larp4_S_642	-2.38205	22.9612	-1.5336	0.218748	0.582719	-5.7203	0.191836	5.21278	Q8BWW4	Larp4	MOUSE	Data_mouse	La-related protein 4
Q9QXL2_Kif21a_S_1276	-2.38183	23.1047	-1.56494	0.21161	0.578756	-5.6847	0.191866	5.21196	Q9QXL2	Kif21a	MOUSE	Data_mouse	Kinesin-like protein KIF21A
Q61686_Cbx5_T_8	-2.37919	21.3178	-3.54501	0.0355637	0.336465	-3.61631	0.192218	5.20243	Q61686	Cbx5	MOUSE	Data_mouse	Chromobox protein homolog 5
Q6NXI6_Rprd2_T_376	-2.37827	20.7115	-5.14625	0.0127196	0.215486	-2.39604	0.192339	5.19914	Q6NXI6	Rprd2	MOUSE	Data_mouse	Regulation of nuclear pre-mRNA domain-containing protein 2
Q8VID5_Recql5_S_492	-2.37731	21.6138	-2.09672	0.122962	0.496546	-5.07971	0.192468	5.19567	Q8VID5	Recql5	MOUSE	Data_mouse	ATP-dependent DNA helicase Q5
P54728_Rad23b_T_159	-2.3742	20.3882	-2.10886	0.12151	0.494392	-5.0661	0.192884	5.18446	P54728	Rad23b	MOUSE	Data_mouse	UV excision repair protein RAD23 homolog B
Q3UGS4_Mcrip1_S_17	-2.36885	21.202	-1.3782	0.2582	0.60336	-5.89508	0.1936	5.1653	Q3UGS4	Mcrip1	MOUSE	Data_mouse	Mapk-regulated corepressor-interacting protein 1
P62996_Tra2b_S_14	-2.36743	24.5061	-0.926453	0.419805	0.681105	-6.36675	0.193791	5.1602	P62996	Tra2b	MOUSE	Data_mouse	Transformer-2 protein homolog beta
O08580_Esrra_T_29	-2.36428	22.4975	-2.05926	0.127573	0.502067	-5.12182	0.194214	5.14895	O08580	Esrra	MOUSE	Data_mouse	Steroid hormone receptor ERR1
Q0P678_Zc3h18_S_33	-2.36382	20.7933	-1.53501	0.218421	0.582665	-5.7187	0.194276	5.14731	Q0P678	Zc3h18	MOUSE	Data_mouse	Zinc finger CCCH domain-containing protein 18
Q5NCX5_Neurl4_T_1105	-2.3596	21.2747	-8.66949	0.00270936	0.111576	-0.679583	0.194845	5.13229	Q5NCX5	Neurl4	MOUSE	Data_mouse	Neuralized-like protein 4
Q3U1J1_Tfpt_S_167	-2.35226	21.1079	-7.06574	0.00501881	0.142095	-1.33702	0.195839	5.10623	Q3U1J1	Tfpt	MOUSE	Data_mouse	TCF3 fusion partner homolog
A2A6A1_Gpatch8_S_1018	-2.35206	22.3358	-1.6839	0.186764	0.564978	-5.54903	0.195867	5.10552	A2A6A1	Gpatch8	MOUSE	Data_mouse	G patch domain-containing protein 8
E9Q5F9_Setd2_S_322	-2.35061	21.268	-1.57753	0.208816	0.577252	-5.67038	0.196063	5.10039	E9Q5F9	Setd2	MOUSE	Data_mouse	Histone-lysine N-methyltransferase SETD2
Q62383_Supt6h_T_1530	-2.34939	20.8405	-1.52986	0.219617	0.583426	-5.72454	0.196229	5.09609	Q62383	Supt6h	MOUSE	Data_mouse	Transcription elongation factor SPT6
Q9R0A0_Pex14_S_15	-2.34919	23.3707	-1.11518	0.342822	0.636744	-6.17903	0.196256	5.09539	Q9R0A0	Pex14	MOUSE	Data_mouse	Peroxisomal membrane protein PEX14
Q9Z277_Baz1b_S_1338	-2.34374	21.073	-9.2324	0.0022374	0.10462	-0.485176	0.196999	5.07617	Q9Z277	Baz1b	MOUSE	Data_mouse	Tyrosine-protein kinase BAZ1B
Q61823_Pdcd4_S_67	-2.34243	24.6057	-0.93561	0.415727	0.678453	-6.35807	0.197178	5.07156	Q61823	Pdcd4	MOUSE	Data_mouse	Programmed cell death protein 4
Q08122_Tle3_S_286	-2.33875	21.3348	-1.22741	0.303716	0.621064	-6.06033	0.197681	5.05865	Q08122	Tle3	MOUSE	Data_mouse	Transducin-like enhancer protein 3
Q8K0F1_Tbc1d23_S_556	-2.33799	20.4755	-1.51607	0.222854	0.58619	-5.74017	0.197786	5.05597	Q8K0F1	Tbc1d23	MOUSE	Data_mouse	TBC1 domain family member 23
Q8C796_Rcor2_S_213	-2.33656	20.5948	-1.23325	0.301807	0.620847	-6.05403	0.197982	5.05096	Q8C796	Rcor2	MOUSE	Data_mouse	REST corepressor 2
P13864_Dnmt1_S_182	-2.33651	21.4213	-1.40034	0.252144	0.600628	-5.87041	0.197989	5.05078	P13864	Dnmt1	MOUSE	Data_mouse	DNA (cytosine-5)-methyltransferase 1
Q3TKT4_Smarca4_S_655	-2.32821	22.7543	-1.12131	0.340565	0.635463	-6.17267	0.199131	5.02183	Q3TKT4	Smarca4	MOUSE	Data_mouse	Transcription activator BRG1
A2ABV5_Med14_S_1141	-2.32682	20.7648	-1.43941	0.241817	0.596026	-5.82664	0.199323	5.01698	A2ABV5	Med14	MOUSE	Data_mouse	Mediator of RNA polymerase II transcription subunit 14
O88622_Parg_S_318	-2.32558	21.2759	-5.13104	0.0128281	0.215486	-2.40597	0.199494	5.01268	O88622	Parg	MOUSE	Data_mouse	Poly(ADP-ribose) glycohydrolase
Q9R0A0_Pex14_S_275	-2.32555	23.1099	-1.70498	0.18271	0.559439	-5.52494	0.199499	5.01256	Q9R0A0	Pex14	MOUSE	Data_mouse	Peroxisomal membrane protein PEX14
Q8BYN5_Fsd1l_S_498	-2.32547	21.1319	-1.95626	0.141332	0.517186	-5.23828	0.19951	5.01229	Q8BYN5	Fsd1l	MOUSE	Data_mouse	FSD1-like protein
Q8BI84_Mia3_S_1458	-2.3254	21.7282	-7.36465	0.00443332	0.133418	-1.20129	0.199519	5.01206	Q8BI84	Mia3	MOUSE	Data_mouse	Transport and Golgi organization protein 1 homolog
P52479_Usp10_S_208	-2.31624	20.7061	-1.96942	0.139481	0.516035	-5.22335	0.20079	4.98034	P52479	Usp10	MOUSE	Data_mouse	Ubiquitin carboxyl-terminal hydrolase 10
A6H619_Phrf1_S_1169	-2.31354	23.8719	-1.34693	0.26702	0.60538	-5.92978	0.201167	4.971	A6H619	Phrf1	MOUSE	Data_mouse	PHD and RING finger domain-containing protein 1
Q3UJV1_Ccdc61_S_336	-2.31087	20.9308	-1.4119	0.249042	0.599245	-5.85749	0.201539	4.96183	Q3UJV1	Ccdc61	MOUSE	Data_mouse	Coiled-coil domain-containing protein 61
Q8VDP3_Mical1_S_769	-2.30592	20.9423	-1.76613	0.171496	0.551666	-5.45503	0.202232	4.94482	Q8VDP3	Mical1	MOUSE	Data_mouse	[F-actin]-monooxygenase MICAL1
Q6P4S8_Ints1_T_1321	-2.30541	21.1541	-8.4426	0.00293636	0.112988	-0.762787	0.202304	4.94306	Q6P4S8	Ints1	MOUSE	Data_mouse	Integrator complex subunit 1
Q9D0M2_Cdca7_S_96	-2.30508	23.5998	-1.52148	0.221577	0.585557	-5.73404	0.20235	4.94194	Q9D0M2	Cdca7	MOUSE	Data_mouse	Cell division cycle-associated protein 7
P18654_Rps6ka3_T_365	-2.30471	21.1549	-1.70996	0.181767	0.559439	-5.51925	0.202402	4.94067	P18654	Rps6ka3	MOUSE	Data_mouse	Ribosomal protein S6 kinase alpha-3
Q99NH2_Pard3_S_383	-2.30369	22.1529	-1.42306	0.246082	0.597295	-5.84498	0.202544	4.9372	Q99NH2	Pard3	MOUSE	Data_mouse	Partitioning defective 3 homolog
Q3TYD6_Lmtk2_S_797	-2.30288	20.2653	-2.20257	0.110956	0.480864	-4.96155	0.202658	4.93443	Q3TYD6	Lmtk2	MOUSE	Data_mouse	Serine/threonine-protein kinase LMTK2
Q3U1F9_Pag1_S_292	-2.29972	21.1163	-5.71968	0.00937014	0.186687	-2.04119	0.203103	4.92362	Q3U1F9	Pag1	MOUSE	Data_mouse	Phosphoprotein associated with glycosphingolipid-enriched microdomains 1
Q9CZX7_Pip4p2_T_22	-2.29965	21.2131	-1.20678	0.310553	0.62215	-6.08246	0.203113	4.92338	Q9CZX7	Pip4p2	MOUSE	Data_mouse	Type 2 phosphatidylinositol 4,5-bisphosphate 4-phosphatase
Q64701_Rbl1_S_1036	-2.2991	21.2918	-6.35458	0.00687903	0.164011	-1.68862	0.20319	4.92151	Q64701	Rbl1	MOUSE	Data_mouse	Retinoblastoma-like protein 1
Q8R149_Bud13_S_421	-2.29909	23.4087	-1.28623	0.285049	0.611824	-5.99654	0.203191	4.92147	Q8R149	Bud13	MOUSE	Data_mouse	BUD13 homolog
Q8BJU0_Sgta_S_309	-2.299	21.188	-5.75298	0.00921282	0.185268	-2.0217	0.203204	4.92116	Q8BJU0	Sgta	MOUSE	Data_mouse	Small glutamine-rich tetratricopeptide repeat-containing protein alpha
P42128_Foxk1_S_199	-2.2985	22.7976	-1.2937	0.282764	0.610574	-5.98837	0.203274	4.91947	P42128	Foxk1	MOUSE	Data_mouse	Forkhead box protein K1
Q3UMU9_Hdgfl2_S_454	-2.29777	20.2024	-3.06824	0.0514992	0.380802	-4.05841	0.203377	4.91698	Q3UMU9	Hdgfl2	MOUSE	Data_mouse	Hepatoma-derived growth factor-related protein 2
Q8VBZ0_Dhrsx_T_245	-2.29634	23.6455	-1.0536	0.366339	0.650822	-6.24213	0.203579	4.9121	Q8VBZ0	Dhrsx	MOUSE	Data_mouse	Dehydrogenase/reductase SDR family member on chromosome X homolog
Q9ERU9_Ranbp2_S_1154	-2.29496	23.3408	-2.49714	0.0842184	0.441185	-4.64055	0.203774	4.90739	Q9ERU9	Ranbp2	MOUSE	Data_mouse	E3 SUMO-protein ligase RanBP2
Q9Z248_Aebp2_S_24	-2.2941	24.1387	-10.0795	0.00171102	0.0944021	-0.221707	0.203895	4.90449	Q9Z248	Aebp2	MOUSE	Data_mouse	Zinc finger protein AEBP2
Q8BKC8_Pi4kb_S_428	-2.29286	20.7629	-4.06863	0.0245817	0.291309	-3.17521	0.204071	4.90025	Q8BKC8	Pi4kb	MOUSE	Data_mouse	Phosphatidylinositol 4-kinase beta
Q6PDG5_Smarcc2_S_347	-2.2926	23.6579	-6.19314	0.00742172	0.169495	-1.77458	0.204107	4.89938	Q6PDG5	Smarcc2	MOUSE	Data_mouse	SWI/SNF complex subunit SMARCC2
Q3UM45_Ppp1r7_S_24	-2.29012	21.9369	-1.50971	0.224365	0.587216	-5.74737	0.204459	4.89095	Q3UM45	Ppp1r7	MOUSE	Data_mouse	Protein phosphatase 1 regulatory subunit 7
Q9CXK9_Rbm33_S_243	-2.29012	23.5705	-1.2671	0.290985	0.616497	-6.01738	0.204459	4.89095	Q9CXK9	Rbm33	MOUSE	Data_mouse	RNA-binding protein 33
Q3TZZ7_Esyt2_T_677	-2.28932	21.5389	-2.775	0.0658382	0.40797	-4.35027	0.204571	4.88827	Q3TZZ7	Esyt2	MOUSE	Data_mouse	Extended synaptotagmin-2
O88665_Brd7_S_289	-2.28834	22.8737	-1.46765	0.234636	0.591038	-5.79487	0.204711	4.88493	O88665	Brd7	MOUSE	Data_mouse	Bromodomain-containing protein 7
P97868_Rbbp6_Y_1641	-2.28505	21.6741	-4.91739	0.0144853	0.226682	-2.54847	0.205179	4.8738	P97868	Rbbp6	MOUSE	Data_mouse	E3 ubiquitin-protein ligase RBBP6
Q571I4_Prag1_S_536	-2.28468	20.9252	-1.48589	0.230121	0.590377	-5.7743	0.205231	4.87255	Q571I4	Prag1	MOUSE	Data_mouse	Inactive tyrosine-protein kinase PRAG1
Q5SVQ0_Kat7_S_113	-2.28012	21.4917	-1.69399	0.184811	0.562871	-5.5375	0.205881	4.85718	Q5SVQ0	Kat7	MOUSE	Data_mouse	Histone acetyltransferase KAT7
Q62313_Tgoln1_S_130	-2.27669	25.2381	-0.748069	0.506526	0.736929	-6.52537	0.20637	4.84566	Q62313	Tgoln1	MOUSE	Data_mouse	Trans-Golgi network integral membrane protein 1
Q810D6_Grwd1_S_119	-2.27535	23.3765	-1.40532	0.250802	0.600179	-5.86484	0.206563	4.84114	Q810D6	Grwd1	MOUSE	Data_mouse	Glutamate-rich WD repeat-containing protein 1
Q9QXL2_Kif21a_S_1273	-2.27516	23.1581	-1.56347	0.211939	0.578756	-5.68637	0.20659	4.84052	Q9QXL2	Kif21a	MOUSE	Data_mouse	Kinesin-like protein KIF21A
P30999_Ctnnd1_S_225	-2.27244	21.9248	-4.05791	0.0247596	0.291309	-3.18381	0.206979	4.83141	P30999	Ctnnd1	MOUSE	Data_mouse	Catenin delta-1
P15261_Ifngr1_S_404	-2.27169	21.3566	-1.12353	0.339748	0.63487	-6.17035	0.207087	4.8289	P15261	Ifngr1	MOUSE	Data_mouse	Interferon gamma receptor 1
Q60980_Klf3_S_249	-2.26885	23.7937	-1.96396	0.140247	0.516361	-5.22955	0.207495	4.81939	Q60980	Klf3	MOUSE	Data_mouse	Krueppel-like factor 3
Q62093_Srsf2_S_26	-2.26589	20.9347	-4.23874	0.0219673	0.274781	-3.04128	0.207921	4.80953	Q62093	Srsf2	MOUSE	Data_mouse	Serine/arginine-rich splicing factor 2
Q9QY81_Nup210_S_1848	-2.26425	21.2639	-2.15823	0.115808	0.488557	-5.01089	0.208158	4.80404	Q9QY81	Nup210	MOUSE	Data_mouse	Nuclear pore membrane glycoprotein 210
O08580_Esrra_S_26	-2.2632	22.5481	-2.11592	0.120674	0.493651	-5.05818	0.20831	4.80054	O08580	Esrra	MOUSE	Data_mouse	Steroid hormone receptor ERR1
Q8BGD9_Eif4b_S_409	-2.26189	23.7847	-1.40041	0.252124	0.600628	-5.87032	0.208498	4.79621	Q8BGD9	Eif4b	MOUSE	Data_mouse	Eukaryotic translation initiation factor 4B
Q8CGC6_Rbm28_S_252	-2.2588	21.6778	-1.15069	0.329936	0.628984	-6.14195	0.208945	4.78594	Q8CGC6	Rbm28	MOUSE	Data_mouse	RNA-binding protein 28
Q5SFM8_Rbm27_S_120	-2.25677	21.5169	-2.01845	0.132829	0.508962	-5.16786	0.20924	4.7792	Q5SFM8	Rbm27	MOUSE	Data_mouse	RNA-binding protein 27
Q8R149_Bud13_S_426	-2.25671	23.4299	-1.28666	0.284915	0.61173	-5.99606	0.209249	4.779	Q8R149	Bud13	MOUSE	Data_mouse	BUD13 homolog
Q68FL4_Ahcyl2_T_165	-2.25367	20.8663	-1.23299	0.301892	0.620847	-6.05432	0.20969	4.76894	Q68FL4	Ahcyl2	MOUSE	Data_mouse	Putative adenosylhomocysteinase 3
P58871_Tnks1bp1_T_1025	-2.2508	21.2527	-1.42774	0.244853	0.597295	-5.83974	0.210107	4.75947	P58871	Tnks1bp1	MOUSE	Data_mouse	182 kDa tankyrase-1-binding protein
P18654_Rps6ka3_S_369	-2.24902	21.4718	-1.2126	0.308608	0.621918	-6.07623	0.210367	4.75359	P18654	Rps6ka3	MOUSE	Data_mouse	Ribosomal protein S6 kinase alpha-3
Q8VHJ7_Ppargc1b_S_148	-2.24809	20.6002	-2.75113	0.067211	0.410564	-4.3747	0.210503	4.75053	Q8VHJ7	Ppargc1b	MOUSE	Data_mouse	Peroxisome proliferator-activated receptor gamma coactivator 1-beta
Q5SSH7_Zzef1_S_2406	-2.24767	22.8153	-1.08463	0.3543	0.643076	-6.21053	0.210564	4.74914	Q5SSH7	Zzef1	MOUSE	Data_mouse	Zinc finger ZZ-type and EF-hand domain-containing protein 1
Q80YV2_Zc3hc1_S_334	-2.24766	23.4615	-1.16054	0.326448	0.628984	-6.13158	0.210565	4.74912	Q80YV2	Zc3hc1	MOUSE	Data_mouse	Nuclear-interacting partner of ALK
E9Q784_Zc3h13_S_198	-2.24748	22.5821	-1.67388	0.188726	0.56519	-5.56048	0.210592	4.74852	E9Q784	Zc3h13	MOUSE	Data_mouse	Zinc finger CCCH domain-containing protein 13
P97351_Rps3a_S_263	-2.24602	22.1103	-1.26985	0.290125	0.616418	-6.01439	0.210804	4.74373	P97351	Rps3a	MOUSE	Data_mouse	40S ribosomal protein S3a
Q07113_Igf2r_S_2392	-2.246	21.7617	-3.73185	0.0310415	0.316557	-3.45375	0.210808	4.74366	Q07113	Igf2r	MOUSE	Data_mouse	Cation-independent mannose-6-phosphate receptor
Q8VBZ0_Dhrsx_S_235	-2.24361	23.6718	-1.04956	0.367936	0.651455	-6.24622	0.211158	4.7358	Q8VBZ0	Dhrsx	MOUSE	Data_mouse	Dehydrogenase/reductase SDR family member on chromosome X homolog
Q8VHF2_Cdhr5_S_725	-2.24052	21.2476	-1.26811	0.29067	0.616497	-6.01629	0.21161	4.72568	Q8VHF2	Cdhr5	MOUSE	Data_mouse	Cadherin-related family member 5
P46938_Yap1_S_94	-2.23813	22.8737	-1.703	0.183087	0.560266	-5.52721	0.211961	4.71785	P46938	Yap1	MOUSE	Data_mouse	Transcriptional coactivator YAP1
O35161_Celsr1_S_2776	-2.23718	22.5703	-1.15831	0.327236	0.628984	-6.13394	0.2121	4.71475	O35161	Celsr1	MOUSE	Data_mouse	Cadherin EGF LAG seven-pass G-type receptor 1
Q9D4J7_Phf6_S_145	-2.23417	21.187	-1.37249	0.259789	0.603836	-5.90144	0.212543	4.70492	Q9D4J7	Phf6	MOUSE	Data_mouse	PHD finger protein 6
Q8VDD5_Myh9_S_1713	-2.23397	22.5365	-1.34809	0.266686	0.60538	-5.92849	0.212573	4.70426	Q8VDD5	Myh9	MOUSE	Data_mouse	Myosin-9
P08775_Polr2a_T_1885	-2.23376	20.6346	-8.14849	0.00326912	0.118368	-0.875098	0.212605	4.70357	P08775	Polr2a	MOUSE	Data_mouse	DNA-directed RNA polymerase II subunit RPB1
Q8VDF2_Uhrf1_S_95	-2.23121	25.2713	-1.5852	0.207133	0.577252	-5.66165	0.21298	4.69528	Q8VDF2	Uhrf1	MOUSE	Data_mouse	E3 ubiquitin-protein ligase UHRF1
Q9R1K5_Fzr1_S_40	-2.23093	20.8991	-7.38972	0.00438835	0.132528	-1.1902	0.213022	4.69436	Q9R1K5	Fzr1	MOUSE	Data_mouse	Fizzy-related protein homolog
Q9CZX5_Pinx1_S_274	-2.2263	20.4793	-4.57277	0.0177871	0.248529	-2.79075	0.213707	4.67931	Q9CZX5	Pinx1	MOUSE	Data_mouse	PIN2/TERF1-interacting telomerase inhibitor 1
Q9D706_Rpap3_S_111	-2.22597	21.7733	-1.10924	0.345026	0.638315	-6.18519	0.213755	4.67825	Q9D706	Rpap3	MOUSE	Data_mouse	RNA polymerase II-associated protein 3
Q8BTI8_Srrm2_S_812	-2.22517	23.1825	-1.6133	0.201094	0.574259	-5.62964	0.213874	4.67565	Q8BTI8	Srrm2	MOUSE	Data_mouse	Serine/arginine repetitive matrix protein 2
Q3TKT4_Smarca4_S_657	-2.22376	22.8065	-1.11551	0.342702	0.636696	-6.17869	0.214083	4.67108	Q3TKT4	Smarca4	MOUSE	Data_mouse	Transcription activator BRG1
Q9EST3_Eif4enif1_S_949	-2.22216	22.07	-2.9828	0.0552394	0.383114	-4.14188	0.21432	4.66592	Q9EST3	Eif4enif1	MOUSE	Data_mouse	Eukaryotic translation initiation factor 4E transporter
Q7TSI3_Ppp6r1_S_531	-2.22069	23.2247	-1.59015	0.206054	0.577109	-5.65601	0.214538	4.66117	Q7TSI3	Ppp6r1	MOUSE	Data_mouse	Serine/threonine-protein phosphatase 6 regulatory subunit 1
Q60775_Elf1_S_187	-2.22006	20.3471	-1.51482	0.22315	0.586526	-5.74159	0.214632	4.65913	Q60775	Elf1	MOUSE	Data_mouse	ETS-related transcription factor Elf-1
Q91YE5_Baz2a_S_135	-2.21926	21.1856	-1.74686	0.174945	0.554553	-5.47706	0.214752	4.65654	Q91YE5	Baz2a	MOUSE	Data_mouse	Bromodomain adjacent to zinc finger domain protein 2A
Q9CS74_Ecd_S_503	-2.21513	21.0507	-6.54874	0.00629268	0.157445	-1.58837	0.215367	4.64323	Q9CS74	Ecd	MOUSE	Data_mouse	Protein ecdysoneless homolog
Q99MN1_Kars_T_582	-2.21257	20.6588	-1.50123	0.226397	0.588642	-5.75697	0.21575	4.635	Q99MN1	Kars	MOUSE	Data_mouse	Lysine--tRNA ligase
Q9QZS2_Rnf4_S_99	-2.20945	22.6562	-1.393	0.254134	0.601129	-5.87859	0.216216	4.625	Q9QZS2	Rnf4	MOUSE	Data_mouse	E3 ubiquitin-protein ligase RNF4
Q9Z0U1_Tjp2_S_145	-2.20788	21.1124	-1.00234	0.387084	0.662206	-6.29336	0.216452	4.61996	Q9Z0U1	Tjp2	MOUSE	Data_mouse	Tight junction protein ZO-2
Q8K2P7_Slc38a1_S_28	-2.20646	20.7677	-1.30817	0.278389	0.608249	-5.9725	0.216665	4.61543	Q8K2P7	Slc38a1	MOUSE	Data_mouse	Sodium-coupled neutral amino acid transporter 1
Q8BHD7_Ptbp3_S_29	-2.20646	20.7623	-1.50707	0.224994	0.587536	-5.75035	0.216665	4.61541	Q8BHD7	Ptbp3	MOUSE	Data_mouse	Polypyrimidine tract-binding protein 3
Q99L02_Pagr1a_S_236	-2.20583	22.4006	-3.29867	0.0428755	0.354836	-3.83976	0.21676	4.6134	Q99L02	Pagr1a	MOUSE	Data_mouse	PAXIP1-associated glutamate-rich protein 1A
Q9D824_Fip1l1_S_483	-2.20369	21.3475	-0.747441	0.506856	0.737035	-6.52589	0.217082	4.60656	Q9D824	Fip1l1	MOUSE	Data_mouse	Pre-mRNA 3'-end-processing factor FIP1
Q8BHD7_Ptbp3_S_27	-2.20289	22.7362	-2.84412	0.0620546	0.397991	-4.28011	0.217202	4.60401	Q8BHD7	Ptbp3	MOUSE	Data_mouse	Polypyrimidine tract-binding protein 3
Q80Z38_Shank2_S_1388	-2.20243	20.8172	-4.2778	0.0214179	0.270695	-3.01115	0.217271	4.60255	Q80Z38	Shank2	MOUSE	Data_mouse	SH3 and multiple ankyrin repeat domains protein 2
Q9DAT2_Mrgbp_S_195	-2.20003	23.8502	-6.70635	0.00586372	0.151559	-1.50941	0.217633	4.59488	Q9DAT2	Mrgbp	MOUSE	Data_mouse	MRG/MORF4L-binding protein
P97310_Mcm2_S_41	-2.19742	24.1622	-1.00894	0.384354	0.660078	-6.28684	0.218027	4.58658	P97310	Mcm2	MOUSE	Data_mouse	DNA replication licensing factor MCM2
Q8K284_Gtf3c1_S_1890	-2.19726	21.6684	-1.79362	0.166711	0.549341	-5.42361	0.218051	4.58608	Q8K284	Gtf3c1	MOUSE	Data_mouse	General transcription factor 3C polypeptide 1
Q3U3E2_Fam117b_S_10	-2.19624	21.2387	-1.90697	0.148523	0.527554	-5.2943	0.218206	4.58282	Q3U3E2	Fam117b	MOUSE	Data_mouse	Protein FAM117B
Q569Z6_Thrap3_S_248	-2.19312	21.7981	-4.31173	0.0209546	0.267591	-2.98516	0.218678	4.57293	Q569Z6	Thrap3	MOUSE	Data_mouse	Thyroid hormone receptor-associated protein 3
Q80TH2_Erbin_S_712	-2.19054	21.1155	-1.6751	0.188486	0.56519	-5.55908	0.21907	4.56476	Q80TH2	Erbin	MOUSE	Data_mouse	Erbin
E9PVX6_Mki67_S_2254	-2.1884	21.318	-9.12873	0.00231573	0.104681	-0.519749	0.219395	4.55799	E9PVX6	Mki67	MOUSE	Data_mouse	Proliferation marker protein Ki-67
Q8BTI8_Srrm2_S_980	-2.18795	21.9574	-1.59834	0.204285	0.57671	-5.64669	0.219462	4.55659	Q8BTI8	Srrm2	MOUSE	Data_mouse	Serine/arginine repetitive matrix protein 2
P97801_Smn1_T_22	-2.18468	24.3085	-1.80796	0.164274	0.545699	-5.40722	0.219962	4.54625	P97801	Smn1	MOUSE	Data_mouse	Survival motor neuron protein
Q8R149_Bud13_S_423	-2.17878	23.4688	-1.28748	0.284663	0.611454	-5.99516	0.220862	4.52772	Q8R149	Bud13	MOUSE	Data_mouse	BUD13 homolog
Q7TQG1_Plekha6_S_1142	-2.17728	21.15	-1.88134	0.152426	0.531393	-5.32349	0.221093	4.52299	Q7TQG1	Plekha6	MOUSE	Data_mouse	Pleckstrin homology domain-containing family A member 6
P40201_Chd1_S_1094	-2.17398	21.7983	-6.00952	0.00810853	0.178491	-1.87534	0.221599	4.51266	P40201	Chd1	MOUSE	Data_mouse	Chromodomain-helicase-DNA-binding protein 1
Q9D620_Rab11fip1_S_346	-2.17235	24.2817	-2.51456	0.0828958	0.436929	-4.62198	0.221849	4.50757	Q9D620	Rab11fip1	MOUSE	Data_mouse	Rab11 family-interacting protein 1
Q9D2D7_Znf687_S_243	-2.1719	22.3274	-0.841338	0.459445	0.70984	-6.44509	0.221918	4.50617	Q9D2D7	Znf687	MOUSE	Data_mouse	Zinc finger protein 687
Q0VGT2_Gli2_S_1203	-2.16695	21.4223	-0.790281	0.484744	0.723977	-6.48981	0.222681	4.49072	Q0VGT2	Gli2	MOUSE	Data_mouse	Zinc finger protein GLI2
Q5SVQ0_Kat7_T_106	-2.16341	24.0693	-1.22357	0.304976	0.621064	-6.06445	0.223228	4.47972	Q5SVQ0	Kat7	MOUSE	Data_mouse	Histone acetyltransferase KAT7
Q5SSL4_Abr_S_70	-2.16092	21.0011	-1.91602	0.147171	0.526256	-5.284	0.223614	4.47199	Q5SSL4	Abr	MOUSE	Data_mouse	Active breakpoint cluster region-related protein
Q6P2K6_Ppp4r3a_S_767	-2.16055	21.0421	-0.910143	0.427158	0.686692	-6.38211	0.223672	4.47084	Q6P2K6	Ppp4r3a	MOUSE	Data_mouse	Serine/threonine-protein phosphatase 4 regulatory subunit 3A
Q3UIL6_Plekha7_S_116	-2.16016	21.6054	-7.16403	0.00481573	0.139501	-1.29165	0.223731	4.46965	Q3UIL6	Plekha7	MOUSE	Data_mouse	Pleckstrin homology domain-containing family A member 7
Q05512_Mark2_Y_610	-2.15828	20.7494	-2.71454	0.0693831	0.416734	-4.41232	0.224023	4.46383	Q05512	Mark2	MOUSE	Data_mouse	Serine/threonine-protein kinase MARK2
P49312_Hnrnpa1_S_312	-2.15709	20.6375	-2.31982	0.0992423	0.461718	-4.83229	0.224208	4.46015	P49312	Hnrnpa1	MOUSE	Data_mouse	Heterogeneous nuclear ribonucleoprotein A1
Q9ESE1_Lrba_S_1219	-2.15501	23.8956	-1.49462	0.227994	0.58932	-5.76444	0.224532	4.4537	Q9ESE1	Lrba	MOUSE	Data_mouse	Lipopolysaccharide-responsive and beige-like anchor protein
Q7JJ13_Brd2_S_297	-2.152	22.6805	-0.783148	0.48837	0.725191	-6.49591	0.225	4.44445	Q7JJ13	Brd2	MOUSE	Data_mouse	Bromodomain-containing protein 2
Q8BSN5_Phf23_S_314	-2.15185	20.1426	-1.59169	0.20572	0.577109	-5.65426	0.225024	4.44397	Q8BSN5	Phf23	MOUSE	Data_mouse	PHD finger protein 23
Q0VGB7_Ppp4r2_S_226	-2.15102	21.26	-6.74273	0.00577013	0.150828	-1.49147	0.225154	4.44141	Q0VGB7	Ppp4r2	MOUSE	Data_mouse	Serine/threonine-protein phosphatase 4 regulatory subunit 2
E9PVX6_Mki67_S_2392	-2.15089	25.218	-1.97111	0.139246	0.516035	-5.22144	0.225173	4.44102	E9PVX6	Mki67	MOUSE	Data_mouse	Proliferation marker protein Ki-67
Q68FD7_Fnip1_S_945	-2.14985	20.5184	-8.56431	0.00281163	0.112988	-0.717792	0.225336	4.43782	Q68FD7	Fnip1	MOUSE	Data_mouse	Folliculin-interacting protein 1
P70288_Hdac2_S_394	-2.1447	25.2864	-7.25959	0.00462843	0.136773	-1.24823	0.226142	4.42201	P70288	Hdac2	MOUSE	Data_mouse	Histone deacetylase 2
Q6PAR5_Gapvd1_S_903	-2.14372	20.6191	-1.45992	0.23658	0.591245	-5.80359	0.226296	4.41899	Q6PAR5	Gapvd1	MOUSE	Data_mouse	GTPase-activating protein and VPS9 domain-containing protein 1
Q8K019_Bclaf1_S_198	-2.1408	23.2937	-1.87265	0.153778	0.532879	-5.3334	0.226755	4.41006	Q8K019	Bclaf1	MOUSE	Data_mouse	Bcl-2-associated transcription factor 1
E9Q784_Zc3h13_S_909	-2.14053	21.7976	-3.69569	0.0318574	0.320759	-3.48476	0.226796	4.40924	E9Q784	Zc3h13	MOUSE	Data_mouse	Zinc finger CCCH domain-containing protein 13
O70551_Srpk1_S_443	-2.13954	22.4306	-2.12637	0.11945	0.491681	-5.04648	0.226952	4.40622	O70551	Srpk1	MOUSE	Data_mouse	SRSF protein kinase 1
P54254_Atxn1_S_213	-2.13727	20.2896	-1.31369	0.276741	0.607752	-5.96644	0.22731	4.39928	P54254	Atxn1	MOUSE	Data_mouse	Ataxin-1
Q91W96_Anapc4_S_779	-2.13294	21.9423	-1.73243	0.177578	0.555619	-5.49356	0.227993	4.3861	Q91W96	Anapc4	MOUSE	Data_mouse	Anaphase-promoting complex subunit 4
Q8K310_Matr3_S_606	-2.13203	21.898	-1.59319	0.205395	0.577109	-5.65255	0.228137	4.38334	Q8K310	Matr3	MOUSE	Data_mouse	Matrin-3
Q80V24_Vgll4_S_109	-2.132	21.8	-0.865868	0.447698	0.70235	-6.42298	0.228142	4.38324	Q80V24	Vgll4	MOUSE	Data_mouse	Transcription cofactor vestigial-like protein 4
P58501_Paxbp1_T_565	-2.13022	20.6713	-1.3733	0.259564	0.603836	-5.90054	0.228422	4.37786	P58501	Paxbp1	MOUSE	Data_mouse	PAX3- and PAX7-binding protein 1
P62046_Lrch1_S_520	-2.12853	21.7816	-1.34687	0.267038	0.60538	-5.92985	0.228691	4.37271	P62046	Lrch1	MOUSE	Data_mouse	Leucine-rich repeat and calponin homology domain-containing protein 1
Q5SWU9_Acaca_S_25	-2.12786	20.2382	-1.80253	0.165193	0.547272	-5.41343	0.228797	4.3707	Q5SWU9	Acaca	MOUSE	Data_mouse	Acetyl-CoA carboxylase 1
Q9CZW5_Tomm70_S_105	-2.12697	21.009	-0.965594	0.402624	0.67173	-6.32929	0.228938	4.368	Q9CZW5	Tomm70	MOUSE	Data_mouse	Mitochondrial import receptor subunit TOM70
Q7TMY8_Huwe1_T_3833	-2.12686	20.9094	-4.42476	0.0195011	0.255994	-2.89978	0.228956	4.36766	Q7TMY8	Huwe1	MOUSE	Data_mouse	E3 ubiquitin-protein ligase HUWE1
Q6DIC0_Smarca2_S_596	-2.12612	20.9296	-1.7276	0.178469	0.555646	-5.49908	0.229073	4.36543	Q6DIC0	Smarca2	MOUSE	Data_mouse	Probable global transcription activator SNF2L2
Q6ZQ03_Fnbp4_S_979	-2.12502	21.9157	-0.910424	0.42703	0.686692	-6.38185	0.229248	4.36209	Q6ZQ03	Fnbp4	MOUSE	Data_mouse	Formin-binding protein 4
P16951_Atf2_S_289	-2.12421	20.7718	-1.54512	0.216095	0.579959	-5.70723	0.229377	4.35964	P16951	Atf2	MOUSE	Data_mouse	Cyclic AMP-dependent transcription factor ATF-2
Q921T2_Tor1aip1_S_153	-2.12294	20.9788	-1.12221	0.340233	0.635362	-6.17173	0.229578	4.35582	Q921T2	Tor1aip1	MOUSE	Data_mouse	Torsin-1A-interacting protein 1
O54774_Ap3d1_S_754	-2.12152	22.4346	-2.13872	0.118022	0.489855	-5.03267	0.229804	4.35153	O54774	Ap3d1	MOUSE	Data_mouse	AP-3 complex subunit delta-1
Q922Q2_Riok1_S_24	-2.12138	22.8625	-1.12587	0.338894	0.634169	-6.16792	0.229827	4.35109	Q922Q2	Riok1	MOUSE	Data_mouse	Serine/threonine-protein kinase RIO1
Q04736_Yes1_S_26	-2.1193	22.1369	-1.34641	0.26717	0.60538	-5.93036	0.230159	4.34482	Q04736	Yes1	MOUSE	Data_mouse	Tyrosine-protein kinase Yes
P18608_Hmgn1_S_84	-2.11495	26.3545	-4.72499	0.0162207	0.239061	-2.68178	0.230854	4.33174	P18608	Hmgn1	MOUSE	Data_mouse	Non-histone chromosomal protein HMG-14
Q9JIK5_Ddx21_S_155	-2.11457	23.002	-1.48552	0.230211	0.590377	-5.77472	0.230914	4.33061	Q9JIK5	Ddx21	MOUSE	Data_mouse	Nucleolar RNA helicase 2
P52483_Ube2e3_S_14	-2.11408	23.1166	-1.15124	0.329742	0.628984	-6.14138	0.230993	4.32913	P52483	Ube2e3	MOUSE	Data_mouse	Ubiquitin-conjugating enzyme E2 E3
O54826_Mllt10_S_688	-2.11336	21.1697	-3.49564	0.0368954	0.339635	-3.66026	0.231109	4.32697	O54826	Mllt10	MOUSE	Data_mouse	Protein AF-10
Q62504_Spen_T_1234	-2.11272	21.3577	-1.8695	0.154271	0.533175	-5.33699	0.231211	4.32505	Q62504	Spen	MOUSE	Data_mouse	Msx2-interacting protein
Q5XJE5_Leo1_S_162	-2.11007	22.1265	-1.54403	0.216344	0.580267	-5.70847	0.231635	4.31713	Q5XJE5	Leo1	MOUSE	Data_mouse	RNA polymerase-associated protein LEO1
Q60953_Pml_S_528	-2.10954	21.9428	-1.15557	0.328203	0.628984	-6.13682	0.231722	4.31553	Q60953	Pml	MOUSE	Data_mouse	Protein PML
Q5XJV7_Setd5_S_1130	-2.10775	21.4411	-2.24045	0.107	0.475942	-4.91959	0.232008	4.31019	Q5XJV7	Setd5	MOUSE	Data_mouse	SET domain-containing protein 5
B1AY10_Nfx1_S_49	-2.10745	22.4215	-1.37486	0.259128	0.603665	-5.8988	0.232057	4.30928	B1AY10	Nfx1	MOUSE	Data_mouse	Transcriptional repressor NF-X1
P40201_Chd1_S_1353	-2.10641	23.37	-1.95437	0.1416	0.517738	-5.24043	0.232225	4.30617	P40201	Chd1	MOUSE	Data_mouse	Chromodomain-helicase-DNA-binding protein 1
Q8K1M6_Dnm1l_S_622	-2.10519	21.0367	-1.87138	0.153976	0.532879	-5.33484	0.232421	4.30254	Q8K1M6	Dnm1l	MOUSE	Data_mouse	Dynamin-1-like protein
Q9D8M7_Phf10_S_296	-2.101	20.7269	-1.18811	0.316877	0.62622	-6.10239	0.233097	4.29007	Q9D8M7	Phf10	MOUSE	Data_mouse	PHD finger protein 10
Q8R149_Bud13_S_420	-2.09902	23.5087	-1.28835	0.284397	0.611454	-5.99421	0.233416	4.28419	Q8R149	Bud13	MOUSE	Data_mouse	BUD13 homolog
Q71FD5_Znrf2_S_20	-2.09668	20.6799	-1.41916	0.247113	0.597444	-5.84936	0.233796	4.27723	Q71FD5	Znrf2	MOUSE	Data_mouse	E3 ubiquitin-protein ligase ZNRF2
P08775_Polr2a_S_1966	-2.09658	21.3156	-0.810621	0.474528	0.718302	-6.47222	0.233811	4.27695	P08775	Polr2a	MOUSE	Data_mouse	DNA-directed RNA polymerase II subunit RPB1
Q9Z0Z7_Klf5_T_312	-2.0947	20.9774	-2.61218	0.0759334	0.424787	-4.5188	0.234117	4.27137	Q9Z0Z7	Klf5	MOUSE	Data_mouse	Krueppel-like factor 5
Q7TPV4_Mybbp1a_S_1160	-2.09324	22.8245	-1.35615	0.264386	0.604396	-5.91957	0.234354	4.26705	Q7TPV4	Mybbp1a	MOUSE	Data_mouse	Myb-binding protein 1A
Q6ZQF7_Jade2_S_9	-2.09115	20.7168	-1.00131	0.387512	0.662558	-6.29438	0.234693	4.26089	Q6ZQF7	Jade2	MOUSE	Data_mouse	E3 ubiquitin-protein ligase Jade-2
Q62313_Tgoln1_S_267	-2.08838	24.0482	-1.08101	0.355685	0.643307	-6.21424	0.235145	4.2527	Q62313	Tgoln1	MOUSE	Data_mouse	Trans-Golgi network integral membrane protein 1
O54941_Smarce1_T_363	-2.08761	21.337	-1.48462	0.230432	0.590377	-5.77573	0.23527	4.25044	O54941	Smarce1	MOUSE	Data_mouse	SWI/SNF-related matrix-associated actin-dependent regulator of chromatin subfamily E member 1
Q7JJ13_Brd2_S_300	-2.08481	22.7141	-0.76428	0.498068	0.731386	-6.51187	0.235728	4.24218	Q7JJ13	Brd2	MOUSE	Data_mouse	Bromodomain-containing protein 2
O35226_Psmd4_T_250	-2.08455	21.0497	-3.76184	0.030385	0.316009	-3.42821	0.23577	4.24142	O35226	Psmd4	MOUSE	Data_mouse	26S proteasome non-ATPase regulatory subunit 4
Q9D0M2_Cdca7_S_97	-2.08383	23.7104	-1.55343	0.214203	0.578756	-5.69779	0.235887	4.23932	Q9D0M2	Cdca7	MOUSE	Data_mouse	Cell division cycle-associated protein 7
O55111_Dsg2_S_718	-2.08351	21.2965	-5.87129	0.00868078	0.180251	-1.95337	0.235939	4.23838	O55111	Dsg2	MOUSE	Data_mouse	Desmoglein-2
Q7TSI3_Ppp6r1_S_529	-2.08346	23.2933	-1.61687	0.20034	0.573041	-5.62557	0.235948	4.23822	Q7TSI3	Ppp6r1	MOUSE	Data_mouse	Serine/threonine-protein phosphatase 6 regulatory subunit 1
Q3UHX0_Nol8_S_1080	-2.08289	21.8624	-1.7366	0.176812	0.555619	-5.48879	0.236042	4.23654	Q3UHX0	Nol8	MOUSE	Data_mouse	Nucleolar protein 8
Q9D620_Rab11fip1_S_340	-2.08209	23.6849	-1.12519	0.33914	0.634258	-6.16862	0.236173	4.23419	Q9D620	Rab11fip1	MOUSE	Data_mouse	Rab11 family-interacting protein 1
Q05D44_Eif5b_S_132	-2.08099	27.6822	-1.12072	0.340782	0.635463	-6.17328	0.236353	4.23096	Q05D44	Eif5b	MOUSE	Data_mouse	Eukaryotic translation initiation factor 5B
Q9JJ89_Ccdc86_S_283	-2.08094	21.9556	-2.3858	0.0933019	0.453958	-4.76039	0.23636	4.23083	Q9JJ89	Ccdc86	MOUSE	Data_mouse	Coiled-coil domain-containing protein 86
Q571I4_Prag1_S_532	-2.08093	21.0814	-1.24352	0.298481	0.619241	-6.04295	0.236363	4.23079	Q571I4	Prag1	MOUSE	Data_mouse	Inactive tyrosine-protein kinase PRAG1
Q6PFD9_Nup98_T_1771	-2.07983	20.5969	-2.64394	0.0738231	0.422697	-4.48557	0.236543	4.22756	Q6PFD9	Nup98	MOUSE	Data_mouse	Nuclear pore complex protein Nup98-Nup96
P54227_Stmn1_S_25	-2.07889	20.7597	-1.28094	0.286676	0.613633	-6.0023	0.236696	4.22483	P54227	Stmn1	MOUSE	Data_mouse	Stathmin
Q8BGW1_Fto_S_253	-2.07812	21.7544	-4.95825	0.0141479	0.223432	-2.52077	0.236822	4.22258	Q8BGW1	Fto	MOUSE	Data_mouse	Alpha-ketoglutarate-dependent dioxygenase FTO
Q91YK2_Rrp1b_S_405	-2.07734	22.604	-8.6018	0.0027746	0.112988	-0.7041	0.236951	4.22028	Q91YK2	Rrp1b	MOUSE	Data_mouse	Ribosomal RNA processing protein 1 homolog B
Q8CFI0_Nedd4l_S_512	-2.07405	24.3385	-0.9959	0.389766	0.664695	-6.29971	0.237492	4.21066	Q8CFI0	Nedd4l	MOUSE	Data_mouse	E3 ubiquitin-protein ligase NEDD4-like
Q58FA4_E2f8_S_429	-2.0737	21.8556	-1.8086	0.164167	0.545699	-5.40649	0.237549	4.20966	Q58FA4	E2f8	MOUSE	Data_mouse	Transcription factor E2F8
Q6Y7W8_Gigyf2_S_26	-2.07343	21.6729	-0.90127	0.431206	0.689748	-6.3904	0.237594	4.20886	Q6Y7W8	Gigyf2	MOUSE	Data_mouse	GRB10-interacting GYF protein 2
Q14AX6_Cdk12_S_382	-2.07299	21.4315	-1.46813	0.234517	0.591038	-5.79434	0.237666	4.20758	Q14AX6	Cdk12	MOUSE	Data_mouse	Cyclin-dependent kinase 12
Q8R3B7_Brd8_S_268	-2.07298	23.3752	-1.81884	0.162453	0.543945	-5.39479	0.237668	4.20754	Q8R3B7	Brd8	MOUSE	Data_mouse	Bromodomain-containing protein 8
Q8R3B7_Brd8_T_264	-2.07298	23.3752	-1.81884	0.162453	0.543945	-5.39479	0.237668	4.20754	Q8R3B7	Brd8	MOUSE	Data_mouse	Bromodomain-containing protein 8
Q3TFK5_Gpatch4_S_130	-2.0714	21.8489	-2.18524	0.112823	0.484677	-4.9808	0.237928	4.20295	Q3TFK5	Gpatch4	MOUSE	Data_mouse	G patch domain-containing protein 4
Q8K2P7_Slc38a1_S_25	-2.07114	21.0869	-1.38778	0.255561	0.60181	-5.88442	0.237971	4.20219	Q8K2P7	Slc38a1	MOUSE	Data_mouse	Sodium-coupled neutral amino acid transporter 1
Q9DBG7_Srpra_T_283	-2.06896	20.642	-1.7869	0.167866	0.55104	-5.43129	0.238331	4.19584	Q9DBG7	Srpra	MOUSE	Data_mouse	Signal recognition particle receptor subunit alpha
O88379_Baz1a_S_1415	-2.06732	21.0365	-0.953729	0.407763	0.673795	-6.34073	0.238603	4.19106	O88379	Baz1a	MOUSE	Data_mouse	Bromodomain adjacent to zinc finger domain protein 1A
A2A6A1_Gpatch8_S_1013	-2.06711	22.4782	-1.76233	0.172169	0.551666	-5.45937	0.238638	4.19046	A2A6A1	Gpatch8	MOUSE	Data_mouse	G patch domain-containing protein 8
Q922B9_Itprid2_S_736	-2.06517	20.4611	-2.4816	0.0854198	0.444919	-4.65716	0.238958	4.18483	Q922B9	Itprid2	MOUSE	Data_mouse	Protein ITPRID2
B1AT66_Slc16a6_S_322	-2.06493	21.8246	-1.55788	0.213195	0.578756	-5.69273	0.238997	4.18415	B1AT66	Slc16a6	MOUSE	Data_mouse	Monocarboxylate transporter 7
Q9Z2C4_Mtmr1_S_656	-2.06361	21.3188	-1.46155	0.236169	0.591096	-5.80175	0.239217	4.18031	Q9Z2C4	Mtmr1	MOUSE	Data_mouse	Myotubularin-related protein 1
A2AJK6_Chd7_S_1567	-2.05823	23.5466	-1.36246	0.2626	0.603839	-5.91257	0.24011	4.16475	A2AJK6	Chd7	MOUSE	Data_mouse	Chromodomain-helicase-DNA-binding protein 7
Q8VHB5_Ca9_S_426	-2.05743	21.3471	-1.355	0.264714	0.604396	-5.92084	0.240243	4.16245	Q8VHB5	Ca9	MOUSE	Data_mouse	Carbonic anhydrase 9
Q8C1D8_Iws1_S_200	-2.05697	23.4533	-1.42429	0.24576	0.597295	-5.84361	0.240321	4.1611	Q8C1D8	Iws1	MOUSE	Data_mouse	Protein IWS1 homolog
Q61316_Hspa4_S_816	-2.05663	20.8709	-2.96581	0.0560224	0.383905	-4.15863	0.240376	4.16015	Q61316	Hspa4	MOUSE	Data_mouse	Heat shock 70 kDa protein 4
Q7TT18_Atf7ip_S_440	-2.05075	21.7373	-6.22991	0.00729335	0.168747	-1.75479	0.241359	4.1432	Q7TT18	Atf7ip	MOUSE	Data_mouse	Activating transcription factor 7-interacting protein 1
Q3UY34_Custos_S_151	-2.04715	22.2512	-1.35495	0.264729	0.604396	-5.92091	0.241961	4.1329	Q3UY34	Custos	MOUSE	Data_mouse	Protein CUSTOS
P04370_Mbp_S_43	-2.04652	20.7779	-1.21495	0.307826	0.621918	-6.07371	0.242068	4.13108	P04370	Mbp	MOUSE	Data_mouse	Myelin basic protein
Q9Z2D6_Mecp2_S_80	-2.04524	23.0625	-2.01261	0.133603	0.508962	-5.17446	0.242282	4.12742	Q9Z2D6	Mecp2	MOUSE	Data_mouse	Methyl-CpG-binding protein 2
Q6PDK2_Kmt2d_T_4388	-2.04278	21.7125	-1.04101	0.371334	0.653087	-6.25483	0.242695	4.12039	Q6PDK2	Kmt2d	MOUSE	Data_mouse	Histone-lysine N-methyltransferase 2D
Q8C5R2_Proser2_T_222	-2.04274	22.192	-0.820981	0.469395	0.716195	-6.46314	0.242702	4.12029	Q8C5R2	Proser2	MOUSE	Data_mouse	Proline and serine-rich protein 2
E9Q784_Zc3h13_S_1069	-2.04225	21.8943	-1.68244	0.187048	0.564978	-5.5507	0.242785	4.11888	E9Q784	Zc3h13	MOUSE	Data_mouse	Zinc finger CCCH domain-containing protein 13
Q6A085_Znf629_S_28	-2.04217	20.9449	-1.52792	0.22007	0.583585	-5.72675	0.242798	4.11865	Q6A085	Znf629	MOUSE	Data_mouse	Zinc finger protein 629
Q60750_Epha1_S_909	-2.042	20.528	-1.46598	0.235055	0.591038	-5.79676	0.242826	4.11817	Q60750	Epha1	MOUSE	Data_mouse	Ephrin type-A receptor 1
Q8VHF2_Cdhr5_S_726	-2.04081	20.8507	-0.962445	0.403982	0.671768	-6.33233	0.243027	4.11476	Q8VHF2	Cdhr5	MOUSE	Data_mouse	Cadherin-related family member 5
Q3UY34_Custos_S_150	-2.04004	22.2548	-1.35521	0.264654	0.604396	-5.92061	0.243158	4.11256	Q3UY34	Custos	MOUSE	Data_mouse	Protein CUSTOS
E9Q784_Zc3h13_S_317	-2.0392	23.3961	-1.05368	0.366309	0.650822	-6.24206	0.243299	4.11017	E9Q784	Zc3h13	MOUSE	Data_mouse	Zinc finger CCCH domain-containing protein 13
Q09XV5_Chd8_S_2213	-2.03828	20.7581	-2.04005	0.130016	0.505213	-5.14347	0.243454	4.10756	Q09XV5	Chd8	MOUSE	Data_mouse	Chromodomain-helicase-DNA-binding protein 8
Q64511_Top2b_S_1600	-2.03753	22.046	-1.53924	0.217445	0.581226	-5.7139	0.243581	4.10541	Q64511	Top2b	MOUSE	Data_mouse	DNA topoisomerase 2-beta
P27546_Map4_T_784	-2.03703	21.0459	-1.5326	0.21898	0.582997	-5.72144	0.243664	4.10401	P27546	Map4	MOUSE	Data_mouse	Microtubule-associated protein 4
O70279_Ess2_S_398	-2.03667	22.8716	-1.20264	0.311944	0.622157	-6.08689	0.243725	4.10299	O70279	Ess2	MOUSE	Data_mouse	Splicing factor ESS-2 homolog
Q8BRV5_Kiaa1671_S_205	-2.03102	21.9625	-1.14868	0.330653	0.628984	-6.14406	0.244682	4.08693	Q8BRV5	Kiaa1671	MOUSE	Data_mouse	Uncharacterized protein KIAA1671
Q61033_Tmpo_S_411	-2.03074	21.5458	-1.46476	0.235361	0.591096	-5.79813	0.24473	4.08614	Q61033	Tmpo	MOUSE	Data_mouse	Lamina-associated polypeptide 2, isoforms alpha/zeta
O55201_Supt5h_S_32	-2.02777	22.5153	-1.19283	0.315266	0.624942	-6.09736	0.245233	4.07775	O55201	Supt5h	MOUSE	Data_mouse	Transcription elongation factor SPT5
O88665_Brd7_S_279	-2.02683	23.1575	-1.64625	0.194259	0.570307	-5.59204	0.245394	4.07508	O88665	Brd7	MOUSE	Data_mouse	Bromodomain-containing protein 7
O35144_Terf2_S_367	-2.02663	20.3496	-1.91414	0.147451	0.526452	-5.28614	0.245427	4.07453	O35144	Terf2	MOUSE	Data_mouse	Telomeric repeat-binding factor 2
Q1HFZ0_Nsun2_S_723	-2.02638	27.5893	-5.73533	0.00929579	0.185635	-2.03201	0.24547	4.07381	Q1HFZ0	Nsun2	MOUSE	Data_mouse	tRNA (cytosine(34)-C(5))-methyltransferase
A2ABV5_Med14_S_1117	-2.02472	20.1931	-8.72409	0.00265819	0.111063	-0.65999	0.245753	4.06913	A2ABV5	Med14	MOUSE	Data_mouse	Mediator of RNA polymerase II transcription subunit 14
P55200_Kmt2a_S_3032	-2.02452	21.5201	-2.01809	0.132877	0.508962	-5.16826	0.245787	4.06857	P55200	Kmt2a	MOUSE	Data_mouse	Histone-lysine N-methyltransferase 2A
P97386_Lig3_S_244	-2.0229	24.2269	-7.28044	0.00458882	0.136773	-1.23885	0.246063	4.064	P97386	Lig3	MOUSE	Data_mouse	DNA ligase 3
Q0P678_Zc3h18_S_13	-2.02281	21.0522	-3.31575	0.0423109	0.3535	-3.82392	0.246079	4.06374	Q0P678	Zc3h18	MOUSE	Data_mouse	Zinc finger CCCH domain-containing protein 18
E9Q784_Zc3h13_S_380	-2.02264	21.3346	-1.09426	0.350644	0.640067	-6.20065	0.246107	4.06327	E9Q784	Zc3h13	MOUSE	Data_mouse	Zinc finger CCCH domain-containing protein 13
A2A3V1_Akap17b_S_678	-2.01992	23.5531	-1.33745	0.269755	0.606947	-5.94026	0.246571	4.05562	A2A3V1	Akap17b	MOUSE	Data_mouse	A-kinase anchor protein 17B
Q99N57_Raf1_S_289	-2.01962	20.8034	-1.99761	0.135611	0.511931	-5.19143	0.246623	4.05477	Q99N57	Raf1	MOUSE	Data_mouse	RAF proto-oncogene serine/threonine-protein kinase
Q3TLH4_Prrc2c_S_1242	-2.01917	22.7383	-0.913449	0.425658	0.686262	-6.37901	0.246701	4.05349	Q3TLH4	Prrc2c	MOUSE	Data_mouse	Protein PRRC2C
P47810_Wee1_S_139	-2.01885	20.8532	-1.74978	0.174416	0.553744	-5.47371	0.246754	4.05261	P47810	Wee1	MOUSE	Data_mouse	Wee1-like protein kinase
Q9D3E6_Stag1_T_1054	-2.01815	20.592	-1.83666	0.159519	0.540769	-5.37445	0.246875	4.05063	Q9D3E6	Stag1	MOUSE	Data_mouse	Cohesin subunit SA-1
Q9JLM4_Zmym3_S_194	-2.01765	21.1688	-1.34145	0.268598	0.605983	-5.93585	0.24696	4.04925	Q9JLM4	Zmym3	MOUSE	Data_mouse	Zinc finger MYM-type protein 3
Q3UZ39_Lrrfip1_S_501	-2.01068	21.2544	-2.68463	0.0712233	0.417588	-4.44325	0.248157	4.02971	Q3UZ39	Lrrfip1	MOUSE	Data_mouse	Leucine-rich repeat flightless-interacting protein 1
Q99KY4_Gak_S_809	-2.01038	21.0962	-1.66929	0.189635	0.565385	-5.56573	0.248208	4.02887	Q99KY4	Gak	MOUSE	Data_mouse	Cyclin-G-associated kinase
P10637_Mapt_S_696	-2.01037	22.6734	-1.36866	0.260859	0.603839	-5.90569	0.248209	4.02886	P10637	Mapt	MOUSE	Data_mouse	Microtubule-associated protein tau
Q3U1J1_Tfpt_S_255	-2.00989	20.8547	-1.53195	0.21913	0.583196	-5.72217	0.248291	4.02753	Q3U1J1	Tfpt	MOUSE	Data_mouse	TCF3 fusion partner homolog
Q8K4L3_Svil_S_233	-2.00909	23.2591	-1.07846	0.356665	0.643307	-6.21685	0.248429	4.02529	Q8K4L3	Svil	MOUSE	Data_mouse	Supervillin
Q6NS82_Retreg2_S_339	-2.00783	21.1483	-2.5647	0.0792267	0.431039	-4.56878	0.248647	4.02177	Q6NS82	Retreg2	MOUSE	Data_mouse	Reticulophagy regulator 2
Q8BSN5_Phf23_S_307	-2.00691	21.0497	-2.3747	0.094271	0.454654	-4.77244	0.248806	4.01919	Q8BSN5	Phf23	MOUSE	Data_mouse	PHD finger protein 23
Q9Z148_Ehmt2_T_608	-2.00615	20.3206	-1.9649	0.140114	0.516361	-5.22848	0.248936	4.0171	Q9Z148	Ehmt2	MOUSE	Data_mouse	Histone-lysine N-methyltransferase EHMT2
Q60829_Ppp1r1b_S_92	-2.0027	21.342	-2.41636	0.090696	0.452474	-4.72731	0.249533	4.00748	Q60829	Ppp1r1b	MOUSE	Data_mouse	Protein phosphatase 1 regulatory subunit 1B
Q9CQE6_Asf1a_T_176	-2.00256	21.4089	-1.17779	0.320427	0.627562	-6.11335	0.249556	4.00712	Q9CQE6	Asf1a	MOUSE	Data_mouse	Histone chaperone ASF1A
Q9CZX5_Pinx1_T_228	-2.00184	21.1354	-3.60909	0.0339243	0.331186	-3.5599	0.249681	4.00511	Q9CZX5	Pinx1	MOUSE	Data_mouse	PIN2/TERF1-interacting telomerase inhibitor 1
Q3TYD6_Lmtk2_S_1277	-2.00087	23.1939	-1.76672	0.171392	0.551666	-5.45435	0.249849	4.00242	Q3TYD6	Lmtk2	MOUSE	Data_mouse	Serine/threonine-protein kinase LMTK2
Q9QYF9_Ndrg3_S_333	-1.99638	22.792	-0.901725	0.430997	0.689748	-6.38997	0.250628	3.98997	Q9QYF9	Ndrg3	MOUSE	Data_mouse	Protein NDRG3
Q80SW1_Ahcyl1_T_82	-1.99521	21.0325	-1.3623	0.262645	0.603839	-5.91275	0.250831	3.98675	Q80SW1	Ahcyl1	MOUSE	Data_mouse	S-adenosylhomocysteine hydrolase-like protein 1
Q9CQ22_Lamtor1_T_28	-1.99325	22.2627	-2.20281	0.11093	0.480864	-4.96128	0.251172	3.98133	Q9CQ22	Lamtor1	MOUSE	Data_mouse	Ragulator complex protein LAMTOR1
A2BH40_Arid1a_S_716	-1.99289	21.1447	-1.00409	0.386355	0.662026	-6.29163	0.251235	3.98034	A2BH40	Arid1a	MOUSE	Data_mouse	AT-rich interactive domain-containing protein 1A
Q9D1R2_Kti12_T_156	-1.99183	21.6418	-2.38174	0.093655	0.454654	-4.7648	0.25142	3.97741	Q9D1R2	Kti12	MOUSE	Data_mouse	Protein KTI12 homolog
Q9CS74_Ecd_S_519	-1.99072	21.1629	-8.59805	0.00277828	0.112988	-0.705468	0.251614	3.97434	Q9CS74	Ecd	MOUSE	Data_mouse	Protein ecdysoneless homolog
Q8C9B9_Dido1_S_112	-1.99005	21.1146	-4.44518	0.0192524	0.25454	-2.88455	0.25173	3.97252	Q8C9B9	Dido1	MOUSE	Data_mouse	Death-inducer obliterator 1
Q3TYD6_Lmtk2_T_1283	-1.98913	21.7748	-1.51663	0.222722	0.586049	-5.73954	0.251891	3.96997	Q3TYD6	Lmtk2	MOUSE	Data_mouse	Serine/threonine-protein kinase LMTK2
Q8C0T5_Sipa1l1_S_1149	-1.98888	21.5943	-2.80694	0.0640559	0.404497	-4.31775	0.251934	3.9693	Q8C0T5	Sipa1l1	MOUSE	Data_mouse	Signal-induced proliferation-associated 1-like protein 1
Q8R149_Bud13_S_161	-1.98877	23.6151	-0.994706	0.390266	0.664757	-6.30089	0.251954	3.96899	Q8R149	Bud13	MOUSE	Data_mouse	BUD13 homolog
A2BH40_Arid1a_S_703	-1.17426	26.4443	-4.1338	0.0235356	0.285026	-3.12339	0.44311	2.25678	A2BH40	Arid1a	MOUSE	Data_mouse	AT-rich interactive domain-containing protein 1A
Q5SSZ5_Tns3_S_690	-1.98186	21.0375	-1.32904	0.272206	0.607406	-5.94954	0.253163	3.95003	Q5SSZ5	Tns3	MOUSE	Data_mouse	Tensin-3
A2ALK8_Ptpn3_S_370	-1.9818	21.1624	-1.70844	0.182054	0.559439	-5.52099	0.253173	3.94986	A2ALK8	Ptpn3	MOUSE	Data_mouse	Tyrosine-protein phosphatase non-receptor type 3
Q14AX6_Cdk12_S_332	-1.97754	21.1614	-1.02334	0.378456	0.65633	-6.27253	0.253923	3.9382	Q14AX6	Cdk12	MOUSE	Data_mouse	Cyclin-dependent kinase 12
Q9JHI7_Exosc9_S_393	-1.97746	22.1536	-1.95632	0.141324	0.517186	-5.23822	0.253936	3.938	Q9JHI7	Exosc9	MOUSE	Data_mouse	Exosome complex component RRP45
Q8BTW9_Pak4_S_99	-1.9768	21.0179	-1.79999	0.165624	0.547779	-5.41633	0.254053	3.93618	Q8BTW9	Pak4	MOUSE	Data_mouse	Serine/threonine-protein kinase PAK 4
Q8BJA2_Slc41a1_S_72	-1.97442	21.5259	-1.78399	0.16837	0.551666	-5.43461	0.254472	3.9297	Q8BJA2	Slc41a1	MOUSE	Data_mouse	Solute carrier family 41 member 1
Q3TIX9_Usp39_S_81	-1.97314	20.5218	-4.79971	0.0155166	0.231017	-2.62943	0.254697	3.92623	Q3TIX9	Usp39	MOUSE	Data_mouse	U4/U6.U5 tri-snRNP-associated protein 2
Q9DAT2_Mrgbp_S_191	-1.97247	23.7364	-7.50793	0.00418416	0.131205	-1.13855	0.254816	3.9244	Q9DAT2	Mrgbp	MOUSE	Data_mouse	MRG/MORF4L-binding protein
Q3UMY5_Eml4_T_160	-1.96834	21.6528	-1.77569	0.169815	0.551666	-5.4441	0.255548	3.91316	Q3UMY5	Eml4	MOUSE	Data_mouse	Echinoderm microtubule-associated protein-like 4
Q3UHX0_Nol8_T_789	-1.96645	23.8635	-1.25933	0.293433	0.616663	-6.02582	0.255881	3.90806	Q3UHX0	Nol8	MOUSE	Data_mouse	Nucleolar protein 8
Q9WTU0_Phf2_T_479	-1.96438	22.5632	-1.25969	0.293323	0.616663	-6.02544	0.25625	3.90244	Q9WTU0	Phf2	MOUSE	Data_mouse	Lysine-specific demethylase PHF2
Q9QZS2_Rnf4_S_98	-1.96357	22.7791	-1.4106	0.249388	0.599492	-5.85894	0.256393	3.90026	Q9QZS2	Rnf4	MOUSE	Data_mouse	E3 ubiquitin-protein ligase RNF4
Q5UAK0_Mier1_S_491	-1.96332	21.1399	-7.39646	0.00437636	0.132528	-1.18723	0.256438	3.89958	Q5UAK0	Mier1	MOUSE	Data_mouse	Mesoderm induction early response protein 1
Q9QYB2_Dach1_T_571	-1.96291	21.8043	-2.49803	0.0841501	0.441185	-4.6396	0.256511	3.89846	Q9QYB2	Dach1	MOUSE	Data_mouse	Dachshund homolog 1
Q5SSH7_Zzef1_S_2407	-1.96119	22.9585	-1.19369	0.314974	0.624506	-6.09644	0.256816	3.89384	Q5SSH7	Zzef1	MOUSE	Data_mouse	Zinc finger ZZ-type and EF-hand domain-containing protein 1
Q8K0H5_Taf10_S_44	-1.95934	19.6127	-1.97366	0.138891	0.515497	-5.21855	0.257146	3.88884	Q8K0H5	Taf10	MOUSE	Data_mouse	Transcription initiation factor TFIID subunit 10
Q64511_Top2b_S_1563	-1.95685	20.5605	-1.75949	0.172675	0.551666	-5.46261	0.25759	3.88213	Q64511	Top2b	MOUSE	Data_mouse	DNA topoisomerase 2-beta
Q8K3W3_Casc3_S_262	-1.95368	21.1634	-1.23005	0.302851	0.621064	-6.05748	0.258158	3.8736	Q8K3W3	Casc3	MOUSE	Data_mouse	Protein CASC3
O35344_Kpna3_S_56	-1.95211	21.2762	-8.37122	0.00301289	0.113342	-0.789573	0.258439	3.86939	O35344	Kpna3	MOUSE	Data_mouse	Importin subunit alpha-4
Q99NH2_Pard3_S_143	-1.94955	21.164	-0.831959	0.464007	0.713162	-6.45344	0.258897	3.86253	Q99NH2	Pard3	MOUSE	Data_mouse	Partitioning defective 3 homolog
Q6NZF1_Zc3h11a_T_151	-1.94866	21.4544	-0.974536	0.39879	0.670832	-6.32061	0.259056	3.86017	Q6NZF1	Zc3h11a	MOUSE	Data_mouse	Zinc finger CCCH domain-containing protein 11A
Q80YA3_Ddhd1_S_374	-1.94794	20.629	-1.48491	0.230362	0.590377	-5.77541	0.259186	3.85824	Q80YA3	Ddhd1	MOUSE	Data_mouse	Phospholipase DDHD1
Q8VDF2_Uhrf1_S_655	-1.94776	20.6607	-1.84299	0.158492	0.539612	-5.36722	0.259218	3.85775	Q8VDF2	Uhrf1	MOUSE	Data_mouse	E3 ubiquitin-protein ligase UHRF1
Q5SVL6_Rap1gap2_S_590	-1.94713	23.0844	-1.16546	0.324719	0.628984	-6.12639	0.259331	3.85607	Q5SVL6	Rap1gap2	MOUSE	Data_mouse	Rap1 GTPase-activating protein 2
Q9QXS1_Plec_S_4649	-1.94641	20.7779	-2.63544	0.0743805	0.422764	-4.49445	0.259461	3.85415	Q9QXS1	Plec	MOUSE	Data_mouse	Plectin
E9Q4F7_Ankrd11_S_2139	-1.94556	21.1568	-1.76386	0.171899	0.551666	-5.45762	0.259614	3.85187	E9Q4F7	Ankrd11	MOUSE	Data_mouse	Ankyrin repeat domain-containing protein 11
Q8BYJ6_Tbc1d4_S_757	-1.94325	19.9888	-1.45154	0.238705	0.594179	-5.81301	0.26003	3.84571	Q8BYJ6	Tbc1d4	MOUSE	Data_mouse	TBC1 domain family member 4
Q69ZW3_Ehbp1_T_437	-1.94301	22.1465	-1.16444	0.325076	0.628984	-6.12747	0.260073	3.84507	Q69ZW3	Ehbp1	MOUSE	Data_mouse	EH domain-binding protein 1
Q4VGL6_Rc3h1_S_535	-1.94278	20.9427	-2.17561	0.113876	0.486176	-4.99152	0.260115	3.84445	Q4VGL6	Rc3h1	MOUSE	Data_mouse	Roquin-1
Q8BYU6_Tor1aip2_S_83	-1.94097	20.8227	-2.63444	0.0744466	0.422764	-4.49549	0.260441	3.83964	Q8BYU6	Tor1aip2	MOUSE	Data_mouse	Torsin-1A-interacting protein 2
Q9CQ19_Myl9_T_19	-1.93694	21.5808	-0.961043	0.404588	0.671997	-6.33369	0.26117	3.82893	Q9CQ19	Myl9	MOUSE	Data_mouse	Myosin regulatory light polypeptide 9
P08775_Polr2a_T_1854	-1.93676	21.2208	-1.59253	0.205538	0.577109	-5.65331	0.261203	3.82844	P08775	Polr2a	MOUSE	Data_mouse	DNA-directed RNA polymerase II subunit RPB1
Q6ZQ93_Usp34_T_1496	-1.93639	20.8493	-2.40538	0.0916226	0.452474	-4.73919	0.26127	3.82745	Q6ZQ93	Usp34	MOUSE	Data_mouse	Ubiquitin carboxyl-terminal hydrolase 34
Q924A2_Cic_S_1809	-1.93554	20.8417	-2.21984	0.109131	0.479474	-4.9424	0.261424	3.82521	Q924A2	Cic	MOUSE	Data_mouse	Protein capicua homolog
Q52KE7_Ccnl1_S_347	-1.93474	21.3495	-1.24626	0.297601	0.618259	-6.03999	0.261568	3.8231	Q52KE7	Ccnl1	MOUSE	Data_mouse	Cyclin-L1
Q7TMY8_Huwe1_S_3922	-1.93467	21.2111	-1.46537	0.235209	0.591096	-5.79745	0.26158	3.82292	Q7TMY8	Huwe1	MOUSE	Data_mouse	E3 ubiquitin-protein ligase HUWE1
Q9R210_Tfeb_S_108	-1.93369	22.2302	-1.37852	0.258111	0.60336	-5.89472	0.261759	3.82031	Q9R210	Tfeb	MOUSE	Data_mouse	Transcription factor EB
Q6ZQ93_Usp34_S_3395	-1.9278	21.4566	-1.47259	0.233405	0.591038	-5.78931	0.262829	3.80476	Q6ZQ93	Usp34	MOUSE	Data_mouse	Ubiquitin carboxyl-terminal hydrolase 34
Q80TG1_Kansl1_S_249	-1.92701	22.4415	-1.55457	0.213944	0.578756	-5.6965	0.262974	3.80266	Q80TG1	Kansl1	MOUSE	Data_mouse	KAT8 regulatory NSL complex subunit 1
Q9JIX8_Acin1_S_710	-1.92692	21.5697	-4.16214	0.0230984	0.283202	-3.10105	0.26299	3.80243	Q9JIX8	Acin1	MOUSE	Data_mouse	Apoptotic chromatin condensation inducer in the nucleus
Q5XJE5_Leo1_S_171	-1.92445	22.2193	-1.57644	0.209055	0.577252	-5.67162	0.26344	3.79593	Q5XJE5	Leo1	MOUSE	Data_mouse	RNA polymerase-associated protein LEO1
Q5SPL2_Phf12_S_134	-1.92369	22.4125	-1.25001	0.296401	0.618052	-6.03593	0.26358	3.79392	Q5SPL2	Phf12	MOUSE	Data_mouse	PHD finger protein 12
Q61083_Map3k2_S_347	-1.92222	21.1188	-1.99074	0.136542	0.513459	-5.1992	0.263848	3.79006	Q61083	Map3k2	MOUSE	Data_mouse	Mitogen-activated protein kinase kinase kinase 2
O08550_Kmt2b_T_2079	-1.92201	21.3483	-1.5798	0.208315	0.577252	-5.6678	0.263886	3.78951	O08550	Kmt2b	MOUSE	Data_mouse	Histone-lysine N-methyltransferase 2B
Q99KG5_Lsr_S_327	-1.92096	22.3343	-1.79087	0.167183	0.550054	-5.42675	0.26408	3.78674	Q99KG5	Lsr	MOUSE	Data_mouse	Lipolysis-stimulated lipoprotein receptor
Q922K7_Nop2_T_169	-1.91971	25.562	-5.57274	0.0101075	0.19043	-2.12862	0.264308	3.78347	Q922K7	Nop2	MOUSE	Data_mouse	Probable 28S rRNA (cytosine-C(5))-methyltransferase
Q99PV8_Bcl11b_T_376	-1.91753	24.4998	-1.18803	0.316902	0.62622	-6.10246	0.264707	3.77776	Q99PV8	Bcl11b	MOUSE	Data_mouse	B-cell lymphoma/leukemia 11B
Q8C9B9_Dido1_S_109	-1.91324	21.153	-5.2643	0.011917	0.205962	-2.31991	0.265496	3.76654	Q8C9B9	Dido1	MOUSE	Data_mouse	Death-inducer obliterator 1
Q9R1K9_Cetn2_S_20	-1.9128	20.5523	-1.96953	0.139466	0.516035	-5.22323	0.265577	3.76538	Q9R1K9	Cetn2	MOUSE	Data_mouse	Centrin-2
Q9Z2B9_Rps6ka4_T_687	-1.91227	20.8965	-3.92539	0.0270978	0.298526	-3.29146	0.265674	3.76401	Q9Z2B9	Rps6ka4	MOUSE	Data_mouse	Ribosomal protein S6 kinase alpha-4
Q9ERU9_Ranbp2_S_2074	-1.9121	21.0533	-1.14996	0.330198	0.628984	-6.14272	0.265706	3.76355	Q9ERU9	Ranbp2	MOUSE	Data_mouse	E3 SUMO-protein ligase RanBP2
Q61127_Nab2_S_162	-1.91067	21.5971	-2.33601	0.0977438	0.460505	-4.81459	0.265969	3.75984	Q61127	Nab2	MOUSE	Data_mouse	NGFI-A-binding protein 2
Q6PFD9_Nup98_S_612	-1.91036	21.0942	-1.34399	0.267865	0.60538	-5.93303	0.266025	3.75904	Q6PFD9	Nup98	MOUSE	Data_mouse	Nuclear pore complex protein Nup98-Nup96
Q8R4U7_Luzp1_S_612	-1.91031	21.2272	-1.68408	0.186729	0.564978	-5.54882	0.266036	3.75889	Q8R4U7	Luzp1	MOUSE	Data_mouse	Leucine zipper protein 1
Q62393_Tpd52_S_36	-1.90939	20.6038	-1.20582	0.310876	0.62215	-6.08349	0.266206	3.75649	Q62393	Tpd52	MOUSE	Data_mouse	Tumor protein D52
Q99NB9_Sf3b1_S_322	-1.90872	20.8408	-7.01899	0.00511934	0.14296	-1.35886	0.266328	3.75477	Q99NB9	Sf3b1	MOUSE	Data_mouse	Splicing factor 3B subunit 1
P59242_Cgn_T_136	-1.90837	20.5237	-4.56254	0.0178993	0.249299	-2.79819	0.266393	3.75385	P59242	Cgn	MOUSE	Data_mouse	Cingulin
Q8R1A4_Dock7_S_910	-1.90833	23.4274	-1.0572	0.364925	0.64959	-6.23849	0.266401	3.75374	Q8R1A4	Dock7	MOUSE	Data_mouse	Dedicator of cytokinesis protein 7
Q61165_Slc9a1_S_775	-1.90646	20.749	-1.06013	0.363774	0.649182	-6.23552	0.266746	3.74888	Q61165	Slc9a1	MOUSE	Data_mouse	Sodium/hydrogen exchanger 1
Q14AX6_Cdk12_S_677	-1.90545	20.556	-0.978184	0.397235	0.669736	-6.31706	0.266933	3.74626	Q14AX6	Cdk12	MOUSE	Data_mouse	Cyclin-dependent kinase 12
Q9QZQ1_Afdn_T_1334	-1.90536	22.0077	-1.10485	0.346663	0.638563	-6.18973	0.26695	3.74603	Q9QZQ1	Afdn	MOUSE	Data_mouse	Afadin
Q9D2D7_Znf687_S_254	-1.90437	22.0901	-0.65976	0.554623	0.770812	-6.59525	0.267132	3.74346	Q9D2D7	Znf687	MOUSE	Data_mouse	Zinc finger protein 687
P54728_Rad23b_S_160	-1.9036	20.8911	-1.42391	0.245858	0.597295	-5.84403	0.267275	3.74147	P54728	Rad23b	MOUSE	Data_mouse	UV excision repair protein RAD23 homolog B
Q3UFB2_Znhit6_S_39	-1.90338	21.9945	-6.57909	0.006207	0.156987	-1.573	0.267316	3.74089	Q3UFB2	Znhit6	MOUSE	Data_mouse	Box C/D snoRNA protein 1
Q61127_Nab2_S_159	-1.89781	21.6036	-2.34854	0.0966025	0.459623	-4.80091	0.268351	3.72646	Q61127	Nab2	MOUSE	Data_mouse	NGFI-A-binding protein 2
Q9CPQ3_Tomm22_S_15	-1.89757	20.7097	-1.30109	0.280519	0.608997	-5.98027	0.268395	3.72586	Q9CPQ3	Tomm22	MOUSE	Data_mouse	Mitochondrial import receptor subunit TOM22 homolog
P97360_Etv6_S_215	-1.89685	21.0257	-1.42602	0.245304	0.597295	-5.84167	0.26853	3.72398	P97360	Etv6	MOUSE	Data_mouse	Transcription factor ETV6
Q6IE82_Jade3_S_557	-1.89612	20.9362	-0.948545	0.410027	0.674652	-6.34571	0.268666	3.7221	Q6IE82	Jade3	MOUSE	Data_mouse	Protein Jade-3
Q6AW69_Cgnl1_S_602	-1.89508	21.6037	-5.11156	0.0129687	0.215486	-2.41873	0.268858	3.71943	Q6AW69	Cgnl1	MOUSE	Data_mouse	Cingulin-like protein 1
O88735_Map7_S_202	-1.89483	21.2163	-1.38648	0.255917	0.601879	-5.88586	0.268904	3.71879	O88735	Map7	MOUSE	Data_mouse	Ensconsin
Q8K3G5_Vrk3_S_108	-1.89412	22.772	-1.21051	0.309305	0.622108	-6.07847	0.269037	3.71695	Q8K3G5	Vrk3	MOUSE	Data_mouse	Inactive serine/threonine-protein kinase VRK3
P63024_Vamp3_T_13	-1.89383	21.6186	-0.901332	0.431177	0.689748	-6.39034	0.269091	3.71622	P63024	Vamp3	MOUSE	Data_mouse	Vesicle-associated membrane protein 3
P49698_Hnf4a_S_436	-1.8923	24.4506	-3.31455	0.0423504	0.3535	-3.82504	0.269378	3.71226	P49698	Hnf4a	MOUSE	Data_mouse	Hepatocyte nuclear factor 4-alpha
Q6ZQ03_Fnbp4_S_977	-1.89193	22.1524	-0.904626	0.429671	0.688801	-6.38727	0.269446	3.71131	Q6ZQ03	Fnbp4	MOUSE	Data_mouse	Formin-binding protein 4
Q6PDK2_Kmt2d_S_3618	-1.89087	21.1922	-3.0448	0.0524935	0.381147	-4.08118	0.269645	3.70858	Q6PDK2	Kmt2d	MOUSE	Data_mouse	Histone-lysine N-methyltransferase 2D
P97863_Nfib_T_286	-1.89083	21.891	-0.704756	0.529691	0.753348	-6.56044	0.269652	3.70849	P97863	Nfib	MOUSE	Data_mouse	Nuclear factor 1 B-type
Q6ZPY7_Kdm3b_S_545	-1.88987	22.1853	-0.747008	0.507084	0.737242	-6.52625	0.269832	3.70601	Q6ZPY7	Kdm3b	MOUSE	Data_mouse	Lysine-specific demethylase 3B
Q6ZPZ3_Zc3h4_T_811	-1.88814	22.5099	-1.62428	0.198786	0.572403	-5.61711	0.270156	3.70157	Q6ZPZ3	Zc3h4	MOUSE	Data_mouse	Zinc finger CCCH domain-containing protein 4
Q80Y17_Llgl1_S_992	-1.88787	20.4213	-2.43325	0.0892929	0.452474	-4.70908	0.270205	3.7009	Q80Y17	Llgl1	MOUSE	Data_mouse	Lethal(2) giant larvae protein homolog 1
Q3UPH7_Arhgef40_S_959	-1.88741	21.3234	-3.18113	0.047028	0.369316	-3.95011	0.270292	3.6997	Q3UPH7	Arhgef40	MOUSE	Data_mouse	Rho guanine nucleotide exchange factor 40
B1AT66_Slc16a6_S_325	-1.88733	21.9134	-1.59111	0.205845	0.577109	-5.65492	0.270306	3.6995	B1AT66	Slc16a6	MOUSE	Data_mouse	Monocarboxylate transporter 7
E9PZM4_Chd2_S_1365	-1.88579	25.6359	-1.20677	0.310556	0.62215	-6.08247	0.270596	3.69554	E9PZM4	Chd2	MOUSE	Data_mouse	Chromodomain-helicase-DNA-binding protein 2
E9PZM4_Chd2_S_1369	-1.88579	25.6359	-1.20677	0.310556	0.62215	-6.08247	0.270596	3.69554	E9PZM4	Chd2	MOUSE	Data_mouse	Chromodomain-helicase-DNA-binding protein 2
P18828_Sdc1_S_286	-1.88311	22.1394	-7.59075	0.00404844	0.130829	-1.10294	0.271099	3.68868	P18828	Sdc1	MOUSE	Data_mouse	Syndecan-1
Q4QQM4_Trp53i11_S_14	-1.88152	20.6761	-5.91499	0.00849436	0.180251	-1.92849	0.271398	3.68462	Q4QQM4	Trp53i11	MOUSE	Data_mouse	Tumor protein p53-inducible protein 11
E9QAT4_Sec16a_S_2063	-1.87986	21.2671	-1.17807	0.32033	0.627562	-6.11305	0.27171	3.6804	E9QAT4	Sec16a	MOUSE	Data_mouse	Protein transport protein Sec16A
Q6PDX6_Rnf220_S_390	-1.87962	21.6679	-4.85103	0.0150556	0.22814	-2.59391	0.271755	3.67978	Q6PDX6	Rnf220	MOUSE	Data_mouse	E3 ubiquitin-protein ligase Rnf220
P10637_Mapt_Y_686	-1.87731	21.1053	-1.56922	0.210656	0.577608	-5.67984	0.272191	3.6739	P10637	Mapt	MOUSE	Data_mouse	Microtubule-associated protein tau
Q9D8M7_Phf10_S_300	-1.87718	21.4467	-1.34501	0.26757	0.60538	-5.9319	0.272214	3.67358	Q9D8M7	Phf10	MOUSE	Data_mouse	PHD finger protein 10
Q5SSZ5_Tns3_S_686	-1.87703	21.2958	-1.45814	0.237029	0.59185	-5.80559	0.272243	3.67319	Q5SSZ5	Tns3	MOUSE	Data_mouse	Tensin-3
E9Q6B2_Ccdc85c_S_188	-1.87646	20.7761	-1.20555	0.310967	0.62215	-6.08378	0.272351	3.67173	E9Q6B2	Ccdc85c	MOUSE	Data_mouse	Coiled-coil domain-containing protein 85C
Q6PHZ2_Camk2d_S_334	-1.87519	23.5285	-1.04798	0.368561	0.651644	-6.24781	0.272591	3.66851	Q6PHZ2	Camk2d	MOUSE	Data_mouse	Calcium/calmodulin-dependent protein kinase type II subunit delta
Q80TZ9_Rere_T_593	-1.87156	21.6649	-1.83924	0.1591	0.540436	-5.3715	0.273278	3.65927	Q80TZ9	Rere	MOUSE	Data_mouse	Arginine-glutamic acid dipeptide repeats protein
Q924Z6_Xpo6_S_208	-1.86824	21.0485	-1.39064	0.25478	0.601518	-5.88123	0.273907	3.65088	Q924Z6	Xpo6	MOUSE	Data_mouse	Exportin-6
Q8K019_Bclaf1_S_286	-1.86751	20.9674	-1.26254	0.292421	0.616663	-6.02234	0.274047	3.64901	Q8K019	Bclaf1	MOUSE	Data_mouse	Bcl-2-associated transcription factor 1
Q8BVY0_Rsl1d1_S_408	-1.86311	22.3152	-2.89364	0.0595074	0.392916	-4.23036	0.274883	3.63791	Q8BVY0	Rsl1d1	MOUSE	Data_mouse	Ribosomal L1 domain-containing protein 1
Q64511_Top2b_S_1509	-1.86283	28.3715	-1.12503	0.339199	0.634258	-6.16879	0.274936	3.63721	Q64511	Top2b	MOUSE	Data_mouse	DNA topoisomerase 2-beta
Q07113_Igf2r_S_2401	-1.86155	24.6695	-4.82363	0.0152994	0.231017	-2.61283	0.27518	3.63399	Q07113	Igf2r	MOUSE	Data_mouse	Cation-independent mannose-6-phosphate receptor
Q925J9_Med1_S_1023	-1.86074	20.923	-1.03502	0.373734	0.653541	-6.26085	0.275335	3.63194	Q925J9	Med1	MOUSE	Data_mouse	Mediator of RNA polymerase II transcription subunit 1
P13405_Rb1_S_800	-1.86056	20.5692	-3.0124	0.0539066	0.381596	-4.11281	0.27537	3.63148	P13405	Rb1	MOUSE	Data_mouse	Retinoblastoma-associated protein
Q63ZW7_Patj_S_524	-1.85916	21.7371	-1.42427	0.245766	0.597295	-5.84364	0.275637	3.62796	Q63ZW7	Patj	MOUSE	Data_mouse	InaD-like protein
Q3UH66_Wnk2_S_1751	-1.85861	21.0993	-0.967793	0.401678	0.6717	-6.32716	0.275742	3.62658	Q3UH66	Wnk2	MOUSE	Data_mouse	Serine/threonine-protein kinase WNK2
Q8R0T2_Znf768_S_156	-1.85563	21.9488	-1.64029	0.195476	0.57035	-5.59885	0.276312	3.6191	Q8R0T2	Znf768	MOUSE	Data_mouse	Zinc finger protein 768
Q61526_Erbb3_S_1094	-1.85492	20.886	-1.38232	0.257063	0.603038	-5.8905	0.276448	3.61732	Q61526	Erbb3	MOUSE	Data_mouse	Receptor tyrosine-protein kinase erbB-3
Q8BYI8_Fam234b_S_63	-1.85303	23.3382	-1.20227	0.312068	0.622157	-6.08728	0.27681	3.61259	Q8BYI8	Fam234b	MOUSE	Data_mouse	Protein FAM234B
Q9Z2B9_Rps6ka4_S_682	-1.85273	20.9262	-5.68873	0.00951952	0.187396	-2.05941	0.276867	3.61184	Q9Z2B9	Rps6ka4	MOUSE	Data_mouse	Ribosomal protein S6 kinase alpha-4
P58871_Tnks1bp1_S_602	-1.84821	21.2037	-2.17437	0.114014	0.486522	-4.99291	0.277736	3.60054	P58871	Tnks1bp1	MOUSE	Data_mouse	182 kDa tankyrase-1-binding protein
Q9DBT5_Ampd2_T_107	-1.84745	20.0967	-1.95151	0.142007	0.517995	-5.24367	0.277884	3.59863	Q9DBT5	Ampd2	MOUSE	Data_mouse	AMP deaminase 2
Q9WTU0_Phf2_S_876	-1.84703	21.1812	-1.76726	0.171297	0.551666	-5.45374	0.277963	3.5976	Q9WTU0	Phf2	MOUSE	Data_mouse	Lysine-specific demethylase PHF2
Q69ZA1_Cdk13_S_440	-1.84546	24.9056	-1.12708	0.338449	0.633842	-6.16666	0.278266	3.59368	Q69ZA1	Cdk13	MOUSE	Data_mouse	Cyclin-dependent kinase 13
Q9D4F2_Plpp6_S_16	-1.84418	20.7866	-1.15588	0.328094	0.628984	-6.13649	0.278513	3.5905	Q9D4F2	Plpp6	MOUSE	Data_mouse	Phospholipid phosphatase 6
Q9CPV5_Pmf1_S_19	-1.84083	21.6318	-1.93394	0.144537	0.520748	-5.26363	0.279161	3.58216	Q9CPV5	Pmf1	MOUSE	Data_mouse	Polyamine-modulated factor 1
Q80YV2_Zc3hc1_S_62	-1.84025	23.5958	-7.92171	0.00356006	0.122946	-0.965307	0.279273	3.58072	Q80YV2	Zc3hc1	MOUSE	Data_mouse	Nuclear-interacting partner of ALK
Q9CY57_Chtop_T_243	-1.83991	20.6728	-5.14177	0.0127515	0.215486	-2.39896	0.27934	3.57987	Q9CY57	Chtop	MOUSE	Data_mouse	Chromatin target of PRMT1 protein
Q80TP3_Ubr5_S_2479	-1.83685	21.6695	-3.13576	0.0487645	0.374523	-3.99337	0.279932	3.57229	Q80TP3	Ubr5	MOUSE	Data_mouse	E3 ubiquitin-protein ligase UBR5
Q9ESC8_Aff4_S_489	-1.83371	20.506	-1.52141	0.221594	0.585557	-5.73412	0.280542	3.56453	Q9ESC8	Aff4	MOUSE	Data_mouse	AF4/FMR2 family member 4
Q09XV5_Chd8_T_2206	-1.83366	20.2592	-2.07934	0.125077	0.499334	-5.09924	0.280553	3.56439	Q09XV5	Chd8	MOUSE	Data_mouse	Chromodomain-helicase-DNA-binding protein 8
Q3UM45_Ppp1r7_S_27	-1.83274	22.1656	-1.58294	0.207626	0.577252	-5.66422	0.280731	3.56213	Q3UM45	Ppp1r7	MOUSE	Data_mouse	Protein phosphatase 1 regulatory subunit 7
Q924H7_Wac_S_525	-1.83257	21.4888	-0.861414	0.449811	0.703842	-6.42703	0.280764	3.56171	Q924H7	Wac	MOUSE	Data_mouse	WW domain-containing adapter protein with coiled-coil
Q3V1V3_Esf1_S_688	-1.83193	22.511	-1.40958	0.24966	0.599492	-5.86008	0.280889	3.56012	Q3V1V3	Esf1	MOUSE	Data_mouse	ESF1 homolog
Q68FF6_Git1_S_382	-1.8306	20.2441	-2.09606	0.123041	0.496546	-5.08045	0.281148	3.55684	Q68FF6	Git1	MOUSE	Data_mouse	ARF GTPase-activating protein GIT1
Q80WQ9_Zbed4_S_387	-1.82987	21.9887	-2.00472	0.134654	0.510148	-5.18337	0.28129	3.55506	Q80WQ9	Zbed4	MOUSE	Data_mouse	Zinc finger BED domain-containing protein 4
Q6IQX8_Znf219_S_696	-1.82942	21.6557	-1.06968	0.360053	0.645764	-6.22581	0.281379	3.55393	Q6IQX8	Znf219	MOUSE	Data_mouse	Zinc finger protein 219
Q3UMY5_Eml4_S_134	-1.82856	20.8866	-6.95293	0.00526589	0.145273	-1.39002	0.281546	3.55182	Q3UMY5	Eml4	MOUSE	Data_mouse	Echinoderm microtubule-associated protein-like 4
A2ALU4_Shroom2_S_201	-1.82707	22.4675	-3.643	0.0330954	0.327416	-3.53033	0.281836	3.54816	A2ALU4	Shroom2	MOUSE	Data_mouse	Protein Shroom2
O08784_Tcof1_S_1128	-1.82416	21.2572	-0.810292	0.474692	0.718423	-6.4725	0.282405	3.54101	O08784	Tcof1	MOUSE	Data_mouse	Treacle protein
Q9QYE6_Golga5_S_155	-1.82416	20.1776	-3.11164	0.0497203	0.377374	-4.01651	0.282406	3.541	Q9QYE6	Golga5	MOUSE	Data_mouse	Golgin subfamily A member 5
P62996_Tra2b_S_95	-1.82185	20.6104	-1.00303	0.386796	0.662036	-6.29268	0.282859	3.53534	P62996	Tra2b	MOUSE	Data_mouse	Transformer-2 protein homolog beta
Q6NV83_U2surp_S_238	-1.81985	20.5722	-2.13858	0.118039	0.489855	-5.03283	0.283251	3.53044	Q6NV83	U2surp	MOUSE	Data_mouse	U2 snRNP-associated SURP motif-containing protein
Q8BHK9_Ercc6l_S_1112	-1.81697	21.2411	-3.80992	0.0293684	0.310877	-3.38755	0.283817	3.5234	Q8BHK9	Ercc6l	MOUSE	Data_mouse	DNA excision repair protein ERCC-6-like
Q8VC51_Wrap53_S_27	-1.81598	20.6219	-2.60474	0.0764386	0.424945	-4.52661	0.284012	3.52098	Q8VC51	Wrap53	MOUSE	Data_mouse	Telomerase Cajal body protein 1
P13864_Dnmt1_S_190	-1.81572	23.9422	-1.56053	0.2126	0.578756	-5.68972	0.284063	3.52034	P13864	Dnmt1	MOUSE	Data_mouse	DNA (cytosine-5)-methyltransferase 1
Q3U3E2_Fam117b_S_444	-1.81451	20.8246	-2.7119	0.0695433	0.416816	-4.41505	0.284301	3.5174	Q3U3E2	Fam117b	MOUSE	Data_mouse	Protein FAM117B
Q91YE5_Baz2a_S_1383	-1.81325	23.7579	-6.59161	0.00617208	0.156705	-1.56668	0.284549	3.51433	Q91YE5	Baz2a	MOUSE	Data_mouse	Bromodomain adjacent to zinc finger domain protein 2A
Q9WTU0_Phf2_S_899	-1.81182	22.9469	-2.5025	0.0838084	0.440378	-4.63483	0.28483	3.51086	Q9WTU0	Phf2	MOUSE	Data_mouse	Lysine-specific demethylase PHF2
Q8R4R6_Nup35_S_66	-1.80827	21.3428	-1.85536	0.156507	0.536674	-5.35311	0.285533	3.50222	Q8R4R6	Nup35	MOUSE	Data_mouse	Nucleoporin NUP35
Q99NB9_Sf3b1_T_434	-1.80804	20.8687	-1.32118	0.274517	0.607752	-5.9582	0.285579	3.50166	Q99NB9	Sf3b1	MOUSE	Data_mouse	Splicing factor 3B subunit 1
Q8VHJ7_Ppargc1b_S_145	-1.80802	20.8202	-2.25669	0.105355	0.472288	-4.90166	0.285583	3.50161	Q8VHJ7	Ppargc1b	MOUSE	Data_mouse	Peroxisome proliferator-activated receptor gamma coactivator 1-beta
Q68EF0_Rab3ip_S_248	-1.80777	20.4612	-1.76275	0.172095	0.551666	-5.45889	0.285632	3.50101	Q68EF0	Rab3ip	MOUSE	Data_mouse	Rab-3A-interacting protein
Q80YV2_Zc3hc1_S_358	-1.80627	20.8521	-1.04015	0.371679	0.653087	-6.2557	0.285929	3.49737	Q80YV2	Zc3hc1	MOUSE	Data_mouse	Nuclear-interacting partner of ALK
Q67FY2_Bcl9l_S_996	-1.80483	21.0429	-5.85601	0.00874723	0.180251	-1.96211	0.286214	3.49388	Q67FY2	Bcl9l	MOUSE	Data_mouse	B-cell CLL/lymphoma 9-like protein
Q67FY2_Bcl9l_S_1001	-1.80483	21.0429	-5.85601	0.00874723	0.180251	-1.96211	0.286214	3.49388	Q67FY2	Bcl9l	MOUSE	Data_mouse	B-cell CLL/lymphoma 9-like protein
Q67FY2_Bcl9l_S_1007	-1.80483	21.0429	-5.85601	0.00874723	0.180251	-1.96211	0.286214	3.49388	Q67FY2	Bcl9l	MOUSE	Data_mouse	B-cell CLL/lymphoma 9-like protein
Q3UHK8_Tnrc6a_S_927	-1.80394	20.9457	-4.97615	0.0140032	0.222784	-2.50871	0.286391	3.49173	Q3UHK8	Tnrc6a	MOUSE	Data_mouse	Trinucleotide repeat-containing gene 6A protein
Q8CFC7_Clasrp_S_450	-1.80227	22.3931	-0.816187	0.471764	0.718207	-6.46735	0.286722	3.48769	Q8CFC7	Clasrp	MOUSE	Data_mouse	CLK4-associating serine/arginine rich protein
Q6DIC0_Smarca2_S_593	-1.80005	20.9181	-1.3202	0.274807	0.607752	-5.95928	0.287165	3.48231	Q6DIC0	Smarca2	MOUSE	Data_mouse	Probable global transcription activator SNF2L2
Q3TYD6_Lmtk2_S_1274	-1.79925	21.8698	-1.54762	0.215522	0.578783	-5.70438	0.287323	3.4804	Q3TYD6	Lmtk2	MOUSE	Data_mouse	Serine/threonine-protein kinase LMTK2
Q9Z1T6_Pikfyve_T_477	-1.7967	20.8209	-1.67867	0.187785	0.565027	-5.55501	0.287833	3.47424	Q9Z1T6	Pikfyve	MOUSE	Data_mouse	1-phosphatidylinositol 3-phosphate 5-kinase
Q6NV83_U2surp_S_800	-1.7963	22.3032	-1.54348	0.216469	0.580267	-5.70909	0.287911	3.47329	Q6NV83	U2surp	MOUSE	Data_mouse	U2 snRNP-associated SURP motif-containing protein
Q80Y81_Elac2_S_797	-1.79527	22.0706	-5.50854	0.0104532	0.193184	-2.16756	0.288117	3.47082	Q80Y81	Elac2	MOUSE	Data_mouse	Zinc phosphodiesterase ELAC protein 2
Q8C1D8_Iws1_T_67	-1.79514	23.0711	-1.08558	0.353938	0.642554	-6.20956	0.288143	3.4705	Q8C1D8	Iws1	MOUSE	Data_mouse	Protein IWS1 homolog
O55029_Copb2_S_859	-1.79286	20.5919	-2.26153	0.104871	0.470607	-4.89632	0.288599	3.46502	O55029	Copb2	MOUSE	Data_mouse	Coatomer subunit beta'
Q8BTI8_Srrm2_S_1278	-1.79258	22.288	-1.46973	0.234118	0.591038	-5.79253	0.288655	3.46434	Q8BTI8	Srrm2	MOUSE	Data_mouse	Serine/arginine repetitive matrix protein 2
P39447_Tjp1_S_280	-1.79229	20.9484	-1.37737	0.258431	0.60336	-5.89601	0.288713	3.46365	P39447	Tjp1	MOUSE	Data_mouse	Tight junction protein ZO-1
Q9ESU6_Brd4_S_1086	-1.79126	21.8509	-0.741453	0.510012	0.739874	-6.53083	0.288919	3.46118	Q9ESU6	Brd4	MOUSE	Data_mouse	Bromodomain-containing protein 4
P84104_Srsf3_S_160	-1.7906	21.3397	-6.76243	0.00572029	0.150828	-1.48181	0.289052	3.45958	P84104	Srsf3	MOUSE	Data_mouse	Serine/arginine-rich splicing factor 3
Q5U465_Ccdc125_S_98	-1.78927	20.842	-2.42432	0.0900313	0.452474	-4.71871	0.289319	3.45639	Q5U465	Ccdc125	MOUSE	Data_mouse	Coiled-coil domain-containing protein 125
Q6ZQH8_Nup188_S_1718	-1.78852	20.4039	-1.57369	0.209663	0.577252	-5.67475	0.289469	3.4546	Q6ZQH8	Nup188	MOUSE	Data_mouse	Nucleoporin NUP188 homolog
Q6ZQF7_Jade2_S_15	-1.78749	21.6474	-1.11441	0.343107	0.636854	-6.17983	0.289675	3.45215	Q6ZQF7	Jade2	MOUSE	Data_mouse	E3 ubiquitin-protein ligase Jade-2
Q64337_Sqstm1_T_269	-1.78711	21.1649	-2.66053	0.0727494	0.418552	-4.46829	0.289753	3.45122	Q64337	Sqstm1	MOUSE	Data_mouse	Sequestosome-1
P11679_Krt8_S_482	-1.78653	25.9804	-1.65544	0.192399	0.568447	-5.58154	0.289869	3.44984	P11679	Krt8	MOUSE	Data_mouse	Keratin, type II cytoskeletal 8
Q80V24_Vgll4_S_107	-1.78423	21.8097	-0.720943	0.520938	0.748945	-6.54751	0.290331	3.44434	Q80V24	Vgll4	MOUSE	Data_mouse	Transcription cofactor vestigial-like protein 4
Q8K2Z4_Ncapd2_S_1367	-1.78281	21.786	-1.83966	0.159032	0.540436	-5.37102	0.290617	3.44095	Q8K2Z4	Ncapd2	MOUSE	Data_mouse	Condensin complex subunit 1
Q64511_Top2b_T_1562	-1.77986	20.4488	-1.34449	0.267721	0.60538	-5.93248	0.291212	3.43392	Q64511	Top2b	MOUSE	Data_mouse	DNA topoisomerase 2-beta
P10637_Mapt_T_695	-1.7798	22.7887	-1.38176	0.257217	0.603152	-5.89112	0.291223	3.43379	P10637	Mapt	MOUSE	Data_mouse	Microtubule-associated protein tau
Q5SPL2_Phf12_S_131	-1.7754	22.4866	-1.24803	0.297032	0.618234	-6.03807	0.292114	3.42332	Q5SPL2	Phf12	MOUSE	Data_mouse	PHD finger protein 12
P18653_Rps6ka1_S_352	-1.77378	21.1105	-0.983357	0.395041	0.668431	-6.31201	0.292442	3.41948	P18653	Rps6ka1	MOUSE	Data_mouse	Ribosomal protein S6 kinase alpha-1
O08796_Eef2k_S_27	-1.77318	24.0011	-1.2011	0.312465	0.622157	-6.08854	0.292564	3.41805	O08796	Eef2k	MOUSE	Data_mouse	Eukaryotic elongation factor 2 kinase
Q5RJH6_Smg7_S_732	-1.77212	20.8201	-1.52785	0.220085	0.583585	-5.72682	0.292778	3.41556	Q5RJH6	Smg7	MOUSE	Data_mouse	Protein SMG7
Q91VM5_Rbmxl1_S_186	-1.77012	20.0305	-3.9042	0.0274973	0.300614	-3.30893	0.293185	3.41082	Q91VM5	Rbmxl1	MOUSE	Data_mouse	RNA binding motif protein, X-linked-like-1
Q9JIX8_Acin1_S_605	-1.76757	21.4515	-0.969869	0.400787	0.67163	-6.32515	0.293702	3.40481	Q9JIX8	Acin1	MOUSE	Data_mouse	Apoptotic chromatin condensation inducer in the nucleus
Q3B7Z2_Osbp_S_336	-1.76609	23.1748	-1.20636	0.310695	0.62215	-6.08291	0.294005	3.40131	Q3B7Z2	Osbp	MOUSE	Data_mouse	Oxysterol-binding protein 1
E9PVX6_Mki67_S_373	-1.76529	23.1066	-1.62066	0.199544	0.572403	-5.62124	0.294167	3.39943	E9PVX6	Mki67	MOUSE	Data_mouse	Proliferation marker protein Ki-67
P49452_Cenpc_S_697	-1.76463	21.4571	-1.25745	0.294029	0.616663	-6.02786	0.294303	3.39786	P49452	Cenpc	MOUSE	Data_mouse	Centromere protein C
Q9DBR1_Xrn2_S_470	-1.7646	21.2426	-1.04751	0.36875	0.651757	-6.24829	0.294309	3.39779	Q9DBR1	Xrn2	MOUSE	Data_mouse	5'-3' exoribonuclease 2
Q80VI1_Trim56_S_454	-1.76061	21.4704	-1.22295	0.30518	0.621064	-6.06512	0.295124	3.38841	Q80VI1	Trim56	MOUSE	Data_mouse	E3 ubiquitin-protein ligase TRIM56
Q64012_Raly_S_135	-1.75647	21.4786	-2.58178	0.0780228	0.428826	-4.55077	0.295971	3.37871	Q64012	Raly	MOUSE	Data_mouse	RNA-binding protein Raly
E9Q784_Zc3h13_S_265	-1.75546	24.5807	-1.29908	0.281128	0.608997	-5.98247	0.296178	3.37635	E9Q784	Zc3h13	MOUSE	Data_mouse	Zinc finger CCCH domain-containing protein 13
E9Q784_Zc3h13_T_263	-1.75546	24.5807	-1.29908	0.281128	0.608997	-5.98247	0.296178	3.37635	E9Q784	Zc3h13	MOUSE	Data_mouse	Zinc finger CCCH domain-containing protein 13
P84104_Srsf3_S_158	-1.75475	21.3577	-3.73596	0.0309506	0.316557	-3.45025	0.296325	3.37467	P84104	Srsf3	MOUSE	Data_mouse	Serine/arginine-rich splicing factor 3
Q68FF6_Git1_S_384	-1.75446	20.3759	-2.19469	0.1118	0.482968	-4.9703	0.296385	3.37399	Q68FF6	Git1	MOUSE	Data_mouse	ARF GTPase-activating protein GIT1
Q8K2F8_Lsm14a_T_194	-1.75383	21.8621	-0.764395	0.498009	0.731386	-6.51178	0.296513	3.37254	Q8K2F8	Lsm14a	MOUSE	Data_mouse	Protein LSM14 homolog A
Q62172_Ralbp1_T_60	-1.75128	21.1687	-1.26754	0.29085	0.616497	-6.01691	0.297038	3.36657	Q62172	Ralbp1	MOUSE	Data_mouse	RalA-binding protein 1
Q6PD29_Znf513_S_85	-1.74957	21.2207	-1.56039	0.212631	0.578756	-5.68988	0.29739	3.36258	Q6PD29	Znf513	MOUSE	Data_mouse	Zinc finger protein 513
E9Q784_Zc3h13_S_703	-1.74846	20.3073	-1.34384	0.267909	0.60538	-5.9332	0.297618	3.36001	E9Q784	Zc3h13	MOUSE	Data_mouse	Zinc finger CCCH domain-containing protein 13
Q99N57_Raf1_S_295	-1.74841	20.0646	-1.88975	0.151132	0.529424	-5.3139	0.297629	3.35989	Q99N57	Raf1	MOUSE	Data_mouse	RAF proto-oncogene serine/threonine-protein kinase
Q8VDQ8_Sirt2_T_27	-1.74835	21.0418	-3.30839	0.0425532	0.353528	-3.83074	0.297642	3.35974	Q8VDQ8	Sirt2	MOUSE	Data_mouse	NAD-dependent protein deacetylase sirtuin-2
Q9ESC8_Aff4_S_217	-1.7482	20.6577	-5.41732	0.0109711	0.198759	-2.22366	0.297673	3.35939	Q9ESC8	Aff4	MOUSE	Data_mouse	AF4/FMR2 family member 4
Q8BMA3_Cnksr3_S_383	-1.74673	22.027	-0.938259	0.414554	0.677695	-6.35554	0.297977	3.35596	Q8BMA3	Cnksr3	MOUSE	Data_mouse	Connector enhancer of kinase suppressor of ras 3
Q67FY2_Bcl9l_S_956	-1.7442	21.0839	-0.809759	0.474957	0.718446	-6.47297	0.298499	3.35009	Q67FY2	Bcl9l	MOUSE	Data_mouse	B-cell CLL/lymphoma 9-like protein
Q3UY34_Custos_S_152	-1.74337	22.4031	-1.3671	0.261295	0.603839	-5.90742	0.298672	3.34815	Q3UY34	Custos	MOUSE	Data_mouse	Protein CUSTOS
Q6PDK2_Kmt2d_S_4382	-1.7427	21.487	-0.777922	0.49104	0.726682	-6.50036	0.29881	3.3466	Q6PDK2	Kmt2d	MOUSE	Data_mouse	Histone-lysine N-methyltransferase 2D
E9PVX6_Mki67_S_1895	-1.73911	21.474	-2.3121	0.0999667	0.462837	-4.84074	0.299554	3.3383	E9PVX6	Mki67	MOUSE	Data_mouse	Proliferation marker protein Ki-67
P58871_Tnks1bp1_S_568	-1.73893	21.0221	-4.90831	0.0145616	0.226683	-2.55465	0.299591	3.33788	P58871	Tnks1bp1	MOUSE	Data_mouse	182 kDa tankyrase-1-binding protein
Q3TKT4_Smarca4_S_660	-1.73889	23.0489	-1.08028	0.355965	0.643307	-6.21499	0.2996	3.33778	Q3TKT4	Smarca4	MOUSE	Data_mouse	Transcription activator BRG1
Q8BRH4_Kmt2c_S_4260	-1.73525	20.9783	-3.34407	0.0413952	0.350495	-3.79779	0.300356	3.32938	Q8BRH4	Kmt2c	MOUSE	Data_mouse	Histone-lysine N-methyltransferase 2C
Q3TLH4_Prrc2c_S_102	-1.73498	20.259	-2.47897	0.0856257	0.444919	-4.65998	0.300413	3.32875	Q3TLH4	Prrc2c	MOUSE	Data_mouse	Protein PRRC2C
Q9Z2U2_Zfp292_S_1976	-1.73222	21.2253	-2.05713	0.127841	0.502434	-5.12422	0.300989	3.32239	Q9Z2U2	Zfp292	MOUSE	Data_mouse	Zinc finger protein 292
Q8R4I1_Atxn7_S_470	-1.73096	20.904	-1.45545	0.237712	0.592353	-5.80862	0.30125	3.3195	Q8R4I1	Atxn7	MOUSE	Data_mouse	Ataxin-7
Q9JHC9_Elf2_S_185	-1.72979	20.8846	-1.47344	0.233193	0.591038	-5.78835	0.301497	3.31679	Q9JHC9	Elf2	MOUSE	Data_mouse	ETS-related transcription factor Elf-2
P48972_Mybl2_S_282	-1.729	21.7359	-1.68127	0.187277	0.564978	-5.55204	0.301661	3.31498	P48972	Mybl2	MOUSE	Data_mouse	Myb-related protein B
P35582_Foxa1_S_327	-1.72649	21.2569	-0.831662	0.464152	0.713243	-6.45371	0.302185	3.30923	P35582	Foxa1	MOUSE	Data_mouse	Hepatocyte nuclear factor 3-alpha
Q571I4_Prag1_S_531	-1.7261	21.0506	-1.07349	0.35858	0.644187	-6.22193	0.302267	3.30833	Q571I4	Prag1	MOUSE	Data_mouse	Inactive tyrosine-protein kinase PRAG1
Q64511_Top2b_S_1511	-1.72605	28.4008	-1.10313	0.347306	0.638592	-6.1915	0.302279	3.3082	Q64511	Top2b	MOUSE	Data_mouse	DNA topoisomerase 2-beta
Q8C1D8_Iws1_S_69	-1.7258	23.1058	-1.07934	0.356328	0.643307	-6.21596	0.30233	3.30764	Q8C1D8	Iws1	MOUSE	Data_mouse	Protein IWS1 homolog
A2A7S8_Kiaa1522_T_414	-1.72477	20.7454	-2.3719	0.0945175	0.454984	-4.77549	0.302547	3.30527	A2A7S8	Kiaa1522	MOUSE	Data_mouse	Uncharacterized protein KIAA1522
Q61687_Atrx_S_991	-1.72445	20.5374	-1.73006	0.178014	0.555619	-5.49626	0.302613	3.30455	Q61687	Atrx	MOUSE	Data_mouse	Transcriptional regulator ATRX
Q8C180_Frs2_S_292	-1.72413	21.9155	-1.17383	0.3218	0.627898	-6.11755	0.30268	3.30381	Q8C180	Frs2	MOUSE	Data_mouse	Fibroblast growth factor receptor substrate 2
O88343_Slc4a4_Y_64	-1.72256	22.7705	-0.497315	0.651736	0.83301	-6.70572	0.30301	3.30022	O88343	Slc4a4	MOUSE	Data_mouse	Electrogenic sodium bicarbonate cotransporter 1
Q62383_Supt6h_S_1535	-1.72239	20.6415	-0.863168	0.448978	0.703505	-6.42544	0.303047	3.29982	Q62383	Supt6h	MOUSE	Data_mouse	Transcription elongation factor SPT6
Q9CQV4_Retreg3_T_275	-1.72158	21.0543	-1.29202	0.283274	0.61099	-5.9902	0.303217	3.29797	Q9CQV4	Retreg3	MOUSE	Data_mouse	Reticulophagy regulator 3
A2ABV5_Med14_S_1133	-1.72104	21.0189	-1.04567	0.369477	0.651925	-6.25014	0.30333	3.29674	A2ABV5	Med14	MOUSE	Data_mouse	Mediator of RNA polymerase II transcription subunit 14
Q8VDZ4_Zdhhc5_S_432	-1.7209	20.82	-1.58623	0.206907	0.577252	-5.66048	0.30336	3.29641	Q8VDZ4	Zdhhc5	MOUSE	Data_mouse	Palmitoyltransferase ZDHHC5
Q9D9K3_Aven_T_86	-1.72081	21.49	-0.945645	0.411299	0.675302	-6.34849	0.303379	3.2962	Q9D9K3	Aven	MOUSE	Data_mouse	Cell death regulator Aven
Q6KCD5_Nipbl_S_280	-1.72075	21.263	-7.47693	0.00423649	0.131548	-1.152	0.303392	3.29607	Q6KCD5	Nipbl	MOUSE	Data_mouse	Nipped-B-like protein
Q8K012_Fnbp1l_S_505	-1.72074	21.4042	-1.57136	0.210179	0.577252	-5.6774	0.303393	3.29605	Q8K012	Fnbp1l	MOUSE	Data_mouse	Formin-binding protein 1-like
Q9EPC1_Parva_T_3	-1.71936	23.3299	-1.08234	0.355177	0.643307	-6.21288	0.303683	3.29291	Q9EPC1	Parva	MOUSE	Data_mouse	Alpha-parvin
Q80U72_Scrib_S_1284	-1.71828	21.2664	-1.08281	0.354996	0.643169	-6.2124	0.303912	3.29043	Q80U72	Scrib	MOUSE	Data_mouse	Protein scribble homolog
P61620_Sec61a1_T_407	-1.71486	20.2983	-3.36401	0.0407653	0.347393	-3.77947	0.304633	3.28264	P61620	Sec61a1	MOUSE	Data_mouse	Protein transport protein Sec61 subunit alpha isoform 1
P98203_Arvcf_S_205	-1.71466	20.7527	-4.01977	0.0254053	0.292331	-3.21451	0.304674	3.28219	P98203	Arvcf	MOUSE	Data_mouse	Armadillo repeat protein deleted in velo-cardio-facial syndrome homolog
Q9WVG9_Msl3_T_409	-1.71402	22.3628	-1.36434	0.262071	0.603839	-5.91049	0.30481	3.28073	Q9WVG9	Msl3	MOUSE	Data_mouse	Male-specific lethal 3 homolog
Q9EQN3_Tsc22d4_S_189	-1.71344	21.0519	-1.73439	0.177216	0.555619	-5.49131	0.304933	3.27941	Q9EQN3	Tsc22d4	MOUSE	Data_mouse	TSC22 domain family protein 4
Q9D824_Fip1l1_T_80	-1.71334	20.8182	-2.03716	0.130388	0.505559	-5.14673	0.304952	3.2792	Q9D824	Fip1l1	MOUSE	Data_mouse	Pre-mRNA 3'-end-processing factor FIP1
Q9Z238_Ccne2_S_21	-1.71246	22.4959	-1.97727	0.13839	0.515497	-5.21445	0.30514	3.27718	Q9Z238	Ccne2	MOUSE	Data_mouse	G1/S-specific cyclin-E2
Q99L02_Pagr1a_S_233	-1.71158	22.6477	-5.26531	0.0119104	0.205962	-2.31927	0.305325	3.2752	Q99L02	Pagr1a	MOUSE	Data_mouse	PAXIP1-associated glutamate-rich protein 1A
Q569Z6_Thrap3_S_240	-1.71136	21.9788	-1.50125	0.226392	0.588642	-5.75695	0.305373	3.27469	Q569Z6	Thrap3	MOUSE	Data_mouse	Thyroid hormone receptor-associated protein 3
P70121_Zhx1_S_45	-1.7069	20.9489	-1.25904	0.293525	0.616663	-6.02614	0.306318	3.26459	P70121	Zhx1	MOUSE	Data_mouse	Zinc fingers and homeoboxes protein 1
Q52KE7_Ccnl1_T_331	-1.70545	21.5572	-1.22362	0.304962	0.621064	-6.06441	0.306625	3.26131	Q52KE7	Ccnl1	MOUSE	Data_mouse	Cyclin-L1
Q9Z148_Ehmt2_S_193	-1.70498	20.9116	-0.884719	0.438848	0.694956	-6.40573	0.306725	3.26025	Q9Z148	Ehmt2	MOUSE	Data_mouse	Histone-lysine N-methyltransferase EHMT2
Q8CH25_Sltm_T_182	-1.70475	20.8446	-5.98472	0.0082075	0.179194	-1.88919	0.306775	3.25972	Q8CH25	Sltm	MOUSE	Data_mouse	SAFB-like transcription modulator
O54786_Dffa_S_314	-1.70397	20.3849	-2.05263	0.128411	0.502525	-5.1293	0.30694	3.25797	O54786	Dffa	MOUSE	Data_mouse	DNA fragmentation factor subunit alpha
Q91VY5_Kdm4b_S_629	-1.7023	21.4119	-3.03877	0.0527528	0.381147	-4.08705	0.307295	3.2542	Q91VY5	Kdm4b	MOUSE	Data_mouse	Lysine-specific demethylase 4B
Q9EST3_Eif4enif1_S_73	-1.70029	20.4816	-0.994141	0.390502	0.664765	-6.30144	0.307724	3.24966	Q9EST3	Eif4enif1	MOUSE	Data_mouse	Eukaryotic translation initiation factor 4E transporter
Q8K4B0_Mta1_S_576	-1.69972	21.1645	-1.64068	0.195396	0.57035	-5.5984	0.307846	3.24838	Q8K4B0	Mta1	MOUSE	Data_mouse	Metastasis-associated protein MTA1
Q6A068_Cdc5l_T_435	-1.69967	20.9537	-1.02811	0.376522	0.654943	-6.26777	0.307856	3.24827	Q6A068	Cdc5l	MOUSE	Data_mouse	Cell division cycle 5-like protein
Q3TYD6_Lmtk2_S_742	-1.69875	20.789	-2.69126	0.0708098	0.416828	-4.43638	0.308053	3.2462	Q3TYD6	Lmtk2	MOUSE	Data_mouse	Serine/threonine-protein kinase LMTK2
Q6KCD5_Nipbl_S_284	-1.69841	21.2741	-2.86248	0.0610948	0.396594	-4.26161	0.308126	3.24542	Q6KCD5	Nipbl	MOUSE	Data_mouse	Nipped-B-like protein
Q6ZPK0_Phf21a_S_435	-1.69597	20.3821	-1.05149	0.367173	0.651317	-6.24427	0.308647	3.23995	Q6ZPK0	Phf21a	MOUSE	Data_mouse	PHD finger protein 21A
Q80WQ9_Zbed4_S_389	-1.69527	22.056	-2.05288	0.128378	0.502525	-5.12901	0.308797	3.23837	Q80WQ9	Zbed4	MOUSE	Data_mouse	Zinc finger BED domain-containing protein 4
Q6ZQ03_Fnbp4_S_980	-1.69525	21.5534	-0.611206	0.582503	0.787634	-6.63086	0.308801	3.23833	Q6ZQ03	Fnbp4	MOUSE	Data_mouse	Formin-binding protein 4
Q68ED3_Tent4b_S_50	-1.69347	21.093	-0.951286	0.408829	0.674481	-6.34308	0.309182	3.23435	Q68ED3	Tent4b	MOUSE	Data_mouse	Terminal nucleotidyltransferase 4A
Q8BQ33_Ticrr_S_1064	-1.69346	21.4121	-1.83208	0.160267	0.540833	-5.37967	0.309184	3.23432	Q8BQ33	Ticrr	MOUSE	Data_mouse	Treslin
Q9D0N7_Chaf1b_S_465	-1.68853	21.3227	-2.51603	0.082785	0.436929	-4.62041	0.310242	3.22329	Q9D0N7	Chaf1b	MOUSE	Data_mouse	Chromatin assembly factor 1 subunit B
Q7TQG1_Plekha6_S_459	-1.68826	21.5603	-3.78983	0.029788	0.313046	-3.4045	0.3103	3.22268	Q7TQG1	Plekha6	MOUSE	Data_mouse	Pleckstrin homology domain-containing family A member 6
A6H8H2_Dennd4c_S_971	-1.68631	21.3409	-0.971732	0.399989	0.671569	-6.32334	0.31072	3.21834	A6H8H2	Dennd4c	MOUSE	Data_mouse	DENN domain-containing protein 4C
Q9JI18_Lrp1b_S_3104	-1.68373	20.8844	-4.38725	0.0199687	0.259232	-2.92791	0.311278	3.21257	Q9JI18	Lrp1b	MOUSE	Data_mouse	Low-density lipoprotein receptor-related protein 1B
Q9DBJ3_Baiap2l1_S_251	-1.68362	20.8459	-1.46955	0.234161	0.591038	-5.79273	0.3113	3.21234	Q9DBJ3	Baiap2l1	MOUSE	Data_mouse	Brain-specific angiogenesis inhibitor 1-associated protein 2-like protein 1
O08550_Kmt2b_S_1044	-1.67945	21.1724	-5.46852	0.0106764	0.195932	-2.19205	0.312201	3.20306	O08550	Kmt2b	MOUSE	Data_mouse	Histone-lysine N-methyltransferase 2B
Q99PV8_Bcl11b_T_416	-1.67697	20.842	-1.75074	0.174244	0.553744	-5.47262	0.312738	3.19756	Q99PV8	Bcl11b	MOUSE	Data_mouse	B-cell lymphoma/leukemia 11B
Q6P7W0_Senp6_S_346	-1.67485	21.4848	-1.03587	0.373394	0.653477	-6.26	0.313199	3.19286	Q6P7W0	Senp6	MOUSE	Data_mouse	Sentrin-specific protease 6
Q3B7Z2_Osbp_S_333	-1.66997	23.2228	-1.20183	0.312217	0.622157	-6.08775	0.314259	3.18209	Q3B7Z2	Osbp	MOUSE	Data_mouse	Oxysterol-binding protein 1
P97434_Mprip_S_221	-1.66888	22.6235	-1.42006	0.246875	0.597444	-5.84835	0.314497	3.17968	P97434	Mprip	MOUSE	Data_mouse	Myosin phosphatase Rho-interacting protein
P23708_Nfya_S_325	-1.66755	21.3644	-1.88293	0.152181	0.531393	-5.32168	0.314788	3.17674	P23708	Nfya	MOUSE	Data_mouse	Nuclear transcription factor Y subunit alpha
Q01338_Adra2a_S_324	-1.66623	20.7276	-1.71111	0.181548	0.559332	-5.51793	0.315077	3.17383	Q01338	Adra2a	MOUSE	Data_mouse	Alpha-2A adrenergic receptor
Q9QZQ1_Afdn_S_561	-1.66497	21.2245	-1.42864	0.24462	0.597295	-5.83874	0.31535	3.17108	Q9QZQ1	Afdn	MOUSE	Data_mouse	Afadin
Q6PGL7_Washc2_S_1173	-1.66407	20.4174	-1.29258	0.283104	0.61099	-5.98959	0.315547	3.1691	Q6PGL7	Washc2	MOUSE	Data_mouse	WASH complex subunit 2
P61620_Sec61a1_S_408	-1.66023	20.3256	-3.08554	0.0507807	0.37973	-4.04166	0.31639	3.16066	P61620	Sec61a1	MOUSE	Data_mouse	Protein transport protein Sec61 subunit alpha isoform 1
Q8CH25_Sltm_T_173	-1.65963	20.8671	-3.43235	0.0386956	0.344156	-3.7172	0.316521	3.15934	Q8CH25	Sltm	MOUSE	Data_mouse	SAFB-like transcription modulator
Q6PGL7_Washc2_S_1172	-1.65714	20.7018	-1.4615	0.236181	0.591096	-5.8018	0.317068	3.1539	Q6PGL7	Washc2	MOUSE	Data_mouse	WASH complex subunit 2
O54943_Per2_S_693	-1.65645	22.5056	-0.98312	0.395141	0.668431	-6.31224	0.317219	3.15239	O54943	Per2	MOUSE	Data_mouse	Period circadian protein homolog 2
Q9CQE6_Asf1a_S_166	-1.65331	20.9979	-1.63464	0.196638	0.571365	-5.6053	0.317911	3.14554	Q9CQE6	Asf1a	MOUSE	Data_mouse	Histone chaperone ASF1A
Q8CH77_Nav1_S_810	-1.65141	20.3761	-1.17181	0.322502	0.628331	-6.11968	0.318329	3.14141	Q8CH77	Nav1	MOUSE	Data_mouse	Neuron navigator 1
Q61584_Fxr1_S_435	-1.6508	23.8399	-0.905457	0.429291	0.688322	-6.38649	0.318463	3.14008	Q61584	Fxr1	MOUSE	Data_mouse	Fragile X mental retardation syndrome-related protein 1
A2BH40_Arid1a_S_773	-1.06599	21.7962	-0.462262	0.67407	0.846902	-6.72614	0.477645	2.09361	A2BH40	Arid1a	MOUSE	Data_mouse	AT-rich interactive domain-containing protein 1A
P35601_Rfc1_S_250	-1.64841	21.5697	-2.04169	0.129806	0.504625	-5.14163	0.318991	3.13489	P35601	Rfc1	MOUSE	Data_mouse	Replication factor C subunit 1
E9Q7G0_Numa1_S_398	-1.64783	22.9374	-1.31127	0.277461	0.607752	-5.9691	0.319119	3.13363	E9Q7G0	Numa1	MOUSE	Data_mouse	Nuclear mitotic apparatus protein 1
C0HKD9_Mfap1b_T_267	-1.64749	21.9106	-6.2171	0.00733773	0.168894	-1.76167	0.319194	3.13289	C0HKD9	Mfap1b	MOUSE	Data_mouse	Microfibrillar-associated protein 1B
Q6NXI6_Rprd2_S_504	-1.64378	20.9294	-2.15339	0.116353	0.48875	-5.01629	0.320017	3.12483	Q6NXI6	Rprd2	MOUSE	Data_mouse	Regulation of nuclear pre-mRNA domain-containing protein 2
B9EJ80_Pdzd8_T_967	-1.6434	22.298	-0.946925	0.410737	0.675241	-6.34726	0.320101	3.12401	B9EJ80	Pdzd8	MOUSE	Data_mouse	PDZ domain-containing protein 8
Q9ESV0_Ddx24_S_91	-1.64227	21.0418	-1.29291	0.283002	0.610935	-5.98922	0.320351	3.12158	Q9ESV0	Ddx24	MOUSE	Data_mouse	ATP-dependent RNA helicase DDX24
Q6ZQ93_Usp34_S_3423	-1.64143	20.901	-2.47206	0.0861678	0.444919	-4.66738	0.320538	3.11975	Q6ZQ93	Usp34	MOUSE	Data_mouse	Ubiquitin carboxyl-terminal hydrolase 34
Q9R1C7_Prpf40a_T_369	-1.64026	20.7137	-1.82347	0.161686	0.542887	-5.38951	0.320798	3.11723	Q9R1C7	Prpf40a	MOUSE	Data_mouse	Pre-mRNA-processing factor 40 homolog A
Q80Y61_Baiap2l2_S_455	-1.63998	21.2033	-1.01397	0.382282	0.658455	-6.28185	0.320862	3.11661	Q80Y61	Baiap2l2	MOUSE	Data_mouse	Brain-specific angiogenesis inhibitor 1-associated protein 2-like protein 2
Q6ZPK0_Phf21a_S_427	-1.63992	21.0272	-1.44661	0.239965	0.59521	-5.81856	0.320875	3.11648	Q6ZPK0	Phf21a	MOUSE	Data_mouse	PHD finger protein 21A
Q3US17_Znf48_S_4	-1.63889	20.9767	-2.61991	0.0754132	0.423428	-4.5107	0.321104	3.11426	Q3US17	Znf48	MOUSE	Data_mouse	Zinc finger protein 48
Q9ESC8_Aff4_S_698	-1.63689	22.9949	-2.95202	0.0566684	0.385615	-4.17226	0.321549	3.10995	Q9ESC8	Aff4	MOUSE	Data_mouse	AF4/FMR2 family member 4
Q9ESC8_Aff4_S_701	-1.63689	22.9949	-2.95202	0.0566684	0.385615	-4.17226	0.321549	3.10995	Q9ESC8	Aff4	MOUSE	Data_mouse	AF4/FMR2 family member 4
P35564_Canx_T_561	-1.63583	23.2798	-0.428593	0.695947	0.859689	-6.74453	0.321786	3.10765	P35564	Canx	MOUSE	Data_mouse	Calnexin
Q8R0T2_Znf768_S_23	-1.63529	23.402	-3.05362	0.0521164	0.381147	-4.0726	0.321905	3.1065	Q8R0T2	Znf768	MOUSE	Data_mouse	Zinc finger protein 768
Q8R1B4_Eif3c_S_11	-1.63359	21.352	-1.74659	0.174993	0.554553	-5.47737	0.322286	3.10283	Q8R1B4	Eif3c	MOUSE	Data_mouse	Eukaryotic translation initiation factor 3 subunit C
Q08943_Ssrp1_S_671	-1.63252	20.9125	-1.77666	0.169646	0.551666	-5.44299	0.322524	3.10054	Q08943	Ssrp1	MOUSE	Data_mouse	FACT complex subunit SSRP1
Q9QZQ1_Afdn_S_562	-1.63076	20.7182	-1.26209	0.292562	0.616663	-6.02283	0.322918	3.09676	Q9QZQ1	Afdn	MOUSE	Data_mouse	Afadin
P14246_Slc2a2_S_520	-1.63042	20.4636	-2.66689	0.0723426	0.418168	-4.46167	0.322994	3.09603	P14246	Slc2a2	MOUSE	Data_mouse	Solute carrier family 2, facilitated glucose transporter member 2
P62046_Lrch1_S_522	-1.63026	21.4423	-0.800689	0.479494	0.721534	-6.48084	0.323031	3.09568	P62046	Lrch1	MOUSE	Data_mouse	Leucine-rich repeat and calponin homology domain-containing protein 1
P42567_Eps15_S_324	-1.62801	20.2503	-2.94381	0.0570575	0.386993	-4.1804	0.323534	3.09087	P42567	Eps15	MOUSE	Data_mouse	Epidermal growth factor receptor substrate 15
Q80XS7_Fam83e_S_475	-1.62791	20.3698	-1.33413	0.270721	0.607406	-5.94393	0.323556	3.09065	Q80XS7	Fam83e	MOUSE	Data_mouse	Protein FAM83E
Q99MS7_Ehbp1l1_S_191	-1.62727	21.8671	-0.872549	0.444544	0.69987	-6.41689	0.3237	3.08928	Q99MS7	Ehbp1l1	MOUSE	Data_mouse	EH domain-binding protein 1-like protein 1
Q3TKT4_Smarca4_S_1349	-1.62469	21.0005	-3.53983	0.0357005	0.336465	-3.6209	0.324281	3.08375	Q3TKT4	Smarca4	MOUSE	Data_mouse	Transcription activator BRG1
Q7TQG1_Plekha6_S_455	-1.62184	20.8766	-1.77922	0.169198	0.551666	-5.44006	0.32492	3.07768	Q7TQG1	Plekha6	MOUSE	Data_mouse	Pleckstrin homology domain-containing family A member 6
Q6PDK2_Kmt2d_S_1627	-1.62027	22.0875	-6.0399	0.00798936	0.177228	-1.85844	0.325275	3.07432	Q6PDK2	Kmt2d	MOUSE	Data_mouse	Histone-lysine N-methyltransferase 2D
Q8K4B0_Mta1_S_449	-1.61945	20.5377	-2.61971	0.0754266	0.423428	-4.51091	0.325459	3.07259	Q8K4B0	Mta1	MOUSE	Data_mouse	Metastasis-associated protein MTA1
Q9R0P4_Smap_S_15	-1.61894	23.4008	-1.27608	0.288183	0.614261	-6.00761	0.325575	3.07149	Q9R0P4	Smap	MOUSE	Data_mouse	Small acidic protein
Q8K0Q5_Arhgap18_S_65	-1.6188	20.0022	-2.72274	0.0688891	0.416382	-4.40387	0.325605	3.07121	Q8K0Q5	Arhgap18	MOUSE	Data_mouse	Rho GTPase-activating protein 18
P60840_Ensa_S_67	-1.6146	22.2767	-1.21238	0.308683	0.621918	-6.07647	0.326555	3.06227	P60840	Ensa	MOUSE	Data_mouse	Alpha-endosulfine
Q9DD18_Dtd1_S_194	-1.61316	21.3265	-1.06598	0.36149	0.647387	-6.22958	0.326881	3.05922	Q9DD18	Dtd1	MOUSE	Data_mouse	D-aminoacyl-tRNA deacylase 1
Q80WQ9_Zbed4_S_383	-1.61279	21.4199	-1.40321	0.25137	0.600262	-5.8672	0.326964	3.05844	Q80WQ9	Zbed4	MOUSE	Data_mouse	Zinc finger BED domain-containing protein 4
Q8BXA1_Golim4_S_540	-1.61225	22.366	-1.15901	0.326988	0.628984	-6.1332	0.327088	3.05728	Q8BXA1	Golim4	MOUSE	Data_mouse	Golgi integral membrane protein 4
Q80VI1_Trim56_S_448	-1.61181	20.9426	-0.82731	0.466282	0.714744	-6.45756	0.327189	3.05634	Q80VI1	Trim56	MOUSE	Data_mouse	E3 ubiquitin-protein ligase TRIM56
P98203_Arvcf_S_334	-1.6112	21.3504	-3.72365	0.0312242	0.316958	-3.46076	0.327327	3.05505	P98203	Arvcf	MOUSE	Data_mouse	Armadillo repeat protein deleted in velo-cardio-facial syndrome homolog
P55088_Aqp4_T_289	-1.61079	20.9609	-1.28509	0.285399	0.612216	-5.99778	0.327419	3.05419	P55088	Aqp4	MOUSE	Data_mouse	Aquaporin-4
E9PVX6_Mki67_S_1187	-1.61062	21.0702	-1.33178	0.271404	0.607406	-5.94652	0.327457	3.05383	E9PVX6	Mki67	MOUSE	Data_mouse	Proliferation marker protein Ki-67
Q8N7N5_Dcaf8_S_81	-1.60937	20.8325	-3.18796	0.0467733	0.368661	-3.94364	0.327742	3.05118	Q8N7N5	Dcaf8	MOUSE	Data_mouse	DDB1- and CUL4-associated factor 8
Q923A2_Spdl1_S_558	-1.60773	21.2921	-0.876424	0.442723	0.697956	-6.41335	0.328114	3.04772	Q923A2	Spdl1	MOUSE	Data_mouse	Protein Spindly
Q9CZV8_Fbxl20_S_421	-1.60665	20.5697	-2.45638	0.0874145	0.447843	-4.6842	0.328359	3.04545	Q9CZV8	Fbxl20	MOUSE	Data_mouse	F-box/LRR-repeat protein 20
Q3TYD6_Lmtk2_S_784	-1.60414	20.7237	-1.7652	0.171662	0.551666	-5.45609	0.328931	3.04015	Q3TYD6	Lmtk2	MOUSE	Data_mouse	Serine/threonine-protein kinase LMTK2
Q6P1G2_Kdm2b_T_877	-1.60411	21.3952	-1.26901	0.290387	0.616497	-6.0153	0.328938	3.04008	Q6P1G2	Kdm2b	MOUSE	Data_mouse	Lysine-specific demethylase 2B
Q9R0L6_Pcm1_S_378	-1.60354	20.7468	-0.995186	0.390065	0.664726	-6.30041	0.329069	3.03888	Q9R0L6	Pcm1	MOUSE	Data_mouse	Pericentriolar material 1 protein
Q8BJA3_Hmbox1_S_148	-1.60208	20.8417	-1.78516	0.168167	0.551412	-5.43327	0.329401	3.03581	Q8BJA3	Hmbox1	MOUSE	Data_mouse	Homeobox-containing protein 1
Q99PV8_Bcl11b_S_381	-1.60019	24.7711	-1.20943	0.309668	0.622108	-6.07963	0.329834	3.03183	Q99PV8	Bcl11b	MOUSE	Data_mouse	B-cell lymphoma/leukemia 11B
Q91W96_Anapc4_T_781	-1.59996	22.2088	-1.95586	0.14139	0.517186	-5.23874	0.329886	3.03135	Q91W96	Anapc4	MOUSE	Data_mouse	Anaphase-promoting complex subunit 4
Q921T2_Tor1aip1_S_151	-1.59976	22.5675	-1.33211	0.271309	0.607406	-5.94616	0.329932	3.03092	Q921T2	Tor1aip1	MOUSE	Data_mouse	Torsin-1A-interacting protein 1
Q501J7_Phactr4_S_145	-1.5985	24.6749	-1.2387	0.300038	0.620478	-6.04816	0.330219	3.02829	Q501J7	Phactr4	MOUSE	Data_mouse	Phosphatase and actin regulator 4
Q3UZ39_Lrrfip1_S_649	-1.59591	20.5472	-2.47408	0.0860086	0.444919	-4.66521	0.330812	3.02286	Q3UZ39	Lrrfip1	MOUSE	Data_mouse	Leucine-rich repeat flightless-interacting protein 1
Q9JHI7_Exosc9_S_395	-1.59486	22.3449	-2.05665	0.127902	0.502434	-5.12476	0.331053	3.02066	Q9JHI7	Exosc9	MOUSE	Data_mouse	Exosome complex component RRP45
P57016_Lad1_S_69	-1.59411	21.146	-1.27476	0.288593	0.614679	-6.00904	0.331226	3.01909	P57016	Lad1	MOUSE	Data_mouse	Ladinin-1
Q69Z69_Esco1_S_33	-1.59377	20.2848	-2.02682	0.13173	0.506668	-5.1584	0.331306	3.01836	Q69Z69	Esco1	MOUSE	Data_mouse	N-acetyltransferase ESCO1
Q810V0_Mphosph10_S_277	-1.59341	20.2826	-1.90935	0.148165	0.527401	-5.29159	0.331386	3.01762	Q810V0	Mphosph10	MOUSE	Data_mouse	U3 small nucleolar ribonucleoprotein protein MPP10
P55200_Kmt2a_T_3024	-1.59297	20.6917	-1.06153	0.363225	0.648758	-6.23409	0.331487	3.01671	P55200	Kmt2a	MOUSE	Data_mouse	Histone-lysine N-methyltransferase 2A
P49452_Cenpc_S_699	-1.58844	21.369	-1.03289	0.37459	0.654373	-6.26298	0.33253	3.00725	P49452	Cenpc	MOUSE	Data_mouse	Centromere protein C
Q9DB00_Gon4l_S_1412	-1.58772	22.7857	-7.01625	0.00512529	0.14296	-1.36014	0.332696	3.00575	Q9DB00	Gon4l	MOUSE	Data_mouse	GON-4-like protein
Q8K298_Anln_S_180	-1.58574	22.1246	-1.77016	0.170785	0.551666	-5.45042	0.333154	3.00161	Q8K298	Anln	MOUSE	Data_mouse	Anillin
O55201_Supt5h_S_36	-1.58474	22.7368	-1.17061	0.322917	0.628549	-6.12094	0.333384	2.99954	O55201	Supt5h	MOUSE	Data_mouse	Transcription elongation factor SPT5
Q9DBS9_Osbpl3_S_271	-1.5847	20.9309	-6.38329	0.00678798	0.162741	-1.67358	0.333393	2.99946	Q9DBS9	Osbpl3	MOUSE	Data_mouse	Oxysterol-binding protein-related protein 3
Q7TMY8_Huwe1_T_3927	-1.58429	21.0279	-0.993062	0.390954	0.664848	-6.3025	0.333488	2.99861	Q7TMY8	Huwe1	MOUSE	Data_mouse	E3 ubiquitin-protein ligase HUWE1
Q9CZX5_Pinx1_S_277	-1.58336	20.3964	-1.87924	0.152753	0.531639	-5.32589	0.333705	2.99666	Q9CZX5	Pinx1	MOUSE	Data_mouse	PIN2/TERF1-interacting telomerase inhibitor 1
P62242_Rps8_T_130	-1.58296	21.7863	-4.88935	0.0147228	0.227798	-2.5676	0.333796	2.99584	P62242	Rps8	MOUSE	Data_mouse	40S ribosomal protein S8
A2AHC3_Camsap1_S_560	-1.58218	20.9128	-1.61147	0.20148	0.574659	-5.63172	0.333976	2.99422	A2AHC3	Camsap1	MOUSE	Data_mouse	Calmodulin-regulated spectrin-associated protein 1
Q9D032_Ssbp3_S_352	-1.58213	20.5622	-1.06177	0.363132	0.648758	-6.23385	0.333988	2.99412	Q9D032	Ssbp3	MOUSE	Data_mouse	Single-stranded DNA-binding protein 3
Q9D3A8_Nos1ap_S_190	-1.58209	21.1765	-0.666853	0.550634	0.768401	-6.58988	0.333997	2.99404	Q9D3A8	Nos1ap	MOUSE	Data_mouse	Carboxyl-terminal PDZ ligand of neuronal nitric oxide synthase protein
Q9QY81_Nup210_S_1852	-1.5818	20.9561	-0.946194	0.411058	0.675241	-6.34796	0.334066	2.99342	Q9QY81	Nup210	MOUSE	Data_mouse	Nuclear pore membrane glycoprotein 210
Q8BR65_Suds3_S_32	-1.58091	21.1088	-1.24701	0.297362	0.618234	-6.03918	0.334272	2.99158	Q8BR65	Suds3	MOUSE	Data_mouse	Sin3 histone deacetylase corepressor complex component SDS3
Q9D6H5_Zdhhc4_T_335	-1.57885	20.9026	-1.56703	0.211144	0.578715	-5.68233	0.334749	2.98731	Q9D6H5	Zdhhc4	MOUSE	Data_mouse	Probable palmitoyltransferase ZDHHC4
Q9CS00_Cactin_S_146	-1.57744	21.0153	-1.00435	0.386248	0.661974	-6.29138	0.335075	2.9844	Q9CS00	Cactin	MOUSE	Data_mouse	Cactin
Q3U319_Rnf40_S_585	-1.57652	20.7734	-1.91204	0.147763	0.526458	-5.28853	0.335291	2.98249	Q3U319	Rnf40	MOUSE	Data_mouse	E3 ubiquitin-protein ligase BRE1B
Q9D1T5_Prr15_S_39	-1.57535	21.2652	-2.07192	0.125993	0.500178	-5.10758	0.335562	2.98008	Q9D1T5	Prr15	MOUSE	Data_mouse	Proline-rich protein 15
A2AJT4_Pnisr_S_211	-1.57531	20.7902	-2.41281	0.090994	0.452474	-4.73114	0.335571	2.98	A2AJT4	Pnisr	MOUSE	Data_mouse	Arginine/serine-rich protein PNISR
Q3TKT4_Smarca4_S_662	-1.57454	23.1311	-1.06392	0.362294	0.648153	-6.23167	0.335749	2.97842	Q3TKT4	Smarca4	MOUSE	Data_mouse	Transcription activator BRG1
P59017_Bcl2l13_S_302	-1.57068	21.1006	-1.98309	0.137588	0.514878	-5.20786	0.336649	2.97045	P59017	Bcl2l13	MOUSE	Data_mouse	Bcl-2-like protein 13
Q3UMY5_Eml4_T_17	-1.56924	20.5616	-1.96437	0.140188	0.516361	-5.22908	0.336985	2.96749	Q3UMY5	Eml4	MOUSE	Data_mouse	Echinoderm microtubule-associated protein-like 4
P54276_Msh6_S_227	-1.56708	21.5667	-1.48767	0.229685	0.590377	-5.77229	0.337491	2.96304	P54276	Msh6	MOUSE	Data_mouse	DNA mismatch repair protein Msh6
P97855_G3bp1_S_149	-1.56699	27.2133	-6.55064	0.00628728	0.157445	-1.5874	0.337512	2.96286	P97855	G3bp1	MOUSE	Data_mouse	Ras GTPase-activating protein-binding protein 1
Q56A10_Znf608_T_635	-1.56582	22.3094	-1.34331	0.268061	0.605407	-5.93379	0.337786	2.96045	Q56A10	Znf608	MOUSE	Data_mouse	Zinc finger protein 608
Q8BG05_Hnrnpa3_S_356	-1.56523	21.9185	-1.21328	0.308384	0.621918	-6.07551	0.337924	2.95925	Q8BG05	Hnrnpa3	MOUSE	Data_mouse	Heterogeneous nuclear ribonucleoprotein A3
E9PVX6_Mki67_T_1896	-1.5649	21.5611	-2.52025	0.082469	0.43627	-4.61592	0.338001	2.95857	E9PVX6	Mki67	MOUSE	Data_mouse	Proliferation marker protein Ki-67
Q80WQ9_Zbed4_S_388	-1.56316	22.122	-2.0964	0.123001	0.496546	-5.08007	0.338409	2.95501	Q80WQ9	Zbed4	MOUSE	Data_mouse	Zinc finger BED domain-containing protein 4
Q3UTJ2_Sorbs2_S_27	-1.56155	20.5094	-1.5226	0.221314	0.585557	-5.73277	0.338786	2.95172	Q3UTJ2	Sorbs2	MOUSE	Data_mouse	Sorbin and SH3 domain-containing protein 2
B2RX14_Tut4_S_245	-1.56126	22.9313	-5.87522	0.00866382	0.180251	-1.95112	0.338855	2.95112	B2RX14	Tut4	MOUSE	Data_mouse	Terminal uridylyltransferase 4
B2RX14_Tut4_S_248	-1.56126	22.9313	-5.87522	0.00866382	0.180251	-1.95112	0.338855	2.95112	B2RX14	Tut4	MOUSE	Data_mouse	Terminal uridylyltransferase 4
Q3UQN2_Fcho2_S_507	-1.55877	22.4042	-1.31858	0.275287	0.607752	-5.96106	0.339441	2.94602	Q3UQN2	Fcho2	MOUSE	Data_mouse	F-BAR domain only protein 2
P04370_Mbp_S_40	-1.55625	20.8343	-0.807015	0.476326	0.719126	-6.47536	0.340034	2.94088	P04370	Mbp	MOUSE	Data_mouse	Myelin basic protein
B9EJ80_Pdzd8_S_532	-1.55519	20.4505	-1.48674	0.229913	0.590377	-5.77334	0.340284	2.93872	B9EJ80	Pdzd8	MOUSE	Data_mouse	PDZ domain-containing protein 8
Q8BJA2_Slc41a1_S_75	-1.55513	21.7355	-1.98945	0.136718	0.513459	-5.20066	0.340298	2.9386	Q8BJA2	Slc41a1	MOUSE	Data_mouse	Solute carrier family 41 member 1
Q6ZPZ3_Zc3h4_S_159	-1.55485	20.9753	-0.611411	0.582383	0.787634	-6.63071	0.340363	2.93804	Q6ZPZ3	Zc3h4	MOUSE	Data_mouse	Zinc finger CCCH domain-containing protein 4
Q6P4S6_Sik3_S_534	-1.55467	21.034	-1.0489	0.368198	0.651521	-6.24688	0.340406	2.93767	Q6P4S6	Sik3	MOUSE	Data_mouse	Serine/threonine-protein kinase SIK3
Q7TSG1_Cep120_S_380	-1.552	22.9137	-1.04061	0.371494	0.653087	-6.25523	0.341036	2.93224	Q7TSG1	Cep120	MOUSE	Data_mouse	Centrosomal protein of 120 kDa
Q8C0D4_Arhgap12_T_228	-1.55072	20.9439	-1.16576	0.324614	0.628984	-6.12607	0.341339	2.92964	Q8C0D4	Arhgap12	MOUSE	Data_mouse	Rho GTPase-activating protein 12
Q9JIX8_Acin1_S_454	-1.55023	21.2974	-0.578982	0.601556	0.800865	-6.65331	0.341455	2.92864	Q9JIX8	Acin1	MOUSE	Data_mouse	Apoptotic chromatin condensation inducer in the nucleus
A2AWT3_Atxn7l3_S_131	-1.54904	21.7979	-1.21308	0.308449	0.621918	-6.07571	0.341738	2.92622	A2AWT3	Atxn7l3	MOUSE	Data_mouse	Ataxin-7-like protein 3
Q3TLH4_Prrc2c_S_901	-1.54724	23.6717	-0.972507	0.399657	0.671569	-6.32258	0.342164	2.92257	Q3TLH4	Prrc2c	MOUSE	Data_mouse	Protein PRRC2C
Q9D2U5_Naa38_S_24	-1.54512	22.2881	-0.974281	0.398899	0.670832	-6.32086	0.342667	2.91828	Q9D2U5	Naa38	MOUSE	Data_mouse	N-alpha-acetyltransferase 38, NatC auxiliary subunit
Q91Z58_CF132_S_984	-1.54277	23.2487	-0.876762	0.442565	0.697956	-6.41304	0.343227	2.91353	Q91Z58	CF132	MOUSE	Data_mouse	Uncharacterized protein C6orf132 homolog
Q8BTI8_Srrm2_S_1241	-1.54219	20.2375	-1.02341	0.378428	0.65633	-6.27246	0.343363	2.91237	Q8BTI8	Srrm2	MOUSE	Data_mouse	Serine/arginine repetitive matrix protein 2
Q9ES00_Ube4b_T_30	-1.53767	20.5687	-2.75767	0.066831	0.409484	-4.36799	0.344442	2.90324	Q9ES00	Ube4b	MOUSE	Data_mouse	Ubiquitin conjugation factor E4 B
O88622_Parg_S_286	-1.53629	22.9979	-5.39676	0.0110925	0.198759	-2.23644	0.344771	2.90048	O88622	Parg	MOUSE	Data_mouse	Poly(ADP-ribose) glycohydrolase
Q6Y7W8_Gigyf2_T_25	-1.5362	20.1609	-3.08756	0.0506977	0.379439	-4.03971	0.344792	2.9003	Q6Y7W8	Gigyf2	MOUSE	Data_mouse	GRB10-interacting GYF protein 2
P55200_Kmt2a_S_163	-1.5337	22.3637	-1.15106	0.329806	0.628984	-6.14156	0.345391	2.89527	P55200	Kmt2a	MOUSE	Data_mouse	Histone-lysine N-methyltransferase 2A
O35615_Zfpm1_S_681	-1.53073	20.9678	-1.09101	0.351876	0.640528	-6.20399	0.346102	2.88932	O35615	Zfpm1	MOUSE	Data_mouse	Zinc finger protein ZFPM1
Q7TSI3_Ppp6r1_S_633	-1.53062	20.7905	-1.54229	0.216743	0.580267	-5.71044	0.346129	2.8891	Q7TSI3	Ppp6r1	MOUSE	Data_mouse	Serine/threonine-protein phosphatase 6 regulatory subunit 1
Q9CWX9_Ddx47_S_9	-1.53057	24.0775	-4.75607	0.0159229	0.235479	-2.65991	0.34614	2.889	Q9CWX9	Ddx47	MOUSE	Data_mouse	Probable ATP-dependent RNA helicase DDX47
O88852_Tspyl1_S_2	-1.52743	21.9877	-1.24345	0.298505	0.619241	-6.04303	0.346895	2.88272	O88852	Tspyl1	MOUSE	Data_mouse	Testis-specific Y-encoded-like protein 1
Q99JX3_Gorasp2_T_225	-1.52659	20.9689	-1.5876	0.206608	0.577176	-5.65892	0.347097	2.88104	Q99JX3	Gorasp2	MOUSE	Data_mouse	Golgi reassembly-stacking protein 2
Q52KI8_Srrm1_S_702	-1.52631	25.1798	-0.631353	0.570813	0.780955	-6.61634	0.347164	2.88049	Q52KI8	Srrm1	MOUSE	Data_mouse	Serine/arginine repetitive matrix protein 1
Q52KI8_Srrm1_S_704	-1.52631	25.1798	-0.631353	0.570813	0.780955	-6.61634	0.347164	2.88049	Q52KI8	Srrm1	MOUSE	Data_mouse	Serine/arginine repetitive matrix protein 1
O54781_Srpk2_S_490	-1.52592	22.4273	-0.992803	0.391062	0.664848	-6.30276	0.347259	2.8797	O54781	Srpk2	MOUSE	Data_mouse	SRSF protein kinase 2
P97310_Mcm2_S_40	-1.52559	23.971	-0.835361	0.462348	0.711668	-6.45042	0.347338	2.87904	P97310	Mcm2	MOUSE	Data_mouse	DNA replication licensing factor MCM2
Q52KE7_Ccnl1_S_341	-1.52476	21.3123	-0.90611	0.428993	0.6881	-6.38588	0.347538	2.87739	Q52KE7	Ccnl1	MOUSE	Data_mouse	Cyclin-L1
P97473_Tarbp2_S_151	-1.52466	20.2349	-2.0858	0.124286	0.499322	-5.09198	0.347561	2.8772	P97473	Tarbp2	MOUSE	Data_mouse	RISC-loading complex subunit TARBP2
Q6NXI6_Rprd2_S_633	-1.52442	20.4831	-1.37165	0.260022	0.603839	-5.90237	0.34762	2.8767	Q6NXI6	Rprd2	MOUSE	Data_mouse	Regulation of nuclear pre-mRNA domain-containing protein 2
O70279_Ess2_S_394	-1.52315	23.1283	-1.1824	0.318835	0.626814	-6.10845	0.347924	2.87419	O70279	Ess2	MOUSE	Data_mouse	Splicing factor ESS-2 homolog
Q80XC6_Nrde2_T_76	-1.52216	20.5933	-1.50075	0.226512	0.588642	-5.75751	0.348165	2.8722	Q80XC6	Nrde2	MOUSE	Data_mouse	Protein NRDE2 homolog
Q69ZR2_Hectd1_S_633	-1.52182	23.3007	-1.31003	0.277833	0.607752	-5.97046	0.348247	2.87153	Q69ZR2	Hectd1	MOUSE	Data_mouse	E3 ubiquitin-protein ligase HECTD1
Q64012_Raly_T_274	-1.5216	28.3169	-6.55299	0.0062806	0.157445	-1.58621	0.3483	2.87108	Q64012	Raly	MOUSE	Data_mouse	RNA-binding protein Raly
Q14C51_Ptcd3_S_680	-1.52153	23.9958	-1.75039	0.174306	0.553744	-5.47302	0.348317	2.87095	Q14C51	Ptcd3	MOUSE	Data_mouse	Pentatricopeptide repeat domain-containing protein 3, mitochondrial
Q9R1C7_Prpf40a_S_881	-1.51918	22.9715	-1.32782	0.272565	0.607406	-5.95089	0.348885	2.86628	Q9R1C7	Prpf40a	MOUSE	Data_mouse	Pre-mRNA-processing factor 40 homolog A
Q9R1C7_Prpf40a_S_884	-1.51918	22.9715	-1.32782	0.272565	0.607406	-5.95089	0.348885	2.86628	Q9R1C7	Prpf40a	MOUSE	Data_mouse	Pre-mRNA-processing factor 40 homolog A
Q03172_Hivep1_S_493	-1.51797	22.5788	-1.10774	0.345583	0.638563	-6.18674	0.349178	2.86387	Q03172	Hivep1	MOUSE	Data_mouse	Zinc finger protein 40
P17095_Hmga1_T_53	-1.51636	21.9748	-3.3805	0.0402532	0.346148	-3.76436	0.349567	2.86068	P17095	Hmga1	MOUSE	Data_mouse	High mobility group protein HMG-I/HMG-Y
Q6P4S6_Sik3_T_527	-1.51621	21.0008	-0.994351	0.390414	0.664757	-6.30123	0.349602	2.86039	Q6P4S6	Sik3	MOUSE	Data_mouse	Serine/threonine-protein kinase SIK3
Q8BKI2_Tnrc6b_S_1793	-1.51592	20.4395	-2.90875	0.0587563	0.39135	-4.21527	0.349673	2.85981	Q8BKI2	Tnrc6b	MOUSE	Data_mouse	Trinucleotide repeat-containing gene 6B protein
Q9JJY3_Smpd3_S_236	-1.5146	21.2276	-3.48344	0.037234	0.33964	-3.67118	0.349993	2.8572	Q9JJY3	Smpd3	MOUSE	Data_mouse	Sphingomyelin phosphodiesterase 3
Q80U49_Cep170b_S_843	-1.51396	20.8475	-1.47371	0.233128	0.591038	-5.78805	0.35015	2.85592	Q80U49	Cep170b	MOUSE	Data_mouse	Centrosomal protein of 170 kDa protein B
Q05909_Ptprg_S_1179	-1.51374	21.6845	-1.16154	0.326097	0.628984	-6.13053	0.350203	2.85549	Q05909	Ptprg	MOUSE	Data_mouse	Receptor-type tyrosine-protein phosphatase gamma
Q3UMY5_Eml4_S_11	-1.51372	21.8829	-1.35813	0.263825	0.60408	-5.91737	0.350207	2.85546	Q3UMY5	Eml4	MOUSE	Data_mouse	Echinoderm microtubule-associated protein-like 4
E9PVX6_Mki67_T_1722	-1.51343	20.4102	-5.1363	0.0127904	0.215486	-2.40253	0.350278	2.85488	E9PVX6	Mki67	MOUSE	Data_mouse	Proliferation marker protein Ki-67
P40201_Chd1_S_214	-1.50867	21.8049	-1.05705	0.364984	0.64959	-6.23865	0.351435	2.84547	P40201	Chd1	MOUSE	Data_mouse	Chromodomain-helicase-DNA-binding protein 1
O54965_Rnf13_S_288	-1.50848	23.5419	-0.976197	0.398081	0.670504	-6.31899	0.351481	2.8451	O54965	Rnf13	MOUSE	Data_mouse	E3 ubiquitin-protein ligase RNF13
P16546_Sptan1_S_1029	-1.5074	22.5984	-1.47465	0.232894	0.591038	-5.78699	0.351744	2.84298	P16546	Sptan1	MOUSE	Data_mouse	Spectrin alpha chain, non-erythrocytic 1
Q9D2Y5_Snx20_S_3	-1.50731	19.9606	-2.3166	0.0995444	0.462351	-4.83582	0.351766	2.8428	Q9D2Y5	Snx20	MOUSE	Data_mouse	Sorting nexin-20
Q64430_Atp7a_S_1457	-1.50683	23.1233	-0.634218	0.569164	0.779624	-6.61425	0.351883	2.84185	Q64430	Atp7a	MOUSE	Data_mouse	Copper-transporting ATPase 1
Q9QYB2_Dach1_T_575	-1.50672	20.9661	-1.46622	0.234996	0.591038	-5.79649	0.351911	2.84163	Q9QYB2	Dach1	MOUSE	Data_mouse	Dachshund homolog 1
Q8K4Q0_Rptor_S_721	-1.50615	21.8201	-5.32812	0.0115102	0.201189	-2.27944	0.352049	2.84051	Q8K4Q0	Rptor	MOUSE	Data_mouse	Regulatory-associated protein of mTOR
Q9WVG9_Msl3_S_404	-1.50461	22.4675	-1.37681	0.258587	0.60336	-5.89663	0.352424	2.83749	Q9WVG9	Msl3	MOUSE	Data_mouse	Male-specific lethal 3 homolog
Q3USJ8_Fchsd2_S_683	-1.50401	21.3669	-1.08762	0.353162	0.642093	-6.20747	0.352573	2.83629	Q3USJ8	Fchsd2	MOUSE	Data_mouse	F-BAR and double SH3 domains protein 2
Q4VA53_Pds5b_S_1414	-1.50297	24.0276	-3.73354	0.031004	0.316557	-3.45231	0.352826	2.83426	Q4VA53	Pds5b	MOUSE	Data_mouse	Sister chromatid cohesion protein PDS5 homolog B
Q4VA53_Pds5b_S_1415	-1.50297	24.0276	-3.73354	0.031004	0.316557	-3.45231	0.352826	2.83426	Q4VA53	Pds5b	MOUSE	Data_mouse	Sister chromatid cohesion protein PDS5 homolog B
Q4VA53_Pds5b_S_1418	-1.50297	24.0276	-3.73354	0.031004	0.316557	-3.45231	0.352826	2.83426	Q4VA53	Pds5b	MOUSE	Data_mouse	Sister chromatid cohesion protein PDS5 homolog B
Q91VY5_Kdm4b_S_630	-1.49939	21.5134	-3.55753	0.0352356	0.335793	-3.60523	0.353703	2.82723	Q91VY5	Kdm4b	MOUSE	Data_mouse	Lysine-specific demethylase 4B
Q9D6Z1_Nop56_S_522	-1.49923	20.5311	-3.24047	0.0448718	0.361853	-3.8941	0.353742	2.82692	Q9D6Z1	Nop56	MOUSE	Data_mouse	Nucleolar protein 56
Q6Y7W8_Gigyf2_S_30	-1.49906	21.2782	-1.49707	0.2274	0.588642	-5.76167	0.353783	2.82659	Q6Y7W8	Gigyf2	MOUSE	Data_mouse	GRB10-interacting GYF protein 2
Q8C1D8_Iws1_S_75	-1.49672	20.9575	-0.769579	0.495329	0.729385	-6.50742	0.354357	2.82201	Q8C1D8	Iws1	MOUSE	Data_mouse	Protein IWS1 homolog
A2CG49_Kalrn_S_2364	-1.49449	20.7923	-1.63108	0.197373	0.571848	-5.60936	0.354906	2.81765	A2CG49	Kalrn	MOUSE	Data_mouse	Kalirin
Q91YT7_Ythdf2_S_2	-1.49416	21.3866	-1.14066	0.333527	0.630229	-6.15247	0.354986	2.81701	Q91YT7	Ythdf2	MOUSE	Data_mouse	YTH domain-containing family protein 2
Q8R4I1_Atxn7_S_471	-1.49376	20.8194	-1.02415	0.378126	0.656181	-6.27172	0.355085	2.81622	Q8R4I1	Atxn7	MOUSE	Data_mouse	Ataxin-7
Q9D3E6_Stag1_S_1065	-1.49356	20.9972	-1.55274	0.214359	0.578756	-5.69857	0.355136	2.81582	Q9D3E6	Stag1	MOUSE	Data_mouse	Cohesin subunit SA-1
Q05D44_Eif5b_S_510	-1.4931	22.0183	-5.91467	0.00849572	0.180251	-1.92867	0.355249	2.81493	Q05D44	Eif5b	MOUSE	Data_mouse	Eukaryotic translation initiation factor 5B
Q9D5R2_Wdr20_S_432	-1.49297	21.8765	-1.4435	0.240763	0.595816	-5.82205	0.355281	2.81467	Q9D5R2	Wdr20	MOUSE	Data_mouse	WD repeat-containing protein 20
Q3UHQ6_Dop1b_S_1189	-1.49231	20.9526	-2.35624	0.0959094	0.457308	-4.79253	0.355444	2.81338	Q3UHQ6	Dop1b	MOUSE	Data_mouse	Protein dopey-2
Q3TSG4_Alkbh5_S_385	-1.49196	20.6551	-1.47926	0.231753	0.591038	-5.78179	0.355529	2.81271	Q3TSG4	Alkbh5	MOUSE	Data_mouse	RNA demethylase ALKBH5
O35126_Atn1_T_638	-1.49172	20.7459	-1.1064	0.346083	0.638563	-6.18812	0.355589	2.81224	O35126	Atn1	MOUSE	Data_mouse	Atrophin-1
Q6NZF1_Zc3h11a_S_171	-1.49101	24.9079	-6.01924	0.00807014	0.178491	-1.86992	0.355763	2.81086	Q6NZF1	Zc3h11a	MOUSE	Data_mouse	Zinc finger CCCH domain-containing protein 11A
Q01338_Adra2a_S_331	-1.49089	21.1335	-1.89401	0.150482	0.529424	-5.30906	0.355792	2.81063	Q01338	Adra2a	MOUSE	Data_mouse	Alpha-2A adrenergic receptor
Q61687_Atrx_S_992	-1.48895	20.3611	-1.4407	0.241486	0.595932	-5.8252	0.356272	2.80684	Q61687	Atrx	MOUSE	Data_mouse	Transcriptional regulator ATRX
Q9Z1T5_Deaf1_S_177	-1.488	20.5679	-2.62279	0.0752203	0.423428	-4.50768	0.356507	2.80499	Q9Z1T5	Deaf1	MOUSE	Data_mouse	Deformed epidermal autoregulatory factor 1 homolog
Q9ESC8_Aff4_S_1059	-1.48584	21.6413	-1.06058	0.3636	0.649141	-6.23507	0.357041	2.8008	Q9ESC8	Aff4	MOUSE	Data_mouse	AF4/FMR2 family member 4
A2CG49_Kalrn_S_2365	-1.48544	19.9237	-1.00591	0.385603	0.661073	-6.28984	0.35714	2.80002	A2CG49	Kalrn	MOUSE	Data_mouse	Kalirin
P48754_Brca1_S_1149	-1.48451	21.9932	-2.41557	0.0907626	0.452474	-4.72817	0.35737	2.79822	P48754	Brca1	MOUSE	Data_mouse	Breast cancer type 1 susceptibility protein homolog
Q52KI8_Srrm1_T_433	-1.48375	21.7228	-1.26382	0.292017	0.616663	-6.02095	0.357557	2.79675	Q52KI8	Srrm1	MOUSE	Data_mouse	Serine/arginine repetitive matrix protein 1
O70546_Kdm6a_S_818	-1.48279	21.5019	-1.95076	0.142114	0.517995	-5.24453	0.357796	2.79489	O70546	Kdm6a	MOUSE	Data_mouse	Lysine-specific demethylase 6A
Q6P4S6_Sik3_S_533	-1.4823	20.9886	-0.959446	0.405279	0.672414	-6.33523	0.357918	2.79394	Q6P4S6	Sik3	MOUSE	Data_mouse	Serine/threonine-protein kinase SIK3
G5E870_Trip12_S_310	-1.48152	21.8468	-1.16537	0.324749	0.628984	-6.12648	0.35811	2.79243	G5E870	Trip12	MOUSE	Data_mouse	E3 ubiquitin-protein ligase TRIP12
Q8JZX9_Cdc42ep2_S_141	-1.48054	21.4797	-1.2334	0.30176	0.620847	-6.05388	0.358355	2.79053	Q8JZX9	Cdc42ep2	MOUSE	Data_mouse	Cdc42 effector protein 2
Q99PV8_Bcl11b_T_313	-1.48024	19.9715	-2.07472	0.125645	0.499954	-5.10442	0.35843	2.78995	Q99PV8	Bcl11b	MOUSE	Data_mouse	B-cell lymphoma/leukemia 11B
Q8R4Z4_Etv3_S_245	-1.47966	21.8621	-1.3621	0.262702	0.603839	-5.91297	0.358574	2.78883	Q8R4Z4	Etv3	MOUSE	Data_mouse	ETS translocation variant 3
P70257_Nfix_S_284	-1.47947	21.4879	-2.69942	0.0703061	0.416828	-4.42794	0.358621	2.78846	P70257	Nfix	MOUSE	Data_mouse	Nuclear factor 1 X-type
Q80Z38_Shank2_S_1390	-1.47902	21.1789	-3.90289	0.0275223	0.300614	-3.31002	0.358732	2.78759	Q80Z38	Shank2	MOUSE	Data_mouse	SH3 and multiple ankyrin repeat domains protein 2
E9PVX6_Mki67_S_1836	-1.47745	20.4719	-0.887548	0.437533	0.693782	-6.40312	0.359124	2.78455	E9PVX6	Mki67	MOUSE	Data_mouse	Proliferation marker protein Ki-67
Q8VID5_Recql5_S_489	-1.47724	22.0638	-3.13136	0.048937	0.374523	-3.99758	0.359174	2.78416	Q8VID5	Recql5	MOUSE	Data_mouse	ATP-dependent DNA helicase Q5
B2RWS6_Ep300_S_1725	-1.47711	20.1497	-1.32876	0.272289	0.607406	-5.94986	0.359208	2.7839	B2RWS6	Ep300	MOUSE	Data_mouse	Histone acetyltransferase p300
Q61188_Ezh2_S_363	-1.4765	21.8086	-0.717329	0.522882	0.749481	-6.55041	0.359361	2.78272	Q61188	Ezh2	MOUSE	Data_mouse	Histone-lysine N-methyltransferase EZH2
O54943_Per2_S_697	-1.47618	22.5957	-0.95707	0.40631	0.673298	-6.33752	0.359439	2.78211	O54943	Per2	MOUSE	Data_mouse	Period circadian protein homolog 2
Q8K3Z9_Pom121_S_354	-1.47613	20.9717	-3.64713	0.0329961	0.327416	-3.52674	0.359451	2.78202	Q8K3Z9	Pom121	MOUSE	Data_mouse	Nuclear envelope pore membrane protein POM 121
Q8K327_Champ1_S_441	-1.47546	20.229	-1.3267	0.272894	0.607552	-5.95213	0.359618	2.78073	Q8K327	Champ1	MOUSE	Data_mouse	Chromosome alignment-maintaining phosphoprotein 1
Q91WK0_Lrrfip2_S_123	-1.47505	21.229	-4.42801	0.0194613	0.255994	-2.89735	0.359721	2.77993	Q91WK0	Lrrfip2	MOUSE	Data_mouse	Leucine-rich repeat flightless-interacting protein 2
O55029_Copb2_S_860	-1.47434	20.7512	-2.60601	0.0763515	0.424945	-4.52527	0.359897	2.77857	O55029	Copb2	MOUSE	Data_mouse	Coatomer subunit beta'
P97863_Nfib_S_292	-1.47385	23.7589	-5.64043	0.00975884	0.187676	-2.08806	0.360019	2.77763	P97863	Nfib	MOUSE	Data_mouse	Nuclear factor 1 B-type
Q6P542_Abcf1_S_138	-1.47384	25.491	-6.6228	0.00608621	0.155442	-1.551	0.360023	2.7776	Q6P542	Abcf1	MOUSE	Data_mouse	ATP-binding cassette sub-family F member 1
Q9ESX5_Dkc1_S_420	-1.47308	21.5711	-1.22612	0.304139	0.621064	-6.06172	0.360212	2.77614	Q9ESX5	Dkc1	MOUSE	Data_mouse	H/ACA ribonucleoprotein complex subunit DKC1
Q9D842_Aplf_S_131	-1.47089	23.2042	-4.11954	0.0237596	0.285898	-3.13467	0.360759	2.77193	Q9D842	Aplf	MOUSE	Data_mouse	Aprataxin and PNK-like factor
A2BH40_Arid1a_S_697	-1.05102	26.7079	-2.67806	0.0716352	0.417832	-4.45007	0.482627	2.07199	A2BH40	Arid1a	MOUSE	Data_mouse	AT-rich interactive domain-containing protein 1A
Q3TSG4_Alkbh5_S_372	-1.47008	21.6508	-1.03198	0.374959	0.654486	-6.2639	0.360962	2.77037	Q3TSG4	Alkbh5	MOUSE	Data_mouse	RNA demethylase ALKBH5
Q91WL0_Eps8l3_S_238	-1.46971	20.4825	-1.05479	0.365872	0.650513	-6.24093	0.361055	2.76966	Q91WL0	Eps8l3	MOUSE	Data_mouse	Epidermal growth factor receptor kinase substrate 8-like protein 3
Q60817_Naca_S_166	-1.46945	27.3218	-2.88534	0.0599253	0.394929	-4.23867	0.361119	2.76917	Q60817	Naca	MOUSE	Data_mouse	Nascent polypeptide-associated complex subunit alpha
Q8C156_Ncaph_T_46	-1.46883	23.0743	-1.4219	0.246388	0.597295	-5.84629	0.361274	2.76798	Q8C156	Ncaph	MOUSE	Data_mouse	Condensin complex subunit 2
O09106_Hdac1_S_393	-1.4683	25.5066	-6.39164	0.00676179	0.162566	-1.66922	0.361409	2.76695	O09106	Hdac1	MOUSE	Data_mouse	Histone deacetylase 1
Q0P678_Zc3h18_S_23	-1.46625	21.3305	-5.78664	0.00905727	0.183426	-2.00211	0.361921	2.76304	Q0P678	Zc3h18	MOUSE	Data_mouse	Zinc finger CCCH domain-containing protein 18
P97434_Mprip_S_225	-1.46522	22.7253	-1.44211	0.241122	0.595932	-5.82362	0.36218	2.76106	P97434	Mprip	MOUSE	Data_mouse	Myosin phosphatase Rho-interacting protein
P31750_Akt1_S_126	-1.46493	23.3302	-0.90043	0.431591	0.68988	-6.39118	0.362253	2.7605	P31750	Akt1	MOUSE	Data_mouse	RAC-alpha serine/threonine-protein kinase
Q69ZK6_Jmjd1c_S_138	-1.46424	22.1807	-1.01785	0.380694	0.65811	-6.278	0.362426	2.75918	Q69ZK6	Jmjd1c	MOUSE	Data_mouse	Probable JmjC domain-containing histone demethylation protein 2C
P49769_Psen1_S_365	-1.46344	23.8588	-1.01537	0.381709	0.658455	-6.28046	0.362628	2.75765	P49769	Psen1	MOUSE	Data_mouse	Presenilin-1
Q6NZJ6_Eif4g1_T_214	-1.46129	21.7098	-0.850328	0.45511	0.70724	-6.43704	0.363168	2.75354	Q6NZJ6	Eif4g1	MOUSE	Data_mouse	Eukaryotic translation initiation factor 4 gamma 1
Q8K135_Kiaa0319l_S_1008	-1.45763	21.6271	-0.949124	0.409774	0.674652	-6.34516	0.364092	2.74656	Q8K135	Kiaa0319l	MOUSE	Data_mouse	Dyslexia-associated protein KIAA0319-like protein
P17095_Hmga1_S_36	-1.45635	20.6385	-1.12096	0.340693	0.635463	-6.17303	0.364413	2.74414	P17095	Hmga1	MOUSE	Data_mouse	High mobility group protein HMG-I/HMG-Y
Q6PDQ2_Chd4_S_98	-1.45556	24.2516	-5.02668	0.0136052	0.22013	-2.47486	0.364613	2.74263	Q6PDQ2	Chd4	MOUSE	Data_mouse	Chromodomain-helicase-DNA-binding protein 4
Q6PDQ2_Chd4_S_101	-1.45556	24.2516	-5.02668	0.0136052	0.22013	-2.47486	0.364613	2.74263	Q6PDQ2	Chd4	MOUSE	Data_mouse	Chromodomain-helicase-DNA-binding protein 4
Q03172_Hivep1_S_496	-1.4548	22.6104	-1.10163	0.347868	0.638824	-6.19305	0.364806	2.74118	Q03172	Hivep1	MOUSE	Data_mouse	Zinc finger protein 40
Q62383_Supt6h_T_1532	-1.45444	20.775	-0.754749	0.503027	0.734375	-6.51983	0.364896	2.74051	Q62383	Supt6h	MOUSE	Data_mouse	Transcription elongation factor SPT6
Q61624_Znf148_T_670	-1.45413	22.8014	-1.48669	0.229925	0.590377	-5.7734	0.364975	2.73991	Q61624	Znf148	MOUSE	Data_mouse	Zinc finger protein 148
Q5SWD9_Tsr1_S_798	-1.4539	21.3828	-1.5709	0.210283	0.577252	-5.67793	0.365033	2.73948	Q5SWD9	Tsr1	MOUSE	Data_mouse	Pre-rRNA-processing protein TSR1 homolog
Q52KI8_Srrm1_S_616	-1.4534	25.2318	-5.08879	0.0131356	0.216499	-2.4337	0.36516	2.73853	Q52KI8	Srrm1	MOUSE	Data_mouse	Serine/arginine repetitive matrix protein 1
Q99L43_Cds2_S_32	-1.45269	19.9982	-1.62431	0.19878	0.572403	-5.61708	0.365339	2.73719	Q99L43	Cds2	MOUSE	Data_mouse	Phosphatidate cytidylyltransferase 2
Q3UGC7_Eif3j1_S_14	-1.45252	23.6426	-0.851165	0.454707	0.70724	-6.43628	0.365383	2.73686	Q3UGC7	Eif3j1	MOUSE	Data_mouse	Eukaryotic translation initiation factor 3 subunit J-A
Q9EPE9_Atp13a1_S_896	-1.45093	23.6453	-1.1042	0.346907	0.638563	-6.1904	0.365785	2.73385	Q9EPE9	Atp13a1	MOUSE	Data_mouse	Manganese-transporting ATPase 13A1
Q3V0C5_Usp48_S_903	-1.45035	25.2729	-1.41734	0.247594	0.597793	-5.8514	0.365931	2.73275	Q3V0C5	Usp48	MOUSE	Data_mouse	Ubiquitin carboxyl-terminal hydrolase 48
Q3V0C5_Usp48_S_905	-1.45035	25.2729	-1.41734	0.247594	0.597793	-5.8514	0.365931	2.73275	Q3V0C5	Usp48	MOUSE	Data_mouse	Ubiquitin carboxyl-terminal hydrolase 48
P42128_Foxk1_T_408	-1.44955	23.8403	-0.788274	0.485762	0.723977	-6.49153	0.366135	2.73124	P42128	Foxk1	MOUSE	Data_mouse	Forkhead box protein K1
Q9CS74_Ecd_S_505	-1.44941	21.4335	-2.46774	0.0865095	0.445327	-4.67201	0.366172	2.73096	Q9CS74	Ecd	MOUSE	Data_mouse	Protein ecdysoneless homolog
Q6P4S8_Ints1_S_104	-1.44923	20.7227	-1.87731	0.153052	0.532254	-5.32808	0.366218	2.73062	Q6P4S8	Ints1	MOUSE	Data_mouse	Integrator complex subunit 1
Q7TSI3_Ppp6r1_S_636	-1.4487	20.7473	-1.29999	0.280852	0.608997	-5.98147	0.366352	2.72962	Q7TSI3	Ppp6r1	MOUSE	Data_mouse	Serine/threonine-protein phosphatase 6 regulatory subunit 1
Q9DCC8_Tomm20_S_135	-1.44831	21.4545	-5.70754	0.00942838	0.187396	-2.04833	0.366451	2.72888	Q9DCC8	Tomm20	MOUSE	Data_mouse	Mitochondrial import receptor subunit TOM20 homolog
Q9QZS3_Numb_S_636	-1.44755	21.849	-0.775693	0.492183	0.728063	-6.50225	0.366643	2.72745	Q9QZS3	Numb	MOUSE	Data_mouse	Protein numb homolog
P97868_Rbbp6_S_1644	-1.4471	22.5953	-0.807477	0.476095	0.71903	-6.47495	0.366758	2.72659	P97868	Rbbp6	MOUSE	Data_mouse	E3 ubiquitin-protein ligase RBBP6
Q4VGL6_Rc3h1_S_531	-1.44442	20.761	-1.15585	0.328106	0.628984	-6.13653	0.367441	2.72153	Q4VGL6	Rc3h1	MOUSE	Data_mouse	Roquin-1
Q61026_Ncoa2_S_699	-1.44434	20.9631	-2.69072	0.0708436	0.416828	-4.43694	0.367461	2.72138	Q61026	Ncoa2	MOUSE	Data_mouse	Nuclear receptor coactivator 2
Q91VY5_Kdm4b_S_418	-1.4438	22.4965	-4.1852	0.0227502	0.280934	-3.08296	0.367598	2.72036	Q91VY5	Kdm4b	MOUSE	Data_mouse	Lysine-specific demethylase 4B
Q8R0T2_Znf768_S_17	-1.44348	23.7251	-2.33175	0.0981356	0.460505	-4.81924	0.36768	2.71975	Q8R0T2	Znf768	MOUSE	Data_mouse	Zinc finger protein 768
O54826_Mllt10_S_686	-1.44034	21.5062	-2.06496	0.126858	0.500654	-5.1154	0.368481	2.71384	O54826	Mllt10	MOUSE	Data_mouse	Protein AF-10
Q52KB6_C2cd3_Y_2038	-1.43928	21.0177	-2.72841	0.0685499	0.415316	-4.39804	0.368752	2.71185	Q52KB6	C2cd3	MOUSE	Data_mouse	C2 domain-containing protein 3
Q9D6H5_Zdhhc4_S_337	-1.43925	20.8218	-1.2706	0.289889	0.616392	-6.01357	0.36876	2.71179	Q9D6H5	Zdhhc4	MOUSE	Data_mouse	Probable palmitoyltransferase ZDHHC4
P62960_Ybx1_S_34	-1.43803	21.2652	-0.983323	0.395055	0.668431	-6.31204	0.369072	2.7095	P62960	Ybx1	MOUSE	Data_mouse	Nuclease-sensitive element-binding protein 1
Q5UAK0_Mier1_S_120	-1.43702	24.6646	-1.78208	0.168701	0.551666	-5.43679	0.36933	2.70761	Q5UAK0	Mier1	MOUSE	Data_mouse	Mesoderm induction early response protein 1
P68369_Tuba1a_S_48	-1.43636	21.9574	-3.51647	0.0363259	0.337549	-3.64166	0.3695	2.70636	P68369	Tuba1a	MOUSE	Data_mouse	Tubulin alpha-1A chain
P68373_Tuba1c_S_48	-1.43636	21.9574	-3.51647	0.0363259	0.337549	-3.64166	0.3695	2.70636	P68373	Tuba1c	MOUSE	Data_mouse	Tubulin alpha-1C chain
Q9CXE2_Bcl7a_S_157	-1.43628	21.9292	-1.84798	0.157687	0.538149	-5.36152	0.369519	2.70622	Q9CXE2	Bcl7a	MOUSE	Data_mouse	B-cell CLL/lymphoma 7 protein family member A
Q52KI8_Srrm1_S_655	-1.43515	26.5353	-3.22878	0.0452866	0.362588	-3.90508	0.36981	2.70409	Q52KI8	Srrm1	MOUSE	Data_mouse	Serine/arginine repetitive matrix protein 1
Q52KI8_Srrm1_S_657	-1.43515	26.5353	-3.22878	0.0452866	0.362588	-3.90508	0.36981	2.70409	Q52KI8	Srrm1	MOUSE	Data_mouse	Serine/arginine repetitive matrix protein 1
Q8C156_Ncaph_T_43	-1.4345	22.5403	-1.36605	0.261591	0.603839	-5.90859	0.369976	2.70288	Q8C156	Ncaph	MOUSE	Data_mouse	Condensin complex subunit 2
Q91YU6_Lzts2_S_99	-1.43307	21.0604	-0.664943	0.551706	0.769194	-6.59133	0.370342	2.70021	Q91YU6	Lzts2	MOUSE	Data_mouse	Leucine zipper putative tumor suppressor 2
Q60876_Eif4ebp1_S_99	-1.43212	21.1729	-0.82685	0.466508	0.714963	-6.45797	0.370586	2.69843	Q60876	Eif4ebp1	MOUSE	Data_mouse	Eukaryotic translation initiation factor 4E-binding protein 1
B2RR83_Ythdc2_S_1105	-1.43185	21.2526	-1.03507	0.373713	0.653541	-6.26079	0.370655	2.69793	B2RR83	Ythdc2	MOUSE	Data_mouse	3'-5' RNA helicase YTHDC2
A2AHC3_Camsap1_T_559	-1.43159	20.6936	-1.22163	0.305616	0.621064	-6.06654	0.370722	2.69744	A2AHC3	Camsap1	MOUSE	Data_mouse	Calmodulin-regulated spectrin-associated protein 1
Q6ZQ93_Usp34_S_3396	-1.43123	21.7049	-1.5542	0.214027	0.578756	-5.69691	0.370815	2.69676	Q6ZQ93	Usp34	MOUSE	Data_mouse	Ubiquitin carboxyl-terminal hydrolase 34
Q91W96_Anapc4_S_777	-1.43075	22.2934	-2.07351	0.125795	0.5001	-5.10578	0.370939	2.69586	Q91W96	Anapc4	MOUSE	Data_mouse	Anaphase-promoting complex subunit 4
Q4VAC9_Plekhg3_S_546	-1.43013	20.5653	-1.72689	0.178599	0.555646	-5.49989	0.371097	2.69471	Q4VAC9	Plekhg3	MOUSE	Data_mouse	Pleckstrin homology domain-containing family G member 3
Q9EQG9_Col4a3bp_S_132	-1.42977	20.7536	-2.80962	0.0639086	0.404114	-4.31502	0.371189	2.69405	Q9EQG9	Col4a3bp	MOUSE	Data_mouse	Collagen type IV alpha-3-binding protein
Q8VHR5_Gatad2b_S_135	-1.42927	22.8647	-1.17751	0.320522	0.627562	-6.11364	0.371318	2.69311	Q8VHR5	Gatad2b	MOUSE	Data_mouse	Transcriptional repressor p66-beta
P97820_Map4k4_S_799	-1.42663	21.9514	-1.06514	0.361816	0.647837	-6.23043	0.371998	2.68819	P97820	Map4k4	MOUSE	Data_mouse	Mitogen-activated protein kinase kinase kinase kinase 4
Q9WTK2_Cdyl_S_211	-1.42636	23.759	-4.62389	0.0172403	0.246081	-2.7538	0.372069	2.68767	Q9WTK2	Cdyl	MOUSE	Data_mouse	Chromodomain Y-like protein
A2AIV2_Virma_T_184	-1.42588	22.1559	-1.59106	0.205857	0.577109	-5.65498	0.372193	2.68678	A2AIV2	Virma	MOUSE	Data_mouse	Protein virilizer homolog
Q6NV83_U2surp_S_788	-1.42565	22.4885	-1.6228	0.199097	0.572403	-5.61881	0.372253	2.68635	Q6NV83	U2surp	MOUSE	Data_mouse	U2 snRNP-associated SURP motif-containing protein
Q9CXK9_Rbm33_S_816	-1.4256	20.7103	-2.20378	0.110826	0.480864	-4.96021	0.372263	2.68627	Q9CXK9	Rbm33	MOUSE	Data_mouse	RNA-binding protein 33
Q99JF8_Psip1_S_106	-1.42454	26.3737	-1.17364	0.321865	0.627898	-6.11774	0.372537	2.6843	Q99JF8	Psip1	MOUSE	Data_mouse	PC4 and SFRS1-interacting protein
Q6ZQ03_Fnbp4_S_791	-1.42369	21.2359	-1.68058	0.187413	0.564978	-5.55283	0.372759	2.6827	Q6ZQ03	Fnbp4	MOUSE	Data_mouse	Formin-binding protein 4
Q9D4J7_Phf6_S_154	-1.42289	20.2941	-0.839236	0.460464	0.710763	-6.44697	0.372963	2.68123	Q9D4J7	Phf6	MOUSE	Data_mouse	PHD finger protein 6
P97863_Nfib_S_295	-1.42	25.6406	-4.68741	0.0165904	0.242023	-2.70839	0.373712	2.67586	P97863	Nfib	MOUSE	Data_mouse	Nuclear factor 1 B-type
Q61687_Atrx_S_1891	-1.4188	20.6819	-2.24861	0.10617	0.473228	-4.91058	0.374024	2.67363	Q61687	Atrx	MOUSE	Data_mouse	Transcriptional regulator ATRX
Q8R0T2_Znf768_S_27	-1.41722	20.8474	-0.760715	0.499918	0.732171	-6.51486	0.374433	2.6707	Q8R0T2	Znf768	MOUSE	Data_mouse	Zinc finger protein 768
P41230_Kdm5c_S_1353	-1.41704	21.3168	-3.28163	0.0434482	0.356491	-3.85561	0.37448	2.67037	P41230	Kdm5c	MOUSE	Data_mouse	Lysine-specific demethylase 5C
Q5SV85_Synrg_S_809	-1.41703	20.4427	-1.09606	0.349966	0.639387	-6.1988	0.374483	2.67035	Q5SV85	Synrg	MOUSE	Data_mouse	Synergin gamma
P35486_Pdha1_S_232	-1.4163	21.0564	-3.95619	0.0265302	0.297215	-3.2662	0.374672	2.669	P35486	Pdha1	MOUSE	Data_mouse	Pyruvate dehydrogenase E1 component subunit alpha, somatic form, mitochondrial
Q9Z0E8_Slc22a5_S_548	-1.41602	21.1915	-3.8084	0.0293999	0.310877	-3.38883	0.374744	2.66849	Q9Z0E8	Slc22a5	MOUSE	Data_mouse	Solute carrier family 22 member 5
Q5XJV7_Setd5_S_1143	-1.41537	21.7873	-3.22217	0.0455234	0.363138	-3.91131	0.374913	2.66728	Q5XJV7	Setd5	MOUSE	Data_mouse	SET domain-containing protein 5
P70399_Tp53bp1_T_1753	-1.41507	21.1809	-2.04369	0.12955	0.504084	-5.13937	0.374991	2.66673	P70399	Tp53bp1	MOUSE	Data_mouse	TP53-binding protein 1
Q8BWR4_Usp40_S_1207	-1.41488	20.1838	-1.78633	0.167965	0.551152	-5.43193	0.375041	2.66638	Q8BWR4	Usp40	MOUSE	Data_mouse	Ubiquitin carboxyl-terminal hydrolase 40
Q9JHC9_Elf2_S_191	-1.41473	20.7858	-1.12365	0.339705	0.63487	-6.17023	0.375079	2.66611	Q9JHC9	Elf2	MOUSE	Data_mouse	ETS-related transcription factor Elf-2
Q9ES00_Ube4b_S_101	-1.41366	22.9891	-0.884393	0.439	0.694956	-6.40603	0.375359	2.66411	Q9ES00	Ube4b	MOUSE	Data_mouse	Ubiquitin conjugation factor E4 B
O88508_Dnmt3a_T_247	-1.41319	20.6524	-1.88976	0.151132	0.529424	-5.3139	0.375481	2.66325	O88508	Dnmt3a	MOUSE	Data_mouse	DNA (cytosine-5)-methyltransferase 3A
Q6ZQ06_Cep162_S_160	-1.41291	20.6947	-1.62145	0.199378	0.572403	-5.62034	0.375553	2.66274	Q6ZQ06	Cep162	MOUSE	Data_mouse	Centrosomal protein of 162 kDa
Q5U4C3_Scaf1_T_751	-1.41191	20.8372	-1.69478	0.18466	0.562792	-5.5366	0.375813	2.6609	Q5U4C3	Scaf1	MOUSE	Data_mouse	Splicing factor, arginine/serine-rich 19
Q9CXE2_Bcl7a_S_156	-1.41091	21.9418	-1.85912	0.155908	0.536115	-5.34882	0.376073	2.65906	Q9CXE2	Bcl7a	MOUSE	Data_mouse	B-cell CLL/lymphoma 7 protein family member A
Q6ZQ03_Fnbp4_S_507	-1.40988	21.4463	-1.48955	0.229225	0.590348	-5.77016	0.376343	2.65715	Q6ZQ03	Fnbp4	MOUSE	Data_mouse	Formin-binding protein 4
Q64012_Raly_S_270	-1.40969	28.3756	-6.25914	0.00719335	0.167786	-1.73914	0.376393	2.6568	Q64012	Raly	MOUSE	Data_mouse	RNA-binding protein Raly
P81122_Irs2_S_303	-1.40932	21.0993	-2.05652	0.127919	0.502434	-5.12491	0.37649	2.65611	P81122	Irs2	MOUSE	Data_mouse	Insulin receptor substrate 2
Q9CY58_Serbp1_S_197	-1.40905	20.7455	-1.13432	0.335819	0.631366	-6.15911	0.376558	2.65563	Q9CY58	Serbp1	MOUSE	Data_mouse	Plasminogen activator inhibitor 1 RNA-binding protein
E9Q3C1_C2cd2_S_649	-1.4087	20.2649	-2.78383	0.0653393	0.407155	-4.34126	0.37665	2.65499	E9Q3C1	C2cd2	MOUSE	Data_mouse	C2 domain-containing protein 2
Q80TG1_Kansl1_S_925	-1.40862	20.4998	-1.60795	0.202228	0.575349	-5.63573	0.376671	2.65483	Q80TG1	Kansl1	MOUSE	Data_mouse	KAT8 regulatory NSL complex subunit 1
Q8BLH7_Hirip3_S_328	-1.40427	27.0483	-1.31773	0.275539	0.607752	-5.962	0.37781	2.64683	Q8BLH7	Hirip3	MOUSE	Data_mouse	HIRA-interacting protein 3
Q99PV8_Bcl11b_T_406	-1.40244	21.0061	-1.55587	0.21365	0.578756	-5.69502	0.378288	2.64349	Q99PV8	Bcl11b	MOUSE	Data_mouse	B-cell lymphoma/leukemia 11B
Q8BP27_Sfr1_T_70	-1.40167	21.73	-1.35468	0.264805	0.604396	-5.9212	0.37849	2.64208	Q8BP27	Sfr1	MOUSE	Data_mouse	Swi5-dependent recombination DNA repair protein 1 homolog
Q9D032_Ssbp3_T_360	-1.40025	21.4708	-2.57472	0.0785178	0.429329	-4.55821	0.378864	2.63947	Q9D032	Ssbp3	MOUSE	Data_mouse	Single-stranded DNA-binding protein 3
Q8K3G9_Appl2_S_651	-1.40007	21.4345	-2.66944	0.0721804	0.417891	-4.45902	0.378911	2.63914	Q8K3G9	Appl2	MOUSE	Data_mouse	DCC-interacting protein 13-beta
Q8CFI0_Nedd4l_S_477	-1.40007	22.6983	-1.34045	0.268887	0.606156	-5.93695	0.378912	2.63914	Q8CFI0	Nedd4l	MOUSE	Data_mouse	E3 ubiquitin-protein ligase NEDD4-like
Q60520_Sin3a_S_833	-1.39711	22.2672	-2.25789	0.105235	0.471992	-4.90033	0.379688	2.63374	Q60520	Sin3a	MOUSE	Data_mouse	Paired amphipathic helix protein Sin3a
Q0VBL3_Rbm15_S_127	-1.39698	21.1528	-1.91266	0.147671	0.526458	-5.28782	0.379722	2.6335	Q0VBL3	Rbm15	MOUSE	Data_mouse	RNA-binding protein 15
Q99K01_Pdxdc1_S_748	-1.3962	21.9832	-3.56997	0.0349134	0.335793	-3.59425	0.379929	2.63207	Q99K01	Pdxdc1	MOUSE	Data_mouse	Pyridoxal-dependent decarboxylase domain-containing protein 1
Q8BUV6_Lsm11_S_18	-1.39589	21.0722	-5.60194	0.00995515	0.189232	-2.11106	0.380011	2.6315	Q8BUV6	Lsm11	MOUSE	Data_mouse	U7 snRNA-associated Sm-like protein LSm11
G5E870_Trip12_S_1355	-1.39501	20.2684	-1.24035	0.299506	0.620131	-6.04638	0.380241	2.62991	G5E870	Trip12	MOUSE	Data_mouse	E3 ubiquitin-protein ligase TRIP12
E9Q7G0_Numa1_T_1982	-1.39099	24.723	-3.73618	0.0309457	0.316557	-3.45006	0.381302	2.62259	E9Q7G0	Numa1	MOUSE	Data_mouse	Nuclear mitotic apparatus protein 1
Q8K2Z4_Ncapd2_T_1319	-1.39088	23.087	-1.50542	0.225389	0.587923	-5.75222	0.381332	2.62238	Q8K2Z4	Ncapd2	MOUSE	Data_mouse	Condensin complex subunit 1
Q99J45_Nrbp1_T_433	-1.3903	21.9887	-1.06193	0.363069	0.648758	-6.23369	0.381484	2.62134	Q99J45	Nrbp1	MOUSE	Data_mouse	Nuclear receptor-binding protein
Q7TSH8_Tmem94_T_455	-1.3902	20.2676	-1.65155	0.193184	0.569393	-5.58599	0.381513	2.62114	Q7TSH8	Tmem94	MOUSE	Data_mouse	Transmembrane protein 94
Q6ZQ93_Usp34_S_3443	-1.38967	21.2621	-1.30759	0.278564	0.608249	-5.97314	0.381652	2.62018	Q6ZQ93	Usp34	MOUSE	Data_mouse	Ubiquitin carboxyl-terminal hydrolase 34
E9PZM4_Chd2_S_1806	-1.38894	22.0137	-1.40916	0.249771	0.599492	-5.86054	0.381845	2.61887	E9PZM4	Chd2	MOUSE	Data_mouse	Chromodomain-helicase-DNA-binding protein 2
P13745_Gsta1_S_202	-1.38707	23.5363	-4.35772	0.0203471	0.262264	-2.9502	0.382341	2.61547	P13745	Gsta1	MOUSE	Data_mouse	Glutathione S-transferase A1
E9PYL2_Prr12_S_1370	-1.38606	20.625	-1.13833	0.334368	0.630229	-6.15492	0.382608	2.61364	E9PYL2	Prr12	MOUSE	Data_mouse	Proline-rich protein 12
Q6PDK2_Kmt2d_S_583	-1.38554	20.7616	-1.0515	0.367168	0.651317	-6.24426	0.382746	2.6127	Q6PDK2	Kmt2d	MOUSE	Data_mouse	Histone-lysine N-methyltransferase 2D
Q3UQN2_Fcho2_S_513	-1.38415	20.8902	-0.962679	0.403881	0.67173	-6.33211	0.383114	2.61019	Q3UQN2	Fcho2	MOUSE	Data_mouse	F-BAR domain only protein 2
P59242_Cgn_T_283	-1.38366	22.4562	-1.14518	0.331903	0.630148	-6.14773	0.383245	2.6093	P59242	Cgn	MOUSE	Data_mouse	Cingulin
Q9Z2Q6_Sept5_S_225	-1.38226	20.3674	-1.75392	0.173673	0.553742	-5.46899	0.383618	2.60676	Q9Z2Q6	Sep-05	MOUSE	Data_mouse	Septin-5
Q3TT38_D17Wsu92e_S_215	-1.38101	20.654	-1.71391	0.181022	0.559126	-5.51473	0.383949	2.60451	Q3TT38	D17Wsu92e	MOUSE	Data_mouse	Uncharacterized protein C6orf106 homolog
Q7TPV4_Mybbp1a_S_1325	-1.38093	22.9036	-1.98455	0.137388	0.514578	-5.20621	0.383971	2.60436	Q7TPV4	Mybbp1a	MOUSE	Data_mouse	Myb-binding protein 1A
Q5SWW4_Med13_S_330	-1.38086	23.078	-5.38647	0.0111538	0.198759	-2.24285	0.38399	2.60424	Q5SWW4	Med13	MOUSE	Data_mouse	Mediator of RNA polymerase II transcription subunit 13
Q5SWW4_Med13_T_326	-1.38086	23.078	-5.38647	0.0111538	0.198759	-2.24285	0.38399	2.60424	Q5SWW4	Med13	MOUSE	Data_mouse	Mediator of RNA polymerase II transcription subunit 13
Q5SWW4_Med13_T_329	-1.38086	23.078	-5.38647	0.0111538	0.198759	-2.24285	0.38399	2.60424	Q5SWW4	Med13	MOUSE	Data_mouse	Mediator of RNA polymerase II transcription subunit 13
Q7TSG1_Cep120_S_384	-1.38045	22.9994	-1.0177	0.380753	0.65811	-6.27814	0.384099	2.6035	Q7TSG1	Cep120	MOUSE	Data_mouse	Centrosomal protein of 120 kDa
O88852_Tspyl1_S_3	-1.37979	22.0616	-1.2389	0.299974	0.620478	-6.04794	0.384274	2.60231	O88852	Tspyl1	MOUSE	Data_mouse	Testis-specific Y-encoded-like protein 1
Q9QY81_Nup210_S_1859	-1.37948	20.6062	-0.720822	0.521002	0.748945	-6.54761	0.384357	2.60175	Q9QY81	Nup210	MOUSE	Data_mouse	Nuclear pore membrane glycoprotein 210
Q8K3G5_Vrk3_S_59	-1.37909	23.5694	-3.59101	0.0343771	0.334332	-3.57575	0.384462	2.60104	Q8K3G5	Vrk3	MOUSE	Data_mouse	Inactive serine/threonine-protein kinase VRK3
Q04750_Top1_S_10	-1.37631	22.7105	-6.15883	0.00754415	0.171326	-1.79316	0.385203	2.59603	Q04750	Top1	MOUSE	Data_mouse	DNA topoisomerase 1
Q9QYE3_Bcl11a_S_630	-1.37541	20.7826	-1.87582	0.153283	0.532254	-5.32978	0.385444	2.59441	Q9QYE3	Bcl11a	MOUSE	Data_mouse	B-cell lymphoma/leukemia 11A
Q6P1G2_Kdm2b_S_880	-1.37358	21.6599	-1.44457	0.240488	0.595478	-5.82085	0.385934	2.59112	Q6P1G2	Kdm2b	MOUSE	Data_mouse	Lysine-specific demethylase 2B
Q03172_Hivep1_S_488	-1.37076	22.6524	-1.09268	0.351242	0.640361	-6.20228	0.386688	2.58607	Q03172	Hivep1	MOUSE	Data_mouse	Zinc finger protein 40
Q3US17_Znf48_S_12	-1.37025	21.111	-2.16401	0.115161	0.488272	-5.00444	0.386825	2.58515	Q3US17	Znf48	MOUSE	Data_mouse	Zinc finger protein 48
Q8C0T5_Sipa1l1_S_1528	-1.37023	21.2733	-3.28747	0.043251	0.356491	-3.85017	0.386828	2.58513	Q8C0T5	Sipa1l1	MOUSE	Data_mouse	Signal-induced proliferation-associated 1-like protein 1
Q922D4_Ppp6r3_S_822	-1.36994	20.9922	-1.26548	0.291495	0.616663	-6.01914	0.386907	2.5846	Q922D4	Ppp6r3	MOUSE	Data_mouse	Serine/threonine-protein phosphatase 6 regulatory subunit 3
A2AQH4_Bcorl1_S_597	-1.36718	20.323	-4.05361	0.0248313	0.291309	-3.18726	0.387647	2.57967	A2AQH4	Bcorl1	MOUSE	Data_mouse	BCL-6 corepressor-like protein 1
P05064_Aldoa_S_39	-1.36573	20.8474	-1.49101	0.228872	0.590143	-5.76852	0.388037	2.57707	P05064	Aldoa	MOUSE	Data_mouse	Fructose-bisphosphate aldolase A
P68369_Tuba1a_S_439	-1.36534	21.7311	-1.15301	0.329112	0.628984	-6.13951	0.388144	2.57636	P68369	Tuba1a	MOUSE	Data_mouse	Tubulin alpha-1A chain
Q91VL8_Terf2ip_S_200	-1.36525	21.7928	-0.949666	0.409537	0.674652	-6.34464	0.388166	2.57622	Q91VL8	Terf2ip	MOUSE	Data_mouse	Telomeric repeat-binding factor 2-interacting protein 1
Q61337_Bad_S_136	-1.36453	20.4165	-5.32592	0.0115239	0.201189	-2.28083	0.388362	2.57492	Q61337	Bad	MOUSE	Data_mouse	Bcl2-associated agonist of cell death
Q9WVE8_Pacsin2_S_425	-1.36397	20.9088	-0.794186	0.482769	0.723901	-6.48646	0.388512	2.57392	Q9WVE8	Pacsin2	MOUSE	Data_mouse	Protein kinase C and casein kinase substrate in neurons protein 2
Q6PFD6_Kif18b_S_561	-1.36386	20.3503	-0.91548	0.424739	0.685425	-6.3771	0.388542	2.57373	Q6PFD6	Kif18b	MOUSE	Data_mouse	Kinesin-like protein KIF18B
P48754_Brca1_S_1150	-1.3635	22.0537	-2.59407	0.0771693	0.427686	-4.53782	0.388639	2.57308	P48754	Brca1	MOUSE	Data_mouse	Breast cancer type 1 susceptibility protein homolog
Q80U70_Suz12_S_543	-1.36308	20.5835	-1.01066	0.383642	0.659674	-6.28513	0.38875	2.57235	Q80U70	Suz12	MOUSE	Data_mouse	Polycomb protein Suz12
Q8CHY6_Gatad2a_S_109	-1.36267	20.5347	-1.22251	0.305328	0.621064	-6.0656	0.388861	2.57161	Q8CHY6	Gatad2a	MOUSE	Data_mouse	Transcriptional repressor p66 alpha
P59242_Cgn_S_92	-1.36032	23.7387	-0.677067	0.544929	0.763995	-6.58206	0.389497	2.56741	P59242	Cgn	MOUSE	Data_mouse	Cingulin
Q9WTU0_Phf2_S_677	-1.35975	21.5892	-2.33998	0.0973802	0.460505	-4.81025	0.38965	2.5664	Q9WTU0	Phf2	MOUSE	Data_mouse	Lysine-specific demethylase PHF2
P70255_Nfic_S_305	-1.35834	23.3105	-3.41408	0.0392355	0.344268	-3.73376	0.390032	2.5639	P70255	Nfic	MOUSE	Data_mouse	Nuclear factor 1 C-type
Q62504_Spen_S_2134	-1.35787	24.0844	-2.35645	0.0958907	0.457308	-4.7923	0.390159	2.56306	Q62504	Spen	MOUSE	Data_mouse	Msx2-interacting protein
P40201_Chd1_S_215	-1.35653	21.881	-1.03741	0.372775	0.653087	-6.25845	0.39052	2.56069	P40201	Chd1	MOUSE	Data_mouse	Chromodomain-helicase-DNA-binding protein 1
Q7TQG1_Plekha6_T_1140	-1.35643	20.8221	-0.823516	0.468146	0.715312	-6.46091	0.390548	2.56051	Q7TQG1	Plekha6	MOUSE	Data_mouse	Pleckstrin homology domain-containing family A member 6
P37913_Lig1_T_77	-1.35581	22.4661	-5.62478	0.00983806	0.188588	-2.09739	0.390715	2.55941	P37913	Lig1	MOUSE	Data_mouse	DNA ligase 1
E9Q4F7_Ankrd11_S_838	-1.35454	21.8587	-1.36359	0.262282	0.603839	-5.91132	0.39106	2.55715	E9Q4F7	Ankrd11	MOUSE	Data_mouse	Ankyrin repeat domain-containing protein 11
Q5HZI1_Mtus1_S_1185	-1.35426	20.5465	-1.24357	0.298467	0.619241	-6.0429	0.391135	2.55667	Q5HZI1	Mtus1	MOUSE	Data_mouse	Microtubule-associated tumor suppressor 1 homolog
P70399_Tp53bp1_S_1096	-1.351	23.4724	-4.26051	0.0216589	0.272541	-3.02446	0.392021	2.55089	P70399	Tp53bp1	MOUSE	Data_mouse	TP53-binding protein 1
Q8R3P7_Cluap1_S_409	-1.35069	21.3505	-1.42263	0.246196	0.597295	-5.84547	0.392104	2.55034	Q8R3P7	Cluap1	MOUSE	Data_mouse	Clusterin-associated protein 1
Q8K4Q0_Rptor_T_857	-1.35063	21.0752	-0.731051	0.51553	0.745116	-6.53933	0.39212	2.55024	Q8K4Q0	Rptor	MOUSE	Data_mouse	Regulatory-associated protein of mTOR
Q6PDK2_Kmt2d_S_4999	-1.35055	20.3494	-1.68791	0.185984	0.564667	-5.54445	0.392143	2.55009	Q6PDK2	Kmt2d	MOUSE	Data_mouse	Histone-lysine N-methyltransferase 2D
P26231_Ctnna1_T_645	-1.35037	25.2436	-3.62199	0.0336059	0.32981	-3.54862	0.392192	2.54977	P26231	Ctnna1	MOUSE	Data_mouse	Catenin alpha-1
Q9WUH7_Sema4g_S_836	-1.35017	20.2597	-5.66916	0.00961554	0.187676	-2.07099	0.392245	2.54943	Q9WUH7	Sema4g	MOUSE	Data_mouse	Semaphorin-4G
Q61584_Fxr1_S_523	-1.34951	21.3645	-1.76723	0.171301	0.551666	-5.45376	0.392424	2.54826	Q61584	Fxr1	MOUSE	Data_mouse	Fragile X mental retardation syndrome-related protein 1
Q8BJA2_Slc41a1_S_70	-1.34944	21.8384	-2.15577	0.116084	0.48875	-5.01363	0.392444	2.54813	Q8BJA2	Slc41a1	MOUSE	Data_mouse	Solute carrier family 41 member 1
Q61464_Znf638_S_1099	-1.34887	20.4534	-4.25255	0.0217711	0.273154	-3.03061	0.392599	2.54713	Q61464	Znf638	MOUSE	Data_mouse	Zinc finger protein 638
G5E870_Trip12_S_1024	-1.34861	21.2121	-1.45036	0.239006	0.594208	-5.81434	0.392672	2.54666	G5E870	Trip12	MOUSE	Data_mouse	E3 ubiquitin-protein ligase TRIP12
E9Q6J5_Bod1l_S_3010	-1.34755	20.8788	-2.03431	0.130757	0.505559	-5.14995	0.392959	2.54479	E9Q6J5	Bod1l	MOUSE	Data_mouse	Biorientation of chromosomes in cell division protein 1-like 1
Q3U1J1_Tfpt_S_180	-1.34627	23.1935	-5.93408	0.00841454	0.180123	-1.91768	0.393308	2.54254	Q3U1J1	Tfpt	MOUSE	Data_mouse	TCF3 fusion partner homolog
Q569Z6_Thrap3_S_679	-1.34554	24.9085	-1.25711	0.294138	0.616663	-6.02823	0.393506	2.54125	Q569Z6	Thrap3	MOUSE	Data_mouse	Thyroid hormone receptor-associated protein 3
Q99PT3_Ino80b_S_370	-1.34424	20.0655	-2.54175	0.080881	0.435645	-4.59308	0.393862	2.53896	Q99PT3	Ino80b	MOUSE	Data_mouse	INO80 complex subunit B
Q8BG87_Tet3_T_665	-1.34283	20.0505	-1.52919	0.219774	0.583585	-5.72531	0.394247	2.53648	Q8BG87	Tet3	MOUSE	Data_mouse	Methylcytosine dioxygenase TET3
O08582_Gtpbp1_S_25	-1.34282	20.0962	-1.79648	0.166221	0.548249	-5.42033	0.394251	2.53646	O08582	Gtpbp1	MOUSE	Data_mouse	GTP-binding protein 1
A2BH40_Arid1a_S_1185	-0.964023	20.5581	-0.962257	0.404063	0.671773	-6.33251	0.512626	1.95074	A2BH40	Arid1a	MOUSE	Data_mouse	AT-rich interactive domain-containing protein 1A
Q9Z2A0_Pdpk1_S_244	-1.34067	20.8799	-2.55533	0.0798975	0.432774	-4.5787	0.394838	2.53268	Q9Z2A0	Pdpk1	MOUSE	Data_mouse	3-phosphoinositide-dependent protein kinase 1
Q9R0U0_Srsf10_T_255	-1.34051	20.8616	-1.04418	0.37007	0.652035	-6.25164	0.394882	2.5324	Q9R0U0	Srsf10	MOUSE	Data_mouse	Serine/arginine-rich splicing factor 10
Q9DBN9_Ddx59_S_150	-1.33962	20.8682	-3.45988	0.0378993	0.341153	-3.69235	0.395124	2.53085	Q9DBN9	Ddx59	MOUSE	Data_mouse	Probable ATP-dependent RNA helicase DDX59
Q61584_Fxr1_T_520	-1.33868	20.6379	-1.00363	0.386549	0.662026	-6.29209	0.395381	2.5292	Q61584	Fxr1	MOUSE	Data_mouse	Fragile X mental retardation syndrome-related protein 1
Q6P2K6_Ppp4r3a_S_764	-1.33841	21.9124	-0.424592	0.698573	0.860448	-6.74663	0.395456	2.52873	Q6P2K6	Ppp4r3a	MOUSE	Data_mouse	Serine/threonine-protein phosphatase 4 regulatory subunit 3A
Q3UIL6_Plekha7_S_469	-1.33834	20.7904	-1.47496	0.232815	0.591038	-5.78663	0.395476	2.5286	Q3UIL6	Plekha7	MOUSE	Data_mouse	Pleckstrin homology domain-containing family A member 7
Q5SWU9_Acaca_S_29	-1.33755	21.2287	-1.83984	0.159003	0.540436	-5.37082	0.395693	2.52721	Q5SWU9	Acaca	MOUSE	Data_mouse	Acetyl-CoA carboxylase 1
A2AIW0_Entr1_S_245	-1.33668	22.3206	-0.823342	0.468231	0.715312	-6.46106	0.39593	2.5257	A2AIW0	Entr1	MOUSE	Data_mouse	Endosome-associated-trafficking regulator 1
P55200_Kmt2a_T_1847	-1.33647	20.6761	-0.831173	0.464391	0.713243	-6.45414	0.395988	2.52533	P55200	Kmt2a	MOUSE	Data_mouse	Histone-lysine N-methyltransferase 2A
Q8BRT1_Clasp2_S_535	-1.3362	22.3832	-0.852105	0.454257	0.707031	-6.43544	0.396062	2.52486	Q8BRT1	Clasp2	MOUSE	Data_mouse	CLIP-associating protein 2
Q9Z2F7_Bnip3l_S_117	-1.33503	22.6985	-1.0646	0.362028	0.647947	-6.23098	0.396385	2.5228	Q9Z2F7	Bnip3l	MOUSE	Data_mouse	BCL2/adenovirus E1B 19 kDa protein-interacting protein 3-like
Q4VAC9_Plekhg3_S_1155	-1.33497	19.9675	-1.20881	0.309874	0.622108	-6.08029	0.396399	2.52271	Q4VAC9	Plekhg3	MOUSE	Data_mouse	Pleckstrin homology domain-containing family G member 3
Q99JR8_Smarcd2_T_217	-1.33223	22.4155	-1.27871	0.287366	0.61408	-6.00474	0.397155	2.51791	Q99JR8	Smarcd2	MOUSE	Data_mouse	SWI/SNF-related matrix-associated actin-dependent regulator of chromatin subfamily D member 2
P36916_Gnl1_S_51	-1.33144	25.0772	-5.96548	0.0082854	0.180041	-1.89999	0.397372	2.51654	P36916	Gnl1	MOUSE	Data_mouse	Guanine nucleotide-binding protein-like 1
Q67FY2_Bcl9l_S_944	-1.32948	24.25	-1.76021	0.172547	0.551666	-5.46179	0.39791	2.51313	Q67FY2	Bcl9l	MOUSE	Data_mouse	B-cell CLL/lymphoma 9-like protein
Q9QXS1_Plec_S_1729	-1.32845	20.3469	-4.86369	0.0149446	0.227798	-2.58519	0.398196	2.51132	Q9QXS1	Plec	MOUSE	Data_mouse	Plectin
Q148V7_Relch_S_22	-1.32736	23.0741	-0.801358	0.479158	0.721534	-6.48027	0.398496	2.50943	Q148V7	Relch	MOUSE	Data_mouse	RAB11-binding protein RELCH
Q6NZF1_Zc3h11a_T_315	-1.32575	20.0479	-1.09339	0.350972	0.640139	-6.20154	0.398941	2.50663	Q6NZF1	Zc3h11a	MOUSE	Data_mouse	Zinc finger CCCH domain-containing protein 11A
Q9EST3_Eif4enif1_S_348	-1.32523	22.5297	-1.13324	0.336209	0.631685	-6.16023	0.399086	2.50572	Q9EST3	Eif4enif1	MOUSE	Data_mouse	Eukaryotic translation initiation factor 4E transporter
Q3UHF3_Mier3_T_120	-1.32482	20.739	-1.52456	0.220856	0.585402	-5.73055	0.399199	2.50501	Q3UHF3	Mier3	MOUSE	Data_mouse	Mesoderm induction early response protein 3
Q6NXI6_Rprd2_T_734	-1.32463	20.2388	-1.09948	0.348675	0.63895	-6.19527	0.399251	2.50469	Q6NXI6	Rprd2	MOUSE	Data_mouse	Regulation of nuclear pre-mRNA domain-containing protein 2
Q8BVL9_Jakmip1_S_382	-1.32444	22.176	-1.88664	0.15161	0.530452	-5.31746	0.399304	2.50435	Q8BVL9	Jakmip1	MOUSE	Data_mouse	Janus kinase and microtubule-interacting protein 1
Q569Z5_Ddx46_Y_294	-1.32438	20.7418	-2.6227	0.0752262	0.423428	-4.50777	0.39932	2.50426	Q569Z5	Ddx46	MOUSE	Data_mouse	Probable ATP-dependent RNA helicase DDX46
Q80YA3_Ddhd1_S_370	-1.3239	20.9411	-0.837812	0.461156	0.710868	-6.44824	0.399455	2.50341	Q80YA3	Ddhd1	MOUSE	Data_mouse	Phospholipase DDHD1
Q9R210_Tfeb_S_113	-1.32355	22.5352	-1.42997	0.244271	0.597295	-5.83724	0.39955	2.50282	Q9R210	Tfeb	MOUSE	Data_mouse	Transcription factor EB
Q6P542_Abcf1_S_107	-1.32322	26.0123	-5.02255	0.0136372	0.22013	-2.47762	0.399642	2.50224	Q6P542	Abcf1	MOUSE	Data_mouse	ATP-binding cassette sub-family F member 1
Q6ZPJ0_Tex2_S_745	-1.32131	21.1287	-2.02454	0.132029	0.507128	-5.16098	0.400172	2.49893	Q6ZPJ0	Tex2	MOUSE	Data_mouse	Testis-expressed protein 2
Q9ESU6_Brd4_S_1067	-1.31971	22.0668	-0.563076	0.611119	0.805498	-6.66403	0.400615	2.49616	Q9ESU6	Brd4	MOUSE	Data_mouse	Bromodomain-containing protein 4
P48754_Brca1_S_1152	-1.31971	22.0756	-2.67068	0.0721018	0.417891	-4.45773	0.400615	2.49616	P48754	Brca1	MOUSE	Data_mouse	Breast cancer type 1 susceptibility protein homolog
Q8K019_Bclaf1_S_529	-1.31962	22.6012	-1.32347	0.273844	0.607752	-5.95568	0.400641	2.496	Q8K019	Bclaf1	MOUSE	Data_mouse	Bcl-2-associated transcription factor 1
Q9WU56_Pus1_S_416	-1.31934	21.7817	-1.33613	0.270137	0.606947	-5.94172	0.400719	2.49552	Q9WU56	Pus1	MOUSE	Data_mouse	tRNA pseudouridine synthase A
A2AHC3_Camsap1_S_1133	-1.31829	20.6807	-0.913192	0.425774	0.686262	-6.37925	0.401011	2.4937	A2AHC3	Camsap1	MOUSE	Data_mouse	Calmodulin-regulated spectrin-associated protein 1
P39447_Tjp1_S_277	-1.31774	20.7853	-0.85193	0.454341	0.707031	-6.43559	0.401162	2.49276	P39447	Tjp1	MOUSE	Data_mouse	Tight junction protein ZO-1
Q9R1Q6_Tmem176b_S_253	-1.3158	21.0669	-3.40976	0.0393648	0.345023	-3.73769	0.401702	2.48941	Q9R1Q6	Tmem176b	MOUSE	Data_mouse	Transmembrane protein 176B
Q9WV92_Epb41l3_S_468	-1.31545	22.9466	-1.49296	0.228395	0.589622	-5.76631	0.4018	2.4888	Q9WV92	Epb41l3	MOUSE	Data_mouse	Band 4.1-like protein 3
Q62388_Atm_S_1987	-1.31372	20.9202	-1.54237	0.216723	0.580267	-5.71034	0.402281	2.48582	Q62388	Atm	MOUSE	Data_mouse	Serine-protein kinase ATM
Q3UH66_Wnk2_S_1770	-1.31251	19.592	-4.64914	0.0169781	0.245013	-2.73569	0.402621	2.48373	Q3UH66	Wnk2	MOUSE	Data_mouse	Serine/threonine-protein kinase WNK2
Q8BUV3_Gphn_S_200	-1.30858	23.4904	-0.558807	0.613703	0.807297	-6.66687	0.403717	2.47698	Q8BUV3	Gphn	MOUSE	Data_mouse	Gephyrin
Q8BXQ8_Fam53c_S_234	-1.30786	20.9665	-1.56394	0.211834	0.578756	-5.68584	0.40392	2.47574	Q8BXQ8	Fam53c	MOUSE	Data_mouse	Protein FAM53C
Q9CYI0_NJMU_S_18	-1.30781	22.1953	-1.57613	0.209123	0.577252	-5.67197	0.403935	2.47565	Q9CYI0	NJMU	MOUSE	Data_mouse	Protein Njmu-R1
Q8BTW9_Pak4_S_104	-1.30753	22.6618	-2.22052	0.109059	0.479474	-4.94164	0.404013	2.47517	Q8BTW9	Pak4	MOUSE	Data_mouse	Serine/threonine-protein kinase PAK 4
Q6P8I4_Pcnp_S_108	-1.30642	21.1586	-1.01933	0.38009	0.657858	-6.27653	0.404324	2.47327	Q6P8I4	Pcnp	MOUSE	Data_mouse	PEST proteolytic signal-containing nuclear protein
P35582_Foxa1_S_303	-1.30578	20.923	-2.24789	0.106242	0.473305	-4.91137	0.404502	2.47218	P35582	Foxa1	MOUSE	Data_mouse	Hepatocyte nuclear factor 3-alpha
Q62393_Tpd52_S_40	-1.30573	20.9494	-0.828622	0.465639	0.714395	-6.4564	0.404517	2.47208	Q62393	Tpd52	MOUSE	Data_mouse	Tumor protein D52
Q6ZPJ3_Ube2o_S_836	-1.30507	20.6069	-1.1511	0.329791	0.628984	-6.14152	0.404701	2.47096	Q6ZPJ3	Ube2o	MOUSE	Data_mouse	(E3-independent) E2 ubiquitin-conjugating enzyme UBE2O
Q8BH07_Arl6ip6_S_80	-1.30495	21.1347	-1.7993	0.16574	0.547779	-5.41711	0.404736	2.47075	Q8BH07	Arl6ip6	MOUSE	Data_mouse	ADP-ribosylation factor-like protein 6-interacting protein 6
O08784_Tcof1_T_165	-1.3048	21.5673	-1.74239	0.175755	0.555342	-5.48217	0.404779	2.47049	O08784	Tcof1	MOUSE	Data_mouse	Treacle protein
A6H8H2_Dennd4c_T_966	-1.30269	21.2386	-0.814968	0.472369	0.718209	-6.46842	0.40537	2.46689	A6H8H2	Dennd4c	MOUSE	Data_mouse	DENN domain-containing protein 4C
P53349_Map3k1_S_999	-1.30241	20.2718	-1.58993	0.206103	0.577109	-5.65627	0.405448	2.46641	P53349	Map3k1	MOUSE	Data_mouse	Mitogen-activated protein kinase kinase kinase 1
Q9QXL2_Kif21a_S_855	-1.3021	21.1606	-1.36303	0.262439	0.603839	-5.91194	0.405535	2.46588	Q9QXL2	Kif21a	MOUSE	Data_mouse	Kinesin-like protein KIF21A
Q91V27_Mlph_T_165	-1.30182	20.5513	-1.65592	0.192302	0.568447	-5.581	0.405615	2.4654	Q91V27	Mlph	MOUSE	Data_mouse	Melanophilin
Q8K212_Pacs1_S_529	-1.30043	21.9536	-0.566604	0.608989	0.803798	-6.66167	0.406006	2.46302	Q8K212	Pacs1	MOUSE	Data_mouse	Phosphofurin acidic cluster sorting protein 1
Q8C0T5_Sipa1l1_S_1543	-1.30036	20.6557	-4.02441	0.0253256	0.292157	-3.21076	0.406024	2.46291	Q8C0T5	Sipa1l1	MOUSE	Data_mouse	Signal-induced proliferation-associated 1-like protein 1
Q56A10_Znf608_S_626	-1.29996	22.4423	-1.3536	0.265113	0.604733	-5.9224	0.406138	2.46222	Q56A10	Znf608	MOUSE	Data_mouse	Zinc finger protein 608
P70284_Tgif1_S_15	-1.29957	20.2272	-1.99821	0.13553	0.511931	-5.19075	0.406247	2.46156	P70284	Tgif1	MOUSE	Data_mouse	Homeobox protein TGIF1
Q8BRT1_Clasp2_S_531	-1.29878	22.4019	-0.844103	0.458108	0.708906	-6.44262	0.40647	2.4602	Q8BRT1	Clasp2	MOUSE	Data_mouse	CLIP-associating protein 2
A2BH40_Arid1a_S_770	-0.0808105	21.7441	-0.262484	0.809244	0.917341	-6.81648	0.945526	1.05761	A2BH40	Arid1a	MOUSE	Data_mouse	AT-rich interactive domain-containing protein 1A
Q6DFV3_Arhgap21_S_1425	-1.29863	22.8113	-1.04677	0.369042	0.651787	-6.24903	0.406511	2.45996	Q6DFV3	Arhgap21	MOUSE	Data_mouse	Rho GTPase-activating protein 21
Q8BH50_CR025_S_69	-1.29837	21.2817	-0.824447	0.467688	0.715295	-6.46009	0.406585	2.45951	Q8BH50	CR025	MOUSE	Data_mouse	Uncharacterized protein C18orf25 homolog
Q61188_Ezh2_T_367	-1.29741	21.719	-0.590788	0.594525	0.794948	-6.6452	0.406855	2.45788	Q61188	Ezh2	MOUSE	Data_mouse	Histone-lysine N-methyltransferase EZH2
Q9ESC8_Aff4_S_486	-1.29612	22.8948	-1.11285	0.343685	0.637522	-6.18145	0.407219	2.45568	Q9ESC8	Aff4	MOUSE	Data_mouse	AF4/FMR2 family member 4
Q80YV2_Zc3hc1_S_68	-1.29586	23.3257	-1.01398	0.382277	0.658455	-6.28184	0.407293	2.45523	Q80YV2	Zc3hc1	MOUSE	Data_mouse	Nuclear-interacting partner of ALK
P97360_Etv6_T_188	-1.29508	21.1926	-0.837651	0.461234	0.710868	-6.44838	0.407512	2.45391	P97360	Etv6	MOUSE	Data_mouse	Transcription factor ETV6
Q6A026_Pds5a_S_1174	-1.29346	23.9337	-3.98389	0.0260324	0.29654	-3.24359	0.407971	2.45116	Q6A026	Pds5a	MOUSE	Data_mouse	Sister chromatid cohesion protein PDS5 homolog A
Q8C551_Rad51ap1_S_19	-1.29322	24.1566	-2.66557	0.0724266	0.41822	-4.46304	0.40804	2.45074	Q8C551	Rad51ap1	MOUSE	Data_mouse	RAD51-associated protein 1
E9PVX6_Mki67_S_1723	-1.29306	20.5204	-4.17479	0.0229065	0.281679	-3.09112	0.408085	2.45047	E9PVX6	Mki67	MOUSE	Data_mouse	Proliferation marker protein Ki-67
Q6P4S8_Ints1_S_1328	-1.29241	21.0146	-2.58446	0.0778358	0.428346	-4.54794	0.408268	2.44937	Q6P4S8	Ints1	MOUSE	Data_mouse	Integrator complex subunit 1
P58802_Tbc1d10a_S_18	-1.29233	21.4164	-1.69768	0.184103	0.561708	-5.53329	0.408291	2.44923	P58802	Tbc1d10a	MOUSE	Data_mouse	TBC1 domain family member 10A
Q9EST3_Eif4enif1_S_350	-1.29146	22.5466	-1.12917	0.337688	0.633635	-6.16448	0.408537	2.44776	Q9EST3	Eif4enif1	MOUSE	Data_mouse	Eukaryotic translation initiation factor 4E transporter
P55088_Aqp4_S_285	-1.28888	26.0131	-4.40102	0.0197955	0.258151	-2.91756	0.409268	2.44339	P55088	Aqp4	MOUSE	Data_mouse	Aquaporin-4
Q3UY34_Custos_S_155	-1.28827	22.6307	-1.38694	0.255792	0.601879	-5.88535	0.409443	2.44234	Q3UY34	Custos	MOUSE	Data_mouse	Protein CUSTOS
A2AN08_Ubr4_S_619	-1.2867	20.4949	-1.59382	0.205259	0.577109	-5.65184	0.409888	2.43969	A2AN08	Ubr4	MOUSE	Data_mouse	E3 ubiquitin-protein ligase UBR4
Q9R0L6_Pcm1_S_547	-1.28633	22.4384	-1.07959	0.356232	0.643307	-6.2157	0.409994	2.43906	Q9R0L6	Pcm1	MOUSE	Data_mouse	Pericentriolar material 1 protein
P55200_Kmt2a_T_504	-1.28607	21.1693	-0.763832	0.4983	0.73139	-6.51225	0.410066	2.43863	P55200	Kmt2a	MOUSE	Data_mouse	Histone-lysine N-methyltransferase 2A
P08775_Polr2a_T_1842	-1.28595	21.1599	-0.947764	0.410369	0.674956	-6.34646	0.4101	2.43843	P08775	Polr2a	MOUSE	Data_mouse	DNA-directed RNA polymerase II subunit RPB1
Q8BJ05_Zc3h14_S_515	-1.2838	24.0607	-4.59769	0.0175178	0.246423	-2.77269	0.410713	2.43479	Q8BJ05	Zc3h14	MOUSE	Data_mouse	Zinc finger CCCH domain-containing protein 14
E9Q1P8_Irf2bp2_S_343	-1.28138	23.6644	-4.03956	0.0250676	0.291492	-3.19855	0.411401	2.43072	E9Q1P8	Irf2bp2	MOUSE	Data_mouse	Interferon regulatory factor 2-binding protein 2
P18653_Rps6ka1_S_721	-1.27952	20.873	-1.22462	0.304632	0.621064	-6.06333	0.411933	2.42758	P18653	Rps6ka1	MOUSE	Data_mouse	Ribosomal protein S6 kinase alpha-1
Q8CI71_Vps50_S_498	-1.27448	21.8301	-1.57075	0.210315	0.577252	-5.6781	0.413374	2.41911	Q8CI71	Vps50	MOUSE	Data_mouse	Syndetin
Q8BHZ4_Znf592_S_39	-1.27422	22.2035	-2.15443	0.116235	0.48875	-5.01513	0.413448	2.41868	Q8BHZ4	Znf592	MOUSE	Data_mouse	Zinc finger protein 592
Q3UZ01_Rnpc3_S_347	-1.27398	23.5502	-2.19366	0.111911	0.482968	-4.97144	0.413517	2.41828	Q3UZ01	Rnpc3	MOUSE	Data_mouse	RNA-binding region-containing protein 3
Q9DBY0_Foxp4_S_92	-1.26937	20.6983	-1.16741	0.324035	0.628984	-6.12433	0.41484	2.41057	Q9DBY0	Foxp4	MOUSE	Data_mouse	Forkhead box protein P4
Q3TUF7_Yeats2_S_534	-1.26861	20.8758	-0.980575	0.39622	0.669209	-6.31473	0.415059	2.4093	Q3TUF7	Yeats2	MOUSE	Data_mouse	YEATS domain-containing protein 2
Q9CXE2_Bcl7a_S_154	-1.26721	22.6919	-0.909297	0.427542	0.687001	-6.3829	0.415464	2.40695	Q9CXE2	Bcl7a	MOUSE	Data_mouse	B-cell CLL/lymphoma 7 protein family member A
O35226_Psmd4_S_256	-1.26704	21.4584	-2.43034	0.0895327	0.452474	-4.71222	0.415511	2.40667	O35226	Psmd4	MOUSE	Data_mouse	26S proteasome non-ATPase regulatory subunit 4
Q924W5_Smc6_S_1095	-1.26573	20.931	-2.00386	0.13477	0.510322	-5.18435	0.415888	2.4045	Q924W5	Smc6	MOUSE	Data_mouse	Structural maintenance of chromosomes protein 6
P40645_Sox6_T_453	-1.26566	20.1056	-3.68027	0.0322135	0.322397	-3.49804	0.41591	2.40437	P40645	Sox6	MOUSE	Data_mouse	Transcription factor SOX-6
Q01320_Top2a_S_1293	-1.26104	21.9485	-1.44792	0.23963	0.594985	-5.81709	0.417242	2.39669	Q01320	Top2a	MOUSE	Data_mouse	DNA topoisomerase 2-alpha
Q08943_Ssrp1_S_667	-1.26053	20.656	-1.17977	0.319743	0.627429	-6.11125	0.41739	2.39584	Q08943	Ssrp1	MOUSE	Data_mouse	FACT complex subunit SSRP1
P14246_Slc2a2_S_522	-1.26053	21.4496	-0.641385	0.565055	0.77703	-6.60897	0.41739	2.39584	P14246	Slc2a2	MOUSE	Data_mouse	Solute carrier family 2, facilitated glucose transporter member 2
Q6PDQ2_Chd4_S_301	-1.26022	26.0566	-5.11344	0.012955	0.215486	-2.41749	0.417479	2.39533	Q6PDQ2	Chd4	MOUSE	Data_mouse	Chromodomain-helicase-DNA-binding protein 4
Q6PDQ2_Chd4_S_302	-1.26022	26.0566	-5.11344	0.012955	0.215486	-2.41749	0.417479	2.39533	Q6PDQ2	Chd4	MOUSE	Data_mouse	Chromodomain-helicase-DNA-binding protein 4
Q6PDQ2_Chd4_S_303	-1.26022	26.0566	-5.11344	0.012955	0.215486	-2.41749	0.417479	2.39533	Q6PDQ2	Chd4	MOUSE	Data_mouse	Chromodomain-helicase-DNA-binding protein 4
Q6PDQ2_Chd4_S_312	-1.26022	26.0566	-5.11344	0.012955	0.215486	-2.41749	0.417479	2.39533	Q6PDQ2	Chd4	MOUSE	Data_mouse	Chromodomain-helicase-DNA-binding protein 4
Q99NH0_Ankrd17_S_1695	-1.25785	21.042	-0.809367	0.475153	0.718582	-6.47331	0.418166	2.39139	Q99NH0	Ankrd17	MOUSE	Data_mouse	Ankyrin repeat domain-containing protein 17
Q810V0_Mphosph10_S_346	-1.25626	20.4794	-5.40333	0.0110535	0.198759	-2.23235	0.418627	2.38876	Q810V0	Mphosph10	MOUSE	Data_mouse	U3 small nucleolar ribonucleoprotein protein MPP10
Q9Z315_Sart1_S_597	-1.25445	23.8688	-1.40252	0.251555	0.600341	-5.86797	0.419154	2.38576	Q9Z315	Sart1	MOUSE	Data_mouse	U4/U6.U5 tri-snRNP-associated protein 1
Q9JJ89_Ccdc86_S_18	-1.25411	20.9393	-0.856003	0.452391	0.705986	-6.43192	0.419251	2.3852	Q9JJ89	Ccdc86	MOUSE	Data_mouse	Coiled-coil domain-containing protein 86
E9PYL2_Prr12_Y_907	-1.2537	21.6804	-0.705729	0.529162	0.753087	-6.55967	0.419371	2.38452	E9PYL2	Prr12	MOUSE	Data_mouse	Proline-rich protein 12
E9PVX6_Mki67_S_286	-1.25241	20.1583	-1.11723	0.342068	0.636166	-6.17691	0.419745	2.3824	E9PVX6	Mki67	MOUSE	Data_mouse	Proliferation marker protein Ki-67
Q8JZX9_Cdc42ep2_S_137	-1.25222	21.5938	-1.2236	0.304966	0.621064	-6.06442	0.4198	2.38209	Q8JZX9	Cdc42ep2	MOUSE	Data_mouse	Cdc42 effector protein 2
Q04692_Smarcad1_S_144	-1.25193	21.106	-2.57165	0.0787342	0.429718	-4.56145	0.419886	2.3816	Q04692	Smarcad1	MOUSE	Data_mouse	SWI/SNF-related matrix-associated actin-dependent regulator of chromatin subfamily A containing DEAD/H box 1
Q04692_Smarcad1_S_145	-1.25193	21.106	-2.57165	0.0787342	0.429718	-4.56145	0.419886	2.3816	Q04692	Smarcad1	MOUSE	Data_mouse	SWI/SNF-related matrix-associated actin-dependent regulator of chromatin subfamily A containing DEAD/H box 1
Q14AX6_Cdk12_S_681	-1.2485	21.2474	-0.755114	0.502836	0.734375	-6.51953	0.420887	2.37594	Q14AX6	Cdk12	MOUSE	Data_mouse	Cyclin-dependent kinase 12
Q9CYC5_Dsn1_S_75	-1.24693	20.2015	-0.772514	0.493817	0.729385	-6.50494	0.421343	2.37336	Q9CYC5	Dsn1	MOUSE	Data_mouse	Kinetochore-associated protein DSN1 homolog
Q8BTI8_Srrm2_T_1692	-1.24637	24.2209	-1.64084	0.195363	0.57035	-5.59822	0.421508	2.37244	Q8BTI8	Srrm2	MOUSE	Data_mouse	Serine/arginine repetitive matrix protein 2
Q14AX6_Cdk12_S_302	-1.24454	22.5988	-0.663156	0.552711	0.770102	-6.59269	0.422043	2.36943	Q14AX6	Cdk12	MOUSE	Data_mouse	Cyclin-dependent kinase 12
Q8K310_Matr3_S_188	-1.244	22.4523	-2.56109	0.0794842	0.431993	-4.5726	0.4222	2.36855	Q8K310	Matr3	MOUSE	Data_mouse	Matrin-3
Q8VHR5_Gatad2b_S_487	-1.24284	20.2818	-1.64025	0.195484	0.57035	-5.59889	0.422541	2.36663	Q8VHR5	Gatad2b	MOUSE	Data_mouse	Transcriptional repressor p66-beta
A6H619_Phrf1_S_919	-1.24169	20.6298	-1.12046	0.340878	0.635463	-6.17355	0.422878	2.36475	A6H619	Phrf1	MOUSE	Data_mouse	PHD and RING finger domain-containing protein 1
Q0VBM2_Fam83b_S_317	-1.23812	20.2717	-5.44936	0.0107855	0.197418	-2.20385	0.423924	2.35891	Q0VBM2	Fam83b	MOUSE	Data_mouse	Protein FAM83B
Q01320_Top2a_S_1298	-1.23625	21.9609	-1.45121	0.23879	0.594179	-5.81339	0.424475	2.35585	Q01320	Top2a	MOUSE	Data_mouse	DNA topoisomerase 2-alpha
Q9D727_CF226_S_102	-1.23575	21.5825	-3.34171	0.0414705	0.350495	-3.79996	0.424621	2.35504	Q9D727	CF226	MOUSE	Data_mouse	Uncharacterized protein C6orf226 homolog
Q62376_Snrnp70_S_226	-1.23521	23.0802	-5.01197	0.0137195	0.22013	-2.48468	0.42478	2.35416	Q62376	Snrnp70	MOUSE	Data_mouse	U1 small nuclear ribonucleoprotein 70 kDa
Q9QZQ8_H2afy_T_174	-1.23409	22.1766	-0.850733	0.454915	0.70724	-6.43667	0.425112	2.35232	Q9QZQ8	H2afy	MOUSE	Data_mouse	Core histone macro-H2A.1
Q9D2U5_Naa38_S_25	-1.23261	22.4443	-0.919786	0.422797	0.683789	-6.37305	0.425546	2.34992	Q9D2U5	Naa38	MOUSE	Data_mouse	N-alpha-acetyltransferase 38, NatC auxiliary subunit
Q8K3Z9_Pom121_S_408	-1.23248	21.5932	-1.48992	0.229136	0.590348	-5.76975	0.425586	2.3497	Q8K3Z9	Pom121	MOUSE	Data_mouse	Nuclear envelope pore membrane protein POM 121
Q9CYC5_Dsn1_S_79	-1.23209	20.2668	-0.77405	0.493027	0.728995	-6.50364	0.4257	2.34907	Q9CYC5	Dsn1	MOUSE	Data_mouse	Kinetochore-associated protein DSN1 homolog
O35984_Pbx2_S_151	-1.2312	21.15	-1.11552	0.342697	0.636696	-6.17868	0.425963	2.34762	O35984	Pbx2	MOUSE	Data_mouse	Pre-B-cell leukemia transcription factor 2
Q8BYJ6_Tbc1d4_T_756	-1.22733	20.062	-0.99002	0.392231	0.665733	-6.30549	0.427108	2.34133	Q8BYJ6	Tbc1d4	MOUSE	Data_mouse	TBC1 domain family member 4
B1AZI6_Thoc2_S_1417	-1.2264	21.2835	-1.27819	0.287528	0.61408	-6.00531	0.427381	2.33983	B1AZI6	Thoc2	MOUSE	Data_mouse	THO complex subunit 2
Q80V24_Vgll4_S_58	-1.22508	22.4282	-3.56939	0.0349283	0.335793	-3.59476	0.427773	2.33769	Q80V24	Vgll4	MOUSE	Data_mouse	Transcription cofactor vestigial-like protein 4
Q8BGD9_Eif4b_S_504	-1.22444	19.9985	-1.86864	0.154406	0.533228	-5.33797	0.427964	2.33665	Q8BGD9	Eif4b	MOUSE	Data_mouse	Eukaryotic translation initiation factor 4B
Q01320_Top2a_S_1291	-1.22416	21.9669	-1.45285	0.238373	0.593656	-5.81155	0.428047	2.33619	Q01320	Top2a	MOUSE	Data_mouse	DNA topoisomerase 2-alpha
P33611_Pola2_T_156	-1.22389	20.3113	-1.92713	0.145532	0.5225	-5.27137	0.428126	2.33576	P33611	Pola2	MOUSE	Data_mouse	DNA polymerase alpha subunit B
Q3THG9_Aarsd1_S_88	-1.22361	20.9591	-0.877952	0.442007	0.69728	-6.41195	0.428209	2.33531	Q3THG9	Aarsd1	MOUSE	Data_mouse	Alanyl-tRNA editing protein Aarsd1
Q60953_Pml_S_515	-1.22158	22.3041	-1.01412	0.382222	0.658455	-6.28171	0.428813	2.33202	Q60953	Pml	MOUSE	Data_mouse	Protein PML
Q9DCT6_Bap18_S_96	-1.22144	21.4003	-3.28466	0.0433457	0.356491	-3.85278	0.428856	2.33179	Q9DCT6	Bap18	MOUSE	Data_mouse	Chromatin complexes subunit BAP18
Q80Y17_Llgl1_S_989	-1.22087	20.5602	-1.79909	0.165776	0.547779	-5.41735	0.429025	2.33086	Q80Y17	Llgl1	MOUSE	Data_mouse	Lethal(2) giant larvae protein homolog 1
Q8K135_Kiaa0319l_S_996	-1.22081	21.0435	-0.572603	0.605379	0.801352	-6.65764	0.429043	2.33077	Q8K135	Kiaa0319l	MOUSE	Data_mouse	Dyslexia-associated protein KIAA0319-like protein
Q5HZG4_Taf3_T_797	-1.21803	19.9066	-1.25302	0.295439	0.617194	-6.03267	0.429868	2.32629	Q5HZG4	Taf3	MOUSE	Data_mouse	Transcription initiation factor TFIID subunit 3
Q9D4H9_Phf14_S_767	-1.2176	20.032	-1.1577	0.327451	0.628984	-6.13458	0.429996	2.3256	Q9D4H9	Phf14	MOUSE	Data_mouse	PHD finger protein 14
Q99KG5_Lsr_S_471	-1.21698	20.5778	-0.740872	0.510318	0.740194	-6.5313	0.430182	2.3246	Q99KG5	Lsr	MOUSE	Data_mouse	Lipolysis-stimulated lipoprotein receptor
E9PVX6_Mki67_S_1186	-1.21616	21.3323	-2.0165	0.133086	0.508962	-5.17006	0.430427	2.32327	E9PVX6	Mki67	MOUSE	Data_mouse	Proliferation marker protein Ki-67
Q6A085_Znf629_S_52	-1.21482	20.9708	-0.748532	0.506283	0.736824	-6.52499	0.430827	2.32112	Q6A085	Znf629	MOUSE	Data_mouse	Zinc finger protein 629
Q6NZF1_Zc3h11a_S_677	-1.21377	24.7908	-4.4952	0.0186602	0.253197	-2.84751	0.43114	2.31943	Q6NZF1	Zc3h11a	MOUSE	Data_mouse	Zinc finger CCCH domain-containing protein 11A
Q14AX6_Cdk12_S_300	-1.21232	22.6149	-0.654829	0.557408	0.771956	-6.59897	0.431573	2.3171	Q14AX6	Cdk12	MOUSE	Data_mouse	Cyclin-dependent kinase 12
F6ZDS4_Tpr_S_2105	-1.21134	20.507	-0.652967	0.558463	0.772531	-6.60036	0.431868	2.31552	F6ZDS4	Tpr	MOUSE	Data_mouse	Nucleoprotein TPR
Q99NH0_Ankrd17_T_5	-1.21097	20.8962	-1.14167	0.333164	0.630229	-6.15141	0.431977	2.31494	Q99NH0	Ankrd17	MOUSE	Data_mouse	Ankyrin repeat domain-containing protein 17
Q61584_Fxr1_S_438	-1.20916	24.0608	-0.820238	0.469761	0.716202	-6.46379	0.432521	2.31203	Q61584	Fxr1	MOUSE	Data_mouse	Fragile X mental retardation syndrome-related protein 1
Q6PFD6_Kif18b_S_558	-1.20748	20.4678	-0.855711	0.45253	0.705986	-6.43219	0.433025	2.30934	Q6PFD6	Kif18b	MOUSE	Data_mouse	Kinesin-like protein KIF18B
Q9QXX8_Nufip1_S_390	-1.20737	23.7402	-2.77371	0.0659118	0.40797	-4.35159	0.433056	2.30917	Q9QXX8	Nufip1	MOUSE	Data_mouse	Nuclear fragile X mental retardation-interacting protein 1
Q9QXX8_Nufip1_S_394	-1.20737	23.7402	-2.77371	0.0659118	0.40797	-4.35159	0.433056	2.30917	Q9QXX8	Nufip1	MOUSE	Data_mouse	Nuclear fragile X mental retardation-interacting protein 1
Q5XJV7_Setd5_T_855	-1.20596	20.2501	-1.38851	0.255361	0.601778	-5.8836	0.43348	2.30691	Q5XJV7	Setd5	MOUSE	Data_mouse	SET domain-containing protein 5
G5E870_Trip12_S_1350	-1.20361	20.5289	-1.25196	0.295778	0.617602	-6.03382	0.434187	2.30316	G5E870	Trip12	MOUSE	Data_mouse	E3 ubiquitin-protein ligase TRIP12
P49117_Nr2c2_S_19	-1.20306	20.6627	-2.0669	0.126616	0.50059	-5.11322	0.434353	2.30228	P49117	Nr2c2	MOUSE	Data_mouse	Nuclear receptor subfamily 2 group C member 2
Q68FD7_Fnip1_T_765	-1.20149	20.0424	-0.917972	0.423614	0.684398	-6.37476	0.434827	2.29976	Q68FD7	Fnip1	MOUSE	Data_mouse	Folliculin-interacting protein 1
P70399_Tp53bp1_S_654	-1.20043	20.3308	-1.27855	0.287417	0.61408	-6.00492	0.435144	2.29809	P70399	Tp53bp1	MOUSE	Data_mouse	TP53-binding protein 1
Q8K021_Scamp1_S_2	-1.19884	20.4592	-3.57276	0.0348417	0.335793	-3.59179	0.435626	2.29555	Q8K021	Scamp1	MOUSE	Data_mouse	Secretory carrier-associated membrane protein 1
E9PVX6_Mki67_S_767	-1.19663	21.4767	-4.61702	0.0173125	0.246295	-2.75874	0.436295	2.29203	E9PVX6	Mki67	MOUSE	Data_mouse	Proliferation marker protein Ki-67
Q8K0F1_Tbc1d23_Y_545	-1.19458	21.5212	-1.29199	0.283284	0.61099	-5.99024	0.436912	2.28879	Q8K0F1	Tbc1d23	MOUSE	Data_mouse	TBC1 domain family member 23
Q8CJ40_Crocc_S_1479	-1.19312	20.398	-0.813562	0.473066	0.718209	-6.46965	0.437357	2.28646	Q8CJ40	Crocc	MOUSE	Data_mouse	Rootletin
Q99JF8_Psip1_S_270	-1.1921	20.9547	-0.828292	0.465801	0.714516	-6.45669	0.437665	2.28485	Q99JF8	Psip1	MOUSE	Data_mouse	PC4 and SFRS1-interacting protein
P83510_Tnik_S_659	-1.19157	20.6552	-2.34536	0.0968912	0.46043	-4.80439	0.437825	2.28402	P83510	Tnik	MOUSE	Data_mouse	Traf2 and NCK-interacting protein kinase
Q0VBM2_Fam83b_S_845	-1.1912	20.4278	-1.64411	0.194695	0.570307	-5.59448	0.437938	2.28343	Q0VBM2	Fam83b	MOUSE	Data_mouse	Protein FAM83B
P55200_Kmt2a_S_1839	-1.19092	21.2363	-1.09037	0.352116	0.640596	-6.20464	0.438024	2.28298	P55200	Kmt2a	MOUSE	Data_mouse	Histone-lysine N-methyltransferase 2A
P10711_Tcea1_S_100	-1.19089	27.8172	-4.48103	0.0188256	0.253197	-2.85797	0.438034	2.28293	P10711	Tcea1	MOUSE	Data_mouse	Transcription elongation factor A protein 1
P70399_Tp53bp1_S_552	-1.1908	24.3447	-3.45937	0.0379138	0.341153	-3.6928	0.438059	2.2828	P70399	Tp53bp1	MOUSE	Data_mouse	TP53-binding protein 1
Q80UZ2_Sdad1_S_585	-1.19058	21.4368	-1.77579	0.169797	0.551666	-5.44399	0.438125	2.28245	Q80UZ2	Sdad1	MOUSE	Data_mouse	Protein SDA1 homolog
Q5SWD9_Tsr1_S_794	-1.19011	21.5147	-1.64629	0.194251	0.570307	-5.592	0.438269	2.2817	Q5SWD9	Tsr1	MOUSE	Data_mouse	Pre-rRNA-processing protein TSR1 homolog
Q80XC6_Nrde2_S_74	-1.19003	20.7112	-1.78957	0.167406	0.550577	-5.42823	0.438294	2.28158	Q80XC6	Nrde2	MOUSE	Data_mouse	Protein NRDE2 homolog
A2BH40_Arid1a_Y_763	1.03204	20.5011	0.648028	0.561267	0.774543	-6.60405	2.04491	0.489019	A2BH40	Arid1a	MOUSE	Data_mouse	AT-rich interactive domain-containing protein 1A
Q6DFV5_Helz_S_1636	-1.18887	21.6038	-0.47549	0.665587	0.841456	-6.71859	0.438645	2.27975	Q6DFV5	Helz	MOUSE	Data_mouse	Probable helicase with zinc finger domain
Q67FY2_Bcl9l_T_954	-1.18853	21.6846	-0.613452	0.581191	0.787022	-6.62926	0.438751	2.2792	Q67FY2	Bcl9l	MOUSE	Data_mouse	B-cell CLL/lymphoma 9-like protein
P26369_U2af2_S_79	-1.18636	24.1929	-4.34228	0.0205485	0.263186	-2.9619	0.439411	2.27578	P26369	U2af2	MOUSE	Data_mouse	Splicing factor U2AF 65 kDa subunit
Q8BTY2_Slc4a7_S_238	-1.18632	20.2513	-1.46189	0.236083	0.591096	-5.80136	0.439422	2.27572	Q8BTY2	Slc4a7	MOUSE	Data_mouse	Sodium bicarbonate cotransporter 3
Q8BTW9_Pak4_S_181	-1.18628	21.3797	-1.06681	0.361167	0.647116	-6.22873	0.439435	2.27565	Q8BTW9	Pak4	MOUSE	Data_mouse	Serine/threonine-protein kinase PAK 4
P70399_Tp53bp1_S_429	-1.18558	21.8957	-0.99043	0.392058	0.665571	-6.30508	0.439648	2.27455	P70399	Tp53bp1	MOUSE	Data_mouse	TP53-binding protein 1
Q69ZZ6_Tmcc1_S_409	-1.18549	20.2994	-1.41203	0.249006	0.599245	-5.85734	0.439675	2.27441	Q69ZZ6	Tmcc1	MOUSE	Data_mouse	Transmembrane and coiled-coil domains protein 1
Q8VH51_Rbm39_S_333	-1.18542	20.0593	-1.23515	0.301188	0.620768	-6.05198	0.439696	2.2743	Q8VH51	Rbm39	MOUSE	Data_mouse	RNA-binding protein 39
Q64430_Atp7a_S_357	-1.18356	20.8267	-2.11204	0.121133	0.494119	-5.06254	0.440265	2.27136	Q64430	Atp7a	MOUSE	Data_mouse	Copper-transporting ATPase 1
O54826_Mllt10_S_691	-1.1825	23.1176	-3.50589	0.0366138	0.338491	-3.6511	0.440588	2.26969	O54826	Mllt10	MOUSE	Data_mouse	Protein AF-10
E9Q309_Cep350_S_1582	-1.18183	20.3022	-1.27689	0.287933	0.614211	-6.00673	0.440793	2.26864	E9Q309	Cep350	MOUSE	Data_mouse	Centrosome-associated protein 350
Q8R2R3_Aagab_S_311	-1.1809	21.4143	-0.891431	0.435735	0.692078	-6.39953	0.441075	2.26719	Q8R2R3	Aagab	MOUSE	Data_mouse	Alpha- and gamma-adaptin-binding protein p34
P53986_Slc16a1_S_220	-1.17975	22.1785	-0.876345	0.44276	0.697956	-6.41342	0.441427	2.26538	P53986	Slc16a1	MOUSE	Data_mouse	Monocarboxylate transporter 1
P54103_Dnajc2_S_60	-1.17768	23.5692	-1.90174	0.14931	0.527982	-5.30026	0.44206	2.26213	P54103	Dnajc2	MOUSE	Data_mouse	DnaJ homolog subfamily C member 2
P54103_Dnajc2_S_63	-1.17768	23.5692	-1.90174	0.14931	0.527982	-5.30026	0.44206	2.26213	P54103	Dnajc2	MOUSE	Data_mouse	DnaJ homolog subfamily C member 2
P59328_Wdhd1_S_821	-1.1776	24.7041	-4.47377	0.0189111	0.253197	-2.86334	0.442088	2.26199	P59328	Wdhd1	MOUSE	Data_mouse	WD repeat and HMG-box DNA-binding protein 1
Q80TH2_Erbin_S_1125	-1.17586	20.9735	-1.1489	0.330573	0.628984	-6.14383	0.44262	2.25927	Q80TH2	Erbin	MOUSE	Data_mouse	Erbin
Q9JMD1_Sfmbt1_S_772	-1.17585	21.0655	-0.735846	0.51298	0.742985	-6.53542	0.442622	2.25926	Q9JMD1	Sfmbt1	MOUSE	Data_mouse	Scm-like with four MBT domains protein 1
O35685_Nudc_S_139	-1.17495	24.2533	-3.53589	0.0358049	0.336465	-3.62439	0.442899	2.25785	O35685	Nudc	MOUSE	Data_mouse	Nuclear migration protein nudC
A2A5R2_Arfgef2_S_355	-1.17448	22.0412	-1.10857	0.345276	0.638408	-6.18588	0.443044	2.25711	A2A5R2	Arfgef2	MOUSE	Data_mouse	Brefeldin A-inhibited guanine nucleotide-exchange protein 2
A2BH40_Arid1a_T_1760	2.13811	24.0903	0.984119	0.394718	0.668242	-6.31126	4.40185	0.227177	A2BH40	Arid1a	MOUSE	Data_mouse	AT-rich interactive domain-containing protein 1A
Q6NZJ6_Eif4g1_T_209	-1.17023	20.8326	-0.786153	0.486839	0.724826	-6.49335	0.444351	2.25048	Q6NZJ6	Eif4g1	MOUSE	Data_mouse	Eukaryotic translation initiation factor 4 gamma 1
A2CG49_Kalrn_S_2368	-1.16992	20.8166	-1.44581	0.240169	0.595377	-5.81945	0.444445	2.25	A2CG49	Kalrn	MOUSE	Data_mouse	Kalirin
Q4VAC9_Plekhg3_S_1291	-1.16944	20.1707	-1.2708	0.289827	0.616392	-6.01335	0.444593	2.24925	Q4VAC9	Plekhg3	MOUSE	Data_mouse	Pleckstrin homology domain-containing family G member 3
Q9QX47_Son_S_1809	-1.16792	21.8328	-1.00081	0.38772	0.662781	-6.29488	0.445064	2.24687	Q9QX47	Son	MOUSE	Data_mouse	Protein SON
Q9D706_Rpap3_S_429	-1.16743	22.5826	-4.43833	0.0193354	0.254867	-2.88966	0.445214	2.24611	Q9D706	Rpap3	MOUSE	Data_mouse	RNA polymerase II-associated protein 3
P70181_Pip5k1b_T_441	-1.16717	20.4067	-2.40781	0.0914159	0.452474	-4.73655	0.445294	2.24571	P70181	Pip5k1b	MOUSE	Data_mouse	Phosphatidylinositol 4-phosphate 5-kinase type-1 beta
Q9Z1D1_Eif3g_T_41	-1.16693	22.3124	-0.57436	0.604324	0.801352	-6.65645	0.445369	2.24533	Q9Z1D1	Eif3g	MOUSE	Data_mouse	Eukaryotic translation initiation factor 3 subunit G
Q8BTI8_Srrm2_T_1812	-1.16667	23.0058	-1.78185	0.16874	0.551666	-5.43705	0.445447	2.24493	Q8BTI8	Srrm2	MOUSE	Data_mouse	Serine/arginine repetitive matrix protein 2
Q8C551_Rad51ap1_S_23	-1.16646	24.0932	-2.90804	0.0587912	0.39135	-4.21597	0.445514	2.2446	Q8C551	Rad51ap1	MOUSE	Data_mouse	RAD51-associated protein 1
Q64430_Atp7a_S_356	-1.16593	21.636	-1.9991	0.135409	0.511843	-5.18973	0.445677	2.24378	Q64430	Atp7a	MOUSE	Data_mouse	Copper-transporting ATPase 1
Q9JJZ4_Ube2j1_S_266	-1.16525	21.0341	-1.43153	0.243863	0.597295	-5.83549	0.445886	2.24272	Q9JJZ4	Ube2j1	MOUSE	Data_mouse	Ubiquitin-conjugating enzyme E2 J1
Q9ESU6_Brd4_S_602	-1.1646	21.4577	-0.693479	0.535857	0.756829	-6.56932	0.446089	2.24171	Q9ESU6	Brd4	MOUSE	Data_mouse	Bromodomain-containing protein 4
Q8C156_Ncaph_S_25	-1.16351	21.271	-2.93842	0.0573145	0.387876	-4.18574	0.446426	2.24001	Q8C156	Ncaph	MOUSE	Data_mouse	Condensin complex subunit 2
O88738_Birc6_S_584	-1.1635	21.3117	-0.801537	0.479068	0.721534	-6.48011	0.446427	2.24001	O88738	Birc6	MOUSE	Data_mouse	Baculoviral IAP repeat-containing protein 6
Q6ZPJ0_Tex2_S_737	-1.16233	21.0492	-1.53026	0.219524	0.583426	-5.72409	0.446791	2.23818	Q6ZPJ0	Tex2	MOUSE	Data_mouse	Testis-expressed protein 2
P70284_Tgif1_S_11	-1.16225	21.5909	-0.871078	0.445237	0.700068	-6.41824	0.446816	2.23806	P70284	Tgif1	MOUSE	Data_mouse	Homeobox protein TGIF1
Q9EQN3_Tsc22d4_T_183	-1.16175	20.633	-0.948565	0.410018	0.674652	-6.34569	0.446972	2.23728	Q9EQN3	Tsc22d4	MOUSE	Data_mouse	TSC22 domain family protein 4
Q9DBE9_Ftsj3_S_335	-1.16084	24.7142	-3.41485	0.0392127	0.344268	-3.73307	0.447252	2.23587	Q9DBE9	Ftsj3	MOUSE	Data_mouse	pre-rRNA processing protein FTSJ3
Q9DBE9_Ftsj3_S_336	-1.16084	24.7142	-3.41485	0.0392127	0.344268	-3.73307	0.447252	2.23587	Q9DBE9	Ftsj3	MOUSE	Data_mouse	pre-rRNA processing protein FTSJ3
Q52KI8_Srrm1_S_561	-1.16079	28.941	-2.85576	0.0614441	0.397631	-4.26838	0.447268	2.23579	Q52KI8	Srrm1	MOUSE	Data_mouse	Serine/arginine repetitive matrix protein 1
Q52KI8_Srrm1_S_563	-1.16079	28.941	-2.85576	0.0614441	0.397631	-4.26838	0.447268	2.23579	Q52KI8	Srrm1	MOUSE	Data_mouse	Serine/arginine repetitive matrix protein 1
Q80U49_Cep170b_S_1122	-1.16057	22.0313	-1.51189	0.223846	0.586956	-5.74491	0.447335	2.23546	Q80U49	Cep170b	MOUSE	Data_mouse	Centrosomal protein of 170 kDa protein B
Q5U5M8_Bloc1s3_S_61	-1.15968	24.0854	-0.645173	0.562893	0.775792	-6.60617	0.447612	2.23408	Q5U5M8	Bloc1s3	MOUSE	Data_mouse	Biogenesis of lysosome-related organelles complex 1 subunit 3
Q5U5M8_Bloc1s3_T_59	-1.15968	24.0854	-0.645173	0.562893	0.775792	-6.60617	0.447612	2.23408	Q5U5M8	Bloc1s3	MOUSE	Data_mouse	Biogenesis of lysosome-related organelles complex 1 subunit 3
Q8R3Y8_Irf2bp1_S_436	-1.15958	23.6567	-3.55656	0.035261	0.335793	-3.6061	0.447641	2.23393	Q8R3Y8	Irf2bp1	MOUSE	Data_mouse	Interferon regulatory factor 2-binding protein 1
Q9R190_Mta2_S_435	-1.15889	21.1131	-1.10223	0.347645	0.638808	-6.19244	0.447857	2.23286	Q9R190	Mta2	MOUSE	Data_mouse	Metastasis-associated protein MTA2
P97302_Bach1_S_448	-1.15887	21.7665	-1.57307	0.209802	0.577252	-5.67546	0.447864	2.23282	P97302	Bach1	MOUSE	Data_mouse	Transcription regulator protein BACH1
Q80Y44_Ddx10_T_587	-1.15856	22.2145	-0.482376	0.661197	0.838257	-6.71458	0.44796	2.23234	Q80Y44	Ddx10	MOUSE	Data_mouse	Probable ATP-dependent RNA helicase DDX10
Q6PGG2_Gmip_S_238	-1.15816	20.6767	-1.14535	0.331844	0.630148	-6.14756	0.448084	2.23172	Q6PGG2	Gmip	MOUSE	Data_mouse	GEM-interacting protein
Q9WUH1_Tmem115_S_328	-1.15781	21.0418	-1.61146	0.201483	0.574659	-5.63174	0.448193	2.23118	Q9WUH1	Tmem115	MOUSE	Data_mouse	Transmembrane protein 115
Q5SWU9_Acaca_S_23	-1.15667	21.3191	-1.37733	0.258442	0.60336	-5.89605	0.448546	2.22942	Q5SWU9	Acaca	MOUSE	Data_mouse	Acetyl-CoA carboxylase 1
Q5U465_Ccdc125_S_94	-1.15501	20.1677	-1.43288	0.243512	0.597295	-5.83398	0.449062	2.22687	Q5U465	Ccdc125	MOUSE	Data_mouse	Coiled-coil domain-containing protein 125
P13864_Dnmt1_S_150	-1.15435	23.4318	-2.74188	0.0677517	0.412404	-4.38418	0.449269	2.22584	P13864	Dnmt1	MOUSE	Data_mouse	DNA (cytosine-5)-methyltransferase 1
P48972_Mybl2_S_283	-1.15421	22.0233	-1.95938	0.140892	0.516903	-5.23475	0.449311	2.22563	P48972	Mybl2	MOUSE	Data_mouse	Myb-related protein B
Q8BYJ6_Tbc1d4_T_620	-1.1536	20.9907	-0.523784	0.635182	0.821243	-6.68946	0.449503	2.22468	Q8BYJ6	Tbc1d4	MOUSE	Data_mouse	TBC1 domain family member 4
Q8BTI8_Srrm2_S_2656	-1.15358	26.1697	-4.68114	0.0166531	0.242323	-2.71284	0.449508	2.22465	Q8BTI8	Srrm2	MOUSE	Data_mouse	Serine/arginine repetitive matrix protein 2
Q91W39_Ncoa5_S_377	-1.15228	21.1977	-0.628688	0.572349	0.78169	-6.61828	0.449913	2.22265	Q91W39	Ncoa5	MOUSE	Data_mouse	Nuclear receptor coactivator 5
Q5XJE5_Leo1_S_198	-1.15213	27.5775	-4.47339	0.0189155	0.253197	-2.86361	0.449961	2.22241	Q5XJE5	Leo1	MOUSE	Data_mouse	RNA polymerase-associated protein LEO1
Q5XJE5_Leo1_S_206	-1.15213	27.5775	-4.47339	0.0189155	0.253197	-2.86361	0.449961	2.22241	Q5XJE5	Leo1	MOUSE	Data_mouse	RNA polymerase-associated protein LEO1
Q6DFV3_Arhgap21_T_1621	-1.15163	20.4292	-1.85951	0.155847	0.536115	-5.34838	0.450117	2.22165	Q6DFV3	Arhgap21	MOUSE	Data_mouse	Rho GTPase-activating protein 21
Q5SWU9_Acaca_S_79	-1.15116	21.8398	-1.59679	0.204618	0.57671	-5.64846	0.450263	2.22092	Q5SWU9	Acaca	MOUSE	Data_mouse	Acetyl-CoA carboxylase 1
Q9DBR1_Xrn2_S_475	-1.15084	21.157	-0.73495	0.513456	0.742991	-6.53615	0.450362	2.22044	Q9DBR1	Xrn2	MOUSE	Data_mouse	5'-3' exoribonuclease 2
Q4VA53_Pds5b_S_1404	-1.14954	22.0724	-0.551518	0.618133	0.809783	-6.67167	0.45077	2.21843	Q4VA53	Pds5b	MOUSE	Data_mouse	Sister chromatid cohesion protein PDS5 homolog B
Q6ZQ58_Larp1_S_845	-1.14902	21.1929	-1.17462	0.321526	0.627898	-6.11671	0.450933	2.21762	Q6ZQ58	Larp1	MOUSE	Data_mouse	La-related protein 1
Q9D3N8_Grtp1_S_111	-1.14834	20.8784	-1.32279	0.274043	0.607752	-5.95643	0.451144	2.21659	Q9D3N8	Grtp1	MOUSE	Data_mouse	Growth hormone-regulated TBC protein 1
Q9D6H5_Zdhhc4_Y_338	-1.1482	20.612	-0.815035	0.472336	0.718209	-6.46836	0.451189	2.21637	Q9D6H5	Zdhhc4	MOUSE	Data_mouse	Probable palmitoyltransferase ZDHHC4
Q9D6Z1_Nop56_S_462	-1.14796	21.4819	-1.03387	0.374196	0.653881	-6.262	0.451263	2.216	Q9D6Z1	Nop56	MOUSE	Data_mouse	Nucleolar protein 56
P56695_Wfs1_S_9	-1.14762	22.5655	-0.814721	0.472491	0.718209	-6.46863	0.451368	2.21549	P56695	Wfs1	MOUSE	Data_mouse	Wolframin
Q99LZ3_Gins4_S_12	-1.14747	24.7518	-1.29144	0.283452	0.61099	-5.99084	0.451416	2.21525	Q99LZ3	Gins4	MOUSE	Data_mouse	DNA replication complex GINS protein SLD5
Q99LZ3_Gins4_S_16	-1.14747	24.7518	-1.29144	0.283452	0.61099	-5.99084	0.451416	2.21525	Q99LZ3	Gins4	MOUSE	Data_mouse	DNA replication complex GINS protein SLD5
Q8BGS0_Mak16_S_228	-1.14739	23.7919	-5.08611	0.0131554	0.216499	-2.43547	0.451442	2.21512	Q8BGS0	Mak16	MOUSE	Data_mouse	Protein MAK16 homolog
Q8BGS0_Mak16_S_231	-1.14739	23.7919	-5.08611	0.0131554	0.216499	-2.43547	0.451442	2.21512	Q8BGS0	Mak16	MOUSE	Data_mouse	Protein MAK16 homolog
Q8R0S2_Iqsec1_S_922	-1.14682	20.6206	-2.87137	0.0606368	0.39508	-4.25268	0.45162	2.21425	Q8R0S2	Iqsec1	MOUSE	Data_mouse	IQ motif and SEC7 domain-containing protein 1
Q6PD21_Shb_S_304	-1.14657	21.0375	-5.09671	0.0130772	0.216453	-2.42848	0.451698	2.21387	Q6PD21	Shb	MOUSE	Data_mouse	SH2 domain-containing adapter protein B
Q6ZQ03_Fnbp4_S_487	-1.14614	22.8741	-2.67347	0.071925	0.417891	-4.45483	0.451834	2.2132	Q6ZQ03	Fnbp4	MOUSE	Data_mouse	Formin-binding protein 4
Q9DB28_Pop5_S_157	-1.14518	20.1231	-1.23951	0.299776	0.620234	-6.04728	0.452133	2.21174	Q9DB28	Pop5	MOUSE	Data_mouse	Ribonuclease P/MRP protein subunit POP5
Q61136_Prpf4b_S_356	-1.14452	22.0026	-0.537532	0.626692	0.815287	-6.68074	0.452339	2.21073	Q61136	Prpf4b	MOUSE	Data_mouse	Serine/threonine-protein kinase PRP4 homolog
Q61136_Prpf4b_S_518	-1.14445	22.935	-3.5299	0.0359647	0.336465	-3.62971	0.452362	2.21062	Q61136	Prpf4b	MOUSE	Data_mouse	Serine/threonine-protein kinase PRP4 homolog
Q61136_Prpf4b_S_519	-1.14445	22.935	-3.5299	0.0359647	0.336465	-3.62971	0.452362	2.21062	Q61136	Prpf4b	MOUSE	Data_mouse	Serine/threonine-protein kinase PRP4 homolog
Q61136_Prpf4b_S_520	-1.14445	22.935	-3.5299	0.0359647	0.336465	-3.62971	0.452362	2.21062	Q61136	Prpf4b	MOUSE	Data_mouse	Serine/threonine-protein kinase PRP4 homolog
P56695_Wfs1_T_5	-1.14406	22.5673	-0.813758	0.472969	0.718209	-6.46948	0.452483	2.21003	P56695	Wfs1	MOUSE	Data_mouse	Wolframin
Q99K30_Eps8l2_S_483	-1.144	20.6965	-1.15422	0.328684	0.628984	-6.13825	0.452504	2.20993	Q99K30	Eps8l2	MOUSE	Data_mouse	Epidermal growth factor receptor kinase substrate 8-like protein 2
Q62504_Spen_S_2128	-1.14359	23.0968	-3.49767	0.0368393	0.339635	-3.65844	0.452632	2.2093	Q62504	Spen	MOUSE	Data_mouse	Msx2-interacting protein
Q6IQX8_Znf219_S_702	-1.14308	24.6971	-5.00187	0.0137988	0.22013	-2.49144	0.452793	2.20852	Q6IQX8	Znf219	MOUSE	Data_mouse	Zinc finger protein 219
Q6IQX8_Znf219_S_710	-1.14308	24.6971	-5.00187	0.0137988	0.22013	-2.49144	0.452793	2.20852	Q6IQX8	Znf219	MOUSE	Data_mouse	Zinc finger protein 219
Q5HZI1_Mtus1_S_1195	-1.14284	21.8834	-1.0494	0.368	0.651455	-6.24638	0.452866	2.20816	Q5HZI1	Mtus1	MOUSE	Data_mouse	Microtubule-associated tumor suppressor 1 homolog
Q62261_Sptbn1_S_2340	-1.1417	21.5936	-0.820297	0.469732	0.716202	-6.46374	0.453225	2.20641	Q62261	Sptbn1	MOUSE	Data_mouse	Spectrin beta chain, non-erythrocytic 1
Q69ZW3_Ehbp1_S_438	-1.1411	22.5474	-1.09086	0.351929	0.640528	-6.20414	0.453414	2.20549	Q69ZW3	Ehbp1	MOUSE	Data_mouse	EH domain-binding protein 1
Q80Y19_Arhgap11a_S_708	-1.13955	21.1767	-2.69085	0.0708357	0.416828	-4.43681	0.453901	2.20312	Q80Y19	Arhgap11a	MOUSE	Data_mouse	Rho GTPase-activating protein 11A
P47810_Wee1_S_127	-1.13949	20.9006	-0.768239	0.49602	0.729786	-6.50855	0.453921	2.20303	P47810	Wee1	MOUSE	Data_mouse	Wee1-like protein kinase
Q5SZT7_Nkapl_S_141	-1.13894	19.529	-1.57043	0.210388	0.577252	-5.67847	0.454093	2.20219	Q5SZT7	Nkapl	MOUSE	Data_mouse	NKAP-like protein
Q91V04_Tram1_S_365	-1.13793	22.909	-0.918541	0.423358	0.684398	-6.37422	0.454413	2.20064	Q91V04	Tram1	MOUSE	Data_mouse	Translocating chain-associated membrane protein 1
Q9CYC5_Dsn1_S_343	-1.13775	20.5031	-1.0814	0.355537	0.643307	-6.21385	0.454469	2.20037	Q9CYC5	Dsn1	MOUSE	Data_mouse	Kinetochore-associated protein DSN1 homolog
Q5UAK0_Mier1_S_121	-1.13729	24.5148	-1.32443	0.27356	0.607752	-5.95462	0.454611	2.19968	Q5UAK0	Mier1	MOUSE	Data_mouse	Mesoderm induction early response protein 1
Q8K327_Champ1_S_448	-1.13695	21.5105	-3.58766	0.0344618	0.334777	-3.57869	0.454719	2.19916	Q8K327	Champ1	MOUSE	Data_mouse	Chromosome alignment-maintaining phosphoprotein 1
Q01320_Top2a_S_1472	-1.13635	20.4172	-0.913257	0.425745	0.686262	-6.37919	0.454908	2.19825	Q01320	Top2a	MOUSE	Data_mouse	DNA topoisomerase 2-alpha
Q8CFC7_Clasrp_S_285	-1.13547	20.2611	-2.67995	0.0715166	0.417832	-4.44811	0.455186	2.1969	Q8CFC7	Clasrp	MOUSE	Data_mouse	CLK4-associating serine/arginine rich protein
Q8BTI8_Srrm2_S_2224	-1.13354	20.8377	-1.16048	0.326469	0.628984	-6.13165	0.455796	2.19396	Q8BTI8	Srrm2	MOUSE	Data_mouse	Serine/arginine repetitive matrix protein 2
Q80XQ2_Tbc1d5_S_563	-1.13287	20.7672	-1.31618	0.276	0.607752	-5.96371	0.456007	2.19295	Q80XQ2	Tbc1d5	MOUSE	Data_mouse	TBC1 domain family member 5
Q8K4S1_Plce1_S_1093	-1.13195	21.5505	-1.32177	0.274344	0.607752	-5.95755	0.456298	2.19155	Q8K4S1	Plce1	MOUSE	Data_mouse	1-phosphatidylinositol 4,5-bisphosphate phosphodiesterase epsilon-1
Q8VDM4_Psmd2_T_9	-1.13139	22.1624	-1.26327	0.292191	0.616663	-6.02155	0.456474	2.1907	Q8VDM4	Psmd2	MOUSE	Data_mouse	26S proteasome non-ATPase regulatory subunit 2
Q6NZJ6_Eif4g1_T_212	-1.13065	21.9315	-0.725896	0.518282	0.747586	-6.54351	0.456709	2.18958	Q6NZJ6	Eif4g1	MOUSE	Data_mouse	Eukaryotic translation initiation factor 4 gamma 1
D3YXK2_Safb_S_246	-1.13004	19.9724	-0.984403	0.394598	0.668242	-6.31099	0.456903	2.18865	D3YXK2	Safb	MOUSE	Data_mouse	Scaffold attachment factor B1
Q8R2M2_Dnttip2_S_352	-1.1297	21.6694	-3.29872	0.0428739	0.354836	-3.83971	0.457011	2.18813	Q8R2M2	Dnttip2	MOUSE	Data_mouse	Deoxynucleotidyltransferase terminal-interacting protein 2
Q52KE7_Ccnl1_S_344	-1.12944	21.2757	-0.617468	0.578851	0.785392	-6.62639	0.457092	2.18774	Q52KE7	Ccnl1	MOUSE	Data_mouse	Cyclin-L1
O70263_Lnx1_S_240	-1.12928	20.6489	-0.753985	0.503426	0.734375	-6.52047	0.457145	2.18749	O70263	Lnx1	MOUSE	Data_mouse	E3 ubiquitin-protein ligase LNX
Q9D4J7_Phf6_S_155	-1.12908	21.5303	-0.557292	0.614622	0.80758	-6.66787	0.457208	2.18719	Q9D4J7	Phf6	MOUSE	Data_mouse	PHD finger protein 6
E9PVX6_Mki67_S_2757	-1.12864	21.5163	-1.84456	0.158238	0.538962	-5.36543	0.457345	2.18653	E9PVX6	Mki67	MOUSE	Data_mouse	Proliferation marker protein Ki-67
O08580_Esrra_S_19	-1.1264	25.7152	-3.37393	0.0404563	0.346148	-3.77037	0.458057	2.18313	O08580	Esrra	MOUSE	Data_mouse	Steroid hormone receptor ERR1
O08580_Esrra_S_22	-1.1264	25.7152	-3.37393	0.0404563	0.346148	-3.77037	0.458057	2.18313	O08580	Esrra	MOUSE	Data_mouse	Steroid hormone receptor ERR1
Q61122_Nab1_S_405	-1.12584	20.371	-0.663817	0.552339	0.769876	-6.59219	0.458234	2.18229	Q61122	Nab1	MOUSE	Data_mouse	NGFI-A-binding protein 1
Q8CFT2_Setd1b_S_1678	-1.12519	20.5669	-4.45229	0.0191669	0.25454	-2.87927	0.45844	2.18131	Q8CFT2	Setd1b	MOUSE	Data_mouse	Histone-lysine N-methyltransferase SETD1B
Q9JLM4_Zmym3_S_186	-1.12408	25.3549	-2.32845	0.0984403	0.460977	-4.82285	0.458794	2.17963	Q9JLM4	Zmym3	MOUSE	Data_mouse	Zinc finger MYM-type protein 3
Q62441_Tle4_S_292	-1.12316	21.4283	-1.15165	0.329595	0.628984	-6.14094	0.459086	2.17824	Q62441	Tle4	MOUSE	Data_mouse	Transducin-like enhancer protein 4
P42128_Foxk1_S_209	-1.12226	22.2094	-0.418566	0.70254	0.863207	-6.74977	0.459373	2.17688	P42128	Foxk1	MOUSE	Data_mouse	Forkhead box protein K1
Q8BKT3_Gcfc2_S_98	-1.12221	21.87	-0.881501	0.440348	0.696577	-6.40869	0.45939	2.1768	Q8BKT3	Gcfc2	MOUSE	Data_mouse	GC-rich sequence DNA-binding factor 2
B1AXD8_Akirin2_S_21	-1.12066	20.6566	-2.23497	0.107561	0.476419	-4.92565	0.459883	2.17447	B1AXD8	Akirin2	MOUSE	Data_mouse	Akirin-2
P22893_Zfp36_S_85	-1.12061	21.5727	-1.03454	0.373927	0.653745	-6.26133	0.4599	2.17439	P22893	Zfp36	MOUSE	Data_mouse	mRNA decay activator protein ZFP36
Q8BG05_Hnrnpa3_S_357	-1.12021	22.141	-1.18745	0.317102	0.62622	-6.10309	0.460025	2.17379	Q8BG05	Hnrnpa3	MOUSE	Data_mouse	Heterogeneous nuclear ribonucleoprotein A3
Q8BUV6_Lsm11_S_15	-1.11902	21.2106	-4.03792	0.0250953	0.291492	-3.19987	0.460407	2.17199	Q8BUV6	Lsm11	MOUSE	Data_mouse	U7 snRNA-associated Sm-like protein LSm11
P27546_Map4_S_1046	-1.11876	20.616	-2.21147	0.11001	0.480299	-4.95167	0.460488	2.17161	P27546	Map4	MOUSE	Data_mouse	Microtubule-associated protein 4
O35945_Aldh1a7_S_2	-1.11854	20.4679	-0.942147	0.412837	0.676796	-6.35183	0.46056	2.17127	O35945	Aldh1a7	MOUSE	Data_mouse	Aldehyde dehydrogenase, cytosolic 1
A2AJK6_Chd7_T_720	-1.11785	21.5146	-0.767304	0.496503	0.730191	-6.50933	0.460781	2.17023	A2AJK6	Chd7	MOUSE	Data_mouse	Chromodomain-helicase-DNA-binding protein 7
Q9JIX8_Acin1_S_295	-1.11696	20.4276	-1.65839	0.191807	0.56829	-5.57818	0.461064	2.1689	Q9JIX8	Acin1	MOUSE	Data_mouse	Apoptotic chromatin condensation inducer in the nucleus
Q3UMY5_Eml4_S_18	-1.11669	20.6814	-1.20654	0.310633	0.62215	-6.08272	0.461151	2.16849	Q3UMY5	Eml4	MOUSE	Data_mouse	Echinoderm microtubule-associated protein-like 4
Q3TLH4_Prrc2c_S_2637	-1.11646	19.8683	-0.91201	0.42631	0.686692	-6.38036	0.461224	2.16814	Q3TLH4	Prrc2c	MOUSE	Data_mouse	Protein PRRC2C
E9PVX6_Mki67_S_2779	-1.1154	20.9661	-0.782529	0.488685	0.725317	-6.49644	0.461563	2.16655	E9PVX6	Mki67	MOUSE	Data_mouse	Proliferation marker protein Ki-67
Q8C079_Strip1_S_59	-1.11443	21.3744	-0.919757	0.42281	0.683789	-6.37308	0.461874	2.16509	Q8C079	Strip1	MOUSE	Data_mouse	Striatin-interacting protein 1
Q61937_Npm1_T_217	-1.11335	23.0169	-2.82263	0.0632014	0.401754	-4.30183	0.46222	2.16347	Q61937	Npm1	MOUSE	Data_mouse	Nucleophosmin
Q62318_Trim28_S_26	-1.11253	23.1706	-0.301331	0.782034	0.904988	-6.80255	0.462482	2.16225	Q62318	Trim28	MOUSE	Data_mouse	Transcription intermediary factor 1-beta
Q925J9_Med1_S_1435	-1.1118	23.1858	-4.54282	0.0181179	0.251112	-2.81256	0.462716	2.16115	Q925J9	Med1	MOUSE	Data_mouse	Mediator of RNA polymerase II transcription subunit 1
Q61464_Znf638_S_1569	-1.11178	22.5892	-3.73946	0.0308732	0.316557	-3.44726	0.462724	2.16111	Q61464	Znf638	MOUSE	Data_mouse	Zinc finger protein 638
Q8K310_Matr3_Y_597	-1.11149	22.4857	-0.969162	0.40109	0.67163	-6.32583	0.462817	2.16068	Q8K310	Matr3	MOUSE	Data_mouse	Matrin-3
Q3V300_Kif22_S_407	-1.11069	21.7026	-4.50408	0.0185575	0.253197	-2.84097	0.463071	2.15949	Q3V300	Kif22	MOUSE	Data_mouse	Kinesin-like protein KIF22
Q3UGC7_Eif3j1_S_16	-1.11025	22.714	-1.32175	0.274351	0.607752	-5.95758	0.463215	2.15883	Q3UGC7	Eif3j1	MOUSE	Data_mouse	Eukaryotic translation initiation factor 3 subunit J-A
Q99NH0_Ankrd17_S_2037	-1.10883	22.3279	-0.358471	0.742759	0.885337	-6.7788	0.463671	2.1567	Q99NH0	Ankrd17	MOUSE	Data_mouse	Ankyrin repeat domain-containing protein 17
P70255_Nfic_Y_299	-1.10672	20.6103	-0.495638	0.652793	0.833276	-6.70673	0.464348	2.15356	P70255	Nfic	MOUSE	Data_mouse	Nuclear factor 1 C-type
O70310_Nmt1_S_47	-1.10591	25.5033	-3.8325	0.0289059	0.30905	-3.36859	0.464609	2.15235	O70310	Nmt1	MOUSE	Data_mouse	Glycylpeptide N-tetradecanoyltransferase 1
Q9Z204_Hnrnpc_S_241	-1.10558	25.8316	-2.35408	0.0961031	0.457753	-4.79488	0.464717	2.15185	Q9Z204	Hnrnpc	MOUSE	Data_mouse	Heterogeneous nuclear ribonucleoproteins C1/C2
Q9DB52_Fam122a_S_44	-1.10502	20.9934	-0.980108	0.396418	0.669209	-6.31518	0.464896	2.15102	Q9DB52	Fam122a	MOUSE	Data_mouse	Protein FAM122A
Q5DTM8_Rnf20_S_524	-1.10446	21.8221	-0.572896	0.605203	0.801352	-6.65744	0.465076	2.15019	Q5DTM8	Rnf20	MOUSE	Data_mouse	E3 ubiquitin-protein ligase BRE1A
Q9Z2C4_Mtmr1_S_657	-1.10327	21.799	-1.64229	0.195067	0.57035	-5.59656	0.46546	2.14841	Q9Z2C4	Mtmr1	MOUSE	Data_mouse	Myotubularin-related protein 1
Q7TSG1_Cep120_S_408	-1.10283	20.9925	-1.62848	0.197911	0.572003	-5.61232	0.465603	2.14775	Q7TSG1	Cep120	MOUSE	Data_mouse	Centrosomal protein of 120 kDa
Q8C0D4_Arhgap12_Y_241	-1.10183	21.2584	-0.900883	0.431383	0.689748	-6.39076	0.465926	2.14627	Q8C0D4	Arhgap12	MOUSE	Data_mouse	Rho GTPase-activating protein 12
Q6NZF1_Zc3h11a_S_132	-1.10083	20.5111	-1.33274	0.271125	0.607406	-5.94546	0.466248	2.14478	Q6NZF1	Zc3h11a	MOUSE	Data_mouse	Zinc finger CCCH domain-containing protein 11A
Q6DFV3_Arhgap21_S_1623	-1.09967	20.4552	-1.98353	0.137528	0.514878	-5.20736	0.466624	2.14305	Q6DFV3	Arhgap21	MOUSE	Data_mouse	Rho GTPase-activating protein 21
Q3UH66_Wnk2_S_49	-1.09791	20.6506	-3.43391	0.0386497	0.344156	-3.71578	0.467192	2.14045	Q3UH66	Wnk2	MOUSE	Data_mouse	Serine/threonine-protein kinase WNK2
O70405_Ulk1_S_718	-1.09749	21.447	-0.850463	0.455045	0.70724	-6.43691	0.467328	2.13982	O70405	Ulk1	MOUSE	Data_mouse	Serine/threonine-protein kinase ULK1
Q8K3A9_Mepce_S_191	-1.09711	21.7529	-1.38465	0.25642	0.602753	-5.8879	0.467451	2.13926	Q8K3A9	Mepce	MOUSE	Data_mouse	7SK snRNA methylphosphate capping enzyme
Q67FY2_Bcl9l_S_972	-1.09708	20.7836	-1.16585	0.324582	0.628984	-6.12598	0.467462	2.13921	Q67FY2	Bcl9l	MOUSE	Data_mouse	B-cell CLL/lymphoma 9-like protein
Q9DBY8_Nvl_S_196	-1.09702	21.5741	-1.48854	0.229472	0.590377	-5.7713	0.467482	2.13912	Q9DBY8	Nvl	MOUSE	Data_mouse	Nuclear valosin-containing protein-like
A9JSM3_Tmem238_S_175	-1.09682	20.1958	-1.25911	0.293504	0.616663	-6.02606	0.467547	2.13882	A9JSM3	Tmem238	MOUSE	Data_mouse	Transmembrane protein 238
P40645_Sox6_S_454	-1.0967	20.1901	-1.43251	0.243608	0.597295	-5.83439	0.467585	2.13865	P40645	Sox6	MOUSE	Data_mouse	Transcription factor SOX-6
Q6PHU5_Sort1_S_819	-1.09631	24.8697	-4.69393	0.0165255	0.241897	-2.70376	0.467712	2.13807	Q6PHU5	Sort1	MOUSE	Data_mouse	Sortilin
O35492_Clk3_S_224	-1.09461	21.8021	-0.78599	0.486923	0.724826	-6.49349	0.468262	2.13556	O35492	Clk3	MOUSE	Data_mouse	Dual specificity protein kinase CLK3
P70399_Tp53bp1_S_822	-1.09437	23.4313	-3.61321	0.0338222	0.330804	-3.55629	0.468341	2.1352	P70399	Tp53bp1	MOUSE	Data_mouse	TP53-binding protein 1
Q8VEK3_Hnrnpu_S_3	-1.09428	23.2301	-0.247738	0.81967	0.922329	-6.82129	0.46837	2.13506	Q8VEK3	Hnrnpu	MOUSE	Data_mouse	Heterogeneous nuclear ribonucleoprotein U
Q01320_Top2a_S_1328	-1.09356	25.1206	-3.35583	0.0410222	0.348547	-3.78697	0.468605	2.13399	Q01320	Top2a	MOUSE	Data_mouse	DNA topoisomerase 2-alpha
Q01320_Top2a_S_1333	-1.09356	25.1206	-3.35583	0.0410222	0.348547	-3.78697	0.468605	2.13399	Q01320	Top2a	MOUSE	Data_mouse	DNA topoisomerase 2-alpha
Q99PV8_Bcl11b_S_401	-1.09221	20.7028	-0.862337	0.449373	0.703611	-6.42619	0.469042	2.13201	Q99PV8	Bcl11b	MOUSE	Data_mouse	B-cell lymphoma/leukemia 11B
Q9D2D7_Znf687_T_432	-1.09217	21.0121	-0.743967	0.508685	0.739195	-6.52876	0.469056	2.13194	Q9D2D7	Znf687	MOUSE	Data_mouse	Zinc finger protein 687
Q569Z6_Thrap3_S_264	-1.0921	25.3319	-3.37515	0.0404184	0.346148	-3.76926	0.469079	2.13184	Q569Z6	Thrap3	MOUSE	Data_mouse	Thyroid hormone receptor-associated protein 3
Q64012_Raly_T_268	-1.09048	25.2879	-4.77539	0.0157413	0.233194	-2.64639	0.469605	2.12945	Q64012	Raly	MOUSE	Data_mouse	RNA-binding protein Raly
O54825_Bysl_S_97	-1.08927	24.1624	-2.60045	0.0767315	0.426082	-4.53112	0.469999	2.12766	O54825	Bysl	MOUSE	Data_mouse	Bystin
Q8CFI0_Nedd4l_S_478	-1.08905	22.5428	-1.17419	0.321673	0.627898	-6.11716	0.47007	2.12734	Q8CFI0	Nedd4l	MOUSE	Data_mouse	E3 ubiquitin-protein ligase NEDD4-like
Q8JZQ9_Eif3b_S_90	-1.08799	23.8275	-0.332616	0.760413	0.895087	-6.79003	0.470418	2.12577	Q8JZQ9	Eif3b	MOUSE	Data_mouse	Eukaryotic translation initiation factor 3 subunit B
Q8BTI8_Srrm2_S_385	-1.0877	22.6906	-1.15537	0.328276	0.628984	-6.13703	0.47051	2.12535	Q8BTI8	Srrm2	MOUSE	Data_mouse	Serine/arginine repetitive matrix protein 2
Q3U319_Rnf40_S_584	-1.08667	21.0183	-1.59753	0.204458	0.57671	-5.64761	0.470849	2.12383	Q3U319	Rnf40	MOUSE	Data_mouse	E3 ubiquitin-protein ligase BRE1B
Q9QYC0_Add1_T_358	-1.08592	21.6607	-0.784925	0.487464	0.725091	-6.4944	0.47109	2.12273	Q9QYC0	Add1	MOUSE	Data_mouse	Alpha-adducin
Q9WVA2_Timm8a1_S_94	-1.08565	20.0691	-1.03411	0.374101	0.653881	-6.26176	0.471181	2.12233	Q9WVA2	Timm8a1	MOUSE	Data_mouse	Mitochondrial import inner membrane translocase subunit Tim8 A
Q91W67_Ubl7_S_230	-1.08453	20.6379	-1.2866	0.284934	0.61173	-5.99613	0.471547	2.12068	Q91W67	Ubl7	MOUSE	Data_mouse	Ubiquitin-like protein 7
Q9EQM6_Dgcr8_S_404	-1.08416	21.0668	-0.963349	0.403591	0.67173	-6.33146	0.471667	2.12014	Q9EQM6	Dgcr8	MOUSE	Data_mouse	Microprocessor complex subunit DGCR8
Q61122_Nab1_S_401	-1.08352	20.5921	-0.735831	0.512988	0.742985	-6.53543	0.471877	2.1192	Q61122	Nab1	MOUSE	Data_mouse	NGFI-A-binding protein 1
Q8K327_Champ1_S_603	-1.0832	22.2058	-3.70642	0.0316126	0.31953	-3.47554	0.471982	2.11873	Q8K327	Champ1	MOUSE	Data_mouse	Chromosome alignment-maintaining phosphoprotein 1
Q8VDN2_Atp1a1_S_16	-1.08174	20.7093	-2.31	0.100165	0.463256	-4.84304	0.472458	2.11659	Q8VDN2	Atp1a1	MOUSE	Data_mouse	Sodium/potassium-transporting ATPase subunit alpha-1
Q8K2Y0_Rnf219_S_715	-1.08092	22.782	-4.64478	0.0170231	0.245013	-2.73881	0.472726	2.11539	Q8K2Y0	Rnf219	MOUSE	Data_mouse	RING finger protein 219
Q91YU6_Lzts2_S_105	-1.08055	21.1731	-0.513823	0.641379	0.826153	-6.69566	0.472847	2.11485	Q91YU6	Lzts2	MOUSE	Data_mouse	Leucine zipper putative tumor suppressor 2
Q52KI8_Srrm1_S_791	-1.08052	25.1665	-1.65368	0.192753	0.56855	-5.58355	0.472858	2.1148	Q52KI8	Srrm1	MOUSE	Data_mouse	Serine/arginine repetitive matrix protein 1
Q9CYX7_Rrp15_S_265	-1.07986	24.5102	-4.35659	0.0203617	0.262264	-2.95105	0.473073	2.11384	Q9CYX7	Rrp15	MOUSE	Data_mouse	RRP15-like protein
Q80TH2_Erbin_S_854	-1.07983	21.6432	-1.50532	0.225415	0.587923	-5.75234	0.473084	2.11379	Q80TH2	Erbin	MOUSE	Data_mouse	Erbin
O88643_Pak1_S_220	-1.0792	20.333	-0.585761	0.597512	0.797419	-6.64867	0.47329	2.11287	O88643	Pak1	MOUSE	Data_mouse	Serine/threonine-protein kinase PAK 1
Q01320_Top2a_S_1299	-1.07783	22.0401	-1.47443	0.232947	0.591038	-5.78723	0.473742	2.11085	Q01320	Top2a	MOUSE	Data_mouse	DNA topoisomerase 2-alpha
Q8VH51_Rbm39_S_127	-1.07743	25.1706	-3.33965	0.0415365	0.350495	-3.80186	0.473874	2.11027	Q8VH51	Rbm39	MOUSE	Data_mouse	RNA-binding protein 39
Q8VH51_Rbm39_S_129	-1.07743	25.1706	-3.33965	0.0415365	0.350495	-3.80186	0.473874	2.11027	Q8VH51	Rbm39	MOUSE	Data_mouse	RNA-binding protein 39
Q9R0A1_Clcn2_S_673	-1.07709	22.4754	-1.98845	0.136854	0.513459	-5.20179	0.473985	2.10977	Q9R0A1	Clcn2	MOUSE	Data_mouse	Chloride channel protein 2
Q9QXL2_Kif21a_S_1671	-1.07704	20.5607	-1.25947	0.29339	0.616663	-6.02567	0.474	2.1097	Q9QXL2	Kif21a	MOUSE	Data_mouse	Kinesin-like protein KIF21A
Q8K327_Champ1_S_108	-1.07626	21.5012	-0.989711	0.39236	0.665822	-6.30579	0.474257	2.10856	Q8K327	Champ1	MOUSE	Data_mouse	Chromosome alignment-maintaining phosphoprotein 1
Q3U1F9_Pag1_S_171	-1.07552	20.8639	-2.08451	0.124443	0.499322	-5.09342	0.4745	2.10748	Q3U1F9	Pag1	MOUSE	Data_mouse	Phosphoprotein associated with glycosphingolipid-enriched microdomains 1
Q8BZQ7_Anapc2_S_747	-1.0754	21.4452	-1.09528	0.350259	0.639788	-6.1996	0.474539	2.10731	Q8BZQ7	Anapc2	MOUSE	Data_mouse	Anaphase-promoting complex subunit 2
Q9D620_Rab11fip1_S_358	-1.07523	21.1477	-2.31393	0.0997949	0.462351	-4.83874	0.474594	2.10706	Q9D620	Rab11fip1	MOUSE	Data_mouse	Rab11 family-interacting protein 1
A2AIV2_Virma_S_133	-1.07449	20.6043	-0.975035	0.398577	0.670684	-6.32012	0.474838	2.10598	A2AIV2	Virma	MOUSE	Data_mouse	Protein virilizer homolog
Q9QX47_Son_S_1723	-1.0743	24.0738	-3.86815	0.0281945	0.304862	-3.33883	0.474902	2.1057	Q9QX47	Son	MOUSE	Data_mouse	Protein SON
Q3UTJ2_Sorbs2_S_382	-1.07398	23.3737	-0.90783	0.42821	0.687355	-6.38427	0.475006	2.10524	Q3UTJ2	Sorbs2	MOUSE	Data_mouse	Sorbin and SH3 domain-containing protein 2
Q8BJ37_Tdp1_S_13	-1.07162	25.8479	-2.69107	0.0708221	0.416828	-4.43658	0.475786	2.10179	Q8BJ37	Tdp1	MOUSE	Data_mouse	Tyrosyl-DNA phosphodiesterase 1
Q8BJ37_Tdp1_S_14	-1.07162	25.8479	-2.69107	0.0708221	0.416828	-4.43658	0.475786	2.10179	Q8BJ37	Tdp1	MOUSE	Data_mouse	Tyrosyl-DNA phosphodiesterase 1
Q8BJ37_Tdp1_S_15	-1.07162	25.8479	-2.69107	0.0708221	0.416828	-4.43658	0.475786	2.10179	Q8BJ37	Tdp1	MOUSE	Data_mouse	Tyrosyl-DNA phosphodiesterase 1
Q8BJ37_Tdp1_S_18	-1.07162	25.8479	-2.69107	0.0708221	0.416828	-4.43658	0.475786	2.10179	Q8BJ37	Tdp1	MOUSE	Data_mouse	Tyrosyl-DNA phosphodiesterase 1
E9Q7D5_Arhgef5_S_957	-1.07014	21.2478	-1.35098	0.265859	0.605356	-5.9253	0.476271	2.09964	E9Q7D5	Arhgef5	MOUSE	Data_mouse	Rho guanine nucleotide exchange factor 5
A2AIV2_Virma_S_138	-1.069	20.7596	-1.09776	0.349324	0.639055	-6.19705	0.476649	2.09798	A2AIV2	Virma	MOUSE	Data_mouse	Protein virilizer homolog
P37913_Lig1_S_188	-1.06847	25.5867	-4.29962	0.0211185	0.268093	-2.99442	0.476826	2.0972	P37913	Lig1	MOUSE	Data_mouse	DNA ligase 1
A2BH40_Arid1a_S_1756	2.29883	24.0099	0.999401	0.388306	0.663256	-6.29626	4.92059	0.203228	A2BH40	Arid1a	MOUSE	Data_mouse	AT-rich interactive domain-containing protein 1A
E9Q1P8_Irf2bp2_T_73	-1.06509	22.6083	-0.318605	0.770062	0.89858	-6.79578	0.477943	2.0923	E9Q1P8	Irf2bp2	MOUSE	Data_mouse	Interferon regulatory factor 2-binding protein 2
Q810A7_Ddx42_S_185	-1.06454	24.9379	-2.83149	0.0627255	0.399614	-4.29287	0.478124	2.09151	Q810A7	Ddx42	MOUSE	Data_mouse	ATP-dependent RNA helicase DDX42
Q99J36_Thumpd1_S_8	-1.06386	26.6009	-4.3686	0.0202067	0.261926	-2.94197	0.478349	2.09052	Q99J36	Thumpd1	MOUSE	Data_mouse	THUMP domain-containing protein 1
A2A791_Zmym4_S_121	-1.06312	23.8008	-4.47824	0.0188584	0.253197	-2.86003	0.478595	2.08945	A2A791	Zmym4	MOUSE	Data_mouse	Zinc finger MYM-type protein 4
Q61315_Apc_S_985	-1.06234	21.1337	-1.34585	0.26733	0.60538	-5.93098	0.478854	2.08832	Q61315	Apc	MOUSE	Data_mouse	Adenomatous polyposis coli protein
Q6IE82_Jade3_S_578	-1.06059	21.1515	-0.770709	0.494746	0.729385	-6.50647	0.479437	2.08578	Q6IE82	Jade3	MOUSE	Data_mouse	Protein Jade-3
Q6DIB4_Nol4l_T_440	-1.05859	22.7753	-3.56027	0.0351645	0.335793	-3.60282	0.4801	2.0829	Q6DIB4	Nol4l	MOUSE	Data_mouse	Nucleolar protein 4-like
A2AJT4_Pnisr_S_290	-1.05753	23.4017	-1.34527	0.267498	0.60538	-5.93162	0.480455	2.08136	A2AJT4	Pnisr	MOUSE	Data_mouse	Arginine/serine-rich protein PNISR
Q9DB52_Fam122a_S_45	-1.05737	21.0261	-1.34876	0.266494	0.60538	-5.92775	0.480508	2.08113	Q9DB52	Fam122a	MOUSE	Data_mouse	Protein FAM122A
Q8BP27_Sfr1_S_71	-1.05643	29.0191	-3.23913	0.0449192	0.361853	-3.89536	0.480821	2.07978	Q8BP27	Sfr1	MOUSE	Data_mouse	Swi5-dependent recombination DNA repair protein 1 homolog
Q7TQG1_Plekha6_S_1146	-1.05633	21.2122	-0.775606	0.492227	0.728063	-6.50232	0.480854	2.07963	Q7TQG1	Plekha6	MOUSE	Data_mouse	Pleckstrin homology domain-containing family A member 6
Q8CIG3_Kdm1b_S_17	-1.05563	19.9994	-1.48967	0.229197	0.590348	-5.77003	0.481088	2.07862	Q8CIG3	Kdm1b	MOUSE	Data_mouse	Lysine-specific histone demethylase 1B
P70399_Tp53bp1_S_652	-1.05467	20.0873	-0.856037	0.452374	0.705986	-6.43189	0.481408	2.07724	P70399	Tp53bp1	MOUSE	Data_mouse	TP53-binding protein 1
P35601_Rfc1_S_244	-1.05425	24.3443	-4.46831	0.0189757	0.253215	-2.86738	0.481547	2.07664	P35601	Rfc1	MOUSE	Data_mouse	Replication factor C subunit 1
Q8BTI8_Srrm2_S_1151	-1.05379	27.4984	-3.85933	0.0283685	0.305209	-3.34618	0.481703	2.07597	Q8BTI8	Srrm2	MOUSE	Data_mouse	Serine/arginine repetitive matrix protein 2
Q7TQG1_Plekha6_T_1145	-1.05372	21.435	-0.89231	0.435328	0.691915	-6.39872	0.481725	2.07587	Q7TQG1	Plekha6	MOUSE	Data_mouse	Pleckstrin homology domain-containing family A member 6
Q9D0L8_Rnmt_S_15	-1.05226	25.7165	-4.69858	0.0164794	0.241632	-2.70046	0.482211	2.07378	Q9D0L8	Rnmt	MOUSE	Data_mouse	mRNA cap guanine-N7 methyltransferase
Q8BGD9_Eif4b_S_459	-1.05156	23.7871	-2.56978	0.0788663	0.429925	-4.56342	0.482447	2.07277	Q8BGD9	Eif4b	MOUSE	Data_mouse	Eukaryotic translation initiation factor 4B
Q8R149_Bud13_S_238	-1.05122	21.1401	-2.71033	0.0696388	0.416816	-4.41667	0.482561	2.07228	Q8R149	Bud13	MOUSE	Data_mouse	BUD13 homolog
F8VPQ2_Arid4a_S_935	-1.47034	21.0326	-1.86123	0.155574	0.535826	-5.34642	0.360898	2.77086	F8VPQ2	Arid4a	MOUSE	Data_mouse	AT-rich interactive domain-containing protein 4A
Q9ESC8_Aff4_S_1040	-1.04961	23.8208	-3.38748	0.040039	0.346148	-3.75798	0.483097	2.06998	Q9ESC8	Aff4	MOUSE	Data_mouse	AF4/FMR2 family member 4
P33609_Pola1_S_215	-1.04858	20.7917	-2.87155	0.0606273	0.39508	-4.2525	0.483445	2.06849	P33609	Pola1	MOUSE	Data_mouse	DNA polymerase alpha catalytic subunit
Q569Z6_Thrap3_S_268	-1.04801	25.2118	-3.77649	0.0300707	0.314482	-3.41578	0.483635	2.06767	Q569Z6	Thrap3	MOUSE	Data_mouse	Thyroid hormone receptor-associated protein 3
Q9JMH9_Myo18a_S_145	-1.04749	22.2382	-0.779544	0.49021	0.726072	-6.49898	0.48381	2.06693	Q9JMH9	Myo18a	MOUSE	Data_mouse	Unconventional myosin-XVIIIa
P70333_Hnrnph2_S_104	-1.04668	25.5303	-3.29303	0.0430642	0.355714	-3.845	0.484081	2.06577	P70333	Hnrnph2	MOUSE	Data_mouse	Heterogeneous nuclear ribonucleoprotein H2
Q91WG2_Rabep2_S_180	-1.04509	21.6547	-0.974324	0.39888	0.670832	-6.32082	0.484615	2.06349	Q91WG2	Rabep2	MOUSE	Data_mouse	Rab GTPase-binding effector protein 2
Q62511_Zfp91_S_86	-1.04324	25.4073	-3.39512	0.0398063	0.346148	-3.75102	0.485236	2.06085	Q62511	Zfp91	MOUSE	Data_mouse	E3 ubiquitin-protein ligase ZFP91
Q69ZJ7_Ric1_S_1188	-1.04306	20.4362	-1.19021	0.31616	0.625849	-6.10015	0.485298	2.06059	Q69ZJ7	Ric1	MOUSE	Data_mouse	RAB6A-GEF complex partner protein 1
Q6PFR5_Tra2a_T_86	-1.04228	26.6779	-0.962998	0.403743	0.67173	-6.3318	0.485558	2.05949	Q6PFR5	Tra2a	MOUSE	Data_mouse	Transformer-2 protein homolog alpha
Q61464_Znf638_S_1571	-1.04157	21.2515	-1.72248	0.179419	0.556669	-5.50494	0.485797	2.05847	Q61464	Znf638	MOUSE	Data_mouse	Zinc finger protein 638
Q9Z103_Adnp_S_904	-1.04032	21.1691	-2.79	0.0649935	0.406583	-4.33497	0.48622	2.05668	Q9Z103	Adnp	MOUSE	Data_mouse	Activity-dependent neuroprotector homeobox protein
P52479_Usp10_S_223	-1.03997	21.04	-0.851451	0.45457	0.70724	-6.43603	0.486336	2.05619	P52479	Usp10	MOUSE	Data_mouse	Ubiquitin carboxyl-terminal hydrolase 10
Q64096_Mcf2l_S_1034	-1.03961	20.7123	-1.80817	0.164238	0.545699	-5.40698	0.486458	2.05568	Q64096	Mcf2l	MOUSE	Data_mouse	Guanine nucleotide exchange factor DBS
Q01320_Top2a_S_1388	-1.03901	26.1033	-4.13918	0.0234519	0.285026	-3.11914	0.486661	2.05482	Q01320	Top2a	MOUSE	Data_mouse	DNA topoisomerase 2-alpha
O89001_Cpd_T_1365	-1.0388	26.1534	-3.37386	0.0404584	0.346148	-3.77044	0.486733	2.05451	O89001	Cpd	MOUSE	Data_mouse	Carboxypeptidase D
O89001_Cpd_T_1367	-1.0388	26.1534	-3.37386	0.0404584	0.346148	-3.77044	0.486733	2.05451	O89001	Cpd	MOUSE	Data_mouse	Carboxypeptidase D
B2RWS6_Ep300_T_887	-1.03754	20.617	-1.05294	0.366599	0.650984	-6.2428	0.487157	2.05273	B2RWS6	Ep300	MOUSE	Data_mouse	Histone acetyltransferase p300
Q91WK0_Lrrfip2_S_116	-1.03725	20.3531	-1.14051	0.333581	0.630229	-6.15263	0.487256	2.05231	Q91WK0	Lrrfip2	MOUSE	Data_mouse	Leucine-rich repeat flightless-interacting protein 2
Q5SSZ5_Tns3_S_769	-1.03448	20.2938	-0.970831	0.400374	0.671608	-6.32421	0.488192	2.04838	Q5SSZ5	Tns3	MOUSE	Data_mouse	Tensin-3
Q8R1B4_Eif3c_T_7	-1.03411	21.3648	-1.08113	0.355639	0.643307	-6.21412	0.488318	2.04785	Q8R1B4	Eif3c	MOUSE	Data_mouse	Eukaryotic translation initiation factor 3 subunit C
Q6ZQ93_Usp34_S_1498	-1.03378	20.6789	-0.8288	0.465552	0.714388	-6.45624	0.488427	2.04739	Q6ZQ93	Usp34	MOUSE	Data_mouse	Ubiquitin carboxyl-terminal hydrolase 34
A2ABV5_Med14_S_1124	-1.03341	20.6888	-3.95199	0.0266067	0.297407	-3.26963	0.488555	2.04685	A2ABV5	Med14	MOUSE	Data_mouse	Mediator of RNA polymerase II transcription subunit 14
Q6ZQ93_Usp34_S_1506	-1.03322	22.7342	-2.6961	0.0705107	0.416828	-4.43138	0.48862	2.04658	Q6ZQ93	Usp34	MOUSE	Data_mouse	Ubiquitin carboxyl-terminal hydrolase 34
Q6ZQ93_Usp34_S_1509	-1.03322	22.7342	-2.6961	0.0705107	0.416828	-4.43138	0.48862	2.04658	Q6ZQ93	Usp34	MOUSE	Data_mouse	Ubiquitin carboxyl-terminal hydrolase 34
Q6ZQ93_Usp34_S_1510	-1.03322	22.7342	-2.6961	0.0705107	0.416828	-4.43138	0.48862	2.04658	Q6ZQ93	Usp34	MOUSE	Data_mouse	Ubiquitin carboxyl-terminal hydrolase 34
Q9D3N8_Grtp1_S_109	-1.03319	22.162	-0.84007	0.46006	0.710394	-6.44623	0.488629	2.04654	Q9D3N8	Grtp1	MOUSE	Data_mouse	Growth hormone-regulated TBC protein 1
P13864_Dnmt1_S_140	-1.03276	20.5324	-0.735771	0.51302	0.742985	-6.53548	0.488775	2.04593	P13864	Dnmt1	MOUSE	Data_mouse	DNA (cytosine-5)-methyltransferase 1
Q9Z0U1_Tjp2_S_811	-1.03274	20.6281	-0.931444	0.417577	0.680055	-6.36202	0.488782	2.0459	Q9Z0U1	Tjp2	MOUSE	Data_mouse	Tight junction protein ZO-2
Q7TSH8_Tmem94_S_805	-1.03136	20.2797	-0.929506	0.418441	0.680315	-6.36386	0.489247	2.04396	Q7TSH8	Tmem94	MOUSE	Data_mouse	Transmembrane protein 94
Q64511_Top2b_T_1390	-1.03115	24.8561	-1.67745	0.188024	0.565098	-5.5564	0.489319	2.04366	Q64511	Top2b	MOUSE	Data_mouse	DNA topoisomerase 2-beta
E9Q394_Akap13_S_1569	-1.0306	20.7848	-0.611882	0.582108	0.787634	-6.63038	0.489505	2.04288	E9Q394	Akap13	MOUSE	Data_mouse	A-kinase anchor protein 13
Q80Z25_Ofd1_S_670	-1.03013	20.2657	-2.58936	0.0774951	0.427839	-4.54278	0.489665	2.04221	Q80Z25	Ofd1	MOUSE	Data_mouse	Oral-facial-digital syndrome 1 protein homolog
P28667_Marcksl1_S_135	-1.03009	24.145	-4.44682	0.0192326	0.25454	-2.88333	0.489678	2.04216	P28667	Marcksl1	MOUSE	Data_mouse	MARCKS-related protein
P58334_Klf16_S_113	-1.02978	22.4213	-0.367365	0.736733	0.882767	-6.77476	0.489786	2.04171	P58334	Klf16	MOUSE	Data_mouse	Krueppel-like factor 16
Q05D44_Eif5b_T_497	-1.02908	20.4924	-1.25075	0.296163	0.617881	-6.03513	0.490021	2.04073	Q05D44	Eif5b	MOUSE	Data_mouse	Eukaryotic translation initiation factor 5B
Q8C3R1_Brat1_S_743	-1.02752	20.1859	-0.795945	0.481881	0.723074	-6.48494	0.490552	2.03852	Q8C3R1	Brat1	MOUSE	Data_mouse	BRCA1-associated ATM activator 1
Q99NH0_Ankrd17_S_2063	-1.02683	24.3925	-1.41625	0.247883	0.597793	-5.85261	0.490787	2.03754	Q99NH0	Ankrd17	MOUSE	Data_mouse	Ankyrin repeat domain-containing protein 17
Q9JLM4_Zmym3_S_192	-1.02654	25.3061	-2.20804	0.110374	0.480299	-4.95548	0.490885	2.03714	Q9JLM4	Zmym3	MOUSE	Data_mouse	Zinc finger MYM-type protein 3
Q7TNE3_Spag7_S_219	-1.02654	21.3029	-3.21465	0.0457946	0.363276	-3.9184	0.490888	2.03713	Q7TNE3	Spag7	MOUSE	Data_mouse	Sperm-associated antigen 7
Q6NZF1_Zc3h11a_S_289	-1.02631	21.6245	-2.11875	0.120341	0.49294	-5.05502	0.490963	2.03681	Q6NZF1	Zc3h11a	MOUSE	Data_mouse	Zinc finger CCCH domain-containing protein 11A
Q61211_Eif2d_S_238	-1.02631	20.2529	-1.38392	0.256622	0.602753	-5.88872	0.490964	2.03681	Q61211	Eif2d	MOUSE	Data_mouse	Eukaryotic translation initiation factor 2D
O88622_Parg_S_311	-1.02567	22.1571	-2.84622	0.0619437	0.397705	-4.27799	0.491183	2.0359	O88622	Parg	MOUSE	Data_mouse	Poly(ADP-ribose) glycohydrolase
A2A863_Itgb4_S_1490	-1.0256	23.4676	-3.07905	0.0510491	0.380177	-4.04795	0.491207	2.0358	A2A863	Itgb4	MOUSE	Data_mouse	Integrin beta-4
O88466_Znf106_S_1293	-1.02537	20.6375	-1.04519	0.369669	0.652006	-6.25062	0.491283	2.03548	O88466	Znf106	MOUSE	Data_mouse	Zinc finger protein 106
Q61712_Dnajc1_S_478	-1.0251	21.5022	-1.77643	0.169685	0.551666	-5.44325	0.491377	2.0351	Q61712	Dnajc1	MOUSE	Data_mouse	DnaJ homolog subfamily C member 1
Q80TP3_Ubr5_S_1543	-1.02501	21.866	-2.13001	0.119028	0.491358	-5.04242	0.491408	2.03497	Q80TP3	Ubr5	MOUSE	Data_mouse	E3 ubiquitin-protein ligase UBR5
Q810A7_Ddx42_S_109	-1.02465	24.7456	-2.39392	0.0926013	0.452955	-4.75159	0.491531	2.03446	Q810A7	Ddx42	MOUSE	Data_mouse	ATP-dependent RNA helicase DDX42
Q810A7_Ddx42_S_111	-1.02465	24.7456	-2.39392	0.0926013	0.452955	-4.75159	0.491531	2.03446	Q810A7	Ddx42	MOUSE	Data_mouse	ATP-dependent RNA helicase DDX42
Q9Z103_Adnp_S_976	-1.0245	21.094	-0.598588	0.589912	0.792225	-6.63977	0.491581	2.03425	Q9Z103	Adnp	MOUSE	Data_mouse	Activity-dependent neuroprotector homeobox protein
Q02780_Nfia_S_323	-1.02446	22.5524	-0.364586	0.738613	0.883263	-6.77604	0.491594	2.0342	Q02780	Nfia	MOUSE	Data_mouse	Nuclear factor 1 A-type
Q8CJ40_Crocc_S_1476	-1.02381	20.5748	-2.99098	0.0548668	0.383114	-4.13383	0.491817	2.03328	Q8CJ40	Crocc	MOUSE	Data_mouse	Rootletin
Q3TWF6_Wdr70_S_641	-1.0234	24.0767	-3.35034	0.0411957	0.349332	-3.79202	0.491956	2.0327	Q3TWF6	Wdr70	MOUSE	Data_mouse	WD repeat-containing protein 70
B2RXS4_Plxnb2_S_1574	-1.0216	20.7611	-0.621006	0.576795	0.784835	-6.62384	0.492571	2.03016	B2RXS4	Plxnb2	MOUSE	Data_mouse	Plexin-B2
P10637_Mapt_S_688	-1.02042	21.8016	-0.475858	0.665353	0.841418	-6.71838	0.492972	2.02851	P10637	Mapt	MOUSE	Data_mouse	Microtubule-associated protein tau
Q3TYD6_Lmtk2_T_783	-1.02039	20.6802	-0.87641	0.44273	0.697956	-6.41336	0.492985	2.02846	Q3TYD6	Lmtk2	MOUSE	Data_mouse	Serine/threonine-protein kinase LMTK2
Q60953_Pml_S_404	-1.01781	20.8191	-0.64083	0.565373	0.777162	-6.60938	0.493866	2.02484	Q60953	Pml	MOUSE	Data_mouse	Protein PML
Q91XS1_Mtmr4_S_629	-1.01578	20.8317	-0.660481	0.554216	0.770812	-6.59471	0.49456	2.022	Q91XS1	Mtmr4	MOUSE	Data_mouse	Myotubularin-related protein 4
Q5DU37_Zfyve26_S_1282	-1.01558	20.6511	-1.15441	0.328614	0.628984	-6.13804	0.494629	2.02172	Q5DU37	Zfyve26	MOUSE	Data_mouse	Zinc finger FYVE domain-containing protein 26
Q80XC6_Nrde2_S_68	-1.01539	20.3484	-0.869698	0.445887	0.700831	-6.41949	0.494694	2.02145	Q80XC6	Nrde2	MOUSE	Data_mouse	Protein NRDE2 homolog
Q6ZQ58_Larp1_T_842	-1.01463	21.1886	-0.981837	0.395685	0.668957	-6.3135	0.494957	2.02038	Q6ZQ58	Larp1	MOUSE	Data_mouse	La-related protein 1
Q3TFK5_Gpatch4_S_258	-1.01402	23.7523	-3.43672	0.0385676	0.344156	-3.71324	0.495166	2.01952	Q3TFK5	Gpatch4	MOUSE	Data_mouse	G patch domain-containing protein 4
Q6ZWQ0_Syne2_S_4096	-1.01357	20.2366	-1.93556	0.144302	0.520748	-5.26179	0.49532	2.0189	Q6ZWQ0	Syne2	MOUSE	Data_mouse	Nesprin-2
Q9D2U5_Naa38_S_23	-1.01345	22.5539	-0.86719	0.447072	0.701797	-6.42178	0.49536	2.01874	Q9D2U5	Naa38	MOUSE	Data_mouse	N-alpha-acetyltransferase 38, NatC auxiliary subunit
Q9CSB4_Pard3b_S_368	-1.01235	20.9316	-0.871009	0.445269	0.700068	-6.4183	0.495739	2.01719	Q9CSB4	Pard3b	MOUSE	Data_mouse	Partitioning defective 3 homolog B
Q05AH6_Spindoc_S_249	-1.01171	24.8038	-2.68463	0.0712232	0.417588	-4.44325	0.495959	2.01629	Q05AH6	Spindoc	MOUSE	Data_mouse	Spindlin interactor and repressor of chromatin-binding protein
Q05AH6_Spindoc_S_252	-1.01171	24.8038	-2.68463	0.0712232	0.417588	-4.44325	0.495959	2.01629	Q05AH6	Spindoc	MOUSE	Data_mouse	Spindlin interactor and repressor of chromatin-binding protein
Q2VPU4_Mlxip_S_39	-1.01093	20.803	-1.08356	0.354712	0.643116	-6.21164	0.496225	2.01521	Q2VPU4	Mlxip	MOUSE	Data_mouse	MLX-interacting protein
O88569_Hnrnpa2b1_S_212	-1.01047	21.4598	-1.58817	0.206485	0.577176	-5.65827	0.496384	2.01457	O88569	Hnrnpa2b1	MOUSE	Data_mouse	Heterogeneous nuclear ribonucleoproteins A2/B1
Q8CJF7_Ahctf1_S_1541	-1.00866	21.608	-2.91482	0.0584579	0.389734	-4.20922	0.497008	2.01204	Q8CJF7	Ahctf1	MOUSE	Data_mouse	Protein ELYS
Q62468_Vil1_S_735	-1.00863	20.7203	-1.49342	0.228284	0.589622	-5.76579	0.497019	2.012	Q62468	Vil1	MOUSE	Data_mouse	Villin-1
Q8K4J6_Mrtfa_S_492	-1.0085	23.9949	-1.14844	0.330738	0.628984	-6.14431	0.497063	2.01182	Q8K4J6	Mrtfa	MOUSE	Data_mouse	Myocardin-related transcription factor A
Q921F2_Tardbp_S_183	-1.00561	20.4003	-0.982235	0.395516	0.668934	-6.31311	0.498058	2.0078	Q921F2	Tardbp	MOUSE	Data_mouse	TAR DNA-binding protein 43
Q8C9B9_Dido1_S_1256	-1.00514	21.1543	-0.820152	0.469804	0.716202	-6.46387	0.49822	2.00714	Q8C9B9	Dido1	MOUSE	Data_mouse	Death-inducer obliterator 1
P62960_Ybx1_S_165	-1.00425	22.8824	-0.626567	0.573574	0.782742	-6.61982	0.498529	2.0059	P62960	Ybx1	MOUSE	Data_mouse	Nuclease-sensitive element-binding protein 1
Q6NZN0_Rbm26_S_621	-1.00381	22.6335	-2.97335	0.0556733	0.383114	-4.15119	0.498682	2.00528	Q6NZN0	Rbm26	MOUSE	Data_mouse	RNA-binding protein 26
Q3THK3_Gtf2f1_T_437	-1.00312	22.0305	-0.971895	0.399918	0.671569	-6.32318	0.498921	2.00433	Q3THK3	Gtf2f1	MOUSE	Data_mouse	General transcription factor IIF subunit 1
Q8C0I1_Agps_S_619	-1.00288	23.1959	-4.12469	0.0236784	0.285898	-3.13059	0.499004	2.00399	Q8C0I1	Agps	MOUSE	Data_mouse	Alkyldihydroxyacetonephosphate synthase, peroxisomal
Q9Z2Q2_Knop1_S_261	-1.00287	20.647	-3.01047	0.0539924	0.381596	-4.11471	0.499005	2.00399	Q9Z2Q2	Knop1	MOUSE	Data_mouse	Lysine-rich nucleolar protein 1
P58871_Tnks1bp1_S_1133	-1.00236	20.622	-0.588644	0.595798	0.796031	-6.64668	0.499183	2.00327	P58871	Tnks1bp1	MOUSE	Data_mouse	182 kDa tankyrase-1-binding protein
Q6ZQ93_Usp34_S_3447	-1.00204	20.3529	-1.43763	0.242278	0.59627	-5.82864	0.499292	2.00284	Q6ZQ93	Usp34	MOUSE	Data_mouse	Ubiquitin carboxyl-terminal hydrolase 34
Q80U58_Pum2_S_136	-1.00183	24.2967	-2.19422	0.111851	0.482968	-4.97083	0.499366	2.00254	Q80U58	Pum2	MOUSE	Data_mouse	Pumilio homolog 2
Q62093_Srsf2_S_191	-1.00026	25.8418	-1.75238	0.173949	0.553744	-5.47075	0.499911	2.00036	Q62093	Srsf2	MOUSE	Data_mouse	Serine/arginine-rich splicing factor 2
P58501_Paxbp1_S_559	-1.00022	25.5293	-2.9485	0.0568348	0.386053	-4.17575	0.499924	2.0003	P58501	Paxbp1	MOUSE	Data_mouse	PAX3- and PAX7-binding protein 1
P58501_Paxbp1_S_560	-1.00022	25.5293	-2.9485	0.0568348	0.386053	-4.17575	0.499924	2.0003	P58501	Paxbp1	MOUSE	Data_mouse	PAX3- and PAX7-binding protein 1
E9Q784_Zc3h13_S_77	-0.999619	24.4905	-1.83805	0.159293	0.540629	-5.37286	0.500132	1.99947	E9Q784	Zc3h13	MOUSE	Data_mouse	Zinc finger CCCH domain-containing protein 13
Q8JZQ9_Eif3b_T_74	-0.997902	25.0179	-0.788337	0.48573	0.723977	-6.49148	0.500728	1.99709	Q8JZQ9	Eif3b	MOUSE	Data_mouse	Eukaryotic translation initiation factor 3 subunit B
Q14AX6_Cdk12_S_292	-0.997638	21.7585	-1.71837	0.180186	0.557461	-5.50963	0.500819	1.99673	Q14AX6	Cdk12	MOUSE	Data_mouse	Cyclin-dependent kinase 12
Q01320_Top2a_T_1350	-0.997356	22.9922	-2.75923	0.0667411	0.409484	-4.36639	0.500917	1.99634	Q01320	Top2a	MOUSE	Data_mouse	DNA topoisomerase 2-alpha
Q811L6_Mast4_S_1382	-0.997326	21.6146	-0.761584	0.499467	0.732171	-6.51413	0.500928	1.9963	Q811L6	Mast4	MOUSE	Data_mouse	Microtubule-associated serine/threonine-protein kinase 4
Q8BVF2_Pdcl3_S_65	-0.995653	20.3168	-1.69908	0.183834	0.561289	-5.53168	0.501509	1.99398	Q8BVF2	Pdcl3	MOUSE	Data_mouse	Phosducin-like protein 3
P70452_Stx4_S_117	-0.993938	22.0031	-0.756485	0.502121	0.734079	-6.51839	0.502105	1.99161	P70452	Stx4	MOUSE	Data_mouse	Syntaxin-4
Q60876_Eif4ebp1_T_36	-0.991118	21.1978	-0.31845	0.770169	0.898583	-6.79584	0.503088	1.98773	Q60876	Eif4ebp1	MOUSE	Data_mouse	Eukaryotic translation initiation factor 4E-binding protein 1
P14428_H2-K1_S_307	-0.98938	21.0426	-0.791469	0.484142	0.723977	-6.48879	0.503694	1.98533	P14428	H2-K1	MOUSE	Data_mouse	H-2 class I histocompatibility antigen, K-Q alpha chain (Fragment)
Q6PDQ2_Chd4_S_325	-0.989143	21.4239	-1.62304	0.199046	0.572403	-5.61853	0.503777	1.98501	Q6PDQ2	Chd4	MOUSE	Data_mouse	Chromodomain-helicase-DNA-binding protein 4
Q8QZV7_IntS13_S_623	-0.989037	21.6326	-3.12985	0.0489965	0.374523	-3.99903	0.503814	1.98486	Q8QZV7	IntS13	MOUSE	Data_mouse	Integrator complex subunit 13
Q5UAK0_Mier1_S_490	-0.988774	21.6272	-0.824081	0.467868	0.715295	-6.46041	0.503906	1.9845	Q5UAK0	Mier1	MOUSE	Data_mouse	Mesoderm induction early response protein 1
Q9EQU5_Set_S_62	-0.986393	21.0915	-4.08738	0.0242748	0.288733	-3.16024	0.504738	1.98123	Q9EQU5	Set	MOUSE	Data_mouse	Protein SET
Q6PDK2_Kmt2d_S_2299	-0.986294	21.8695	-3.95587	0.026536	0.297215	-3.26646	0.504773	1.98109	Q6PDK2	Kmt2d	MOUSE	Data_mouse	Histone-lysine N-methyltransferase 2D
A2A5R2_Arfgef2_S_356	-0.985976	22.1354	-1.07988	0.356118	0.643307	-6.2154	0.504884	1.98065	A2A5R2	Arfgef2	MOUSE	Data_mouse	Brefeldin A-inhibited guanine nucleotide-exchange protein 2
Q8CCP0_Nemf_S_417	-0.985498	21.6183	-0.968956	0.401178	0.67163	-6.32603	0.505051	1.98	Q8CCP0	Nemf	MOUSE	Data_mouse	Nuclear export mediator factor Nemf
Q9DCC8_Tomm20_S_138	-0.984977	20.8198	-3.03729	0.0528166	0.381147	-4.08849	0.505234	1.97928	Q9DCC8	Tomm20	MOUSE	Data_mouse	Mitochondrial import receptor subunit TOM20 homolog
Q80U49_Cep170b_S_1032	-0.984871	22.5577	-1.37828	0.25818	0.60336	-5.895	0.505271	1.97914	Q80U49	Cep170b	MOUSE	Data_mouse	Centrosomal protein of 170 kDa protein B
Q5PRF0_Heatr5a_S_2030	-0.984432	19.8622	-2.31379	0.0998082	0.462351	-4.8389	0.505425	1.97853	Q5PRF0	Heatr5a	MOUSE	Data_mouse	HEAT repeat-containing protein 5A
E9Q3C1_C2cd2_S_647	-0.98428	20.1286	-1.17595	0.321061	0.627898	-6.11529	0.505478	1.97833	E9Q3C1	C2cd2	MOUSE	Data_mouse	C2 domain-containing protein 2
Q3TXS7_Psmd1_T_273	-0.984076	20.7256	-2.9358	0.0574403	0.387876	-4.18835	0.505549	1.97805	Q3TXS7	Psmd1	MOUSE	Data_mouse	26S proteasome non-ATPase regulatory subunit 1
O54916_Reps1_S_555	-0.983752	24.8535	-1.24805	0.297027	0.618234	-6.03805	0.505663	1.9776	O54916	Reps1	MOUSE	Data_mouse	RalBP1-associated Eps domain-containing protein 1
Q6PDL0_Dync1li2_S_443	-0.983513	19.9473	-1.2352	0.301175	0.620768	-6.05194	0.505747	1.97727	Q6PDL0	Dync1li2	MOUSE	Data_mouse	Cytoplasmic dynein 1 light intermediate chain 2
Q91VS8_Farp2_S_426	-0.982697	20.7996	-1.24383	0.298381	0.619241	-6.04261	0.506033	1.97616	Q91VS8	Farp2	MOUSE	Data_mouse	FERM, ARHGEF and pleckstrin domain-containing protein 2
P26039_Tln1_S_2040	-0.98127	21.5784	-2.44985	0.0879398	0.449732	-4.69122	0.506534	1.9742	P26039	Tln1	MOUSE	Data_mouse	Talin-1
Q9ESU6_Brd4_S_1073	-0.980751	22.151	-0.411104	0.707469	0.866295	-6.75359	0.506716	1.97349	Q9ESU6	Brd4	MOUSE	Data_mouse	Bromodomain-containing protein 4
Q80Y61_Baiap2l2_S_294	-0.979535	21.6086	-0.672201	0.547641	0.766431	-6.5858	0.507143	1.97183	Q80Y61	Baiap2l2	MOUSE	Data_mouse	Brain-specific angiogenesis inhibitor 1-associated protein 2-like protein 2
Q8K327_Champ1_S_532	-0.978954	21.2515	-2.35966	0.0956035	0.457227	-4.78881	0.507347	1.97104	Q8K327	Champ1	MOUSE	Data_mouse	Chromosome alignment-maintaining phosphoprotein 1
Q91WG5_Prkag2_S_87	-0.978402	20.5995	-0.944879	0.411635	0.675302	-6.34922	0.507542	1.97028	Q91WG5	Prkag2	MOUSE	Data_mouse	5'-AMP-activated protein kinase subunit gamma-2
Q61315_Apc_S_2129	-0.975491	20.0059	-1.53087	0.219383	0.583426	-5.7234	0.508567	1.96631	Q61315	Apc	MOUSE	Data_mouse	Adenomatous polyposis coli protein
Q6P549_Inppl1_S_132	-0.974639	20.3889	-1.95187	0.141957	0.517995	-5.24327	0.508867	1.96515	Q6P549	Inppl1	MOUSE	Data_mouse	Phosphatidylinositol 3,4,5-trisphosphate 5-phosphatase 2
Q91Z58_CF132_S_980	-0.974541	22.8894	-0.55738	0.614569	0.80758	-6.66781	0.508902	1.96502	Q91Z58	CF132	MOUSE	Data_mouse	Uncharacterized protein C6orf132 homolog
Q8C0C4_Ccser1_S_656	-0.973917	20.4423	-1.01091	0.383539	0.659674	-6.28488	0.509122	1.96417	Q8C0C4	Ccser1	MOUSE	Data_mouse	Serine-rich coiled-coil domain-containing protein 1
Q7TSH2_Phkb_S_4	-0.97371	20.3088	-1.72113	0.179671	0.556669	-5.50648	0.509195	1.96388	Q7TSH2	Phkb	MOUSE	Data_mouse	Phosphorylase b kinase regulatory subunit beta
Q9JMD1_Sfmbt1_S_764	-0.973558	20.9136	-0.53629	0.627456	0.815788	-6.68153	0.509248	1.96368	Q9JMD1	Sfmbt1	MOUSE	Data_mouse	Scm-like with four MBT domains protein 1
E9PVX6_Mki67_S_2934	-0.973282	21.018	-3.2349	0.0450687	0.361853	-3.89933	0.509346	1.9633	E9PVX6	Mki67	MOUSE	Data_mouse	Proliferation marker protein Ki-67
Q6P7W0_Senp6_S_355	-0.971562	23.8268	-1.09983	0.348543	0.63895	-6.19491	0.509954	1.96096	Q6P7W0	Senp6	MOUSE	Data_mouse	Sentrin-specific protease 6
Q6P7W0_Senp6_S_356	-0.971562	23.8268	-1.09983	0.348543	0.63895	-6.19491	0.509954	1.96096	Q6P7W0	Senp6	MOUSE	Data_mouse	Sentrin-specific protease 6
Q8VHQ9_Acot11_S_25	-0.971525	20.7419	-1.00889	0.384375	0.660078	-6.28689	0.509967	1.96091	Q8VHQ9	Acot11	MOUSE	Data_mouse	Acyl-coenzyme A thioesterase 11
O35691_Pnn_S_450	-0.96981	23.5566	-2.33069	0.0982336	0.46051	-4.8204	0.510573	1.95858	O35691	Pnn	MOUSE	Data_mouse	Pinin
Q52KI8_Srrm1_S_550	-0.96967	24.86	-3.5179	0.0362873	0.337549	-3.64039	0.510623	1.95839	Q52KI8	Srrm1	MOUSE	Data_mouse	Serine/arginine repetitive matrix protein 1
Q08943_Ssrp1_S_672	-0.968289	21.4286	-0.76626	0.497043	0.730541	-6.51021	0.511112	1.95652	Q08943	Ssrp1	MOUSE	Data_mouse	FACT complex subunit SSRP1
A2A7S8_Kiaa1522_S_959	-0.968025	20.2338	-1.22458	0.304645	0.621064	-6.06337	0.511205	1.95616	A2A7S8	Kiaa1522	MOUSE	Data_mouse	Uncharacterized protein KIAA1522
Q99K28_Arfgap2_S_431	-0.967208	20.5589	-0.981933	0.395644	0.668957	-6.3134	0.511495	1.95505	Q99K28	Arfgap2	MOUSE	Data_mouse	ADP-ribosylation factor GTPase-activating protein 2
Q3TLH4_Prrc2c_S_1219	-0.964778	26.5341	-2.64045	0.0740512	0.422697	-4.48921	0.512357	1.95176	Q3TLH4	Prrc2c	MOUSE	Data_mouse	Protein PRRC2C
F8VPQ2_Arid4a_S_933	-1.29876	21.1184	-4.15603	0.0231918	0.28354	-3.10586	0.406476	2.46017	F8VPQ2	Arid4a	MOUSE	Data_mouse	AT-rich interactive domain-containing protein 4A
Q3UHQ6_Dop1b_S_1191	-0.963441	20.6341	-0.926054	0.419984	0.681266	-6.36713	0.512832	1.94996	Q3UHQ6	Dop1b	MOUSE	Data_mouse	Protein dopey-2
Q9Z0R6_Itsn2_S_841	-0.963007	20.5191	-1.40501	0.250886	0.600179	-5.86519	0.512987	1.94937	Q9Z0R6	Itsn2	MOUSE	Data_mouse	Intersectin-2
Q8VEB3_D1Ertd622e_S_24	-0.962837	20.4679	-0.867528	0.446912	0.701674	-6.42147	0.513047	1.94914	Q8VEB3	D1Ertd622e	MOUSE	Data_mouse	UNC119-binding protein C5orf30 homolog
Q99MD9_Nasp_S_466	-0.962303	25.0608	-3.37801	0.0403302	0.346148	-3.76664	0.513237	1.94842	Q99MD9	Nasp	MOUSE	Data_mouse	Nuclear autoantigenic sperm protein
Q8BSN5_Phf23_S_313	-0.962297	21.2276	-1.00208	0.387193	0.662206	-6.29362	0.513239	1.94841	Q8BSN5	Phf23	MOUSE	Data_mouse	PHD finger protein 23
Q91YE5_Baz2a_S_1374	-0.961203	23.5386	-1.85704	0.156238	0.536395	-5.35119	0.513629	1.94693	Q91YE5	Baz2a	MOUSE	Data_mouse	Bromodomain adjacent to zinc finger domain protein 2A
Q91YE5_Baz2a_S_1377	-0.961203	23.5386	-1.85704	0.156238	0.536395	-5.35119	0.513629	1.94693	Q91YE5	Baz2a	MOUSE	Data_mouse	Bromodomain adjacent to zinc finger domain protein 2A
Q8VE19_Mios_S_766	-0.960604	21.1757	-1.35569	0.264519	0.604396	-5.92009	0.513842	1.94612	Q8VE19	Mios	MOUSE	Data_mouse	GATOR complex protein MIOS
Q6NV83_U2surp_T_487	-0.960493	20.5199	-3.1001	0.0501857	0.378048	-4.02762	0.513881	1.94597	Q6NV83	U2surp	MOUSE	Data_mouse	U2 snRNP-associated SURP motif-containing protein
Q3UH06_Rreb1_S_161	-0.960018	23.1474	-4.04934	0.0249028	0.291309	-3.19068	0.51405	1.94533	Q3UH06	Rreb1	MOUSE	Data_mouse	Ras-responsive element-binding protein 1
Q61146_Ocln_S_407	-0.959482	23.3354	-1.6362	0.196316	0.571365	-5.60352	0.514241	1.94461	Q61146	Ocln	MOUSE	Data_mouse	Occludin
Q61146_Ocln_T_402	-0.959482	23.3354	-1.6362	0.196316	0.571365	-5.60352	0.514241	1.94461	Q61146	Ocln	MOUSE	Data_mouse	Occludin
Q61146_Ocln_T_403	-0.959482	23.3354	-1.6362	0.196316	0.571365	-5.60352	0.514241	1.94461	Q61146	Ocln	MOUSE	Data_mouse	Occludin
Q3UTJ2_Sorbs2_S_378	-0.958943	22.7758	-0.94925	0.409719	0.674652	-6.34504	0.514434	1.94389	Q3UTJ2	Sorbs2	MOUSE	Data_mouse	Sorbin and SH3 domain-containing protein 2
Q61026_Ncoa2_S_487	-0.958764	21.8073	-4.18071	0.0228175	0.281361	-3.08648	0.514497	1.94364	Q61026	Ncoa2	MOUSE	Data_mouse	Nuclear receptor coactivator 2
Q9JMA1_Usp14_S_143	-0.958682	20.6924	-1.05916	0.364154	0.649531	-6.2365	0.514527	1.94353	Q9JMA1	Usp14	MOUSE	Data_mouse	Ubiquitin carboxyl-terminal hydrolase 14
Q9WU40_Lemd3_S_140	-0.957695	22.0347	-1.9767	0.13847	0.515497	-5.2151	0.514879	1.9422	Q9WU40	Lemd3	MOUSE	Data_mouse	Inner nuclear membrane protein Man1
Q9Z277_Baz1b_S_361	-0.957089	22.1649	-3.15848	0.0478852	0.372647	-3.97166	0.515095	1.94139	Q9Z277	Baz1b	MOUSE	Data_mouse	Tyrosine-protein kinase BAZ1B
A2ALK8_Ptpn3_S_359	-0.957061	21.9773	-1.18934	0.316455	0.62622	-6.10107	0.515105	1.94135	A2ALK8	Ptpn3	MOUSE	Data_mouse	Tyrosine-protein phosphatase non-receptor type 3
Q3TKT4_Smarca4_S_1419	-0.956094	24.7206	-4.28579	0.0213076	0.269698	-3.00502	0.515451	1.94005	Q3TKT4	Smarca4	MOUSE	Data_mouse	Transcription activator BRG1
Q61624_Znf148_S_412	-0.955853	21.796	-2.98721	0.055038	0.383114	-4.13754	0.515537	1.93973	Q61624	Znf148	MOUSE	Data_mouse	Zinc finger protein 148
Q8VDP4_Ccar2_T_670	-0.955403	20.6893	-0.899529	0.432004	0.68988	-6.39202	0.515697	1.93912	Q8VDP4	Ccar2	MOUSE	Data_mouse	Cell cycle and apoptosis regulator protein 2
Q9JHE7_Tssc4_S_64	-0.954932	20.6688	-0.767214	0.49655	0.730191	-6.50941	0.515866	1.93849	Q9JHE7	Tssc4	MOUSE	Data_mouse	Protein TSSC4
Q8BRH4_Kmt2c_S_4292	-0.952864	20.8338	-1.07797	0.356854	0.643347	-6.21736	0.516606	1.93571	Q8BRH4	Kmt2c	MOUSE	Data_mouse	Histone-lysine N-methyltransferase 2C
Q7TN02_Med26_S_435	-0.952847	20.5763	-1.88011	0.152617	0.531393	-5.32489	0.516612	1.93569	Q7TN02	Med26	MOUSE	Data_mouse	Mediator of RNA polymerase II transcription subunit 26
E9PVX6_Mki67_S_277	-0.952529	21.7489	-2.97611	0.0555458	0.383114	-4.14846	0.516726	1.93526	E9PVX6	Mki67	MOUSE	Data_mouse	Proliferation marker protein Ki-67
P81122_Irs2_S_1151	-0.951447	20.8717	-0.624495	0.574773	0.783384	-6.62132	0.517113	1.93381	P81122	Irs2	MOUSE	Data_mouse	Insulin receptor substrate 2
O70405_Ulk1_S_715	-0.951052	21.5202	-0.809076	0.475298	0.718582	-6.47356	0.517255	1.93328	O70405	Ulk1	MOUSE	Data_mouse	Serine/threonine-protein kinase ULK1
Q9DB96_Ngdn_S_135	-0.950923	22.1469	-0.372423	0.733317	0.882169	-6.77243	0.517301	1.93311	Q9DB96	Ngdn	MOUSE	Data_mouse	Neuroguidin
E9Q5C9_Nolc1_S_563	-0.950521	26.9296	-1.68236	0.187065	0.564978	-5.5508	0.517446	1.93257	E9Q5C9	Nolc1	MOUSE	Data_mouse	Nucleolar and coiled-body phosphoprotein 1
Q5PSV9_Mdc1_S_1443	-0.949553	23.6547	-3.90516	0.0274792	0.300614	-3.30815	0.517793	1.93127	Q5PSV9	Mdc1	MOUSE	Data_mouse	Mediator of DNA damage checkpoint protein 1
Q6P542_Abcf1_S_22	-0.949471	20.5211	-1.0293	0.37604	0.654934	-6.26658	0.517822	1.93117	Q6P542	Abcf1	MOUSE	Data_mouse	ATP-binding cassette sub-family F member 1
Q60829_Ppp1r1b_S_42	-0.947496	24.1787	-0.852015	0.4543	0.707031	-6.43552	0.518532	1.92852	Q60829	Ppp1r1b	MOUSE	Data_mouse	Protein phosphatase 1 regulatory subunit 1B
Q9WU62_Incenp_S_248	-0.947483	21.2726	-0.586166	0.597271	0.797381	-6.64839	0.518536	1.92851	Q9WU62	Incenp	MOUSE	Data_mouse	Inner centromere protein
Q9CZW5_Tomm70_S_94	-0.947287	27.446	-3.03032	0.0531191	0.381147	-4.09529	0.518607	1.92824	Q9CZW5	Tomm70	MOUSE	Data_mouse	Mitochondrial import receptor subunit TOM70
Q924Z6_Xpo6_T_204	-0.946855	20.5077	-0.483486	0.660491	0.837732	-6.71393	0.518762	1.92767	Q924Z6	Xpo6	MOUSE	Data_mouse	Exportin-6
Q8BTI8_Srrm2_S_1545	-0.946495	25.2613	-3.48613	0.0371591	0.33964	-3.66877	0.518892	1.92718	Q8BTI8	Srrm2	MOUSE	Data_mouse	Serine/arginine repetitive matrix protein 2
Q8BTI8_Srrm2_S_1552	-0.946495	25.2613	-3.48613	0.0371591	0.33964	-3.66877	0.518892	1.92718	Q8BTI8	Srrm2	MOUSE	Data_mouse	Serine/arginine repetitive matrix protein 2
Q8BTI8_Srrm2_T_1448	-0.946196	23.6242	-2.15059	0.116669	0.488887	-5.01941	0.518999	1.92679	Q8BTI8	Srrm2	MOUSE	Data_mouse	Serine/arginine repetitive matrix protein 2
P26231_Ctnna1_S_641	-0.94616	27.2311	-3.78257	0.0299413	0.314143	-3.41063	0.519012	1.92674	P26231	Ctnna1	MOUSE	Data_mouse	Catenin alpha-1
Q99K01_Pdxdc1_T_720	-0.945954	23.0872	-0.949022	0.409818	0.674652	-6.34525	0.519086	1.92646	Q99K01	Pdxdc1	MOUSE	Data_mouse	Pyridoxal-dependent decarboxylase domain-containing protein 1
Q9WU62_Incenp_S_239	-0.944591	20.7907	-2.75856	0.0667799	0.409484	-4.36708	0.519577	1.92464	Q9WU62	Incenp	MOUSE	Data_mouse	Inner centromere protein
Q9EQ28_Pold3_S_306	-0.944177	23.5787	-2.63593	0.0743482	0.422764	-4.49393	0.519726	1.92409	Q9EQ28	Pold3	MOUSE	Data_mouse	DNA polymerase delta subunit 3
Q5U4C3_Scaf1_S_821	-0.942861	23.2796	-2.54836	0.0804003	0.434336	-4.58607	0.5202	1.92234	Q5U4C3	Scaf1	MOUSE	Data_mouse	Splicing factor, arginine/serine-rich 19
Q6PDM2_Srsf1_Y_202	-0.942347	24.3881	-0.204556	0.850473	0.939103	-6.83382	0.520386	1.92165	Q6PDM2	Srsf1	MOUSE	Data_mouse	Serine/arginine-rich splicing factor 1
Q8JZQ9_Eif3b_T_72	-0.942212	22.6197	-0.242997	0.823032	0.92423	-6.82278	0.520434	1.92147	Q8JZQ9	Eif3b	MOUSE	Data_mouse	Eukaryotic translation initiation factor 3 subunit B
Q05D44_Eif5b_S_209	-0.941786	21.7692	-0.778439	0.490775	0.726415	-6.49992	0.520588	1.9209	Q05D44	Eif5b	MOUSE	Data_mouse	Eukaryotic translation initiation factor 5B
Q61033_Tmpo_S_418	-0.940279	20.7351	-0.71554	0.523846	0.74992	-6.55185	0.521132	1.9189	Q61033	Tmpo	MOUSE	Data_mouse	Lamina-associated polypeptide 2, isoforms alpha/zeta
P33174_Kif4_S_1139	-0.939763	21.0999	-0.760536	0.500011	0.732171	-6.51501	0.521318	1.91821	P33174	Kif4	MOUSE	Data_mouse	Chromosome-associated kinesin KIF4
Q7TQG1_Plekha6_S_453	-0.938292	20.9945	-1.06231	0.362921	0.648736	-6.23331	0.52185	1.91626	Q7TQG1	Plekha6	MOUSE	Data_mouse	Pleckstrin homology domain-containing family A member 6
Q61818_Rai1_S_1332	-0.93786	21.2979	-4.01684	0.0254558	0.292521	-3.21688	0.522006	1.91569	Q61818	Rai1	MOUSE	Data_mouse	Retinoic acid-induced protein 1
Q80WC3_Tnrc18_S_921	-0.937577	21.3272	-1.09948	0.348676	0.63895	-6.19527	0.522109	1.91531	Q80WC3	Tnrc18	MOUSE	Data_mouse	Trinucleotide repeat-containing gene 18 protein
Q8K296_Mtmr3_S_633	-0.937423	22.0731	-0.866507	0.447395	0.702176	-6.4224	0.522165	1.9151	Q8K296	Mtmr3	MOUSE	Data_mouse	Myotubularin-related protein 3
Q9D241_Rnf186_S_145	-0.9372	20.9366	-2.00084	0.135176	0.51141	-5.18777	0.522246	1.91481	Q9D241	Rnf186	MOUSE	Data_mouse	E3 ubiquitin-protein ligase RNF186
Q8BTI8_Srrm2_S_1048	-0.936788	24.9379	-1.62575	0.198481	0.572403	-5.61544	0.522395	1.91426	Q8BTI8	Srrm2	MOUSE	Data_mouse	Serine/arginine repetitive matrix protein 2
Q7TSC1_Prrc2a_T_608	-0.936293	21.5895	-2.48752	0.0849596	0.443718	-4.65083	0.522574	1.9136	Q7TSC1	Prrc2a	MOUSE	Data_mouse	Protein PRRC2A
P55200_Kmt2a_S_1116	-0.93623	20.4957	-1.17481	0.321459	0.627898	-6.1165	0.522597	1.91352	P55200	Kmt2a	MOUSE	Data_mouse	Histone-lysine N-methyltransferase 2A
Q60829_Ppp1r1b_S_52	-0.935722	24.134	-0.769095	0.495578	0.729385	-6.50783	0.522781	1.91285	Q60829	Ppp1r1b	MOUSE	Data_mouse	Protein phosphatase 1 regulatory subunit 1B
P62046_Lrch1_T_524	-0.935632	20.2495	-0.536888	0.627088	0.815556	-6.68115	0.522813	1.91273	P62046	Lrch1	MOUSE	Data_mouse	Leucine-rich repeat and calponin homology domain-containing protein 1
Q3V1V3_Esf1_S_75	-0.934164	21.0555	-2.18238	0.113135	0.484936	-4.98399	0.523346	1.91078	Q3V1V3	Esf1	MOUSE	Data_mouse	ESF1 homolog
Q3V1V3_Esf1_S_77	-0.934164	21.0555	-2.18238	0.113135	0.484936	-4.98399	0.523346	1.91078	Q3V1V3	Esf1	MOUSE	Data_mouse	ESF1 homolog
Q3V1V3_Esf1_S_79	-0.934164	21.0555	-2.18238	0.113135	0.484936	-4.98399	0.523346	1.91078	Q3V1V3	Esf1	MOUSE	Data_mouse	ESF1 homolog
Q3V1V3_Esf1_S_82	-0.934164	21.0555	-2.18238	0.113135	0.484936	-4.98399	0.523346	1.91078	Q3V1V3	Esf1	MOUSE	Data_mouse	ESF1 homolog
Q3TXS7_Psmd1_S_315	-0.934078	24.2804	-4.00149	0.0257225	0.294015	-3.22931	0.523377	1.91067	Q3TXS7	Psmd1	MOUSE	Data_mouse	26S proteasome non-ATPase regulatory subunit 1
Q3TXS7_Psmd1_T_311	-0.934078	24.2804	-4.00149	0.0257225	0.294015	-3.22931	0.523377	1.91067	Q3TXS7	Psmd1	MOUSE	Data_mouse	26S proteasome non-ATPase regulatory subunit 1
Q7TQH0_Atxn2l_S_304	-0.933965	22.0525	-2.75005	0.0672737	0.410656	-4.3758	0.523418	1.91052	Q7TQH0	Atxn2l	MOUSE	Data_mouse	Ataxin-2-like protein
P54227_Stmn1_S_38	-0.933922	23.3637	-3.43958	0.0384842	0.344156	-3.71065	0.523434	1.91046	P54227	Stmn1	MOUSE	Data_mouse	Stathmin
Q8R0A2_Zbtb44_S_194	-0.933386	20.5717	-1.56229	0.212204	0.578756	-5.68772	0.523628	1.90975	Q8R0A2	Zbtb44	MOUSE	Data_mouse	Zinc finger and BTB domain-containing protein 44
Q91ZP3_Lpin1_S_468	-0.932929	22.9598	-0.442743	0.686703	0.854233	-6.73695	0.523794	1.90915	Q91ZP3	Lpin1	MOUSE	Data_mouse	Phosphatidate phosphatase LPIN1
Q9ESC8_Aff4_S_485	-0.932151	23.3673	-0.972456	0.399679	0.671569	-6.32263	0.524076	1.90812	Q9ESC8	Aff4	MOUSE	Data_mouse	AF4/FMR2 family member 4
Q8VH51_Rbm39_S_136	-0.932009	27.9093	-2.7273	0.0686162	0.415316	-4.39918	0.524128	1.90793	Q8VH51	Rbm39	MOUSE	Data_mouse	RNA-binding protein 39
Q80U49_Cep170b_S_1347	-0.931401	20.1955	-1.56296	0.212053	0.578756	-5.68696	0.524349	1.90713	Q80U49	Cep170b	MOUSE	Data_mouse	Centrosomal protein of 170 kDa protein B
Q8R0T2_Znf768_S_93	-0.931082	24.3444	-4.0228	0.0253532	0.292157	-3.21206	0.524465	1.90671	Q8R0T2	Znf768	MOUSE	Data_mouse	Zinc finger protein 768
Q8R0T2_Znf768_S_100	-0.931082	24.3444	-4.0228	0.0253532	0.292157	-3.21206	0.524465	1.90671	Q8R0T2	Znf768	MOUSE	Data_mouse	Zinc finger protein 768
P13864_Dnmt1_S_717	-0.931067	25.7228	-3.51539	0.0363551	0.337549	-3.64262	0.52447	1.90669	P13864	Dnmt1	MOUSE	Data_mouse	DNA (cytosine-5)-methyltransferase 1
Q8VII8_Nr3c2_S_283	-0.930139	22.696	-4.00655	0.0256342	0.294015	-3.2252	0.524808	1.90546	Q8VII8	Nr3c2	MOUSE	Data_mouse	Mineralocorticoid receptor
Q5HZI1_Mtus1_T_1187	-0.929477	21.0076	-1.11771	0.341889	0.636166	-6.17641	0.525049	1.90459	Q5HZI1	Mtus1	MOUSE	Data_mouse	Microtubule-associated tumor suppressor 1 homolog
Q3UMU9_Hdgfl2_S_450	-0.928779	20.336	-0.825483	0.467179	0.715039	-6.45917	0.525303	1.90366	Q3UMU9	Hdgfl2	MOUSE	Data_mouse	Hepatoma-derived growth factor-related protein 2
Q3UH06_Rreb1_S_1179	-0.92717	23.9719	-0.969326	0.40102	0.67163	-6.32567	0.525889	1.90154	Q3UH06	Rreb1	MOUSE	Data_mouse	Ras-responsive element-binding protein 1
Q3UH06_Rreb1_S_1180	-0.92717	23.9719	-0.969326	0.40102	0.67163	-6.32567	0.525889	1.90154	Q3UH06	Rreb1	MOUSE	Data_mouse	Ras-responsive element-binding protein 1
E9Q1P8_Irf2bp2_S_389	-0.927116	22.174	-0.417789	0.703052	0.863589	-6.75017	0.525908	1.90147	E9Q1P8	Irf2bp2	MOUSE	Data_mouse	Interferon regulatory factor 2-binding protein 2
Q99LH9_Sh3bp5l_S_377	-0.927019	19.8908	-1.17371	0.321841	0.627898	-6.11767	0.525944	1.90134	Q99LH9	Sh3bp5l	MOUSE	Data_mouse	SH3 domain-binding protein 5-like
Q67FY2_Bcl9l_T_933	-0.926551	22.4995	-0.364484	0.738682	0.883263	-6.77608	0.526115	1.90073	Q67FY2	Bcl9l	MOUSE	Data_mouse	B-cell CLL/lymphoma 9-like protein
Q8BZ21_Kat6a_T_1240	-0.926048	21.7469	-0.572859	0.605225	0.801352	-6.65747	0.526298	1.90006	Q8BZ21	Kat6a	MOUSE	Data_mouse	Histone acetyltransferase KAT6A
Q9ESC8_Aff4_S_809	-0.925649	20.3035	-3.21528	0.0457718	0.363276	-3.91781	0.526444	1.89954	Q9ESC8	Aff4	MOUSE	Data_mouse	AF4/FMR2 family member 4
Q91YU6_Lzts2_T_97	-0.92501	21.3898	-0.482656	0.66102	0.838257	-6.71442	0.526677	1.8987	Q91YU6	Lzts2	MOUSE	Data_mouse	Leucine zipper putative tumor suppressor 2
Q9Z2E2_Mbd1_S_556	-0.923891	22.043	-2.86687	0.0608682	0.395988	-4.2572	0.527086	1.89723	Q9Z2E2	Mbd1	MOUSE	Data_mouse	Methyl-CpG-binding domain protein 1
Q8R1B4_Eif3c_S_182	-0.923585	25.4721	-1.40071	0.252044	0.600628	-5.86999	0.527197	1.89682	Q8R1B4	Eif3c	MOUSE	Data_mouse	Eukaryotic translation initiation factor 3 subunit C
Q3UHC0_Tnrc6c_T_776	-0.922809	21.1498	-0.955455	0.407012	0.673744	-6.33907	0.527481	1.8958	Q3UHC0	Tnrc6c	MOUSE	Data_mouse	Trinucleotide repeat-containing gene 6C protein
Q570Y9_Deptor_S_265	-0.921524	21.6939	-2.07185	0.126001	0.500178	-5.10765	0.527951	1.89412	Q570Y9	Deptor	MOUSE	Data_mouse	DEP domain-containing mTOR-interacting protein
F6ZDS4_Tpr_S_2116	-0.919665	23.6975	-1.78036	0.169	0.551666	-5.43876	0.528632	1.89168	F6ZDS4	Tpr	MOUSE	Data_mouse	Nucleoprotein TPR
A2ALK8_Ptpn3_S_357	-0.919226	21.9962	-1.18423	0.318207	0.626586	-6.10651	0.528793	1.8911	A2ALK8	Ptpn3	MOUSE	Data_mouse	Tyrosine-protein phosphatase non-receptor type 3
Q6P2L6_Nsd3_S_560	-0.917956	22.0264	-1.33581	0.27023	0.606947	-5.94207	0.529258	1.88944	Q6P2L6	Nsd3	MOUSE	Data_mouse	Histone-lysine N-methyltransferase NSD3
Q9D620_Rab11fip1_S_201	-0.91751	20.7764	-1.08409	0.35451	0.643116	-6.2111	0.529422	1.88885	Q9D620	Rab11fip1	MOUSE	Data_mouse	Rab11 family-interacting protein 1
Q01320_Top2a_S_1295	-0.917459	22.1203	-1.50162	0.226303	0.588642	-5.75653	0.529441	1.88879	Q01320	Top2a	MOUSE	Data_mouse	DNA topoisomerase 2-alpha
Q8BTY2_Slc4a7_S_960	-0.917389	20.983	-0.559766	0.613122	0.806903	-6.66623	0.529466	1.88869	Q8BTY2	Slc4a7	MOUSE	Data_mouse	Sodium bicarbonate cotransporter 3
Q80YR7_Clspn_S_823	-0.914096	21.117	-2.41786	0.0905702	0.452474	-4.72569	0.530676	1.88439	Q80YR7	Clspn	MOUSE	Data_mouse	Claspin
Q8CCF0_Prpf31_T_455	-0.913972	20.7226	-1.2376	0.300395	0.620669	-6.04934	0.530722	1.88423	Q8CCF0	Prpf31	MOUSE	Data_mouse	U4/U6 small nuclear ribonucleoprotein Prp31
A9JSM3_Tmem238_S_130	-0.913662	20.5218	-0.781087	0.489422	0.725659	-6.49767	0.530836	1.88382	A9JSM3	Tmem238	MOUSE	Data_mouse	Transmembrane protein 238
E9Q5F9_Setd2_Y_1817	-0.913494	22.4758	-0.505304	0.646711	0.829023	-6.70089	0.530898	1.8836	E9Q5F9	Setd2	MOUSE	Data_mouse	Histone-lysine N-methyltransferase SETD2
Q80U72_Scrib_T_674	-0.913475	25.9908	-3.93563	0.0269074	0.298526	-3.28305	0.530905	1.88358	Q80U72	Scrib	MOUSE	Data_mouse	Protein scribble homolog
Q80U72_Scrib_T_675	-0.913475	25.9908	-3.93563	0.0269074	0.298526	-3.28305	0.530905	1.88358	Q80U72	Scrib	MOUSE	Data_mouse	Protein scribble homolog
Q8CFE3_Rcor1_S_254	-0.912872	24.4202	-3.46867	0.0376492	0.341153	-3.68443	0.531127	1.88279	Q8CFE3	Rcor1	MOUSE	Data_mouse	REST corepressor 1
Q9WU62_Incenp_S_284	-0.912827	21.8267	-2.19092	0.112207	0.483661	-4.97449	0.531143	1.88273	Q9WU62	Incenp	MOUSE	Data_mouse	Inner centromere protein
O70546_Kdm6a_S_829	-0.912775	21.7869	-2.54025	0.0809906	0.435645	-4.59467	0.531162	1.88266	O70546	Kdm6a	MOUSE	Data_mouse	Lysine-specific demethylase 6A
Q8K1Z0_Coq9_S_81	-0.912227	25.3037	-3.6492	0.0329467	0.327416	-3.52494	0.531364	1.88195	Q8K1Z0	Coq9	MOUSE	Data_mouse	Ubiquinone biosynthesis protein COQ9, mitochondrial
Q8K019_Bclaf1_S_284	-0.912016	27.9852	-3.69436	0.0318879	0.320759	-3.4859	0.531442	1.88167	Q8K019	Bclaf1	MOUSE	Data_mouse	Bcl-2-associated transcription factor 1
P15261_Ifngr1_T_367	-0.911953	21.7917	-2.20397	0.110806	0.480864	-4.96	0.531465	1.88159	P15261	Ifngr1	MOUSE	Data_mouse	Interferon gamma receptor 1
Q8R2M2_Dnttip2_S_250	-0.91151	23.2396	-0.653202	0.55833	0.772471	-6.60018	0.531628	1.88101	Q8R2M2	Dnttip2	MOUSE	Data_mouse	Deoxynucleotidyltransferase terminal-interacting protein 2
P58468_Fam207a_S_38	-0.908954	24.094	-2.41762	0.0905902	0.452474	-4.72595	0.532571	1.87768	P58468	Fam207a	MOUSE	Data_mouse	Protein FAM207A
P13864_Dnmt1_S_187	-0.908312	23.2179	-0.469991	0.669106	0.843685	-6.72175	0.532808	1.87685	P13864	Dnmt1	MOUSE	Data_mouse	DNA (cytosine-5)-methyltransferase 1
P15261_Ifngr1_S_370	-0.908022	24.7376	-4.06648	0.0246173	0.291309	-3.17693	0.532915	1.87647	P15261	Ifngr1	MOUSE	Data_mouse	Interferon gamma receptor 1
Q6PFD9_Nup98_S_680	-0.90799	20.8872	-0.797114	0.481292	0.722441	-6.48393	0.532927	1.87643	Q6PFD9	Nup98	MOUSE	Data_mouse	Nuclear pore complex protein Nup98-Nup96
Q9CT10_Ranbp3_S_148	-0.906486	24.5732	-3.48539	0.0371794	0.33964	-3.66942	0.533483	1.87447	Q9CT10	Ranbp3	MOUSE	Data_mouse	Ran-binding protein 3
Q8R3Y8_Irf2bp1_S_453	-0.906332	23.4994	-2.41717	0.0906285	0.452474	-4.72644	0.53354	1.87427	Q8R3Y8	Irf2bp1	MOUSE	Data_mouse	Interferon regulatory factor 2-binding protein 1
Q7TNN8_Lpin3_NA_217	-0.906328	22.4437	-0.803425	0.478121	0.720825	-6.47847	0.533541	1.87427	Q7TNN8	Lpin3		Data_mouse
E9PVX6_Mki67_S_2545	-0.904174	23.8374	-3.38299	0.0401766	0.346148	-3.76209	0.534339	1.87147	E9PVX6	Mki67	MOUSE	Data_mouse	Proliferation marker protein Ki-67
Q80WV7_Srrm3_S_553	-0.90413	22.4403	-0.462421	0.673967	0.846902	-6.72605	0.534355	1.87142	Q80WV7	Srrm3	MOUSE	Data_mouse	Serine/arginine repetitive matrix protein 3
A2A791_Zmym4_T_1071	-0.904113	20.4653	-1.34746	0.266868	0.60538	-5.9292	0.534361	1.87139	A2A791	Zmym4	MOUSE	Data_mouse	Zinc finger MYM-type protein 4
P47955_Rplp1_S_101	-0.904035	27.2312	-2.43804	0.0888999	0.451689	-4.70392	0.53439	1.87129	P47955	Rplp1	MOUSE	Data_mouse	60S acidic ribosomal protein P1
Q6ZPR6_Ibtk_S_1046	-0.903114	23.327	-3.47223	0.0375486	0.340908	-3.68124	0.534731	1.8701	Q6ZPR6	Ibtk	MOUSE	Data_mouse	Inhibitor of Bruton tyrosine kinase
E9PVX6_Mki67_S_1587	-0.902996	24.1113	-3.56839	0.0349541	0.335793	-3.59565	0.534775	1.86995	E9PVX6	Mki67	MOUSE	Data_mouse	Proliferation marker protein Ki-67
[truncated: 6,608 more rows]

## Sheet: Sig P-sites
Phosphosites	logFC	P.Value	mod_seq_window
A2AGH6_Med12_S_701	-5.72409	0.000389955	CEGKGSPSPEKPDVE
Q8K019_Bclaf1_S_383	-4.80568	0.0021846	QEVLDYFSDKESAKQ
Q3UH06_Rreb1_S_1363	-4.78778	0.0040409	APEEDTASNQSLDLD
Q64HY3_Sp9_T_428	-4.62067	0.00175817	KKGSDSDTDASNLET
Q6P1G2_Kdm2b_S_886	-4.548	0.00719119	ESDQSRSSSPTAGPS
P97863_Nfib_S_284	-4.47926	0.00512976	IDENMEPSPTGDFYP
P51859_Hdgf_S_199	-4.21475	0.0360596	PVEVEKNSTPSEPDS
Q91YK2_Rrp1b_S_407	-4.07421	0.00198215	PKVPDSESEPDTAQR
Q3UH06_Rreb1_S_1366	-4.02339	0.00111502	EDTASNQSLDLDFAT
Q6P1G2_Kdm2b_S_885	-3.91313	0.00288715	RESDQSRSSSPTAGP
Q8K4J6_Mrtfa_T_485	-3.83245	0.00734219	GMVKFGSTGSTPPVS
Q99PV8_Bcl11b_S_762	-3.7819	0.00189022	SGRSGTASGGSTPHL
Q80U70_Suz12_S_548	-3.77656	0.00214307	SMSEFLESEDGEVEQ
Q6P1G2_Kdm2b_S_883	-3.72994	0.00416407	KTRESDQSRSSSPTA
Q499D0_Foxn3_S_85	-3.72444	0.000963853	ESVLRSVSPVQDLDD
Q2VPU4_Mlxip_S_33	-3.71407	0.00400997	VPEDDDDSDTDEPSP
Q00899_Yy1_S_247	-3.62851	0.0493302	EQIIGENSPPDYSEY
B2RWS6_Ep300_S_2312	-3.62298	0.00711299	RSPQPVPSPRPQSQP
Q8BSQ9_Pbrm1_S_178	-3.56328	0.000463061	GTLADGSSPGYLKEI
P14404_Mecom_S_1041	-3.5627	0.000537055	NSNHGSQSPRNMEER
B1AY10_Nfx1_S_51	-3.53826	0.000633843	GRRNYSSSPPCHLPR
A2BH40_Arid1a_S_365	-3.52491	0.0277238	RSHHAPMSPGSSGGG
Q91ZW3_Smarca5_S_65	-3.46721	0.00201308	EEVFDHGSPGKQKEI
P70365_Ncoa1_S_372	-3.4058	0.00461823	DREHSGLSPQDDSNS
Q8BZ21_Kat6a_S_1254	-3.38839	0.00784961	AMSPLDSSNSPEAEP
P49698_Hnf4a_T_432	-3.3604	0.00252108	GQAATPETPQPSPPS
Q6P1G2_Kdm2b_S_887	-3.33099	0.00859529	SDQSRSSSPTAGPST
O88622_Parg_S_293	-3.33035	0.000855092	SPPFEKESEPESPMD
Q9JL35_Hmgn5_S_167	-3.27303	0.00637972	EKPGTAKSEDAEVSK
O88508_Dnmt3a_T_257	-3.24795	0.0210837	ASPTVATTPEPVGGD
Q99PV8_Bcl11b_S_778	-3.24651	0.0155407	GPGPGRPSSKEGRRS
Q499D0_Foxn3_S_97	-3.23802	0.0290311	LDDDTPPSPAHSDMP
A2AGH6_Med12_S_699	-3.2171	0.00164419	MPCEGKGSPSPEKPD
A2BH40_Arid1a_S_765	-3.1057	0.000874502	PQMPQYTSPQPGSAL
P70121_Zhx1_S_648	-3.097	0.00310628	KEEPGESSPGDETVA
O88939_Zbtb7a_S_537	-3.08924	0.0171705	EEDEEEASPDGSGRL
B2RWS6_Ep300_S_2306	-3.07221	0.00850697	SLSNQVRSPQPVPSP
A2BH40_Arid1a_S_1183	-3.06945	0.0072372	PLPGMSRSNSVGIQD
Q8VIG1_Rest_S_848	-2.90459	0.00532946	QDPPAPPSPSPKGNS
Q9Z248_Aebp2_S_21	-2.73792	0.00104035	LSRLSPLSPGSPGPA
Q9D219_Bcl9_T_115	-2.72503	0.0264873	FDQRDPGTPNDDSDI
Q62504_Spen_S_1682	-2.68908	0.0103261	EEAAEAPSPAGEKPA
O88622_Parg_S_297	-2.65587	0.0379118	EKESEPESPMDVDNS
O35185_Bhlhe40_S_230	-2.65306	0.0245786	IQRTFAPSGGEQSGS
Q62504_Spen_S_771	-2.65228	0.0299653	AHSERLPSDSERRLY
A2AWT3_Atxn7l3_S_281	-2.54716	0.00581792	WDGSSDLSPSDSGSS
A2AJK6_Chd7_S_1864	-2.51071	0.00427122	EIDEFANSPAEDKEE
P40201_Chd1_S_1096	-2.50199	0.00364329	RSRRYSGSDSDSISE
O88622_Parg_T_317	-2.46584	0.0170516	DSEADEETSPVFDEQ
P40645_Sox6_S_439	-2.38319	0.00554491	KTAEPVKSPTSPTQN
Q61686_Cbx5_T_8	-2.37919	0.0355637	MGKKTKRTADSSSSE
O88622_Parg_S_318	-2.32558	0.0128281	SEADEETSPVFDEQD
Q64701_Rbl1_S_1036	-2.2991	0.00687903	AISGDADSPAKRLCQ
Q9Z248_Aebp2_S_24	-2.2941	0.00171102	LSPLSPGSPGPAARG
Q6PDG5_Smarcc2_S_347	-2.2926	0.00742172	TKDMDEPSPVPNVEE
P08775_Polr2a_T_1885	-2.23376	0.00326912	SPTYSPTTPKYSPTS
Q569Z6_Thrap3_S_248	-2.19312	0.0209546	DLSPRERSPALKSPL
P40201_Chd1_S_1094	-2.17398	0.00810853	RSRSRRYSGSDSDSI
P70288_Hdac2_S_394	-2.1447	0.00462843	EDAVHEDSGDEDGED
P18608_Hmgn1_S_84	-2.11495	0.0162207	NGETENQSPASEEEK
O54826_Mllt10_S_688	-2.11336	0.0368954	SSPRGSLSPRSPVSN
Q91YK2_Rrp1b_S_405	-2.07734	0.0027746	AVPKVPDSESEPDTA
Q7TT18_Atf7ip_S_440	-2.05075	0.00729335	SEKDEHKSPAEPVAA
A2ABV5_Med14_S_1117	-2.02472	0.00265819	RAGNWPGSPQVSGPS
Q5UAK0_Mier1_S_491	-1.96332	0.00437636	GKESPGSSEFFQEAV
Q99NB9_Sf3b1_S_322	-1.90872	0.00511934	RTDRGGDSIGETPTP
P49698_Hnf4a_S_436	-1.8923	0.0423504	TPETPQPSPPSGSGS
Q67FY2_Bcl9l_S_996	-1.80483	0.00874723	PSRLKSPSMAVPSPG
Q67FY2_Bcl9l_S_1001	-1.80483	0.00874723	SPSMAVPSPGWVASP
Q67FY2_Bcl9l_S_1007	-1.80483	0.00874723	PSPGWVASPKTAMPS
Q8VDQ8_Sirt2_T_27	-1.74835	0.0425532	AQDSDSDTEGGATGG
Q8BRH4_Kmt2c_S_4260	-1.73525	0.0413952	SLPSLPQSPMKEPSK
Q6KCD5_Nipbl_S_280	-1.72075	0.00423649	RSPQPVCSPAGSDGT
Q3TKT4_Smarca4_S_1349	-1.62469	0.0357005	KEVDYSDSLTEKQWL
Q6PDK2_Kmt2d_S_1627	-1.62027	0.00798936	IKLEGPASPDVELGK
Q9DB00_Gon4l_S_1412	-1.58772	0.00512529	EDMQAAKSPSVPQDA
O88622_Parg_S_286	-1.53629	0.0110925	QESSLGDSPPFEKES
P17095_Hmga1_T_53	-1.51636	0.0402532	KEPSEVPTPKRPRGR
P97863_Nfib_S_292	-1.47385	0.00975884	PTGDFYPSPNSPAAG
O09106_Hdac1_S_393	-1.4683	0.00676179	EDAIPEESGDEDEED
P97863_Nfib_S_295	-1.42	0.0165904	DFYPSPNSPAAGSRT
Q5SWW4_Med13_S_330	-1.38086	0.0111538	VTLTPPTSPEEVQTV
Q5SWW4_Med13_T_326	-1.38086	0.0111538	AMSSVTLTPPTSPEE
Q5SWW4_Med13_T_329	-1.38086	0.0111538	SVTLTPPTSPEEVQT
Q04750_Top1_S_10	-1.37631	0.00754415	GDHLHNDSQIEADFR
P70255_Nfic_S_305	-1.35834	0.0392355	DYYTSPNSPTSSSRN
E9Q1P8_Irf2bp2_S_343	-1.28138	0.0250676	TARKRKPSPEPEGEV
P40645_Sox6_T_453	-1.26566	0.0322135	NLFPASKTSPVNLPN
O54826_Mllt10_S_691	-1.1825	0.0366138	RGSLSPRSPVSNLQL
P59328_Wdhd1_S_821	-1.1776	0.0189111	AELAETQSEEEKEED
A2BH40_Arid1a_S_703	-1.17426	0.0235356	PSPSPVGSPASVAQS
Q8R3Y8_Irf2bp1_S_436	-1.15958	0.035261	VAEALGHSPKDPGGG
Q62504_Spen_S_2128	-1.14359	0.0368393	EAGPAAASPQESESP
O08580_Esrra_S_19	-1.1264	0.0404563	YIKAEPASPDSPKGS
O08580_Esrra_S_22	-1.1264	0.0404563	AEPASPDSPKGSSET
Q925J9_Med1_S_1435	-1.1118	0.0181179	ASSKNYGSPLISGST
Q01320_Top2a_S_1328	-1.09356	0.0410222	KFTVDLDSDEDFSGL
Q01320_Top2a_S_1333	-1.09356	0.0410222	LDSDEDFSGLDEKDE
Q569Z6_Thrap3_S_264	-1.0921	0.0404184	SVVVRRRSPRPSPVP
Q8BP27_Sfr1_S_71	-1.05643	0.0449192	NPPSPPTSPAAPQPR
Q569Z6_Thrap3_S_268	-1.04801	0.0300707	RRRSPRPSPVPKPSP
Q01320_Top2a_S_1388	-1.03901	0.0234519	VKDSVPASPGVPAAD
A2ABV5_Med14_S_1124	-1.03341	0.0266067	SPQVSGPSPATRLPG
