# Supplementary material for: CDK8 and CDK19 regulate intestinal differentiation and homeostasis via the chromatin remodeling complex SWI/SNF
Source: J Clin Invest. 2022 Oct 17;132(20):e158593. doi: 10.1172/JCI158593 (PMC9566890; doi:10.1172/JCI158593)
Supplement: Supplemental table 5 [file jci-132-158593-s149.xlsx]

## Sheet: Sheet1
Gene name	Group	Protein Accession	Log2FC	P-value	FDR	LogFDR
Actl6a	SWI/SNF	Q9Z2N8|ACL6A_MOUSE	8.18359	2.15787e-05	5.67211e-05	4.24626
Arid1a	SWI/SNF	A2BH40|ARI1A_MOUSE	10.6112	2.25258e-05	5.7566e-05	4.23983
Arid1b	SWI/SNF	E9Q4N7|ARI1B_MOUSE	10.1984	5.11029e-05	0.00011194	3.95102
ARID2	SWI/SNF	E9Q7E2|ARID2_MOUSE	6.54356	8.03109e-06	3.21244e-05	4.49317
Bcl7b	SWI/SNF	Q921K9|BCL7B_MOUSE	7.26869	2.3201e-05	5.7689e-05	4.23891
Brd9	SWI/SNF	Q3UQU0|BRD9_MOUSE	7.00103	0.00619858	0.0074061	2.13041
Bud31		Q6PGH1|BUD31_MOUSE	6.7951	0.00071956	0.000932387	3.0304
Ccar1		Q8CH18|CCAR1_MOUSE	13.6952	7.90627e-07	1.03911e-05	4.98334
Cdk8	Kinase	Q8R3L8|CDK8_MOUSE	3.12818	1.58156e-06	1.21253e-05	4.91631
CHD4		Q6PDQ2|CHD4_MOUSE	5.73713	0.0114951	0.0125899	1.89998
Crebbp		P45481|CBP_MOUSE	8.79821	7.96382e-05	0.000149525	3.82529
CTCF		Q61164|CTCF_MOUSE	-3.00362	0.00258323	0.00304689	2.51614
Cux1		P53564|CUX1_MOUSE	6.89049	0.00123207	0.00153176	2.81481
Dpf2	SWI/SNF	Q61103|REQU_MOUSE	10.1214	6.35628e-06	2.78466e-05	4.55523
Dyrk1a		Q61214|DYR1A_MOUSE	8.92254	3.84463e-05	8.62697e-05	4.06414
Ep300		B2RWS6|EP300_MOUSE	9.633	9.52027e-05	0.000171738	3.76513
Ep400		Q8CHI8|EP400_MOUSE	8.17646	3.35431e-06	1.92873e-05	4.71473
Fabp1		P12710|FABPL_MOUSE	-0.553083	0.0335338	0.0362954	1.44015
Fmr1		P35922|FMR1_MOUSE	10.5739	6.21757e-06	3.01061e-05	4.52135
H1-1		P43275|H11_MOUSE	1.84377	0.000709694	0.00093274	3.03024
H1-2		P15864|H12_MOUSE	0.627287	0.0150599	0.0168964	1.7722
H1-3		P43277|H13_MOUSE	8.78084	0.000413147	0.000584762	3.23302
H1-4		P43274|H14_MOUSE	0.807462	0.000130948	0.000215129	3.6673
H1-5		P43276|H15_MOUSE	0.610757	0.00866565	0.0100916	1.99604
H2az1		P0C0S6|H2AZ_MOUSE	6.87416	0.000125147	0.000209337	3.67915
H3-3a		P84244|H33_MOUSE	8.10635	0.000174784	0.000272545	3.56456
H3c2		P84228|H32_MOUSE	8.10635	0.000174784	0.000277244	3.55714
Irf3		P70671|IRF3_MOUSE	7.50052	0.000444036	0.000609721	3.21487
KAT5		Q8CHK4|KAT5_MOUSE	6.38054	2.05867e-05	5.57053e-05	4.2541
Kdm6a		O70546|KDM6A_MOUSE	9.71364	2.49528e-05	6.0412e-05	4.21888
Kmt2d		Q6PDK2|KMT2D_MOUSE	12.3157	1.16409e-06	1.18996e-05	4.92447
Med1		Q925J9|MED1_MOUSE	1.72973	2.77458e-05	6.54516e-05	4.18408
Med10		Q9CXU0|MED10_MOUSE	1.67901	0.0117724	0.0133711	1.87383
Med11		Q9D8C6|MED11_MOUSE	3.937	0.000640798	0.000866961	3.062
Med12		A2AGH6|MED12_MOUSE	3.197	1.94762e-06	1.27986e-05	4.89284
Med13		Q5SWW4|MED13_MOUSE	3.09967	1.98433e-06	1.21705e-05	4.91469
Med13l		Q6JPI3|MD13L_MOUSE	1.83807	6.66814e-05	0.000130525	3.88431
Med14		A2ABV5|MED14_MOUSE	2.20957	1.27839e-06	1.17612e-05	4.92955
Med15		Q924H2|MED15_MOUSE	1.5232	1.02307e-05	3.62008e-05	4.44128
Med16		Q6PGF3|MED16_MOUSE	2.12904	1.48722e-07	3.4206e-06	5.4659
Med17		Q8VCD5|MED17_MOUSE	1.67008	0.000183806	0.000281836	3.55
Med18		Q9CZ82|MED18_MOUSE	1.57456	0.000789059	0.000994431	3.00243
Med19		Q8C1S0|MED19_MOUSE	3.53375	2.69597e-08	1.24015e-06	5.90653
Med20		Q9R0X0|MED20_MOUSE	5.52344	1.53139e-05	4.40276e-05	4.35628
Med21		Q9CQ39|MED21_MOUSE	1.02067	0.00328432	0.00397576	2.40058
Med22		Q62276|MED22_MOUSE	1.74324	0.000725705	0.00092729	3.03278
Med24		Q99K74|MED24_MOUSE	2.55655	1.17843e-07	3.61385e-06	5.44203
Med27		Q9DB40|MED27_MOUSE	2.5993	1.52624e-05	4.68046e-05	4.32971
Med29		Q9DB91|MED29_MOUSE	4.30995	0.000398136	0.000572321	3.24236
Med30		Q9CQI9|MED30_MOUSE	4.54167	1.18261e-05	4.02963e-05	4.39473
Med31		Q9CXU1|MED31_MOUSE	4.53724	1.60409e-06	1.1352e-05	4.94493
Med4		Q9CQA5|MED4_MOUSE	2.05646	6.60825e-07	1.01326e-05	4.99428
Med6		Q921D4|MED6_MOUSE	2.49774	9.0004e-05	0.000165607	3.78092
Med7		Q9CZB6|MED7_MOUSE	2.10922	0.000105537	0.000183196	3.73709
Med8		Q9D7W5|MED8_MOUSE	2.74167	5.43194e-07	9.99477e-06	5.00023
Med9		Q8VCS6|MED9_MOUSE	0.814285	0.00725011	0.00855141	2.06796
Ncoa5		Q91W39|NCOA5_MOUSE	9.35964	6.29789e-06	2.89703e-05	4.53805
Ncoa6		Q9JL19|NCOA6_MOUSE	9.80278	0.000104837	0.000181981	3.73997
Nfat5		Q9WV30|NFAT5_MOUSE	10.1	5.86151e-05	0.00011723	3.93096
Nup98		Q6PFD9|NUP98_MOUSE	10.5142	1.66826e-08	1.5348e-06	5.81395
Pbrm1	SWI/SNF	Q8BSQ9|PB1_MOUSE	9.24568	1.52913e-05	4.53806e-05	4.34313
Pou2f1		P25425|PO2F1_MOUSE	10.1474	9.03731e-06	3.32573e-05	4.47811
SAP18		O55128|SAP18_MOUSE	1.58117	0.00068892	0.00091856	3.03689
Smarca4	SWI/SNF	Q3TKT4|SMCA4_MOUSE	10.5714	7.69501e-06	3.21791e-05	4.49243
Smarcb1	SWI/SNF	Q9Z0H3|SNF5_MOUSE	7.02231	8.81681e-06	3.37978e-05	4.47111
Smarcc1	SWI/SNF	P97496|SMRC1_MOUSE	10.7243	3.77623e-06	1.93007e-05	4.71443
Smarcc2	SWI/SNF	Q6PDG5|SMRC2_MOUSE	7.86875	0.000416014	0.000579898	3.23665
Smarcd2	SWI/SNF	Q99JR8|SMRD2_MOUSE	9.50219	5.77478e-05	0.000120745	3.91813
Smarce1	SWI/SNF	O54941|SMCE1_MOUSE	8.95665	7.86817e-06	3.14727e-05	4.50207
Snw1		Q9CSN1|SNW1_MOUSE	7.23137	3.61652e-06	1.95717e-05	4.70837
Supt6h		Q62383|SPT6H_MOUSE	12.1261	1.53921e-05	4.29113e-05	4.36743
Taf1		Q80UV9|TAF1_MOUSE	6.75813	0.000251731	0.000373537	3.42767
Taf2		Q8C176|TAF2_MOUSE	7.65207	2.06824e-05	5.59642e-05	4.25209
Trrap		Q80YV3|TRRAP_MOUSE	8.31272	0.000225571	0.000340205	3.46826
Uty		P79457|UTY_MOUSE	8.13336	3.16996e-05	7.29092e-05	4.13722
Ylpm1		Q9R0I7|YLPM1_MOUSE	8.84136	1.2342e-05	4.05522e-05	4.39199
Zbtb20		Q8K0L9|ZBT20_MOUSE	8.60136	5.80251e-05	0.000118629	3.92581
Zkscan3		Q91VW9|ZKSC3_MOUSE	7.39104	1.41014e-06	1.17939e-05	4.92834
