# Supplementary material for: CDK8 and CDK19 regulate intestinal differentiation and homeostasis via the chromatin remodeling complex SWI/SNF
Source: J Clin Invest. 2022 Oct 17;132(20):e158593. doi: 10.1172/JCI158593 (PMC9566890; doi:10.1172/JCI158593)
Supplement: Supplemental table 6 [file jci-132-158593-s150.xlsx]

## Sheet: EtOH H2K27ac Enh
Chromosome	Start	End	Peak Summit	Peak Val	Avg Val	number of intervals merged	Tags
1	3514106	3516700	3514752	107	45.778	2	524
1	4028061	4029941	4029568	65	36.39	1	300
1	4536909	4544770	4538144	130	29.671	2	999
1	4571344	4571898	4571680	41	26.706	1	62
1	4598302	4598535	4598400	25	21	1	22
1	4774530	4786430	4775936	132	26.615	3	1338
1	4800634	4809229	4808480	123	37.654	2	1439
1	4856950	4858475	4857440	76	40.542	1	270
1	5294103	5296220	5295392	53	31.136	2	290
1	5311413	5312329	5311584	39	24.035	2	95
1	5395433	5409051	5395552	44	6.617	4	347
1	5618603	5620079	5619648	85	38.022	2	245
1	5666714	5667021	5666944	20	16.9	1	21
1	6213752	6215527	6214400	117	53.286	1	422
1	6508110	6511553	6510784	139	47.185	2	719
1	6623492	6625206	6624800	43	25.811	3	190
1	6904382	6907471	6905088	40	21.206	5	289
1	6972281	6975115	6973232	41	23.854	3	298
1	7088150	7090516	7089280	66	29.514	3	308
1	7396883	7398761	7397792	106	29.17	3	240
1	7412398	7413129	7412848	35	26.652	1	83
1	7495329	7502920	7498112	185	43.894	4	1475
1	8917942	8918740	8918384	31	19.8	1	68
1	9014150	9015287	9014880	34	22.143	2	106
1	9127593	9154265	9128240	122	12.825	6	1414
1	9380687	9380901	9380768	25	21.857	1	18
1	9544900	9549006	9545584	93	33.023	4	601
1	9563767	9565144	9564896	43	24.163	1	145
1	9700695	9700999	9700832	22	18	1	22
1	9746466	9749150	9748256	115	43.663	1	511
1	9848492	9848706	9848624	21	19.429	1	16
1	9942914	9948283	9943904	113	26.683	3	632
1	10037314	10040489	10038048	215	59.626	2	837
1	10123414	10124226	10123936	62	31.654	1	115
1	10143323	10143721	10143488	24	20.077	1	36
1	10197705	10200375	10198464	48	24.735	2	291
1	10230984	10234164	10233280	143	49.95	2	702
1	10247712	10263252	10256640	191	42.382	5	2832
1	10285028	10285761	10285440	83	47.435	1	149
1	10603817	10604792	10604096	27	20.567	1	87
1	13305122	13305745	13305280	36	26.316	1	70
1	13371870	13374733	13372704	140	36.7	3	469
1	13588519	13589905	13589632	126	47.395	1	287
1	13658865	13669841	13660320	174	29.214	2	1382
1	13698355	13699586	13699296	34	21.385	2	118
1	15581848	15582198	15582048	21	16.727	1	24
1	15615844	15616073	15615968	26	22.429	1	20
1	15805521	15806438	15805824	79	43.966	1	174
1	15833318	15833664	15833472	41	28.364	1	40
1	15908818	15909234	15909008	33	25.923	1	45
1	15935261	15939095	15937248	66	32.692	2	555
1	15979142	15980040	15979872	34	24.393	2	94
1	16022967	16023303	16023152	31	25.364	1	35
1	16103295	16106733	16104832	239	72.324	2	1110
1	16171329	16173536	16172352	138	63.928	1	621
1	16227338	16241707	16228192	116	12.425	3	746
1	16618531	16619281	16619072	43	30.609	1	98
1	16655776	16666029	16656768	143	21.855	2	816
1	16687905	16689052	16688560	104	51.114	1	248
1	17488621	17490422	17489792	79	41.25	1	326
1	17505692	17507841	17506656	122	47.162	1	452
1	17539915	17540661	17540096	45	29.652	1	95
1	19849191	19850638	19850448	42	21.289	3	135
1	20819604	20820283	20820080	36	27.143	1	79
1	20848314	20871416	20856848	93	12.876	7	1277
1	21079446	21079911	21079616	74	47.933	1	93
1	21166464	21167080	21166720	70	43.35	1	119
1	21218291	21266619	21218688	170	21.785	10	4641
1	21312378	21329605	21327488	111	22.137	6	1567
1	21342873	21346905	21344656	203	69.691	2	1245
1	21482996	21483809	21483115	28	21.154	1	77
1	23256569	23257033	23256704	31	19.733	1	38
1	23860628	23873590	23872704	40	7.698	3	399
1	23899079	23899792	23899680	30	23.046	1	70
1	23917417	23922205	23921984	106	18.879	2	398
1	23954201	23954478	23954320	44	37.889	1	42
1	24005099	24006032	24005552	68	37.69	1	152
1	24096657	24109816	24108352	193	39.75	5	2312
1	24233142	24236860	24236352	39	14.741	5	243
1	24285719	24296852	24295168	228	38.96	4	1925
1	24385545	24385801	24385680	28	23.625	1	24
1	24678105	24679481	24678912	62	28.791	3	173
1	24700114	24700959	24700320	32	22.577	1	82
1	24752326	24753306	24753168	33	21.733	2	89
1	25494248	25496522	25495536	153	60.704	1	608
1	25886843	25890067	25888480	129	55.861	2	796
1	26891679	26892120	26891968	33	23.071	1	42
1	27044061	27061570	27045312	103	13.377	4	880
1	30850621	30852351	30851328	38	21.574	3	164
1	30872628	30874204	30873776	68	32.674	1	225
1	30937765	30951687	30950016	159	23.382	5	1300
1	31016696	31060074	31050128	91	13.846	13	2496
1	31084713	31098111	31097664	66	16.543	5	959
1	31155338	31157035	31156256	37	21.34	2	159
1	31600649	31601769	31600768	29	17.314	2	84
1	33669858	33670078	33670016	22	19.667	1	14
1	33756493	33757177	33757024	26	19.619	2	57
1	33813853	33814574	33814304	43	25	1	77
1	34119630	34140704	34121248	209	20.421	3	1875
1	34375831	34377023	34375968	41	23.297	2	121
1	34434208	34440334	34439584	138	16.356	3	405
1	34459130	34461020	34459968	128	66.424	1	551
1	34481957	34482388	34482208	29	24	1	43
1	34828165	34828930	34828288	31	19.667	2	64
1	34841986	34859827	34851312	137	26.117	5	2073
1	35930725	35931559	35930864	26	18.115	2	65
1	36068621	36096656	36089312	158	48.702	9	6088
1	36241781	36276976	36273312	252	32.889	11	4797
1	36307800	36308018	36307904	24	21.143	1	18
1	36368172	36369167	36368592	55	33.839	1	146
1	36444984	36445208	36445072	25	22.571	1	20
1	36470922	36494441	36476416	176	41.001	10	4287
1	36511862	36512192	36512032	57	39.727	1	59
1	36546714	36558326	36556960	100	13.749	2	654
1	36573911	36605221	36581056	153	20.452	9	2733
1	36691145	36692657	36691712	87	43.702	2	289
1	36708885	36710522	36709728	76	29.882	2	214
1	36871053	36871315	36871168	27	22.125	1	23
1	36918532	36940600	36939776	131	23.327	5	2248
1	36965388	36972371	36971088	133	29.424	2	909
1	37024737	37031512	37025760	91	30.588	3	916
1	37298551	37300878	37300064	75	35.699	2	366
1	37339843	37340538	37339968	28	22.952	1	65
1	37429108	37431014	37429824	104	47.367	2	396
1	37496031	37547527	37500160	201	47.819	19	10993
1	37564427	37586542	37566704	211	43.627	4	4270
1	37613538	37634837	37616160	145	27.778	6	2621
1	37664223	37679606	37665568	140	17.954	3	1159
1	37692946	37697477	37694496	111	41.676	3	837
1	37711380	37720192	37712000	111	19.083	5	751
1	37865269	37873816	37865440	95	17.529	3	641
1	37889708	37890826	37890208	99	53.686	1	261
1	37996511	37999354	37997088	168	57.551	1	722
1	38128593	38132976	38129120	39	12.409	4	232
1	38986011	38988756	38987232	124	57.267	1	694
1	39102731	39106030	39105552	41	15.068	2	220
1	39186034	39207052	39187040	129	26.176	5	2437
1	39233925	39245811	39240832	227	75.714	4	4007
1	39259298	39260897	39259616	70	36.02	2	252
1	39330646	39333132	39332416	109	58.18	1	638
1	39367435	39369359	39368272	81	43.117	2	364
1	39467065	39478715	39478288	75	11.945	3	523
1	39535726	39536784	39535936	60	28.576	2	131
1	39573630	39577366	39577152	58	20.624	3	341
1	39749564	39750289	39749696	38	25.217	1	78
1	39869196	39869438	39869376	23	21	1	18
1	39941588	39941819	39941664	27	23.429	1	21
1	40580015	40580251	40580112	25	22.286	1	21
1	40620098	40634123	40632672	157	19.849	2	1147
1	40656884	40658132	40657504	65	43.949	1	239
1	40680870	40681978	40681136	40	23.471	2	110
1	40708178	40721326	40709120	46	11.431	5	635
1	40759728	40844628	40831168	210	22.89	19	8346
1	42496349	42496697	42496480	24	20.455	1	29
1	42850921	42851737	42851424	75	37.24	1	126
1	43091955	43099349	43098528	197	27.169	3	870
1	43141318	43182977	43153152	260	48.713	8	8948
1	43202864	43203605	43203392	31	21.391	1	68
1	43224115	43224376	43224224	25	20.75	1	21
1	43239831	43240603	43240000	30	19.875	2	66
1	43258844	43266627	43266112	64	13.415	3	447
1	43304325	43307522	43305984	172	60.06	2	849
1	43399142	43399378	43399248	23	20.714	1	19
1	43444229	43448575	43447552	142	69.282	2	1325
1	43463965	43487183	43472256	135	20.211	4	2080
1	43520431	43534940	43521920	38	8.106	4	502
1	43790031	43790358	43790176	40	32.1	1	43
1	43818996	43828458	43827520	69	10	3	398
1	43932950	43943166	43933760	154	26.219	2	1192
1	44101252	44102455	44102208	77	36.595	2	186
1	44118162	44125144	44119200	117	21.175	2	654
1	44147858	44148281	44148000	44	31.154	1	55
1	44387841	44395829	44388512	92	21.203	2	741
1	45795127	45796172	45795552	52	30.182	1	137
1	45876815	45877163	45876907	27	21.091	1	30
1	45925709	45926197	45925888	31	23.867	1	49
1	46123150	46128996	46128512	69	16.793	4	426
1	46342958	46343523	46343152	61	42.556	1	102
1	46360779	46361029	46360832	23	18.25	1	18
1	46407802	46409733	46408544	45	26.098	2	225
1	46852388	46854756	46853968	157	42.905	2	448
1	47602793	47604410	47603616	50	29.92	2	208
1	51242963	51244249	51243872	69	33.4	2	187
1	51477496	51479752	51478912	157	58.761	2	584
1	51507395	51510024	51508800	45	22.134	2	257
1	51848223	51857416	51849504	174	38.024	2	1555
1	51905623	51915915	51915552	42	8.664	2	356
1	51995440	51997767	51996544	71	40.329	2	413
1	52113357	52120069	52119648	72	12.337	2	307
1	52229895	52233851	52232288	82	38.187	3	664
1	52248732	52296933	52256704	167	25.404	15	5365
1	52499597	52501253	52500864	59	29.311	2	184
1	52630683	52631081	52630784	50	35.077	1	62
1	52683947	52688988	52688000	96	21.465	3	477
1	52726093	52734598	52727200	52	10.543	2	384
1	52750240	52750460	52750304	39	34.714	1	30
1	52799343	52799876	52799840	25	19.588	1	44
1	52844352	52845576	52845216	73	31.513	2	172
1	52901923	52902479	52902272	37	26.412	1	62
1	52951680	52953685	52953088	90	34.127	2	301
1	53291207	53297771	53297248	82	14.848	2	431
1	53313290	53314123	53313824	77	45.769	1	164
1	53352299	53352642	53352416	42	29.818	1	42
1	53715708	53721385	53721264	26	7.902	2	195
1	53736525	53737344	53736928	52	38.423	1	135
1	53784068	53798674	53784944	110	18.774	4	1195
1	53814049	53824497	53816448	99	23.963	4	1107
1	53837835	53851318	53845184	198	50.238	4	3017
1	53887948	53890868	53889632	112	40.89	2	527
1	54537378	54558456	54557472	137	16.401	4	1487
1	54580217	54613977	54610272	206	42.739	11	6295
1	54658835	54659390	54659008	52	32.118	1	75
1	54770962	54771559	54771424	37	24.158	1	61
1	55023097	55032009	55027200	174	37.846	2	1500
1	55052052	55053684	55052416	79	45.647	1	326
1	55086351	55089710	55088512	126	53.438	1	794
1	55130613	55132747	55131392	158	58.522	1	549
1	55171733	55175472	55173792	202	71.496	2	1183
1	55210147	55217930	55213152	103	28.128	6	973
1	55236766	55243024	55237408	74	15.413	2	413
1	55445156	55446405	55445296	34	17.026	2	93
1	56363147	56367279	56366272	79	21.543	2	394
1	56538985	56541604	56540032	79	40.646	2	470
1	56623524	56623771	56623584	24	20.571	1	18
1	56969367	56973912	56972864	100	26.312	3	515
1	57377581	57378231	57377888	35	27.2	1	75
1	57406005	57407403	57406592	85	38.182	1	233
1	57845213	57846042	57845360	45	24.5	2	87
1	57995611	57996615	57996128	43	27.719	1	124
1	58304241	58304501	58304352	27	22.5	1	23
1	58343695	58367310	58359360	194	28.96	12	3028
1	58391770	58394143	58392928	173	56.081	2	586
1	58422979	58424334	58423840	179	72.714	1	430
1	58444856	58446310	58445344	97	46.522	1	302
1	58504388	58504929	58504800	25	19.765	1	45
1	58585611	58587188	58586448	133	44.204	2	305
1	58601577	58616345	58602704	49	8.509	5	514
1	58651819	58653201	58652816	75	35.954	2	217
1	58689589	58714202	58711664	200	24.401	7	2476
1	58741638	58743777	58742944	72	32.433	2	305
1	58777048	58779465	58778144	135	67.855	1	723
1	58794402	58804273	58795680	186	43.315	3	1903
1	58859656	58860596	58860256	47	25.483	2	103
1	58891364	58892281	58892032	46	25.071	2	96
1	58947630	58952851	58948288	32	13.796	5	318
1	58972944	58974658	58973824	158	59.537	1	447
1	59119878	59126681	59125248	62	19.393	2	567
1	59151830	59178739	59166048	168	27.531	4	3142
1	59201182	59213180	59212752	105	16.536	2	843
1	59236711	59238043	59237536	147	60.488	1	343
1	59317341	59318066	59317952	30	20	2	62
1	59439187	59452024	59445984	105	23.103	7	1281
1	59475325	59498801	59487872	91	18.416	7	1899
1	59520466	59521046	59520736	37	27.5	1	67
1	59571085	59584814	59580640	46	9.546	4	551
1	59658302	59698265	59685120	125	11.162	6	1767
1	59738492	59740201	59739904	39	23.926	1	183
1	59762836	59764908	59763616	60	31.939	3	291
1	59797833	59798095	59797888	21	18.25	1	19
1	59892210	59918303	59896064	192	48.585	8	5632
1	60097152	60098744	60098336	115	53.96	1	376
1	60179858	60181305	60180096	64	32	2	202
1	60342835	60343825	60343392	92	48.129	1	206
1	60565257	60580791	60579952	91	15.852	3	1009
1	60596529	60623198	60621792	199	21.005	8	2447
1	60636733	60670109	60668256	234	22.09	8	3150
1	60699302	60699544	60699360	22	19.857	1	17
1	60818844	60828817	60827696	88	17.078	3	751
1	60851968	60855013	60852800	100	35.979	3	489
1	61576483	61598668	61576672	33	5.303	3	355
1	61638381	61659019	61651424	99	13.409	4	1165
1	61735466	61737840	61737461	55	27.77	3	290
1	61750427	61751474	61750976	92	41.97	1	190
1	62122784	62123105	62122912	31	23.455	1	34
1	62987739	63006958	63005472	234	37.122	3	3169
1	63019629	63024981	63020384	96	30.755	5	730
1	63080874	63081337	63080960	20	17.786	1	34
1	63107883	63131234	63114880	150	26.824	8	2785
1	63175923	63178313	63176928	135	60.68	1	639
1	63730370	63731209	63730784	58	33.192	1	120
1	63902264	63903102	63902400	39	22.192	2	80
1	64103959	64106402	64105088	104	43.533	2	475
1	64120853	64122752	64122080	223	63.533	2	539
1	64192639	64193968	64193136	49	24.786	2	144
1	64222373	64224628	64222464	27	14.043	2	139
1	64274296	64313751	64295488	176	23.708	11	4139
1	64531071	64534405	64532064	190	72.857	2	1084
1	64616821	64617823	64617440	96	49.613	1	215
1	64690223	64691578	64691200	39	20.725	2	117
1	64734623	64743837	64738176	137	53.236	4	2182
1	64761941	64762228	64762016	25	21.222	1	24
1	64786596	64809634	64798272	224	42.322	4	4075
1	64841658	64842867	64842608	44	25.421	2	134
1	64941274	64950379	64942304	110	13.335	2	498
1	64991548	64993751	64992928	157	50.246	2	487
1	65085216	65091522	65088864	68	24.087	2	671
1	65111806	65131265	65118384	168	30.463	7	2225
1	65144715	65157175	65155328	93	20.801	4	1148
1	65175107	65187338	65178624	216	33.025	3	1676
1	65405752	65406045	65405888	30	24.222	1	29
1	65840803	65841741	65841536	23	14.793	2	60
1	65873481	65873695	65873632	25	20.5	1	15
1	66700822	66701726	66701280	60	41.571	1	162
1	66817135	66817429	66817280	30	22.111	1	26
1	66840023	66841419	66840128	35	16.163	2	96
1	66861948	66863925	66863040	108	40.548	1	352
1	66883986	66896855	66895648	57	8.09	4	399
1	66940076	66941050	66940864	44	28.467	1	120
1	67061716	67080856	67079680	156	31.368	5	2604
1	67097702	67128267	67103776	127	29.416	8	3754
1	68466714	68466928	68466784	23	21	1	18
1	68542066	68544396	68542880	46	25.178	3	258
1	71102278	71103558	71102752	58	27.125	2	151
1	71337655	71339866	71338976	75	26.956	2	258
1	71551075	71557615	71557312	59	8.235	3	210
1	72172953	72174987	72174128	62	28.422	3	254
1	72196446	72196910	72196704	57	39.2	1	76
1	72243771	72255094	72244064	192	12.936	2	433
1	72283840	72284283	72284064	39	26.929	1	50
1	72306985	72307798	72307232	40	25.64	2	89
1	72583198	72583692	72583360	58	35.25	1	78
1	72711018	72712342	72711440	63	37.317	1	215
1	73630642	73631060	73630848	35	27.769	1	48
1	73654982	73655236	73655136	25	22.375	1	23
1	73680911	73686516	73683200	82	35.486	5	883
1	73701597	73703442	73702048	69	36.621	1	297
1	73725513	73725771	73725568	21	17.5	1	18
1	74196400	74197157	74196960	37	21.708	2	70
1	74235990	74257325	74249760	203	42.047	8	3993
1	74284293	74308453	74296176	173	43.709	5	4708
1	74328886	74332462	74330400	138	56.679	1	897
1	74386487	74438204	74409600	328	43.107	11	9866
1	74451867	74453114	74452736	72	27.769	2	151
1	74505128	74515241	74506144	125	35.233	2	1571
1	74587347	74601365	74588448	43	6.391	2	340
1	74661725	74662555	74661920	91	46.539	1	166
1	74698430	74699505	74699312	36	22.382	2	104
1	74712933	74727723	74727088	81	11.539	2	632
1	74753179	74755429	74754080	115	57.042	1	573
1	74816985	74817461	74817120	47	34.467	1	69
1	74897971	74901824	74900523	64	30.843	3	531
1	74935827	74972321	74962400	263	34.982	11	5664
1	75010063	75025336	75010208	31	9.149	4	569
1	75124247	75143523	75142560	220	29.172	5	2452
1	75168082	75219769	75192464	202	19.905	8	4383
1	75234637	75237262	75236768	85	29.037	3	332
1	75251514	75252228	75251680	72	35.609	1	114
1	75316484	75317652	75317216	197	85.639	1	423
1	75435925	75436563	75436160	89	48.5	1	132
1	75479192	75479474	75479280	23	20	1	23
1	75521108	75521939	75521632	96	43.192	1	154
1	76993517	76994913	76994240	64	25.818	2	157
1	77053296	77053868	77053392	23	17.5	2	42
1	77205947	77220137	77219872	37	7.007	4	428
1	77267639	77267925	77267776	32	26.556	1	31
1	77432825	77445493	77444832	80	11.929	4	642
1	77458139	77476667	77459136	89	22.245	10	1837
1	78269478	78269734	78269616	29	24.125	1	25
1	78308776	78325102	78313408	193	47.08	5	3425
1	78352666	78355299	78353184	88	23.361	3	275
1	78399357	78401698	78401344	51	24.635	4	257
1	78482211	78490574	78488992	180	58.686	4	2183
1	78609160	78609654	78609216	21	17.933	1	37
1	78647057	78659704	78658080	80	18.23	6	995
1	78879022	78880162	78879776	55	27.167	2	135
1	79560960	79561738	79561504	26	18.36	2	64
1	79671627	79672470	79672096	82	46.462	1	168
1	79752068	79761771	79761536	83	11.036	2	437
1	79775997	79776541	79776224	86	54.177	1	124
1	80338303	80341788	80341248	74	29.844	5	460
1	82124159	82125433	82124992	40	24.975	2	139
1	82150436	82151487	82151200	65	39.844	1	176
1	82180698	82189932	82189280	38	8.318	3	338
1	82315908	82317214	82316768	90	55.25	1	307
1	82414971	82415259	82415136	23	19.333	1	22
1	82724562	82725660	82724992	52	26	1	124
1	82759371	82786131	82766624	213	53.076	8	6318
1	82811666	82839984	82815808	131	16.755	9	1982
1	82976034	82993721	82991552	213	26.359	3	1822
1	83096297	83121079	83116864	120	17.576	9	1892
1	83146295	83147604	83147008	124	47.561	1	271
1	84839333	84848245	84839536	100	15.755	2	584
1	85789482	85817326	85790496	118	18.982	12	2343
1	85958902	85961074	85960704	52	29.221	2	279
1	86037398	86065657	86064512	154	27.577	5	3377
1	86153811	86154715	86154517	60	35.143	1	137
1	86175249	86184240	86183904	113	34.306	4	1372
1	86268512	86309887	86272192	129	17.6	13	3208
1	86324081	86336306	86324608	83	25.05	7	1364
1	86358062	86360951	86359200	155	59.756	2	762
1	86434569	86448209	86442336	197	31.777	5	1930
1	86462458	86509908	86487936	248	34.954	16	7320
1	86524651	86532471	86525840	237	55.991	4	1851
1	86562494	86563455	86562656	50	34.233	2	142
1	86582254	86601599	86582720	82	9.619	4	735
1	86632157	86633716	86632800	63	32.633	1	223
1	86703553	86713626	86713440	39	8.386	3	325
1	87100261	87103193	87102080	120	47.703	2	611
1	87213402	87215229	87214464	79	40.105	1	321
1	87293740	87295273	87294352	54	37.313	1	250
1	87308776	87329090	87317024	132	19.275	4	1718
1	87385712	87395735	87386688	56	11.349	3	482
1	87550759	87554720	87551552	71	21.032	3	369
1	87571976	87581163	87574432	173	65.662	3	2684
1	87756004	87757054	87756224	108	58.281	1	257
1	87778748	87779835	87778880	35	22.059	2	104
1	87853419	87860780	87858464	110	34.626	4	1133
1	87889467	87913034	87891968	237	52.116	10	5245
1	88007784	88014782	88014176	90	29.588	3	815
1	88070128	88109855	88095200	186	23.167	14	4069
1	88127659	88142506	88134528	82	20.403	15	1320
1	88158371	88159306	88158464	28	14.931	2	60
1	88179373	88192329	88186752	85	21.686	7	1251
1	88205823	88221948	88220832	290	95.027	2	6502
1	88398516	88419768	88408224	164	19.593	6	1800
1	88436836	88438001	88437536	70	31.056	2	157
1	88462900	88476839	88475584	74	13.242	3	818
1	88953385	88955522	88954752	74	27.373	4	257
1	89069577	89075451	89072448	63	23.077	3	599
1	89088071	89109488	89109024	79	23.568	6	1823
1	89124637	89133835	89125840	60	12.234	5	499
1	89330681	89331464	89330784	31	22.84	1	80
1	89454893	89490677	89478272	151	28.671	7	4552
1	89504667	89514140	89509952	91	20.68	4	866
1	89822416	89822796	89822592	24	19.917	1	31
1	90603075	90603403	90603200	45	36.4	1	48
1	90909809	90928253	90915232	121	23.039	7	1861
1	90967311	90970186	90969536	156	60.3	1	765
1	91023320	91024960	91024544	76	45.712	1	335
1	91041377	91066893	91053632	117	13.527	6	1493
1	91080251	91095674	91083808	47	6.769	4	447
1	91207438	91207686	91207520	29	23.25	1	23
1	91234877	91251486	91250400	63	12.704	4	819
1	91298307	91299522	91298496	60	30.658	2	162
1	91366345	91370781	91369920	174	72.884	1	1423
1	91390211	91399317	91399040	78	13.849	3	559
1	91412333	91414751	91413568	151	61.587	1	648
1	91436304	91466608	91443088	224	52.511	8	7074
1	91540563	91540862	91540704	21	18.667	1	22
1	91673897	91679648	91679216	57	15.453	3	392
1	91893224	91894251	91893472	37	19.938	2	89
1	91988619	91989027	91988832	42	31.769	1	54
1	92015644	92016660	92016352	46	30.094	1	132
1	92082692	92085321	92083584	102	52.134	1	605
1	92113192	92114268	92113696	40	29.97	1	136
1	92145179	92146352	92145344	72	34.703	1	177
1	92179180	92181323	92180736	126	31.97	2	301
1	92376227	92376449	92376320	28	24	1	21
1	92473174	92474401	92473568	71	42.59	1	233
1	92641531	92641940	92641760	45	36	1	61
1	92906943	92952335	92934496	295	20.348	7	3946
1	93128882	93139035	93129056	65	12.171	3	507
1	93157752	93161327	93160512	103	33.571	2	531
1	93305462	93305851	93305680	38	29.75	1	48
1	93342986	93344094	93343296	56	40.529	1	189
1	93373885	93376413	93374016	35	16.203	2	181
1	93444080	93446932	93445056	99	36.584	3	461
1	93462849	93480081	93478176	180	21.131	5	1541
1	93511304	93512508	93511776	123	51	2	260
1	93634069	93669206	93654688	164	23.475	6	3481
1	93685744	93694171	93693408	86	25.958	3	973
1	93724372	93731922	93731712	32	9.966	2	334
1	93748404	93755561	93754464	72	18.525	2	576
1	93801043	93804810	93801728	100	45.22	1	754
1	93824147	93826152	93825376	261	78.667	1	693
1	93856241	93862703	93857600	75	23.143	4	645
1	93893236	93893574	93893376	29	21.364	1	30
1	94905316	94905770	94905440	56	36.429	1	69
1	95064346	95069270	95064992	49	15.418	3	335
1	95313731	95313955	95313856	18	16.571	1	14
1	97563781	97581648	97576896	108	22.514	5	1568
1	97607600	97607835	97607728	19	17.143	1	16
1	97657310	97662942	97660992	97	30.869	5	772
1	97703680	97708702	97705280	96	32.975	3	735
1	97765380	97771420	97769824	170	38.309	2	1022
1	98025664	98026509	98025856	45	27.185	1	103
1	99562059	99564810	99562240	42	16.43	3	199
1	102560904	102562098	102561088	48	21.865	2	113
1	102623109	102628109	102626816	130	46.41	2	1029
1	103395054	103396181	103395744	28	20.686	2	101
1	103488802	103490051	103489632	46	24.923	2	135
1	103629923	103630714	103630256	51	37.25	1	121
1	103761870	103762927	103762720	69	43.364	1	199
1	105041111	105042486	105041568	43	26.233	1	157
1	105079094	105113982	105092992	157	19.127	11	2856
1	105158727	105159718	105158880	45	29.419	2	126
1	105175780	105180557	105179104	175	67.577	2	1432
1	105243163	105244050	105243744	33	22	2	84
1	105314490	105314745	105314624	19	16.875	1	17
1	105336555	105338426	105337856	73	39.345	1	323
1	105356113	105357025	105356512	45	30.345	1	119
1	105662687	105665433	105664064	96	39.512	2	479
1	105759266	105760804	105759776	77	41.771	1	281
1	105780249	105794555	105784640	146	31.46	6	1978
1	105866432	105867339	105866976	28	19.241	2	78
1	105883044	105884216	105883928	27	21.639	2	107
1	105971491	105994416	105991456	122	15.881	4	1519
1	106032835	106035036	106034304	77	32.706	2	312
1	106171765	106173700	106172576	46	25.508	2	220
1	106192715	106194864	106193376	54	33.985	2	321
1	106278129	106280149	106278448	59	27.016	2	240
1	106309567	106309901	106309696	35	26.455	1	39
1	106426268	106429709	106428656	135	41.574	2	633
1	106448656	106451765	106449728	105	47.237	1	649
1	106476601	106479239	106478336	168	61.325	2	722
1	106574305	106596408	106587360	206	30.923	5	2910
1	106700678	106701079	106700864	39	29	1	44
1	106713678	106715187	106714752	52	24.83	2	164
1	106752245	106760503	106759488	114	28.841	2	1055
1	106795702	106797941	106796480	102	52.2	1	514
1	106874943	106876969	106876128	170	71.109	2	643
1	108592546	108593407	108593024	24	18.539	1	66
1	111668639	111670325	111669584	56	35.132	2	260
1	111864499	111864872	111864672	24	18.833	1	29
1	113193597	113195372	113195072	52	22.536	3	179
1	113247217	113259952	113247328	28	3.217	2	154
1	113307792	113308674	113308384	40	27.786	1	106
1	113411805	113413725	113412768	62	32.8	2	277
1	113488254	113496724	113490176	213	51.245	3	1930
1	114152235	114153731	114152704	42	25.638	2	168
1	115044572	115050048	115044672	24	5.291	2	114
1	118310816	118323014	118311296	75	11.532	2	467
1	118387984	118390353	118389088	135	56.622	1	591
1	118445801	118460056	118459328	167	31.98	5	2031
1	118595001	118598937	118598208	56	23.325	3	407
1	118627569	118628235	118627680	27	18.667	2	53
1	118647588	118650943	118650592	68	26.481	2	389
1	118958279	118959364	118958731	34	25.324	1	119
1	119503782	119505286	119504416	70	35.617	2	234
1	119521434	119541349	119526272	152	19.852	7	1722
1	119637540	119649051	119648768	90	10.874	2	528
1	119706429	119706950	119706560	30	25.294	1	59
1	119837030	119837477	119837280	64	40.071	1	75
1	119912472	119913545	119912928	61	28.324	2	132
1	120037134	120038040	120037312	71	34.75	1	136
1	120063786	120093655	120090800	236	32.96	11	4324
1	120114488	120140316	120120640	198	39.066	6	4426
1	120264948	120265784	120265536	43	26.846	2	96
1	121326967	121329075	121327936	135	59.894	1	555
1	121343899	121351668	121349888	85	35.547	3	1228
1	121428996	121431573	121431232	52	16.713	2	188
1	121462501	121465813	121464416	111	43.67	2	633
1	121478448	121483314	121479872	79	24.618	2	531
1	121567546	121568008	121567824	55	36.133	1	75
1	121580929	121582162	121581120	43	25.711	1	134
1	121698298	121698640	121698432	32	25.273	1	35
1	125430304	125436423	125434768	132	42.797	5	1169
1	125449600	125451458	125450624	127	54.356	1	451
1	125475911	125562636	125550304	230	32.227	22	11281
1	125661176	125663627	125663008	199	87.922	2	950
1	125676349	125678798	125677152	138	43.117	2	465
1	125692717	125702223	125694816	100	21.852	5	924
1	125720994	125721987	125721328	88	51.742	1	222
1	126356532	126361482	126357728	35	11.033	3	238
1	126592799	126604738	126593504	103	12.688	3	608
1	126649619	126654470	126650752	131	51.546	2	1109
1	126672581	126680315	126677376	146	54.398	3	1863
1	126717617	126748673	126720448	108	17.464	8	2224
1	127201960	127291016	127214496	282	36.389	26	14150
1	127351053	127364659	127352416	99	28.341	6	1717
1	127773563	127775908	127774400	133	46.595	2	488
1	127868768	127869409	127868896	77	38.857	1	111
1	127981203	127984285	127983984	44	24.198	4	330
1	128081156	128081426	128081312	29	24.625	1	26
1	128102299	128104127	128102592	88	42.228	2	339
1	128242089	128245390	128244416	122	30.748	2	449
1	128359163	128359702	128359504	46	34.765	1	79
1	128398833	128399569	128398976	25	17.044	2	54
1	128415753	128417487	128417088	169	68.759	1	523
1	130422450	130423023	130422656	33	27.333	1	66
1	130462043	130463241	130462336	92	54.29	1	290
1	130484601	130487425	130486080	126	56.214	1	709
1	130632323	130632781	130632480	30	23.5	1	45
1	130659066	130662252	130661472	85	39.43	1	555
1	130677594	130696101	130682368	273	48.558	4	3998
1	130715125	130718098	130717024	162	76.957	2	1011
1	130732048	130746088	130734320	134	40.394	7	2515
1	130759726	130770597	130761248	155	31.665	3	1505
1	130796813	130800531	130798464	233	76.647	1	1261
1	130817256	130840932	130820256	191	68.846	6	7267
1	131072405	131097536	131097293	51	5.567	3	547
1	131123110	131124161	131123264	31	22.03	2	100
1	131138071	131139869	131138592	128	52.107	1	411
1	131153195	131153589	131153376	49	33.75	1	55
1	131193973	131194466	131194112	25	19.438	1	43
1	131274228	131282544	131279488	139	48.827	3	1806
1	131378243	131378796	131378352	26	20.177	1	47
1	131460253	131461385	131461248	26	13.667	2	69
1	131526440	131528600	131528160	68	28.343	2	265
1	131827592	131828327	131827664	51	27.478	2	86
1	131867223	131867509	131867328	40	31.889	1	37
1	131909796	131911810	131911072	63	33.73	2	299
1	131992449	131993324	131992672	53	31.889	1	120
1	132006638	132009916	132007808	189	78.314	2	1135
1	132054452	132096373	132062048	203	20.609	10	3769
1	132113599	132152370	132126048	132	15.686	6	2601
1	132316077	132331092	132317664	123	29.414	7	1967
1	132417124	132417819	132417632	27	19.381	1	55
1	132476671	132477751	132477216	100	56.559	1	265
1	132647448	132648710	132648171	24	17.65	3	99
1	132663311	132664165	132664048	22	15.963	2	59
1	133024867	133061828	133057568	300	37.784	5	5959
1	133082136	133091079	133084000	171	39.164	3	1564
1	133117800	133266440	133131552	220	25.099	39	16307
1	133285639	133286105	133285824	45	36.286	1	66
1	133308964	133311388	133310464	216	85.853	1	905
1	133348144	133348358	133348224	29	23.714	1	20
1	133452959	133453431	133453104	29	21.133	1	42
1	133527765	133528081	133527920	39	32.3	1	41
1	133609620	133618344	133610144	132	11.398	2	395
1	133660175	133697121	133670272	246	21.613	9	3432
1	133876446	133886799	133883072	199	38.441	6	1771
1	133908635	133922143	133908800	57	14.402	8	852
1	133942968	133945850	133944000	71	26.411	3	336
1	133988565	133992108	133990784	31	14.73	3	231
1	134005355	134007307	134006112	68	33.115	1	284
1	134053464	134106236	134055424	218	45.651	17	10664
1	134168304	134169800	134169056	54	35.404	2	232
1	134204644	134233825	134217280	222	26.851	7	3460
1	134293422	134294847	134294016	57	31.75	3	193
1	134357188	134362505	134361536	151	50.096	1	1182
1	134405548	134422191	134415104	109	19.719	6	1420
1	134455073	134455993	134455632	38	23	2	88
1	134493916	134495458	134494784	193	93.612	1	644
1	134518860	134539763	134521056	205	39.447	4	3630
1	134556161	134560939	134560320	78	20.49	3	428
1	134583417	134584332	134584160	37	25.31	2	100
1	134608397	134610492	134609408	71	38.662	1	356
1	134955474	134963156	134955776	68	10.531	3	291
1	135146917	135149848	135147056	39	13.758	2	176
1	135168566	135266877	135199424	262	52.194	28	22765
1	135280964	135284387	135283744	153	64.168	1	971
1	135312865	135314229	135313504	151	67.238	2	391
1	135430190	135430440	135430272	31	23.875	1	24
1	135497746	135515431	135498688	98	23.336	8	1829
1	135729207	135729519	135729376	32	25.5	1	32
1	135766202	135766834	135766496	29	21.55	1	58
1	135788266	135824598	135821088	265	50.912	11	8178
1	135916309	135919238	135917568	51	21.446	3	277
1	136058354	136059267	136059048	37	27.897	1	110
1	136119225	136141049	136140288	164	29.784	7	2868
1	136172085	136175260	136174048	158	60.707	2	852
1	136218541	136238638	136228896	224	56.252	5	5039
1	136415213	136415585	136415392	98	60.417	1	93
1	136466330	136466747	136466496	37	27.308	1	47
1	136624328	136624850	136624528	58	43.688	1	96
1	136665542	136670597	136670560	34	9.834	2	202
1	136717799	136718013	136717856	22	20.5	1	15
1	136880582	136897268	136896128	136	19.464	5	1419
1	136910107	136916322	136910432	117	24.062	2	668
1	136929457	136932963	136931040	106	48.564	1	753
1	136948623	136967373	136960288	218	26.321	6	2154
1	137140914	137142626	137142176	65	34.593	1	260
1	137169356	137169600	137169440	22	18.875	1	18
1	137898581	137907453	137898784	60	12.011	2	453
1	138619326	138619624	138619504	31	24.9	1	33
1	138904723	138906049	138905376	52	34.143	1	202
1	138928154	138929471	138928832	106	54.244	1	311
1	138962675	138983932	138963168	116	15.87	7	1429
1	139422292	139422830	139422624	40	30.353	1	69
1	139454842	139455297	139454944	24	19.6	1	40
1	143701639	143703364	143702496	79	31.852	2	241
1	143727590	143740302	143740000	66	9.587	2	480
1	143777269	143778407	143777728	59	39.694	1	196
1	144004306	144004966	144004368	27	21.333	1	60
1	144018286	144018528	144018384	29	25	1	24
1	144115656	144117103	144116032	41	20.867	2	132
1	146315423	146324062	146322528	133	39.011	4	1499
1	146357246	146357480	146357360	24	20.875	1	22
1	147439846	147441156	147440064	45	24.902	2	142
1	149863095	149863411	149863264	32	24.4	1	31
1	149920859	149923401	149922176	112	53.7	1	609
1	150392155	150394044	150393568	129	59.271	2	492
1	151024710	151025944	151025536	96	45.684	1	239
1	151095354	151107487	151101408	67	13.426	3	706
1	151128803	151132944	151131568	207	81.372	1	1493
1	151152149	151179680	151167776	195	31.175	7	3787
1	151214503	151217045	151216352	69	27.089	3	304
1	151263041	151264924	151264768	49	21.259	3	173
1	151288296	151349593	151297152	207	40.101	17	10807
1	151426659	151430584	151428768	158	52.795	1	910
1	151500246	151500840	151500576	28	21.895	1	55
1	151752485	151756084	151754736	124	72.929	1	1161
1	151984475	151991058	151985408	56	18.786	4	549
1	152024673	152052222	152040928	185	28.559	8	3431
1	152084454	152091053	152085056	88	19.626	5	575
1	152124282	152124537	152124352	29	24.125	1	24
1	152386235	152386520	152386400	24	18.444	1	21
1	152766533	152768272	152766848	96	50.537	2	385
1	152790575	152790886	152790720	34	27	1	34
1	152807751	152808432	152807872	39	28.857	1	84
1	152901801	152922481	152902976	133	13.284	4	1033
1	152975617	152976705	152975776	47	32.618	1	154
1	153039949	153040194	153040080	34	27.5	1	27
1	153129607	153141966	153140864	68	10.339	4	509
1	153185639	153186062	153185840	73	50.769	1	89
1	153251019	153259234	153252128	61	14.393	3	499
1	153275009	153275279	153275136	23	18.75	1	20
1	153332185	153333951	153333568	65	36.291	2	281
1	153354667	153355192	153355072	26	21.688	1	48
1	153486845	153488121	153487456	91	59.45	1	330
1	153749105	153753271	153751680	138	53.292	3	984
1	153767870	153789534	153769952	232	28.753	4	2670
1	153899874	153900981	153900048	94	36.029	2	168
1	153923217	153925485	153925088	45	23.515	2	225
1	153988467	153988956	153988640	60	40.8	1	84
1	154149900	154150512	154150336	64	40.316	1	105
1	155027959	155029115	155028640	61	41.722	1	209
1	155055322	155099668	155084000	191	23.943	10	4709
1	155158745	155159042	155158880	28	22	1	29
1	155200799	155202139	155201792	99	48.5	1	283
1	155276568	155276862	155276736	24	21.444	1	25
1	155416409	155422223	155417184	51	12.074	2	277
1	155438186	155438737	155438480	39	29.353	1	68
1	155558130	155558860	155558208	39	25.739	2	80
1	155636466	155637651	155637120	50	26	2	134
1	155805883	155812728	155810208	55	16.523	3	503
1	155887027	155887712	155887296	42	30.273	1	93
1	155937137	155945135	155937792	60	11.845	3	403
1	155971907	155997463	155973728	193	23.456	5	2372
1	156034917	156044949	156036416	221	51.265	4	2281
1	156420982	156433204	156432960	36	5.3	2	251
1	156454161	156478489	156471456	79	19.843	9	2144
1	156521606	156532452	156522048	84	9.357	2	243
1	156558765	156559183	156558944	52	36.077	1	63
1	156615498	156617559	156616032	55	26.172	2	237
1	156667113	156674314	156667200	47	15.604	5	499
1	156715967	156736693	156718528	157	26.208	8	2320
1	156808557	156820001	156819616	38	5.849	2	242
1	156938789	156941446	156940224	59	30.854	3	357
1	156978266	157010183	156991088	124	12.321	9	1694
1	157073849	157076971	157073888	34	8.652	2	112
1	157241702	157254288	157253904	41	6.594	2	301
1	157322822	157323708	157323520	32	21.111	1	78
1	157411824	157412591	157412416	36	19.042	2	63
1	157518665	157528095	157526496	219	41.126	3	1714
1	158119278	158120579	158120160	50	30.122	1	171
1	159228828	159234585	159231936	179	34.835	4	871
1	159248702	159257551	159250304	69	26.022	4	1024
1	160195244	160195961	160195360	85	50.909	1	156
1	160211172	160213883	160213248	224	58.833	1	695
1	160227645	160227960	160227872	32	25.1	1	32
1	160262510	160263736	160263552	40	23.684	2	126
1	160306056	160312762	160309408	122	51.847	1	1537
1	160373089	160375275	160374336	38	19.25	3	185
1	160683568	160693193	160685408	78	29.676	6	1262
1	160791349	160796931	160792288	52	17.68	4	441
1	160850345	160859220	160858112	89	23.365	6	922
1	160906081	160907360	160906592	96	37.675	2	210
1	161033876	161038468	161035424	179	65.847	1	1341
1	161070079	161076764	161070784	67	25.359	4	753
1	161130567	161131767	161131232	75	37.378	1	190
1	161248043	161283194	161250944	174	33.143	17	5121
1	161600766	161601252	161601120	27	19	1	41
1	161766603	161767486	161767136	53	29.148	2	107
1	161875695	161877647	161876448	83	36.131	2	310
1	161912684	161913522	161913360	30	19.385	2	70
1	161951044	161969816	161951232	48	9.549	7	691
1	162017393	162017946	162017664	29	22.059	1	51
1	162036320	162042179	162041344	168	50.826	3	1329
1	162449421	162463161	162449632	58	7.272	4	347
1	162514080	162515971	162515008	86	36.467	2	308
1	162548001	162548861	162548352	38	26.5	1	94
1	162570327	162571537	162570816	28	19.553	2	103
1	162739236	162740712	162740352	131	57.283	1	369
1	162812148	162816655	162813536	154	70.071	1	1400
1	162853399	162855122	162854016	80	39.5	1	298
1	162870789	162871601	162871392	49	29.64	1	103
1	162886046	162887311	162886400	118	54.3	1	299
1	163287973	163293834	163289504	115	39.022	3	1015
1	163403015	163406863	163403808	186	28.858	3	492
1	163443738	163444012	163443872	25	20.667	1	23
1	163535004	163535509	163535344	29	23	1	49
1	163562070	163562327	163562240	20	17.75	1	18
1	163672582	163673543	163673360	24	16.633	2	69
1	163929691	163930966	163929888	129	55.825	1	310
1	163994426	163995500	163995008	105	52.177	1	243
1	164162391	164163741	164162720	60	32.357	1	190
1	164187392	164190658	164190176	66	44.544	1	649
1	164204365	164225218	164209248	71	18.095	10	1579
1	164247851	164261673	164248640	98	19.493	4	1194
1	164306690	164307963	164307392	126	54.051	2	292
1	164353136	164368057	164366592	175	16.731	2	1002
1	164389464	164389917	164389696	52	35.571	1	67
1	164409826	164495364	164415744	256	43.019	20	16139
1	164521050	164548432	164544064	152	28.207	7	3271
1	164700430	164721994	164713173	210	57.218	8	5402
1	164735362	164736395	164736160	47	24.656	1	110
1	164787179	164794019	164787776	95	17.317	2	512
1	164898670	164900107	164899136	56	32.044	1	201
1	164955196	164973645	164957568	121	25.721	4	2100
1	164990218	164994516	164993760	117	42.828	2	816
1	165191324	165199939	165194176	191	61.079	2	2306
1	165216983	165237395	165236640	100	13.859	5	1217
1	165348316	165352033	165351168	73	28.735	4	477
1	165459546	165461994	165460768	202	58.74	2	634
1	165629556	165642868	165641920	53	14.586	6	788
1	165763750	165771651	165763936	62	8.236	2	248
1	165982017	166003690	166003136	132	22.33	9	2141
1	166047712	166049405	166048912	73	47.377	1	351
1	166067574	166068588	166067712	27	15.813	2	69
1	166093918	166095446	166094272	53	32.792	1	219
1	166124762	166139257	166130560	231	44.02	6	2842
1	166153393	166156145	166155600	120	49.686	2	603
1	166292766	166293599	166293056	43	25.231	2	90
1	166378523	166379710	166379392	89	46.622	1	241
1	166409898	166410138	166410016	26	22.714	1	19
1	167268555	167285145	167274240	112	28.497	5	2102
1	167307630	167309610	167308416	132	55	2	478
1	167346382	167355202	167350048	161	44.931	3	1763
1	167373866	167394455	167378400	209	69.397	5	6369
1	168708355	168708817	168708640	38	28.786	1	55
1	169531171	169532223	169531760	72	30.625	2	135
1	169908966	169927856	169921888	117	14.563	5	1130
1	169968518	169970231	169969632	128	60.472	2	446
1	170161220	170181790	170175328	136	27.969	5	2536
1	170214543	170215790	170215232	51	31.846	1	173
1	170393251	170393545	170393408	45	35.667	1	42
1	170431415	170433052	170432096	51	30.078	2	216
1	170455917	170457916	170456608	80	42.484	1	373
1	170473338	170496973	170478720	243	32.278	6	3277
1	170515802	170516169	170515936	38	27.833	1	46
1	170566296	170567241	170567040	29	17.467	2	71
1	170589024	170590296	170590128	40	23.325	2	129
1	170764599	170765525	170765408	23	16.966	2	68
1	170814996	170816473	170815712	70	36.717	1	237
1	170866810	170895409	170885408	213	35.406	12	4490
1	170960001	170962823	170960160	48	17	2	212
1	170980775	170984014	170982048	95	43.287	3	620
1	171038080	171044964	171044800	55	6.995	2	190
1	171103430	171114532	171113760	110	16.854	3	754
1	171149908	171150928	171150464	140	56.594	1	250
1	171168091	171184948	171170368	113	17.243	4	1175
1	171198561	171223060	171214176	160	21.015	8	2206
1	171246238	171248068	171246912	128	48.276	1	394
1	171269924	171295465	171294688	193	20.581	7	2285
1	171327888	171346386	171329120	167	17.762	4	1414
1	171410911	171453354	171441312	142	24.563	11	4458
1	171473731	171479125	171478304	179	28.926	3	660
1	171501699	171504552	171503232	156	81.944	2	1032
1	171533259	171547038	171545328	87	19.38	10	1140
1	172063488	172064701	172063776	51	29.947	2	158
1	172077487	172083590	172082560	141	50.942	3	1381
1	172098357	172102101	172099584	113	39.761	3	659
1	172126713	172128093	172126928	90	51.605	1	311
1	172147414	172149975	172148320	183	63.938	1	722
1	172307829	172313030	172311008	201	60.663	3	1400
1	172375864	172377100	172376096	65	35.897	2	193
1	172412877	172414145	172413184	52	38.25	2	211
1	172428579	172441141	172432640	149	31.056	4	1728
1	172459954	172464919	172462368	190	58.994	2	1299
1	172481682	172502930	172481888	157	18.983	8	1768
1	173408987	173421161	173419328	121	22.294	2	1199
1	174205161	174205488	174205312	25	19.1	1	25
1	175454203	175454604	175454336	46	30.846	1	51
1	175511931	175524353	175512640	41	10.416	5	475
1	175624831	175626342	175625936	106	54.75	1	369
1	175692220	175692644	175692512	43	32.071	1	61
1	175880460	175881189	175880608	138	57.348	1	179
1	176814094	176819247	176818720	82	23.758	3	543
1	177440899	177480094	177459104	166	16.361	10	2723
1	177555536	177558823	177557728	116	45.311	2	659
1	177622212	177624242	177623456	109	53.46	1	477
1	177642749	177644074	177643040	51	30.214	1	179
1	177708376	177761425	177711392	200	27.753	9	6121
1	177793179	177797238	177796224	153	51.551	2	927
1	177983048	177983346	177983200	34	27.222	1	33
1	178186823	178191078	178187168	75	22.977	4	423
1	178274361	178277628	178275872	184	62.029	3	896
1	178313199	178321620	178318432	243	78.228	3	2930
1	178334450	178338793	178337376	172	59.625	3	1148
1	178368480	178369797	178369248	155	88.762	1	522
1	178405182	178406920	178406240	253	107.927	1	837
1	178600945	178601296	178601088	35	28.273	1	41
1	179517118	179518070	179517888	36	24.367	2	100
1	179539865	179571058	179546624	77	15.685	10	2146
1	179585074	179593633	179586992	78	29.205	5	1116
1	179649260	179669053	179651360	99	18.987	6	1077
1	179686520	179687275	179687072	42	25.667	2	83
1	179743171	179744384	179743584	49	28.29	2	149
1	179802356	179804534	179803520	102	44.456	2	426
1	179824279	179824761	179824544	39	28.2	1	57
1	179959450	179959779	179959632	25	20.273	1	30
1	179991637	179992529	179991840	48	31.464	1	121
1	180128304	180128807	180128448	75	42.438	1	90
1	180175366	180196028	180185216	82	24.204	4	2219
1	180209648	180226522	180225824	102	15.336	3	1074
1	180255402	180280620	180255968	87	9.329	4	895
1	180302413	180308422	180308128	36	7.581	2	193
1	180322844	180331106	180330784	56	10.407	2	342
1	180384460	180407623	180390608	183	20.226	8	2014
1	180502198	180503319	180502944	44	31.171	2	152
1	180568931	180569426	180569056	53	34.067	1	71
1	180641300	180642374	180641472	101	45.529	1	212
1	180713872	180730529	180726208	99	18.417	5	1309
1	180755690	180784073	180782336	259	48.295	6	5975
1	180811457	180815045	180814336	98	39.259	3	623
1	180837912	180851898	180851280	128	9.799	3	493
1	180903537	180904211	180904000	84	47.429	1	136
1	180940958	180954438	180942304	147	42.047	6	2530
1	180980329	180983565	180981984	80	33.01	2	472
1	181000154	181021904	181015872	80	22.15	9	2148
1	181034845	181036850	181035040	63	31.143	2	274
1	181060014	181060677	181060336	26	17.333	2	49
1	181143663	181152198	181144512	143	47.045	7	1786
1	181210756	181213043	181212576	97	32.31	2	325
1	181246672	181259231	181257184	207	39.303	2	2148
1	181285025	181289887	181285888	93	28.795	4	617
1	181521552	181541585	181535392	188	36.711	5	3257
1	181694961	181695398	181695152	68	45.429	1	83
1	181839684	181866687	181865536	229	34.545	6	3987
1	182115473	182125852	182125056	78	9.325	4	372
1	182139990	182140459	182140160	37	26.733	1	52
1	182174520	182174794	182174688	26	20	1	22
1	182254505	182268940	182256800	121	39.257	4	1024
1	182282175	182282802	182282560	80	51.95	1	138
1	182341162	182341541	182341344	56	41.417	1	65
1	182408306	182409561	182409280	49	28.154	2	154
1	182506371	182506791	182506560	79	56.308	1	98
1	182562948	182574933	182564736	143	15.719	3	821
1	183046905	183048934	183048000	111	43.766	2	396
1	183296525	183297317	183296800	106	71.68	1	244
1	183344744	183346108	183345184	140	59.333	2	345
1	183369096	183369493	183369120	24	20.417	1	33
1	183388561	183389311	183389072	44	28.739	2	92
1	183441748	183442162	183441920	36	28	1	48
1	183762513	183765669	183764128	119	50.323	1	702
1	183778273	183780623	183780080	59	31.301	2	324
1	183794053	183794413	183794208	27	22.182	1	33
1	184033095	184034185	184033728	56	38.029	1	180
1	184051159	184052548	184052176	52	29.864	2	185
1	184140111	184140699	184140416	44	30.389	1	76
1	184274618	184282417	184275744	169	52.354	4	1808
1	184807769	184810238	184809440	44	18.987	3	207
1	184825359	184883088	184845632	199	24.543	19	6290
1	185066341	185070723	185070496	84	11.389	3	212
1	185203056	185204710	185203808	81	44.058	1	319
1	185229587	185230079	185229856	67	49.733	1	102
1	185252293	185255731	185253472	100	48.935	2	744
1	185268492	185287369	185270816	265	46.266	6	3826
1	185300608	185315788	185312384	238	67.448	5	4080
1	185328298	185337798	185332288	116	47.859	3	2023
1	185362440	185364173	185363200	126	57.278	1	435
1	185425580	185432938	185432096	99	14.704	3	481
1	185448480	185455402	185454400	49	15.726	5	481
1	185469840	185470074	185470016	22	19.857	1	18
1	185608639	185618043	185616320	44	16.186	6	656
1	186478403	186479318	186478560	37	20.464	2	78
1	186749033	186749812	186749152	50	33.667	1	112
1	187215188	187241710	187215360	95	19.124	8	2240
1	187286733	187286947	187286880	17	16	1	13
1	187895842	187902814	187896704	69	21.069	4	650
1	188735046	188735654	188735317	24	19.421	1	50
1	189006532	189007853	189007408	56	32	1	184
1	189596942	189597433	189597248	41	27.2	1	56
1	189687608	189688551	189687840	32	19.933	2	84
1	189761360	189762388	189762080	55	26.344	2	117
1	189784791	189785297	189785184	26	22.313	1	47
1	189803388	189803732	189803520	23	17.818	1	25
1	189829819	189832267	189830688	77	34.688	1	374
1	189867247	189867657	189867392	41	31.923	1	54
1	189921686	189922985	189922112	53	32.927	2	186
1	190445882	190449218	190447520	116	52.61	3	784
1	190532151	190534391	190533024	63	32.457	1	320
1	190832022	190832845	190832448	47	28.962	1	102
1	190870312	190870595	190870432	25	22.333	1	25
1	190915034	190932485	190928256	177	38.582	7	3006
1	191024997	191072914	191026592	121	12.258	16	2438
1	191224463	191224982	191224672	47	35	1	76
1	191263371	191263611	191263456	23	20.143	1	17
1	191277152	191285725	191283552	192	35.977	3	1336
1	191312600	191313153	191312768	88	45.778	1	113
1	191325978	191328828	191326112	59	24.865	3	313
1	191378315	191379391	191378432	36	25.303	1	115
1	191394606	191398101	191397456	207	55.404	3	857
1	191443657	191446528	191444480	70	28.711	3	364
1	191497828	191500173	191498176	140	66	1	682
1	191574325	191576451	191575888	180	54.343	2	516
1	191639006	191646952	191646304	78	24.835	4	881
1	191681028	191681810	191681600	61	38.083	1	128
1	191717597	191718182	191717744	64	38.737	1	101
1	191739112	191739350	191739296	21	18.714	1	17
1	191792831	191803843	191802464	147	22.826	3	1122
1	191821508	191821925	191821728	59	46.154	1	80
1	191839616	191847321	191841136	56	11	3	322
1	191875289	191881551	191881312	44	12.216	3	329
1	191905918	191911197	191907168	88	19.762	4	460
1	191989704	191990420	191989984	109	49.318	1	151
1	192092192	192092495	192092320	28	21.9	1	30
1	192136257	192138936	192137088	131	53.976	3	630
1	192293952	192294174	192294096	20	18.143	1	16
1	192310703	192312656	192311872	97	47.295	2	406
1	192682556	192682770	192682560	17	15.286	1	13
1	192745328	192745908	192745440	40	29.778	1	73
1	192808719	192813807	192812704	126	35.052	2	771
1	192830605	192831179	192830816	32	23.333	1	57
1	192993994	192994229	192994048	24	20.571	1	19
1	193129712	193132428	193130720	144	67.118	1	804
1	193152717	193181624	193173792	198	40.545	6	5226
1	193285189	193302601	193301600	79	15.311	4	1153
1	193422586	193424901	193423776	116	50.11	1	518
1	193449160	193449621	193449536	26	20.286	1	39
1	193965535	193966776	193965680	43	21.539	2	116
1	194025946	194033990	194033056	79	24.623	3	884
1	194106622	194108034	194107296	71	37.111	2	234
1	194194131	194194418	194194304	24	20	1	23
1	194610740	194624588	194620224	97	14.682	3	730
1	194639480	194640480	194639680	46	30.188	2	135
1	194657065	194679800	194660800	201	24.694	10	2489
1	194721886	194722126	194722064	25	21.5	1	20
1	194746346	194748791	194747872	34	23.171	2	250
1	194837642	194837878	194837776	27	24.429	1	23
1	194879203	194880189	194879664	46	30.4	2	125
1	194956800	194957906	194957344	100	46.429	1	223
1	194974139	195016361	195014976	157	20.93	8	3859
1	195091620	195101509	195092160	157	36.512	4	1544
1	195130601	195131881	195131312	174	72.675	1	405
10	3700591	3701270	3700880	50	34.095	1	99
10	3718267	3718522	3718384	34	29.125	1	29
10	3746782	3755766	3750080	52	13.357	6	505
10	3973079	3976443	3973280	85	32.105	2	478
10	4106546	4106862	4106704	18	16.6	1	21
10	4386312	4389150	4387392	78	27.727	4	343
10	4431200	4433798	4432928	98	43.951	2	510
10	4475728	4477294	4476576	115	56.367	1	386
10	5804312	5809290	5807584	140	42.539	5	939
10	5823238	5825013	5824160	105	51.909	1	404
10	6927494	6929439	6928384	48	29.5	3	248
10	7131294	7143279	7140800	86	13.621	4	700
10	7158065	7160644	7159232	100	57.667	1	656
10	7189111	7213360	7212480	116	14.564	7	1504
10	7662562	7682455	7663488	148	16.087	3	1323
10	7725930	7726730	7726112	85	47.68	1	164
10	7780266	7793755	7787168	79	17.515	6	1017
10	7831489	7862536	7832672	176	19.029	5	2445
10	7954547	7957094	7956800	61	25.725	2	289
10	8020950	8029328	8022208	68	19.973	5	744
10	8042498	8045307	8043648	95	42.598	1	522
10	8095171	8097350	8095872	127	50.912	1	488
10	8213451	8214259	8214048	79	42.16	1	146
10	8226973	8227544	8227168	47	31.333	1	76
10	8785301	8785966	8785376	25	19.619	1	56
10	8884978	8899732	8886176	184	20.385	6	1253
10	8915647	8915941	8915776	36	27.3	1	36
10	8931142	8934195	8931920	137	53.663	2	724
10	9090534	9091450	9090784	30	19.893	2	76
10	9265221	9266454	9265472	60	22.526	2	118
10	9295804	9296045	9295872	28	23.25	1	22
10	9464033	9464377	9464192	28	22.6	1	29
10	9502989	9504875	9503744	55	28.881	1	239
10	9557473	9557759	9557616	36	29.625	1	30
10	9593085	9610435	9593216	41	7.925	4	544
10	9717928	9718558	9718101	25	19.474	1	50
10	9760193	9760485	9760320	32	25.889	1	30
10	9794141	9802536	9794976	102	18.854	2	699
10	9874803	9876490	9875424	46	30.962	1	229
10	9898965	9901940	9900672	85	35.226	3	463
10	11149442	11150089	11149648	58	41.35	1	114
10	11263418	11264022	11263680	56	37.368	1	96
10	11280436	11282544	11281024	186	45.242	3	419
10	11343020	11343665	11343360	54	35.5	1	97
10	12482514	12489331	12482944	46	20.549	5	622
10	12545596	12556689	12553472	82	34.597	4	1708
10	12725793	12734234	12726864	77	28.555	3	1068
10	12817689	12823687	12817760	34	8.396	2	224
10	12852109	12875402	12868576	128	21.248	6	2091
10	12922542	12923549	12922880	57	33.645	1	147
10	13008460	13009040	13008640	38	26.444	1	65
10	13100149	13100474	13100320	31	23.6	1	31
10	13189396	13193523	13192960	194	57.333	2	1048
10	13207407	13208095	13207776	57	39.714	1	111
10	13500669	13501428	13501280	45	26.417	2	86
10	13552650	13553510	13552928	64	35.259	2	131
10	13849904	13869932	13868640	88	13.06	7	1084
10	13882855	13884166	13883072	162	65.098	2	372
10	13964503	13987969	13983200	119	18.096	8	1885
10	14030081	14031209	14030976	33	21.886	2	107
10	14086085	14086342	14086240	41	33.625	1	34
10	14167889	14169469	14168768	85	41.694	1	288
10	14704717	14705553	14705344	78	37.692	1	135
10	16583476	16584026	16583744	37	27.471	1	64
10	16599241	16609079	16600800	177	29.745	3	1298
10	16979117	16979504	16979280	26	21.167	1	34
10	17073224	17073771	17073408	46	34.412	1	79
10	17184794	17185225	17184992	34	26.357	1	51
10	17271902	17276307	17274368	163	79.326	1	1549
10	17372663	17373026	17372768	29	23.833	1	39
10	17407388	17427756	17423840	127	15.832	7	1406
10	17470603	17471526	17471296	46	25.586	2	102
10	17521859	17532016	17528821	53	14.871	5	659
10	17569095	17577328	17575840	163	30.992	2	1135
10	17618783	17622406	17619952	79	31.597	2	511
10	17644317	17656428	17651392	244	61.343	7	3317
10	17680254	17684687	17681152	88	29.957	3	589
10	17720826	17728131	17723424	178	62.926	3	2052
10	17760975	17761264	17761104	31	25.222	1	29
10	17926034	17926298	17926112	20	17.5	1	18
10	18022057	18023444	18022976	122	55.954	1	339
10	18055552	18060322	18059776	40	12.813	3	273
10	18194596	18200147	18194704	38	9.896	2	230
10	18234419	18235294	18235104	81	52.037	1	196
10	18318812	18319270	18319088	21	16.733	1	34
10	18406804	18407582	18407232	73	42.75	1	143
10	18453638	18517296	18465696	163	21.488	15	6009
10	18602963	18607248	18605600	160	59.955	1	1138
10	18667158	18682209	18681152	73	12.149	3	697
10	18743331	18743731	18743520	39	28.5	1	44
10	18843284	18847110	18844768	230	73.325	1	1242
10	18994770	19025269	19008672	158	19.005	6	2525
10	19043066	19045466	19043872	81	29.133	2	308
10	19098584	19100414	19099456	134	61.316	1	492
10	19119116	19119418	19119264	35	29.111	1	35
10	19161640	19164204	19163648	52	27.388	2	310
10	19185851	19192448	19188160	246	51.725	4	1523
10	19278404	19279070	19278560	60	38.45	1	104
10	19491782	19495101	19492432	78	37.515	2	545
10	19524431	19597692	19594496	198	36.841	11	10565
10	19631440	19632255	19632144	35	24.96	2	87
10	19650197	19651370	19651168	33	21.892	2	112
10	19907374	19908569	19907520	114	66.703	1	346
10	19933440	19935547	19933984	134	45.546	2	422
10	20045829	20046677	20045968	26	17.077	2	60
10	20104332	20106421	20105360	29	17.539	3	161
10	20127813	20134159	20133568	64	15.399	3	423
10	20147830	20241071	20202976	188	27.318	24	11266
10	20256911	20257996	20257824	26	16.912	2	80
10	20347814	20348041	20347920	31	25.571	1	23
10	20473711	20474183	20473872	28	22.467	1	44
10	20621331	20623044	20622304	47	25.482	2	191
10	20666237	20666796	20666576	31	23.611	1	59
10	20828009	20829073	20828672	54	40.909	1	189
10	20856209	20858169	20857312	69	42.197	1	363
10	20952173	20952398	20952272	29	26.429	1	23
10	21089320	21104090	21092800	243	72.393	3	4753
10	21118538	21124233	21118816	88	33.848	4	856
10	21157883	21161476	21159264	70	36.204	2	581
10	21258775	21263803	21260320	85	26.363	3	588
10	21295573	21306595	21304640	63	18.218	3	881
10	21448337	21470893	21448544	43	7.036	4	560
10	21490682	21492029	21491456	37	22.786	2	134
10	21551911	21554390	21554048	65	34.61	2	378
10	21570662	21576531	21571648	90	33.243	4	857
10	21604653	21613995	21605248	68	29.613	3	1231
10	21665169	21687517	21686528	58	9.408	5	820
10	21712640	21715890	21714944	53	24.304	2	349
10	21826535	21827921	21827424	116	57.535	2	348
10	21847891	21848197	21847984	29	23	1	29
10	21993958	21995023	21994368	71	37.333	1	172
10	22148374	22148912	22148688	102	59.706	1	135
10	22642739	22643252	22643056	35	25.875	1	56
10	22698667	22698920	22698752	27	22.25	1	22
10	22730061	22746812	22731728	171	41.027	3	1288
10	22775836	22776177	22775920	19	16.727	1	23
10	23785729	23813624	23787584	181	23.131	7	2752
10	23835903	23851726	23846656	64	12.64	5	841
10	23864284	23865523	23864544	46	28.333	2	153
10	24022706	24024293	24023008	47	22.022	2	138
10	24087386	24088167	24088000	36	23.92	2	83
10	24106417	24109881	24108736	194	71.574	1	1097
10	24131311	24133986	24132256	206	85.393	2	1008
10	24149320	24173787	24164896	68	11.217	7	1144
10	24218200	24218545	24218368	38	27.182	1	38
10	24380483	24382036	24380800	36	22.104	2	147
10	24397042	24398049	24397152	30	17.563	2	79
10	24591390	24604371	24592176	66	10.857	2	606
10	24628180	24640079	24628992	211	75.127	3	3969
10	24697837	24698490	24698112	38	28.1	1	78
10	24753607	24755108	24754592	136	78.489	1	515
10	24860025	24870449	24860224	70	18.566	5	816
10	24995416	24996539	24996320	43	25.857	2	126
10	25061654	25062060	25061792	32	24.692	1	42
10	25117349	25122841	25118528	168	51.708	3	1253
10	25154398	25155049	25154832	40	28.143	1	82
10	25174830	25202596	25192512	230	52.047	11	6392
10	25297110	25297472	25297312	43	30.833	1	50
10	25313313	25315113	25314613	55	25.768	3	203
10	25334266	25334508	25334400	22	18.75	1	18
10	25351764	25360582	25352624	42	11.949	4	462
10	25426132	25436559	25427168	185	64.399	4	2989
10	25519135	25522124	25520480	119	54.872	2	732
10	25534649	25542793	25536000	168	54.373	2	1969
10	26373712	26374014	26373824	23	18.556	1	23
10	26772083	26781392	26772640	145	30.598	5	1267
10	26798551	26800480	26800000	77	37.607	1	324
10	26817235	26829291	26820768	128	23.297	4	1251
10	26995419	26996756	26995904	75	33.405	2	195
10	28073920	28121302	28075072	133	16.181	10	3395
10	28226543	28235732	28228064	114	29.857	2	1221
10	28387539	28387938	28387744	26	20.462	1	36
10	29312431	29313998	29313216	87	43.245	1	296
10	29361414	29362575	29362272	70	42.944	1	217
10	30200086	30200512	30200384	39	24.786	1	47
10	30600165	30601141	30600864	103	50	1	204
10	30617569	30619033	30618272	129	59.578	1	373
10	30631785	30637391	30636832	38	14.04	4	349
10	30655428	30655835	30655648	22	17.917	1	28
10	30712732	30713038	30712832	26	21.7	1	27
10	30731277	30733896	30733632	43	24.512	2	283
10	30771155	30775020	30774848	32	15.752	4	270
10	30803158	30803520	30803280	34	25.167	1	41
10	31312632	31314051	31313568	114	52.956	2	335
10	32284040	32284464	32284288	26	20.308	1	36
10	33940106	33951245	33951008	50	9.285	2	422
10	34019048	34020254	34019360	38	22.324	2	114
10	34282181	34283012	34282368	48	29.577	1	106
10	34418027	34418518	34418304	74	48.733	1	100
10	34482751	34485382	34483904	203	84.53	1	993
10	34507524	34573223	34542080	189	17.39	12	4768
10	34590767	34590982	34590880	21	18.714	1	16
10	36973897	36975064	36974368	152	60.139	1	305
10	37134286	37140928	37137728	83	36.274	3	1070
10	37275423	37276471	37275552	32	23.061	1	105
10	37290437	37292748	37291968	50	23.375	2	238
10	37323220	37338461	37325344	133	23.262	4	1546
10	37376421	37377984	37376896	37	18.674	2	128
10	38113513	38114228	38113648	35	24.273	1	74
10	38153259	38154426	38154240	29	20.417	2	103
10	38190675	38210152	38196800	51	9.026	4	554
10	38287891	38288261	38288064	30	21.083	1	32
10	38383089	38384024	38383232	35	23.966	2	97
10	39133992	39134270	39134112	40	32.875	1	33
10	39533959	39536847	39536640	34	20.911	4	267
10	39611989	39626186	39613344	192	25.371	6	1579
10	39658779	39661226	39659648	89	47.883	1	523
10	39677966	39681793	39678688	62	24.967	3	423
10	39730941	39733314	39731840	109	46.627	2	494
10	39868008	39869286	39868352	58	37.15	1	207
10	39897691	39910608	39907008	234	44.987	4	2511
10	39924283	39926831	39925056	35	15.175	3	170
10	39958812	39960310	39959952	200	78.83	1	516
10	40056284	40079592	40077248	125	20.53	9	2089
10	40151824	40152583	40152192	38	29.792	1	97
10	40177335	40177821	40177648	49	36.867	1	75
10	40246420	40247652	40246784	70	41.846	1	224
10	40300393	40303000	40302432	78	29.185	2	336
10	40326650	40329088	40328032	103	40.091	2	436
10	40341799	40350067	40348976	104	15.107	4	545
10	40371398	40372604	40372352	48	21.297	2	109
10	40442141	40446826	40444384	160	62.687	1	1311
10	40461531	40461778	40461632	37	32.75	1	32
10	40475252	40523652	40476960	175	17.699	8	3352
10	40551500	40555751	40555488	50	15.737	3	296
10	40572786	40573133	40572976	18	15.818	1	22
10	40786848	40792587	40787328	38	14.955	4	375
10	40882439	40884066	40883232	127	60.392	1	430
10	41006207	41007206	41007072	45	27.125	2	121
10	41302818	41303071	41303008	32	25.429	1	22
10	41449831	41452108	41450560	74	37.859	2	380
10	41469566	41490433	41477280	143	39.273	4	3569
10	41518540	41520908	41519232	179	78.905	1	823
10	41551850	41554138	41552640	134	66.113	1	657
10	41588191	41588673	41588544	33	26.125	1	56
10	41604622	41612398	41608304	39	10.297	3	346
10	41809149	41822590	41809808	159	19.938	4	1182
10	41886669	41898419	41887616	164	28.97	4	1516
10	41928458	41929540	41929024	61	40	1	188
10	42081779	42082939	42082144	67	36	1	181
10	42201631	42203504	42202448	74	35.712	3	294
10	42230572	42231638	42230912	60	31.879	1	147
10	42268215	42278493	42277024	119	27.24	7	1246
10	42464218	42464591	42464288	28	20.417	1	31
10	42477313	42509932	42478208	161	20.798	5	2889
10	42522684	42523666	42523296	31	23.194	1	99
10	42678896	42679410	42679072	78	52.938	1	114
10	42697572	42699396	42698960	105	49.632	1	397
10	42714392	42725787	42724160	255	36.384	3	1783
10	42751694	42763079	42761808	95	11.542	3	534
10	42829665	42831150	42830752	55	23.978	2	156
10	42846968	42863314	42848544	179	21.634	4	1483
10	42887006	42894889	42892768	86	29.875	6	1051
10	42910392	42914480	42910944	59	17.803	2	320
10	42938687	42942397	42940576	191	72.845	2	1196
10	43220444	43292149	43236128	121	17.063	14	4953
10	43309657	43315239	43312992	201	83.109	2	2071
10	43379102	43379358	43379184	21	18.75	1	19
10	43440634	43441910	43441248	73	39.175	1	218
10	43478132	43488605	43487648	133	17.207	3	795
10	43516970	43519222	43518208	137	57.786	1	573
10	43539835	43540956	43540624	72	43.429	1	211
10	43577538	43581136	43579360	101	51.277	2	816
10	43664553	43667068	43666576	54	29.577	2	324
10	43693836	43695641	43694368	111	50.571	1	400
10	43755542	43758018	43755712	41	17.872	2	198
10	43782808	43784229	43783168	39	25.422	2	161
10	43814734	43815835	43815184	51	31.382	2	150
10	43900976	43905085	43901952	84	29.133	2	530
10	43962080	43962993	43962720	32	22.172	2	87
10	43976880	44006633	43978784	174	30.199	8	3934
10	44037902	44038420	44038208	70	39.75	1	87
10	44070982	44079063	44078912	25	6.835	3	236
10	44266851	44269215	44268304	63	31.425	2	323
10	44315784	44317140	44316640	66	35.214	2	208
10	44427442	44428910	44427840	122	65.087	1	417
10	44446618	44449007	44447872	186	86.747	1	913
10	44492944	44493964	44493072	31	17.219	2	76
10	44529612	44530086	44529744	33	26.867	1	53
10	44730880	44733764	44731040	66	17.868	2	230
10	44861721	44863664	44862624	66	27.984	2	239
10	45000518	45001692	45000704	30	21.25	2	106
10	45048399	45048677	45048512	24	18.333	1	20
10	45066620	45071792	45071216	74	33.691	3	773
10	45577838	45578119	45577968	38	29.111	1	33
10	45601113	45607598	45605792	58	18.872	3	544
10	45651361	45651814	45651552	53	35.357	1	67
10	45816492	45816870	45816704	37	27.917	1	43
10	46733846	46736885	46735824	44	19.59	3	263
10	46783406	46787328	46785568	145	47.87	2	831
10	49022861	49025444	49023456	53	30.222	2	344
10	50591605	50593226	50592480	93	49.961	1	355
10	51451315	51455433	51454304	67	28.892	4	527
10	51609595	51612541	51609952	74	19.848	3	258
10	52170009	52177236	52174992	130	47.049	3	1511
10	52195211	52195430	52195360	19	17.714	1	15
10	52230721	52236655	52232544	226	70.422	5	1856
10	52277601	52277895	52277749	25	21.333	1	25
10	52381253	52383460	52382336	127	54.522	1	530
10	52416601	52428321	52419536	101	26.569	5	1379
10	52828569	52828794	52828672	20	19.429	1	17
10	53153309	53154572	53154064	34	19.575	2	110
10	53209254	53210715	53209504	37	24.467	2	153
10	53565906	53568748	53568592	31	11.36	2	143
10	53595863	53599102	53597152	95	30.515	4	437
10	53629423	53629977	53629632	82	46.706	1	109
10	53929783	53930791	53930560	30	21.281	1	93
10	54066575	54076260	54074208	126	26.01	3	1113
10	54117732	54120506	54118112	90	27.686	2	335
10	54159845	54163184	54161408	149	65	1	960
10	56060494	56060810	56060640	27	21.4	1	27
10	56228679	56229445	56229152	39	29.417	1	97
10	57486419	57486640	57486496	29	25	1	22
10	57532051	57532608	57532320	76	45.167	1	112
10	58252194	58258906	58255712	88	21.135	4	624
10	58322354	58324213	58322848	89	46.035	2	376
10	58351909	58371937	58371488	75	9.773	4	851
10	58405259	58406058	58405888	40	26.28	1	90
10	58445686	58447796	58447008	155	60.212	1	559
10	58497108	58498884	58498016	101	38.536	1	300
10	59152494	59153176	59152640	27	17.857	2	52
10	59221045	59222823	59221696	132	46.911	1	366
10	59240380	59252500	59241088	93	11.88	3	594
10	59265565	59292678	59277184	139	23.44	12	2754
10	59323366	59323978	59323488	31	21.421	1	56
10	59402769	59404606	59403808	95	55.895	1	450
10	59430859	59431406	59431104	42	32.235	1	74
10	59537285	59537713	59537504	29	24.231	1	43
10	59569088	59642766	59578400	291	24.346	16	7879
10	59666911	59681035	59679648	94	17.701	2	1096
10	59701787	59703512	59702816	68	31.019	2	235
10	59746495	59758223	59756896	145	49.123	2	2565
10	59879051	59922602	59900000	292	35.248	15	6773
10	59942699	59947819	59943648	53	14.854	2	333
10	59963249	59981088	59979168	171	47.134	3	3754
10	60001296	60001924	60001664	57	40.15	1	107
10	60026816	60029686	60028256	127	49.667	2	629
10	60151045	60163860	60162784	124	19.045	2	970
10	60256320	60257153	60256512	43	27.074	1	101
10	60277578	60278252	60277776	131	73.048	1	210
10	60752326	60752798	60752496	36	29.857	1	55
10	60767603	60768061	60767792	36	27.071	1	52
10	60790684	60799578	60797984	71	23.072	5	913
10	60830778	60833453	60831104	47	25.976	4	307
10	61079980	61090568	61080672	218	29.382	2	1334
10	61116863	61149616	61123360	114	23.287	16	3392
10	61450522	61452830	61452192	119	56.986	2	579
10	61475758	61476382	61475904	73	49.579	1	125
10	61645526	61681096	61656832	141	18.599	7	2754
10	61695070	61697672	61695696	69	25.695	3	298
10	62110597	62111001	62110784	65	45.833	1	71
10	62192699	62194795	62193280	40	20.939	4	193
10	62213746	62231625	62218816	298	72.392	7	5768
10	62336669	62340639	62340416	76	14.734	2	259
10	62412635	62426013	62413440	177	48.007	5	2853
10	62449121	62450860	62449920	180	85.278	1	650
10	62485823	62487934	62486368	97	49.833	2	463
10	62521295	62522657	62522208	72	28.954	2	172
10	62601545	62603171	62602592	69	45.863	1	327
10	62650397	62651626	62651424	75	46.718	1	256
10	62791311	62793695	62792592	153	57.041	1	591
10	62829717	62829936	62829760	24	21.571	1	18
10	62920193	62921092	62920832	62	37.857	1	147
10	62946590	62947526	62947200	84	40.333	1	169
10	63022236	63025409	63023712	151	63.14	1	894
10	63038660	63061491	63039328	99	9.48	3	857
10	63243033	63245001	63244128	133	53	2	458
10	63339257	63339662	63339392	42	28.308	1	48
10	63382419	63382795	63382560	40	27.917	1	43
10	63429662	63430083	63429872	50	35.786	1	67
10	66909655	66929168	66921072	119	17.728	4	1423
10	66946487	66946864	66946656	34	26.417	1	41
10	67003407	67005009	67004096	78	48.32	1	339
10	67025377	67026904	67026432	77	53.106	1	347
10	67040248	67041152	67040352	44	27.655	2	112
10	67056615	67057065	67056800	38	26.429	1	50
10	67094368	67100553	67096672	116	34.902	4	964
10	67151338	67152054	67151872	27	20.591	1	63
10	67175298	67193471	67176480	170	30.757	8	2486
10	67284301	67285896	67285600	47	25.96	2	181
10	67548205	67549697	67549216	149	52.192	1	340
10	67785915	67786185	67786016	34	26.333	1	32
10	67845918	67846584	67846048	42	28.619	1	81
10	68124951	68137393	68127552	115	21.505	2	1188
10	68156768	68169660	68159232	81	23.085	6	1319
10	68229150	68250011	68230208	86	22.09	6	1897
10	68276271	68283307	68279072	76	27.281	6	841
10	68344917	68362579	68361568	93	20.81	8	1608
10	68387229	68389487	68388512	104	50.225	1	499
10	68433604	68447149	68435008	148	25.448	2	1434
10	68541479	68552207	68551584	72	12.741	3	583
10	69107518	69108482	69108352	39	28.129	1	121
10	69136339	69137032	69136544	38	22.864	1	68
10	69165295	69166340	69165456	34	23.97	2	109
10	69321492	69321809	69321600	31	25.1	1	32
10	69351201	69353255	69352672	64	26.891	3	243
10	69871748	69873353	69872800	76	43.14	1	303
10	69888167	69888717	69888480	70	42.412	1	98
10	69910050	69937419	69924352	144	16.321	6	1931
10	70095062	70121464	70109824	86	12.825	7	1389
10	71235821	71238138	71237856	129	37	2	377
10	71284829	71285210	71285024	42	31	1	49
10	71337295	71350496	71348032	131	43.172	6	2538
10	71367077	71377581	71376480	145	41.027	6	1918
10	71398687	71399078	71398880	29	22.462	1	39
10	72616391	72616723	72616544	43	33.1	1	45
10	72654187	72655660	72654752	81	43.87	2	282
10	75129611	75133706	75131568	113	37.555	3	681
10	75166412	75170601	75166656	56	15.344	2	285
10	75204380	75234188	75206752	184	34.193	11	4531
10	75293352	75300784	75294400	89	23.918	4	790
10	75412189	75413348	75412640	48	29.405	1	152
10	75428472	75442060	75428928	115	14.064	3	817
10	75492314	75518719	75517728	193	25.775	10	2987
10	75548372	75548603	75548448	28	23.857	1	22
10	75564516	75566503	75565280	36	22.661	3	198
10	75683837	75684579	75683968	34	21.667	2	72
10	75737011	75742911	75742240	93	23.946	3	627
10	75763533	75798619	75781280	197	19.958	11	3081
10	75824945	75835688	75828928	77	21.973	3	1051
10	75858966	75860370	75860000	80	36.068	2	221
10	75922979	75923267	75923088	29	23.556	1	27
10	75935790	75936538	75936000	73	43.087	1	138
10	76020930	76033606	76032832	119	15.95	2	814
10	76066563	76068687	76067744	95	50.439	1	471
10	76096216	76121545	76097344	112	16.986	8	1901
10	76147116	76158190	76157952	92	10.006	3	445
10	76237551	76238240	76238048	44	26.909	1	79
10	76345437	76346743	76345632	82	46.829	1	267
10	76363599	76364091	76363936	22	17.2	1	35
10	76468303	76469249	76469024	85	46.333	1	189
10	76530267	76533225	76531104	127	54.893	2	725
10	77022529	77034941	77033376	93	16.31	6	855
10	77509286	77516886	77516096	93	21.089	2	710
10	77566339	77591338	77581888	177	18.27	6	2000
10	77605308	77624609	77613472	101	18.104	7	1539
10	78004805	78010500	78009568	228	30.472	2	770
10	78069315	78070076	78069488	75	41.478	1	130
10	78110559	78115140	78114272	32	11.303	2	228
10	78134417	78170294	78148448	148	18.536	8	2762
10	78226792	78247821	78228672	187	25.409	9	2367
10	78287326	78288644	78288464	42	26.976	2	159
10	78303352	78303576	78303472	25	22.857	1	20
10	78317539	78329501	78324736	142	33.449	3	1772
10	78350992	78352000	78351200	28	22.031	1	96
10	78367404	78367771	78367552	30	24.636	1	37
10	78425313	78426239	78425856	65	35.071	1	135
10	78460052	78464972	78463456	103	40.37	2	881
10	78574291	78576320	78574816	241	106.156	1	962
10	78593847	78594761	78594128	76	45.345	1	179
10	79097318	79097607	79097456	30	24.222	1	28
10	79503123	79503886	79503264	77	41.542	1	136
10	79531249	79555109	79533568	215	22.589	5	2342
10	79616090	79616555	79616384	31	22.333	1	43
10	79669082	79706821	79696064	223	29.43	8	4706
10	79746140	79747173	79746464	62	39.636	1	183
10	79765026	79767515	79766688	102	37.584	2	407
10	79780597	79780836	79780672	39	30.625	1	33
10	79813755	79841521	79821888	215	36.465	7	4364
10	79858431	79858731	79858624	23	19.4	1	26
10	79908309	79927149	79908816	153	17.442	4	1378
10	79960118	79960936	79960288	65	34.885	1	123
10	79983382	79997462	79985248	193	24.037	5	1480
10	80023759	80057487	80033920	270	26.572	9	3925
10	80071279	80075440	80071424	61	15.7	2	289
10	80097616	80118042	80115232	179	32.192	7	2913
10	80139162	80173785	80142464	192	43.892	13	6778
10	80225418	80227473	80226880	66	30.203	3	273
10	80260690	80272451	80261248	162	41.182	7	2156
10	80292389	80293558	80292800	118	73.472	1	363
10	80319610	80358091	80332544	196	29.746	9	4957
10	80385839	80388318	80386080	53	29.686	2	295
10	80404825	80437333	80433856	244	26.876	5	3885
10	80560185	80562125	80561680	193	68.803	1	586
10	80576681	80608286	80603040	238	28.366	9	3946
10	80624269	80635763	80624448	34	9.224	3	469
10	80656077	80671914	80656928	223	35.713	10	2505
10	80740918	80766471	80752480	129	22.511	11	2456
10	80825957	80827484	80826880	92	36.766	3	240
10	80854816	80856043	80855061	50	29.667	2	163
10	80912986	80949245	80914032	158	26.776	11	4063
10	80974090	80987577	80975328	94	22.147	5	882
10	81036931	81037355	81037120	50	36.154	1	64
10	81059602	81070392	81068448	63	10.858	4	491
10	81082946	81109755	81105696	221	44.838	7	5341
10	81128128	81147609	81129280	217	58.327	7	5064
10	81166822	81169237	81169040	74	34.613	2	368
10	81183665	81203915	81192544	154	10.142	3	826
10	81221220	81235752	81232704	105	23.842	3	1482
10	81266266	81269259	81266752	155	39.149	2	518
10	81284678	81293500	81291072	239	101.658	2	3975
10	81346520	81396145	81392704	256	25.588	16	5556
10	81410636	81417065	81416864	62	21.274	6	608
10	81429723	81436087	81434816	115	34.812	2	974
10	81464792	81465913	81465120	83	40.171	2	195
10	81493892	81497169	81496704	137	61.177	1	886
10	81536958	81572138	81545664	305	55.844	10	8627
10	81597969	81607000	81606496	128	19.371	4	773
10	81627080	81628313	81627472	137	75.632	1	395
10	81642010	81649737	81643296	172	25.634	4	829
10	82047819	82048510	82048208	92	48.905	1	138
10	82127988	82128266	82128096	40	32	1	36
10	82177988	82179107	82178464	141	57.6	1	280
10	82240987	82241321	82241088	40	30.909	1	46
10	82354198	82354746	82354400	61	37.647	1	87
10	82520336	82521325	82520512	58	33.419	1	143
10	82622157	82630608	82623008	159	28.662	2	1073
10	82697522	82699884	82699328	40	16.446	2	171
10	82762645	82764764	82763952	54	27.364	3	255
10	82780880	82783093	82782944	35	18.261	3	178
10	82803771	82805798	82804672	82	44.438	1	402
10	82838028	82878207	82848160	163	17.72	6	3085
10	82985993	82986236	82986112	23	21.143	1	18
10	83029534	83036311	83032448	196	37.764	5	1137
10	83098565	83100077	83099392	68	38.681	1	256
10	83118000	83125201	83119136	204	46.244	3	1480
10	83244355	83244783	83244480	78	49.385	1	88
10	83322070	83323519	83322656	38	22.267	2	141
10	83337042	83338299	83337760	86	30.282	2	166
10	83358943	83360944	83359808	73	30.206	2	266
10	83397294	83399631	83399008	118	49.397	1	508
10	83480667	83481265	83481024	49	34.263	1	87
10	83543980	83544393	83544160	52	38.231	1	65
10	83572536	83574516	83572736	46	23.984	3	209
10	83644525	83648989	83645024	84	31.547	3	620
10	83683020	83692769	83692560	52	8.788	2	330
10	83722149	83722498	83722347	22	18.636	1	27
10	83983433	83986496	83984992	97	47.104	2	637
10	84376252	84376486	84376368	24	20.125	1	21
10	84516688	84517523	84516832	29	17.654	2	63
10	84576214	84577190	84576720	125	55.742	1	235
10	84621840	84623228	84622432	138	62.535	1	379
10	84886359	84893920	84886480	49	7.19	2	178
10	84917205	84918065	84917408	140	61.852	1	229
10	84954937	84965633	84964848	70	12.563	4	569
10	85011136	85012756	85011840	49	22.922	3	163
10	85057394	85061837	85057952	37	12.42	3	243
10	85081776	85082593	85082464	28	21.269	1	75
10	85102792	85128090	85125568	128	20.317	5	2286
10	85159429	85186010	85160672	77	12.038	6	1350
10	85739384	85739689	85739504	21	17.7	1	22
10	85871834	85872488	85872000	68	40.619	1	119
10	85915782	85916988	85916480	80	44.649	2	228
10	85935957	85958108	85953664	116	15.613	4	1497
10	86021665	86033162	86022080	138	11.636	2	556
10	86339121	86351835	86343136	170	41.43	4	2322
10	86498305	86498858	86498656	42	35.529	1	83
10	86685219	86686158	86685680	109	50.276	1	204
10	86778578	86778938	86778752	69	47.727	1	70
10	88146676	88147509	88147152	61	37.346	1	134
10	88201159	88201476	88201280	40	28.2	1	36
10	88379297	88381302	88380448	77	49.113	1	426
10	88502665	88514620	88505568	102	21.166	7	1106
10	88666331	88667360	88667168	22	16	2	74
10	88730438	88740418	88731200	127	17.642	2	758
10	88783710	88798179	88784736	100	14.943	2	895
10	88826176	88829406	88827040	90	44.782	1	639
10	88852793	88862995	88862000	94	23.557	2	1029
10	88949580	88950841	88950560	48	26.692	2	147
10	89439728	89444413	89443808	124	26.712	3	555
10	89458101	89462358	89459392	104	34.835	2	657
10	89483268	89488231	89484320	139	51.523	3	1134
10	89504516	89534214	89505472	147	25.621	12	3302
10	89590124	89599892	89594688	112	28.453	6	1237
10	89633044	89639895	89639136	45	12.924	5	388
10	89685573	89687416	89686144	80	37.211	1	296
10	89732023	89732306	89732160	43	33.556	1	38
10	89745008	89747722	89745184	51	22.777	3	273
10	90356701	90357685	90357488	56	28.387	1	121
10	90523440	90523812	90523600	45	32.083	1	49
10	90839902	90840405	90840288	28	22	1	46
10	91060995	91062944	91062336	56	24.853	1	213
10	91081784	91089686	91082528	84	13.226	3	433
10	91122404	91128064	91123808	189	41.08	2	1021
10	91157332	91172583	91171232	114	21.084	5	1432
10	91187667	91188064	91187840	44	30.692	1	54
10	92721630	92723391	92722848	65	41.982	1	324
10	93589156	93589707	93589568	44	33.294	1	77
10	93623268	93625078	93624128	157	65.429	1	510
10	93641262	93643049	93642144	67	35.446	1	278
10	93681776	93683350	93682592	133	46.408	2	320
10	93759064	93759741	93759568	51	32.905	1	95
10	93888779	93899942	93889632	87	14.816	4	654
10	94034980	94083051	94082336	113	11.099	11	2201
10	94147858	94149253	94148064	90	46.023	1	280
10	94171268	94171591	94171392	24	19.1	1	25
10	94198546	94199442	94199152	101	54.071	1	209
10	94514896	94515628	94515056	40	30.739	1	96
10	94544976	94557827	94550304	90	23.238	5	1323
10	94570974	94576595	94575232	62	19.136	3	477
10	94687829	94689387	94688448	132	53.878	1	367
10	95112203	95122677	95117184	78	18.581	3	866
10	95145832	95154020	95152672	167	44.328	4	1614
10	95323335	95324405	95323648	108	62.939	1	292
10	95336970	95337258	95337120	23	19.222	1	22
10	95385946	95386464	95386080	38	28.824	1	67
10	95408406	95417256	95410656	219	66.476	4	2598
10	95501272	95516331	95501760	143	13.581	3	716
10	95535196	95535789	95535456	29	21.526	1	54
10	95562587	95564175	95563648	65	34.92	1	243
10	95623251	95646732	95643952	169	17.716	9	1789
10	95712223	95712751	95712560	27	21.059	1	47
10	95759883	95764350	95760976	52	23.681	4	462
10	95879874	95880921	95880352	78	37.188	1	164
10	95939872	95956799	95940352	127	12.933	6	963
10	96107722	96107951	96107808	25	21.857	1	20
10	96179857	96182077	96180512	35	23.725	2	232
10	96214191	96214495	96214304	24	21.333	1	24
10	96232575	96242607	96239248	45	10.703	4	435
10	96437106	96441087	96438592	210	77.871	2	1373
10	96514781	96535247	96515520	62	7.66	4	572
10	96616110	96629086	96617376	102	26.593	9	1533
10	96645246	96663854	96654656	145	27.129	7	2250
10	96684769	96695552	96690688	191	66.582	2	3196
10	96722147	96725600	96722496	47	21.528	2	329
10	96779795	96780042	96779936	28	23.5	1	23
10	96792845	96804963	96804800	48	9.081	4	460
10	96981140	96982131	96981872	65	31.29	1	134
10	97158108	97160844	97158656	59	23.643	2	279
10	97219965	97220926	97220288	70	35.633	1	148
10	97247937	97249120	97248160	43	19.865	2	102
10	97312122	97313740	97313344	80	41.216	2	292
10	97714711	97716214	97715456	33	19.468	2	128
10	98014548	98019390	98015552	107	30.954	2	665
10	98044158	98044758	98044416	75	48.579	1	124
10	98291921	98292251	98292096	34	27.1	1	36
10	98370546	98371523	98371104	35	24.484	1	103
10	98496060	98496307	98496224	30	24.5	1	24
10	98593652	98594738	98594528	31	16.735	2	79
10	98651381	98653083	98651904	75	40.057	2	299
10	98665713	98696244	98694944	89	18.53	13	2496
10	98804031	98805148	98804416	32	20.943	2	102
10	98829412	98829844	98829616	38	31.308	1	52
10	98864316	98880912	98864784	52	9.023	4	569
10	98897446	98898798	98898304	55	30.024	2	177
10	98913696	98915914	98914816	148	48.886	3	484
10	99106491	99134717	99114848	237	54.287	10	6833
10	99189449	99189981	99189632	29	21	1	44
10	99210910	99266489	99262848	138	26.136	21	6298
10	99353343	99354838	99354272	109	48.617	1	318
10	99556067	99556362	99556192	24	20.111	1	24
10	99642023	99642599	99642368	79	56.667	1	138
10	99802704	99812269	99811648	78	14.115	5	579
10	99891375	99919815	99918784	140	18.768	8	2321
10	99980764	99982009	99980960	114	64.539	1	350
10	100013745	100016759	100015424	115	54.947	3	732
10	100144425	100153010	100144640	56	12.822	4	451
10	100486784	100487354	100487104	77	45.333	1	109
10	102374332	102377741	102377392	68	30.589	2	461
10	102615599	102616197	102615984	47	30.842	1	78
10	105349958	105351174	105350704	55	29.026	2	154
10	105522126	105557905	105523648	147	22.043	10	3310
10	105573067	105574498	105574016	56	30.889	1	193
10	105841066	105845890	105841248	193	22.227	3	472
10	106602912	106603402	106603200	47	31.25	1	68
10	107108091	107108571	107108448	34	24.8	1	50
10	107300825	107301234	107300960	41	32.615	1	55
10	107353881	107364428	107363328	111	23.383	4	1078
10	107668657	107669346	107668800	52	30.773	1	91
10	107794915	107796035	107795232	52	25.629	2	125
10	107933606	107941984	107933872	37	8.07	3	263
10	108067586	108083324	108083136	49	7.723	4	466
10	108101629	108125078	108113360	108	13.453	5	1295
10	108161074	108173543	108162544	143	21.89	4	1215
10	108299279	108300906	108299600	69	36.961	2	263
10	108328974	108368977	108332288	113	16.947	12	2993
10	108401219	108411601	108408352	149	60.778	3	2808
10	108427983	108429121	108428832	47	30.111	1	149
10	108444940	108446557	108446448	49	31.56	2	219
10	108530903	108531296	108531104	50	34.154	1	60
10	110553688	110554104	110553920	38	28.692	1	49
10	110596291	110601781	110600672	175	42.041	4	1018
10	110745530	110745806	110745600	33	27.222	1	30
10	110919775	110923623	110920768	86	48.785	2	838
10	111009275	111013352	111009872	81	27.086	2	493
10	111047475	111048552	111047824	62	30.647	2	143
10	111065005	111074863	111074144	81	14.363	2	597
10	111164184	111165358	111164384	54	31.351	2	160
10	111503373	111601515	111575904	188	28.428	33	12240
10	111672423	111673387	111672960	31	22.6	2	94
10	111714922	111715186	111715008	20	18.75	1	20
10	111739088	111741795	111739760	64	26.035	2	311
10	111755783	111757399	111757216	30	18.74	2	130
10	111794994	111796435	111796128	73	40.6	1	256
10	111828927	111843102	111834624	130	28.846	4	1813
10	111857986	111859110	111858928	23	16.629	2	81
10	111923179	111925603	111924464	45	26.79	2	286
10	111972782	111973233	111972960	38	27.071	1	51
10	111996773	112003338	111999904	47	14.139	5	406
10	112927925	112929708	112928832	134	58.607	1	458
10	112967284	112974267	112967712	50	12.398	2	381
10	114995215	114996508	114996272	33	21.35	2	120
10	115205589	115206518	115205832	29	22.966	1	92
10	115247304	115264584	115263072	178	39.539	6	3045
10	115314038	115316078	115315792	77	46.797	1	420
10	115358675	115363404	115362688	133	36.838	3	772
10	115383189	115386367	115385152	141	63.333	1	890
10	115483597	115487154	115484416	52	25.414	4	400
10	115503092	115507421	115505504	126	48.844	2	937
10	115560603	115562550	115561760	52	32.689	1	280
10	115585685	115587839	115587024	60	31.955	2	303
10	115778526	115835169	115821280	137	23.467	18	5830
10	116071798	116072205	116072032	25	20.923	1	35
10	116116087	116117048	116116288	71	49.633	1	206
10	116177299	116194170	116192160	239	48.355	8	3635
10	116266316	116268635	116267296	81	34.069	2	348
10	116346489	116346892	116346736	34	28.462	1	48
10	116531856	116538110	116534368	68	23.854	3	652
10	116552373	116554576	116553344	52	32.507	1	315
10	116580281	116582180	116581728	97	42.5	2	360
10	116862626	116898281	116896640	237	31.28	12	4840
10	116927089	116931623	116931328	65	18.69	4	376
10	116947752	116950079	116949664	99	41.931	1	424
10	116996032	116996875	116996224	104	49.111	1	185
10	117036687	117037643	117037280	47	26.533	2	110
10	117062864	117064293	117063536	111	46.978	2	293
10	117120864	117121637	117121408	45	27.64	1	95
10	117148303	117148529	117148416	35	29	1	26
10	117202491	117203771	117203040	107	43.3	2	241
10	117223908	117224960	117224384	191	71.939	1	328
10	117291420	117304280	117292640	80	24.861	9	1424
10	117375713	117377277	117376160	68	36.292	2	243
10	117449875	117457270	117456288	140	34.026	4	1118
10	117575495	117576679	117576000	144	49.432	2	254
10	117662807	117664392	117663456	55	35.26	2	245
10	117708981	117718632	117710528	119	22.183	4	949
10	117736377	117746740	117737600	76	14.939	3	661
10	117764989	117765267	117765088	24	19	1	21
10	117791962	117793726	117792480	111	47.546	1	368
10	117824354	117825039	117824624	33	25.667	1	75
10	117844506	117846013	117845312	55	25.638	3	169
10	118630713	118634777	118633376	86	46.858	2	844
10	118765243	118767149	118765760	78	50.55	1	423
10	118803281	118805163	118804448	111	51.61	1	426
10	118860952	118872359	118868928	113	28.74	6	1451
10	118923567	118923966	118923840	23	18.583	1	31
10	118977912	119043807	119011456	124	12.398	14	3417
10	119063253	119077121	119076576	38	7.722	4	392
10	119203266	119212863	119205536	48	15.819	3	671
10	119230342	119241214	119240416	220	20.616	2	962
10	120013554	120015733	120014848	40	22.118	3	212
10	120112454	120112925	120112688	44	37.786	1	70
10	120136318	120141692	120136448	53	11.964	2	282
10	120157939	120171714	120169008	123	21.234	5	1257
10	120208726	120210098	120208864	66	31.279	2	187
10	120227044	120227991	120227216	66	46	1	182
10	120390495	120420113	120391488	124	14.906	13	1950
10	120474205	120478512	120477696	96	39.874	2	761
10	120557553	120559525	120557840	60	33.742	2	292
10	120977826	120979967	120979136	80	33.576	4	311
10	121059169	121060097	121059712	68	36.931	1	148
10	121350963	121351736	121351296	32	24	1	80
10	121365114	121365631	121365280	49	35.313	1	77
10	121420337	121439366	121424395	81	17.056	7	1439
10	121453304	121458835	121454752	122	44.468	4	1092
10	121473011	121521585	121498496	145	19.098	12	4095
10	121571857	121587351	121586176	90	17.239	4	976
10	121624269	121626934	121626080	132	57.663	1	678
10	121739925	121740383	121740128	66	43.714	1	83
10	121795776	121796678	121795936	33	18.759	2	76
10	122096602	122096966	122096720	34	27.083	1	44
10	122678903	122679212	122679072	23	20	1	25
10	122696236	122696464	122696320	29	24.857	1	22
10	122886429	122886945	122886656	62	38.706	1	89
10	122909666	122912000	122911136	98	46.055	2	473
10	122930464	122931843	122931552	48	23	2	142
10	122984143	122987247	122986656	85	38.719	3	526
10	123048251	123054291	123048640	98	27.444	3	728
10	123070796	123090206	123072448	111	15.557	6	1266
10	123120649	123121511	123120768	41	21.519	2	80
10	123195507	123197507	123196704	95	37.937	2	333
10	125171510	125171798	125171648	39	30.556	1	35
10	125265422	125266805	125265920	36	22.558	2	136
10	125362463	125362802	125362592	28	22	1	31
10	125782189	125804368	125802880	156	24.711	3	2256
10	125832148	125833149	125832224	34	21.71	2	94
10	125876121	125878931	125877312	114	51.125	1	634
10	125938255	125970245	125961216	180	25.715	7	3493
10	126019193	126019716	126019520	29	21.647	1	51
10	126900916	126906032	126905792	106	14.888	2	338
10	126927399	126936899	126935520	234	42.352	2	1712
10	126972691	126980994	126978240	119	28.535	3	1058
10	127030211	127042471	127030592	67	8.624	3	382
10	127063531	127071021	127063872	117	27.756	3	924
10	127111821	127168672	127138560	278	53.575	17	13475
10	127210765	127212045	127211392	74	35.525	2	198
10	127266289	127267528	127266496	57	36.795	1	198
10	127286613	127292128	127290080	208	74.682	3	1839
10	127310857	127312538	127311456	135	64.058	1	463
10	127380160	127381463	127381280	50	20.912	2	98
10	127425314	127427350	127425792	44	30.064	2	265
10	127521444	127522435	127522240	55	28.355	1	122
10	127592605	127678145	127604032	272	27.857	20	10268
10	127691148	127707947	127704192	159	25.8	6	1909
10	127733511	127740901	127738560	264	42.667	3	1402
10	127763542	127776168	127770176	77	11.891	4	638
10	127799865	127800137	127800000	28	24.222	1	26
10	127826119	127831527	127826976	61	18.314	4	440
10	127876711	127905920	127893632	258	48.099	10	6265
10	127921898	127922969	127922144	75	37.546	1	174
10	127936092	127972181	127970496	155	15.235	7	2313
10	127994830	128015728	128005952	165	31.145	6	2724
10	128034728	128037972	128035968	168	63.545	2	911
10	128057867	128061039	128058656	134	60.778	1	852
10	128081884	128098284	128092416	179	44.91	5	3256
10	128149185	128149877	128149568	46	28.619	1	81
10	128176101	128176398	128176240	27	22.333	1	27
10	128191280	128194325	128194112	42	12.711	2	149
10	128210960	128212148	128211765	34	26.351	2	136
10	128231739	128232820	128232480	96	56.441	1	265
10	128270008	128281032	128270656	75	9.465	2	385
10	128302250	128304703	128303936	157	75.04	1	801
10	128321782	128345946	128338304	153	31.976	6	3376
10	128368042	128377760	128369056	116	17.115	4	677
10	128400048	128414980	128411360	138	26.604	6	1720
10	128458456	128460586	128458944	86	45.515	3	420
10	128491564	128499717	128493664	146	31.926	4	1157
10	128525345	128536800	128525664	57	7.293	3	329
10	128578975	128603246	128588128	236	42.653	7	4549
10	128624143	128627322	128626624	143	42.293	2	594
10	128695476	128705703	128696096	101	18.232	4	827
10	128741528	128749006	128748224	221	55.487	4	1844
10	128804026	128806567	128805200	137	46.388	3	526
10	128820957	128822358	128821504	63	34.364	2	210
10	128908284	128923918	128923328	170	19.067	3	1293
10	128938774	128939059	128938816	24	21.222	1	24
10	128960492	128961833	128961568	45	33.214	1	194
10	130541900	130542930	130542080	93	45.438	1	203
11	3201739	3203494	3202400	148	53.982	2	415
11	3230633	3235538	3231504	63	21.484	3	467
11	3265738	3266715	3266208	124	58.7	1	240
11	3288869	3292837	3290016	95	44.431	2	774
11	3386195	3418388	3393120	201	53.872	6	7558
11	3450952	3473078	3458736	186	30.647	8	2922
11	3496427	3511244	3509664	98	15.798	4	1025
11	3539392	3540002	3539776	46	31.3	1	85
11	3647771	3650159	3649376	108	53.613	1	564
11	3895201	3895603	3895392	61	43.75	1	67
11	3914012	3914565	3914128	22	18	1	44
11	3963455	3964768	3963840	145	50.881	1	298
11	3981300	3985671	3983040	173	73.825	2	1430
11	4093075	4097604	4096416	151	78.831	1	1583
11	4112403	4118762	4118592	59	16.322	5	461
11	4135179	4135552	4135328	53	34.417	1	53
11	4160299	4161149	4160512	139	60.731	1	214
11	4186297	4193566	4187040	52	12.335	4	399
11	4249120	4267477	4257280	167	37.982	5	3053
11	4336489	4336791	4336576	22	18.111	1	22
11	4422724	4423032	4422992	23	20.667	1	23
11	4452146	4453213	4452768	72	39	1	180
11	4592963	4595420	4594304	72	36	3	385
11	4637019	4638906	4637888	118	54.186	1	449
11	4658559	4705430	4704160	215	25.073	10	5068
11	4804103	4806165	4805856	39	17.719	2	161
11	4822843	4825391	4824096	75	32.173	2	339
11	4847955	4861460	4848864	68	10.977	5	602
11	4874045	4895748	4882720	94	14.576	4	1308
11	4986939	5006005	4998336	142	17.069	4	1404
11	5064583	5065988	5065472	68	32.182	1	197
11	5097684	5101247	5099200	177	67.099	2	1058
11	5283854	5308225	5306048	110	12.054	6	1236
11	5401892	5416286	5411440	40	14.753	8	919
11	5443303	5451962	5445312	75	10.141	3	378
11	5485454	5542460	5498944	213	27.392	15	6854
11	5706830	5707692	5707392	60	39.259	1	146
11	5736321	5742031	5740192	162	54.809	2	1389
11	5761422	5762752	5762208	150	73.048	1	424
11	5780063	5790118	5788160	182	54.53	5	2448
11	5809384	5809702	5809504	33	24.3	1	31
11	5837191	5847251	5837696	140	14.203	2	518
11	5876152	5878831	5878064	74	31.964	3	378
11	5954966	5956623	5955424	129	65.769	1	477
11	6001400	6035470	6005552	158	22.513	11	3296
11	6110766	6113854	6112256	126	62.396	1	843
11	6133168	6133396	6133280	26	24.429	1	22
11	6199512	6200946	6200352	228	81.2	1	509
11	6227739	6233781	6230656	174	57.148	3	1533
11	6250607	6275389	6252576	224	34.861	4	3852
11	6291237	6309888	6292352	256	58.629	8	4815
11	6365775	6366928	6366304	50	27.222	1	136
11	6388614	6389971	6389216	90	41.634	2	240
11	6414489	6417811	6415488	201	63.894	1	939
11	6438701	6444987	6442432	120	47.408	4	1324
11	6474271	6476746	6475456	74	35.797	2	375
11	6504016	6505151	6504608	87	45.286	1	223
11	6526024	6528836	6528160	123	67.386	1	836
11	6545548	6548065	6546208	130	45.203	2	502
11	6624585	6631422	6625904	198	34.479	2	1043
11	7134577	7142840	7136064	104	28.461	3	1046
11	7545391	7545756	7545568	25	21.091	1	32
11	7758541	7766026	7764400	88	23.198	3	765
11	7785840	7795466	7793760	57	17.696	5	738
11	7944199	7945249	7945056	36	23.273	2	106
11	8067693	8071282	8070400	51	21.134	3	336
11	8502689	8510509	8504480	92	25.107	2	873
11	8556536	8593912	8582528	155	35.381	10	5899
11	8610016	8636427	8629216	108	21.898	11	2548
11	8662634	8664595	8664320	135	56.049	2	483
11	9010568	9011189	9010992	78	43.737	1	115
11	9117992	9118725	9118240	50	30.957	1	97
11	9727256	9730921	9728144	124	47.409	2	769
11	11808120	11809658	11808768	98	48	1	323
11	11885055	11901659	11897952	231	47.782	5	3535
11	11923083	11929463	11929008	63	13.525	3	381
11	11942405	11942823	11942624	43	30	1	52
11	12403034	12412650	12411984	159	45.751	4	1958
11	12463795	12481939	12472880	97	14.948	5	1194
11	12495498	12502176	12501888	41	7.823	2	225
11	12872512	12873299	12873152	38	25.56	1	86
11	15250083	15250629	15250432	35	23.941	1	55
11	15272732	15276017	15274624	187	75.107	1	1091
11	16507277	16508975	16508416	111	55.717	1	415
11	16737241	16737874	16737360	38	25.85	1	70
11	16751697	16753126	16752704	69	40.911	1	255
11	16769565	16770140	16769920	58	32.5	1	79
11	16800151	16810466	16809536	110	21.706	4	1000
11	16830269	16831000	16830848	37	25.739	1	80
11	16887385	16917960	16900576	196	36.207	8	4932
11	16941741	16952026	16951584	82	18.091	4	825
11	17158620	17165210	17158912	108	23.481	4	687
11	17210764	17213418	17211744	244	47.952	3	561
11	17257530	17258369	17257760	131	74.444	1	279
11	17952990	17953948	17953728	69	41.667	1	172
11	18746851	18754814	18747616	73	20.593	4	712
11	19424206	19424569	19424368	36	29.818	1	44
11	19470755	19476844	19475584	56	19.379	5	524
11	19848679	19851327	19849568	81	42.122	2	486
11	19911887	19942487	19941600	176	25.285	9	3339
11	19977513	19994302	19979200	137	18.667	6	1367
11	20033873	20034226	20034016	38	28.273	1	41
11	20111948	20117713	20113312	127	36.045	5	912
11	20199885	20205498	20201568	125	37.354	3	931
11	20248956	20249452	20249120	49	34.75	1	72
11	20279021	20279780	20279136	34	26.917	1	88
11	20330091	20360308	20333088	182	19.546	8	2433
11	20395016	20399072	20396832	221	92.055	1	1654
11	20426676	20431445	20428224	103	34.691	4	734
11	20452774	20494804	20477376	174	19.62	8	3424
11	20542056	20560185	20543392	74	9.694	5	736
11	20586286	20587132	20586699	28	23.154	1	84
11	20631016	20637648	20632160	153	64.005	3	1886
11	20740479	20743012	20742112	181	75.463	1	853
11	20791158	20791983	20791328	40	28.923	1	103
11	20805469	20814564	20805936	78	11.289	2	439
11	20829474	20832241	20831680	116	47.64	1	582
11	20856591	20856827	20856672	26	23.143	1	21
11	20886120	20899074	20887040	105	15.192	5	824
11	20984792	20985807	20985424	55	29.594	1	130
11	21015570	21028699	21024608	137	19.496	8	1098
11	21057367	21061910	21057696	154	63.514	1	1279
11	21079488	21126129	21091456	114	11.512	11	2353
11	21163583	21165433	21164896	44	22.672	2	184
11	21184776	21185125	21184896	27	21.364	1	31
11	21217414	21240702	21223088	121	17.1	6	1563
11	21306939	21307180	21307008	29	23.5	1	22
11	21362890	21371614	21371104	132	18.827	5	725
11	21401305	21403809	21402816	97	46.506	1	520
11	21424986	21429215	21428064	162	53	1	993
11	21546977	21572341	21550336	103	20.42	10	2298
11	22287344	22287981	22287584	85	55.1	1	149
11	22435839	22454719	22437856	242	47.705	7	4007
11	22512174	22513054	22512384	45	31.074	1	114
11	22780868	22783070	22781120	47	22.177	2	212
11	22842298	22861182	22860032	149	38.846	6	3269
11	22882618	22892886	22892304	80	14.375	4	546
11	22906027	22906953	22906320	33	24.552	1	98
11	22972875	22991291	22982176	175	15.125	3	1157
11	23067488	23067814	23067648	42	32.273	1	47
11	23254919	23257844	23256352	109	42.418	2	548
11	23305494	23307841	23305760	155	61.718	2	620
11	23497171	23497922	23497712	95	49.958	1	167
11	23632968	23633295	23633136	33	25.3	1	34
11	23664561	23667354	23666240	148	65.218	1	804
11	23746541	23746825	23746592	23	20	1	23
11	23769328	23772112	23771232	105	44.483	1	547
11	23802217	23802485	23802368	29	22.5	1	24
11	23852710	23857280	23856736	46	15.874	2	322
11	23894724	23895239	23895008	49	31.313	1	68
11	24076581	24082235	24081824	50	18.494	5	462
11	24115727	24130519	24116864	120	18.934	4	1221
11	24145622	24147276	24146464	93	37.192	1	269
11	24307568	24308825	24307888	27	20.077	1	110
[truncated: 13,371 more rows]

## Sheet: 4-OHT H2K27ac Enh
Chromosome	Start	End	Peak Summit	Peak Val	Avg Val	number of intervals merged	Tags
1	3514023	3516705	3515376	98	47.012	1	556
1	4027523	4030427	4029568	78	39.622	1	503
1	4535579	4544911	4538176	124	26.048	4	1081
1	4571565	4571788	4571616	24	21	1	18
1	4773653	4786411	4776000	119	29.539	5	1678
1	4800588	4809286	4808608	113	40.938	2	1584
1	4841889	4842680	4842208	26	20.583	2	67
1	4857037	4858454	4857472	57	34.046	1	211
1	5208535	5208928	5208693	21	19.154	1	34
1	5294044	5296179	5295403	72	45.105	2	424
1	5311221	5312301	5311584	30	18.147	2	85
1	5394938	5421686	5396416	59	7.657	6	803
1	5618267	5621263	5619616	103	31.298	4	414
1	5658016	5673491	5672992	60	11.387	5	712
1	6213162	6215561	6214368	119	43.16	2	456
1	6508903	6510954	6509936	63	39.094	1	352
1	6623689	6625154	6624256	55	23.87	2	153
1	6904395	6907721	6906144	39	21.827	4	321
1	6972760	6975058	6972960	35	18.583	2	188
1	7088400	7090065	7088789	51	28.346	2	207
1	7397052	7398583	7397776	67	22	3	141
1	7495201	7502357	7498128	151	43.09	5	1358
1	8917802	8918666	8918448	30	18.741	2	70
1	9013887	9015506	9015264	53	34.235	1	243
1	9127240	9154291	9128304	121	20.103	8	2388
1	9237201	9237406	9237312	28	22.667	1	18
1	9308614	9308905	9308736	28	22.222	1	26
1	9380657	9382112	9380736	28	14.826	2	96
1	9545448	9548837	9545664	66	28.755	3	431
1	9700726	9700934	9700800	22	19.714	1	16
1	9746568	9749075	9748192	100	40.68	3	450
1	9942864	9948282	9943936	61	23.101	4	555
1	10036997	10040454	10038048	181	47.454	2	726
1	10123758	10124007	10123968	26	23.125	1	23
1	10143716	10143985	10143840	31	24.5	1	26
1	10197579	10200390	10198432	54	31.796	1	395
1	10227051	10234321	10233248	106	26.841	3	867
1	10247363	10263459	10256757	183	42.395	5	2968
1	10284945	10285702	10285440	74	43.667	1	142
1	13305132	13305734	13305296	45	27.79	1	71
1	13371848	13374615	13372704	105	31.244	3	382
1	13588990	13589874	13589664	89	41.929	2	160
1	13658836	13670028	13660320	165	30.228	2	1472
1	13697616	13699635	13698528	54	31.778	2	282
1	15805601	15806158	15805776	53	38.118	1	90
1	15833275	15833680	15833424	37	28.308	1	48
1	15908083	15909630	15908192	23	13.771	2	93
1	15935425	15939319	15938144	77	31.025	4	531
1	15979654	15980599	15980000	24	19.448	2	77
1	16022346	16023396	16023136	35	25.242	2	115
1	16051459	16051676	16051616	20	17.833	1	13
1	16103659	16106741	16104832	209	68.26	2	930
1	16171345	16173520	16172448	127	62.059	1	594
1	16227230	16241994	16228128	85	10.475	2	617
1	16618559	16619310	16619168	40	30.208	1	101
1	16655302	16666043	16656768	118	18.554	3	739
1	16687862	16689077	16688544	80	40.947	1	216
1	17488707	17490156	17489792	62	36.667	1	232
1	17505522	17507748	17506720	104	43.157	1	423
1	17539913	17540703	17540080	50	36	1	117
1	18531203	18533378	18531392	38	21.147	3	202
1	19848952	19851169	19850432	64	30.8	1	305
1	20819965	20820253	20820128	26	20.889	1	24
1	20848349	20871842	20856912	103	18.689	5	1923
1	21079543	21079842	21079680	40	30.8	1	41
1	21166459	21167102	21166688	72	49.15	1	134
1	21218167	21267467	21231392	140	23.97	11	5245
1	21312370	21346919	21344640	174	26.496	9	3935
1	21483544	21483806	21483648	25	22	1	23
1	22323951	22325216	22324672	25	17.425	2	96
1	23256632	23256935	23256736	27	20.8	1	28
1	23860819	23873816	23872752	51	9.26	2	528
1	23917169	23922187	23921984	88	19.153	4	426
1	23953845	23955307	23954400	58	32.804	1	210
1	24005088	24005900	24005536	68	37.654	1	136
1	24096704	24109751	24107648	129	35.887	5	2085
1	24236220	24236480	24236320	34	28.222	1	33
1	24286553	24296887	24295712	156	32.217	3	1482
1	24678266	24679144	24678928	55	30.929	1	121
1	24700052	24701073	24700400	26	18.25	2	81
1	24752136	24753310	24752656	43	25.556	2	127
1	25494292	25496596	25495552	106	49.958	1	507
1	25886852	25890334	25888512	83	41.12	2	628
1	26891275	26892412	26891936	37	23.371	2	112
1	27043899	27061804	27045264	103	16.87	5	1125
1	30848196	30852608	30851488	60	24	6	469
1	30872465	30874223	30873760	61	27.491	2	212
1	30937806	30951556	30950016	121	21.312	6	1169
1	31016563	31060105	31059136	78	15.019	15	2757
1	31084800	31098095	31097616	56	14	4	811
1	31155079	31157076	31156800	52	29.484	1	259
1	33813996	33814527	33814352	29	23.375	1	49
1	34119526	34140678	34121312	199	23.67	3	2130
1	34439129	34440260	34439584	116	47.278	1	239
1	34459224	34461055	34460064	114	58.544	1	470
1	34482091	34482421	34482240	35	29.1	1	39
1	34841941	34859918	34851296	113	25.863	6	2072
1	36068633	36100549	36089280	186	56.201	7	7968
1	36242152	36251634	36244064	76	15.223	5	642
1	36264431	36277460	36273248	204	61.661	5	3578
1	36368213	36368913	36368512	49	32.682	1	98
1	36470933	36494930	36476448	172	48.151	11	5145
1	36511886	36512147	36512032	44	34.75	1	36
1	36546883	36558180	36557024	48	8.41	2	377
1	36573940	36583709	36581056	100	33.095	7	1439
1	36604035	36604650	36604512	35	21.79	1	57
1	36691523	36692865	36691712	88	45.881	1	268
1	36709127	36709926	36709568	48	30.48	1	105
1	36918512	36942228	36926688	102	23.227	8	2449
1	36965388	36972900	36970752	117	32.055	3	1070
1	36989643	36990884	36990176	26	19.59	2	106
1	37024642	37031522	37025728	85	29.572	5	904
1	37298563	37301200	37300096	63	33.366	3	388
1	37317178	37317549	37317344	24	19.75	1	30
1	37339806	37340744	37340544	37	24.167	2	101
1	37429015	37431065	37429632	76	40.172	2	362
1	37496060	37547848	37522912	177	46.908	20	10845
1	37564654	37586463	37568192	200	38.627	4	3673
1	37611049	37634023	37616160	163	27.858	6	2829
1	37664556	37679458	37665584	115	14.832	3	932
1	37693391	37697270	37694528	89	41.984	1	721
1	37711313	37719683	37712064	66	15.379	3	548
1	37865285	37873625	37872544	80	14.724	3	508
1	37889746	37891162	37890240	85	39.432	2	244
1	37996380	37999008	37997088	128	48.325	1	567
1	38095346	38096019	38095440	23	20.429	1	59
1	38123924	38129218	38128848	24	9.269	2	211
1	38983412	38988774	38987168	111	38.911	2	926
1	39102427	39106099	39105536	46	19.617	2	319
1	39185987	39207135	39196352	116	23.476	7	2190
1	39234165	39242856	39240800	147	63.555	1	2457
1	39259398	39260883	39259648	59	37.87	1	246
1	39330750	39333457	39332240	118	66.718	1	797
1	39367887	39368939	39368256	75	44.909	1	205
1	39458127	39478736	39476688	58	10.701	5	923
1	39535767	39536737	39536000	48	27.258	2	118
1	39568052	39577291	39576608	44	15.754	7	648
1	39592010	39592264	39592096	25	21.625	1	22
1	39749486	39749818	39749664	33	25.6	1	34
1	39899490	39900577	39900384	23	16.059	2	76
1	39941590	39942063	39941664	26	20.8	1	41
1	40630674	40634096	40632624	147	61.486	1	931
1	40656847	40658101	40657648	61	41.59	1	227
1	40680750	40682003	40681088	55	28.923	2	158
1	40696173	40721312	40708832	47	10.736	10	957
1	40764526	40791360	40776128	118	17.173	5	1994
1	40814651	40844378	40815296	152	33.14	6	4355
1	42496323	42496682	42496512	31	24.273	1	36
1	42851242	42851722	42851424	65	45.333	1	91
1	43092089	43099289	43098496	127	20.982	3	665
1	43140723	43182600	43152480	203	46.189	9	8530
1	43239856	43240788	43239968	31	20.241	1	81
1	43258838	43266841	43266368	42	14.064	3	500
1	43304404	43307358	43305952	109	46.185	2	603
1	43444273	43448557	43446976	135	67.582	2	1283
1	43464372	43487575	43472032	88	16.398	5	1694
1	43521078	43522555	43521792	37	24.174	2	156
1	43790034	43795479	43790144	44	8.615	2	207
1	43819552	43827728	43827552	49	9.411	2	331
1	43932980	43943250	43933728	105	27.355	4	1250
1	44101719	44102404	44102208	48	31.955	1	98
1	44118387	44125442	44119168	91	22.498	4	709
1	44147878	44148327	44148048	45	31.143	1	58
1	44387824	44390237	44389536	85	52.747	2	561
1	45795127	45795718	45795280	30	23.632	1	62
1	46123225	46128869	46128672	33	12.386	4	310
1	46342989	46343567	46343360	44	31.389	1	77
1	46407668	46409989	46408224	37	24.233	2	248
1	46852536	46854711	46853984	125	37.838	2	362
1	47602046	47604554	47603616	48	25.772	3	289
1	51242772	51244608	51243712	105	43.603	1	357
1	51265249	51272987	51266016	49	17.079	5	585
1	51477377	51479762	51478912	129	54.041	2	560
1	51505967	51510138	51508768	76	20.208	3	373
1	51848111	51857274	51849568	107	28.361	2	1120
1	51906099	51906611	51906379	18	16	1	34
1	51995365	51997688	51996192	48	29.958	2	302
1	52113421	52120204	52119664	61	11.056	2	307
1	52229822	52233810	52232576	75	31.712	4	560
1	52248634	52298944	52256736	181	29.754	17	6542
1	52499648	52501129	52499904	51	22.609	2	146
1	52687089	52688377	52688032	57	29.075	2	163
1	52726318	52731128	52727184	35	11.6	3	247
1	52750228	52750784	52750368	47	28.944	1	72
1	52798990	52809355	52808864	37	8.271	3	373
1	52844325	52845383	52845200	58	23.727	2	109
1	52901733	52902564	52901984	41	29.115	1	104
1	52952496	52953735	52953056	49	27.949	2	151
1	53296708	53297741	53297280	47	31.313	1	140
1	53313314	53324953	53313824	57	7.479	3	349
1	53352329	53352619	53352416	41	30.667	1	36
1	53715737	53721287	53716624	31	8.817	3	192
1	53735979	53737357	53737024	72	33.884	1	204
1	53784166	53798639	53784928	94	18.578	4	1155
1	53813828	53824004	53816448	98	24.519	5	1110
1	53838020	53848650	53845312	167	45.398	3	2148
1	53886839	53890692	53889584	109	34.281	3	590
1	54537343	54558323	54557504	131	15.986	3	1472
1	54580070	54614025	54602080	216	48.654	11	7215
1	54658741	54659424	54658880	41	33.318	1	102
1	54770672	54771840	54771360	48	25.541	1	130
1	55025978	55032385	55027232	129	45.333	2	1297
1	55052021	55053611	55052416	74	39.76	1	277
1	55086408	55090363	55087648	91	36.211	3	629
1	55130561	55132630	55131440	107	49.438	2	443
1	55171277	55176611	55173792	185	58.09	2	1375
1	55210422	55217787	55213184	113	29.03	6	950
1	55237215	55238870	55237344	50	30.231	2	219
1	56362167	56370044	56365600	85	30.931	4	1083
1	56538447	56542140	56539904	104	52.757	2	862
1	56558019	56558817	56558176	36	20.24	2	69
1	56611796	56624727	56623136	76	20.121	6	1139
1	56972026	56973701	56972896	90	41.359	2	309
1	57377606	57378185	57377840	28	24.056	1	59
1	57406497	57407318	57406672	65	41.84	1	142
1	58344488	58367634	58359392	141	26.182	9	2672
1	58391708	58394070	58392928	135	49.595	2	516
1	58423048	58424309	58423872	132	69.744	1	383
1	58444762	58446202	58445312	94	37.156	1	234
1	58504542	58504780	58504704	25	21.625	1	23
1	58585689	58587453	58586464	102	37.073	2	287
1	58601629	58616418	58615168	82	13.297	4	825
1	58652376	58653101	58652768	55	36.826	1	114
1	58689297	58714697	58711648	182	26.275	7	2777
1	58741817	58744296	58742976	79	33.333	3	369
1	58761542	58761912	58761696	24	19.636	1	27
1	58776937	58804376	58795712	147	25.193	8	3075
1	58889800	58892285	58891488	63	27.818	3	301
1	58945613	58953043	58952096	70	21.642	5	715
1	58972873	58974611	58973856	119	50.537	1	385
1	59119908	59126640	59125920	76	18.364	2	539
1	59150826	59213185	59166048	201	23.018	15	6122
1	59236707	59238125	59237504	92	43.727	2	271
1	59316985	59322298	59317856	53	18.747	3	442
1	59395747	59396030	59395936	22	18	1	18
1	59439420	59450002	59446048	56	14.167	4	651
1	59475376	59488244	59482592	63	18.878	7	1082
1	59520608	59520850	59520736	27	22.75	1	22
1	59579680	59584686	59580608	44	15.917	4	356
1	59658391	59698707	59697760	103	11.265	6	1809
1	59738472	59740223	59738592	39	26.722	2	201
1	59763043	59765007	59763584	53	29.049	3	251
1	59892235	59916243	59896000	188	61.311	6	6554
1	60097392	60098721	60098336	74	39.238	1	227
1	60179852	60181358	60180096	58	26.83	2	177
1	60342863	60343940	60343008	56	33.559	2	157
1	60565363	60580813	60579952	88	13.894	4	881
1	60596604	60623331	60621792	172	18.657	7	2181
1	60636938	60670042	60668256	190	20.407	9	2891
1	60699769	60700019	60699904	31	26.75	1	27
1	60818236	60829307	60827680	134	22.705	5	1119
1	60851818	60854980	60852736	91	43.061	1	602
1	61598296	61598719	61598560	27	22.846	1	40
1	61638218	61659623	61654880	89	15.767	5	1468
1	61711794	61712534	61712304	31	24.652	1	78
1	61735508	61752064	61751024	98	13.746	7	934
1	62993778	63006911	63005472	160	34.195	2	2000
1	63019641	63022219	63020053	58	28.926	2	329
1	63081076	63081286	63081184	20	18	1	15
1	63111956	63130903	63114256	90	20.839	5	1751
1	63175731	63178195	63176928	117	49.974	1	543
1	63678522	63682209	63681376	34	13.285	3	219
1	63716966	63717350	63717072	21	18.5	1	29
1	63730380	63731242	63730816	36	27.111	1	101
1	63901934	63904070	63902304	64	32.179	2	302
1	64081625	64082418	64081824	37	23.76	1	81
1	64104571	64106317	64105280	87	48.582	1	372
1	64120803	64122778	64122048	207	60.508	2	517
1	64192702	64193379	64193088	29	22.546	1	68
1	64222352	64223458	64222992	30	19.343	2	93
1	64273939	64308760	64294944	171	28.305	13	4396
1	64531044	64534539	64532128	173	62.936	2	973
1	64617115	64617802	64617440	77	51.636	1	158
1	64690264	64691676	64691435	30	16.75	2	103
1	64734620	64762201	64738720	142	26.482	7	3159
1	64786314	64800857	64788256	197	68.106	3	4130
1	64831333	64842908	64842496	47	6	2	298
1	64940972	64950350	64942304	118	17.701	3	708
1	64991583	64993817	64992960	172	71.843	1	706
1	65085229	65091501	65089600	88	29.459	2	821
1	65111674	65157138	65155232	141	25.913	14	4860
1	65175500	65187332	65178720	191	30.471	4	1549
1	65405731	65407593	65407424	39	20.552	2	168
1	65912634	65921696	65921232	24	5.903	2	224
1	66113677	66114069	66113888	35	26.25	1	42
1	66700846	66701771	66701024	40	30.207	1	121
1	66840019	66841416	66841216	41	22.5	2	137
1	66861653	66866426	66862992	109	28.154	2	596
1	66879553	66895808	66895616	56	8.369	5	492
1	66939907	66940635	66940480	25	18.182	1	54
1	67063626	67080848	67079744	65	16.792	5	1207
1	67096832	67127951	67112128	91	21.395	13	2813
1	67197175	67198422	67197344	25	15.282	2	83
1	68542355	68543074	68542848	27	21.652	1	69
1	71102718	71102923	71102752	26	22.143	1	20
1	71336909	71339889	71338944	108	32.774	3	431
1	71557184	71557573	71557360	44	31.692	1	55
1	72173009	72175118	72174112	62	29.864	3	277
1	72243846	72255044	72244064	149	10.762	2	366
1	72294133	72294507	72294256	21	18.417	1	28
1	72583248	72583691	72583392	45	30.286	1	56
1	72711163	72712320	72711648	57	32.946	1	170
1	73682107	73686351	73683232	42	22.587	4	425
1	73701699	73703212	73703056	31	21.894	2	145
1	74196399	74197260	74196992	25	17.852	2	66
1	74235924	74257703	74249792	192	45.75	7	4442
1	74283741	74308295	74296192	166	45.859	5	5027
1	74328771	74332450	74330368	147	69.348	1	1129
1	74386558	74415213	74409600	278	53.147	8	6730
1	74430995	74438140	74435072	181	68.238	1	2167
1	74452023	74453101	74452752	39	22.471	2	105
1	74505249	74515666	74512960	119	38.169	4	1764
1	74587557	74601349	74601120	36	5.313	3	249
1	74661721	74662364	74661856	46	29.8	1	81
1	74697184	74699783	74698624	59	26.317	3	305
1	74713021	74727726	74726592	88	14.478	3	785
1	74751037	74756511	74754848	114	37.398	3	909
1	74817046	74817448	74817248	39	31.692	1	53
1	74900545	74901526	74901072	22	13.483	2	54
1	74935628	74972412	74962336	228	40.189	8	6491
1	75015827	75025312	75025184	35	7.256	2	263
1	75124155	75143519	75142528	140	22.452	3	1851
1	75168669	75219390	75192480	170	19.804	10	4374
1	75233866	75237281	75236768	75	26.738	4	404
1	75251542	75252093	75251648	39	28.294	2	66
1	75316372	75317641	75317216	134	64.95	1	359
1	75435991	75436664	75436128	49	28.619	1	82
1	75521200	75521934	75521632	85	43.522	1	137
1	76992817	76994730	76994256	71	29.083	3	244
1	77053178	77054828	77054368	36	20.058	2	145
1	77205941	77214055	77206208	33	7.013	2	235
1	77267588	77267880	77267696	38	31.667	1	37
1	77443763	77445570	77444896	49	28.877	1	233
1	77458382	77476472	77461216	76	19.384	10	1563
1	78269398	78269645	78269568	23	21	1	21
1	78308785	78325518	78312512	168	47.122	5	3513
1	78352859	78354413	78353184	53	29.163	1	198
1	78398875	78402043	78401312	73	33.535	4	470
1	78477594	78502647	78484272	137	23.725	4	2291
1	78609146	78609646	78609248	31	22	1	46
1	78647073	78659604	78657984	75	16.789	5	930
1	78879032	78880333	78879776	51	26.22	2	149
1	79561053	79561681	79561152	26	18.15	2	48
1	79671882	79672478	79672096	59	40.333	1	97
1	79751792	79761747	79761504	119	15.076	3	651
1	79776095	79776539	79776256	67	45.429	1	84
1	80338126	80341758	80341008	54	27.637	4	440
1	82150424	82151403	82151264	31	21.419	2	91
1	82180717	82189698	82189600	35	8.764	3	323
1	82316002	82317153	82316736	60	42.944	1	215
1	82724512	82725711	82724992	47	26.842	1	144
1	82760112	82786645	82766592	182	52.612	4	6179
1	82811558	82839983	82815808	118	21.053	9	2572
1	82978319	82994185	82992000	219	32.443	2	2067
1	83096230	83121143	83116832	125	22.855	14	2519
1	83142303	83147841	83147008	126	26.272	3	646
1	84838791	84848908	84840224	95	17.163	3	748
1	85789603	85817271	85790464	132	17.798	11	2176
1	85959270	85961097	85960000	46	32.509	1	261
1	86036985	86065724	86040960	148	27.001	5	3410
1	86153899	86154714	86154528	67	35.32	1	124
1	86174974	86184773	86183008	97	39.534	5	1729
1	86268550	86287569	86269504	82	18.394	7	1546
1	86302183	86310008	86303264	54	21.021	5	728
1	86324084	86336389	86332544	80	24.743	6	1356
1	86358560	86360757	86359200	112	47.159	2	456
1	86437712	86444377	86443088	115	31.601	4	936
1	86470176	86505630	86487936	188	32.648	13	5158
1	86524751	86529118	86526048	203	66.86	1	1294
1	86562472	86563524	86562640	43	29.455	2	134
1	86582277	86582896	86582704	48	33.737	1	89
1	86599273	86601948	86600576	67	37.169	2	433
1	86632078	86633662	86632800	50	29.449	1	200
1	86703557	86713828	86703648	43	10.308	3	410
1	87077982	87078254	87078112	33	22	1	24
1	87100012	87104808	87102048	159	49.46	3	1052
1	87213207	87215217	87214432	70	34.794	2	307
1	87293870	87295528	87294357	58	38.423	1	279
1	87308827	87329187	87317024	129	21.638	4	1896
1	87385746	87395819	87386656	79	13.944	3	607
1	87550611	87553006	87551680	51	26.067	3	275
1	87572322	87581047	87573472	166	51.379	4	1987
1	87755997	87757602	87756224	73	32.961	2	236
1	87853783	87860378	87858432	75	21.49	4	630
1	87889386	87913093	87891904	220	53.325	10	5355
1	88007611	88019103	88014208	110	27.282	5	1326
1	88070168	88113636	88095136	144	27.015	18	5107
1	88126611	88141643	88134208	62	21.229	14	1388
1	88158396	88159429	88158480	32	17.061	2	79
1	88177331	88222245	88220800	285	51.943	20	10230
1	88398520	88419815	88408224	131	16.178	5	1453
1	88436952	88438358	88437568	32	19.591	2	120
1	88462877	88476631	88475648	46	11.582	4	706
1	88953839	88955497	88954768	34	17.365	3	126
1	89070429	89075222	89072416	35	16.42	3	349
1	89088056	89109498	89109008	58	18.674	7	1439
1	89123986	89133816	89125856	36	13.487	9	580
1	89330115	89332155	89330832	44	25.476	1	225
1	89455455	89490562	89474944	135	26.558	7	4155
1	89509530	89510899	89509952	52	31.372	1	187
1	90601436	90603349	90603200	37	13.569	2	110
1	90909785	90928431	90915264	83	21.917	8	1812
1	90967256	90970585	90969536	141	64.808	2	954
1	91023405	91025052	91024528	68	39.98	1	288
1	91041399	91067544	91053664	106	13.791	6	1553
1	91080218	91083978	91083776	42	14.619	3	243
1	91234967	91251659	91248992	80	14.651	5	1048
1	91298328	91299226	91298528	43	24.786	2	96
1	91366416	91370569	91369920	113	50.931	1	937
1	91398160	91399267	91399040	46	26.571	2	128
1	91412680	91414650	91413584	99	50.525	1	430
1	91436585	91466745	91463968	202	51.891	7	6950
1	91674513	91679898	91679200	59	17.381	3	415
1	91988574	92000730	91988800	42	7.961	4	374
1	92015515	92016810	92016368	55	34.098	1	197
1	92082585	92085315	92083648	98	48.977	2	597
1	92112971	92114456	92113664	40	27.674	1	180
1	92145174	92146388	92145344	67	33.737	1	178
1	92179186	92181257	92180736	97	26.281	2	236
1	92376170	92376617	92376336	44	33.286	1	62
1	92472899	92474534	92473600	67	34.686	2	248
1	92641410	92641922	92641568	41	33.625	1	72
1	92906988	92952211	92934496	205	20.154	7	3908
1	93128917	93139061	93138496	63	12.83	4	568
1	93157785	93161449	93160608	109	43.8	2	710
1	93305485	93305828	93305664	34	26.364	1	37
1	93342966	93344064	93343776	40	29.543	1	145
1	93444254	93448074	93445040	81	34.225	2	584
1	93462613	93480200	93478112	130	22.662	3	1663
1	93511274	93512623	93511776	101	46.095	2	271
1	93529228	93529740	93529451	25	20.188	1	43
1	93567323	93568413	93568256	35	22.177	2	105
1	93634019	93659053	93654592	191	34.875	8	3833
1	93685768	93695228	93693408	108	33.295	5	1397
1	93724083	93731754	93724224	35	11.207	3	377
1	93748451	93755569	93754464	53	14.563	3	461
1	93801304	93804597	93804096	68	35.019	2	510
1	93824218	93826169	93825376	186	66.967	1	574
1	93856667	93862688	93857600	74	29.908	4	783
1	93891900	93893754	93893536	28	16.304	2	128
1	94081520	94082404	94082112	44	26.107	2	99
1	94905279	94905905	94905504	60	36.8	1	98
1	95064392	95069956	95065024	61	23.466	5	580
1	95313710	95314343	95314160	31	24.15	1	65
1	97563274	97583211	97576896	142	27.882	7	2331
1	97607181	97607431	97607253	20	18.875	1	19
1	97648543	97663106	97661024	93	17.767	6	1132
1	97703589	97707356	97705296	132	52.761	2	872
1	97765966	97771348	97769696	168	41.191	2	984
1	97926507	97926843	97926688	30	25	1	31
1	98025568	98026636	98025936	48	30.824	1	147
1	99562080	99564883	99564608	66	25.091	5	310
1	102560883	102561943	102561152	32	19.758	2	91
1	102622902	102628149	102626784	128	57.25	1	1333
1	102736493	102736806	102736608	26	20.5	1	26
1	103394401	103396199	103395232	41	24.768	2	195
1	103488943	103490020	103489392	41	27.147	2	127
1	103629993	103630702	103630368	43	30.364	1	92
1	103756593	103762865	103762192	46	11.958	3	323
1	105039435	105042926	105041568	78	31.725	2	490
1	105078681	105126790	105092992	143	20.598	12	4286
1	105157486	105180596	105177504	147	23.217	6	2289
1	105243172	105244115	105243808	28	20.138	2	82
1	105335927	105338339	105337216	88	38.566	2	415
1	105356170	105356734	105356448	45	33.471	1	75
1	105662500	105665455	105664096	85	34.957	4	456
1	105738992	105739324	105739248	19	16.6	1	22
1	105758478	105794015	105785312	102	18.51	9	2752
1	105866816	105867096	105866880	32	27	1	30
1	105883095	105883643	105883232	29	22.824	1	53
1	105971369	105994242	105991200	100	14.928	5	1392
1	106032821	106034995	106034368	61	27.75	2	265
1	106171793	106173858	106172544	46	22.281	4	199
1	106192762	106194834	106192960	33	21.092	3	192
1	106277707	106280227	106278304	53	26.468	2	294
1	106309315	106309994	106309760	31	22.476	1	65
1	106427259	106429637	106428608	60	28.44	3	302
1	106448634	106451842	106449728	79	42.238	1	605
1	106475897	106479332	106478304	147	55.287	3	848
1	106583593	106596496	106587392	130	40.744	5	2266
1	106700696	106700996	106700864	37	28.7	1	38
1	106713752	106714140	106714080	21	17.917	1	29
1	106752219	106760419	106756288	93	39.817	4	1458
1	106795658	106798247	106796544	104	50.951	1	582
1	106874983	106876690	106876096	135	68.17	1	510
1	108592471	108593276	108592672	31	21.92	2	76
1	111668865	111670262	111669024	30	22.744	3	136
1	111782195	111783312	111782496	47	25.2	2	122
1	113193493	113195786	113194912	53	23.889	3	241
1	113247269	113260385	113259744	39	5.37	2	261
1	113411813	113413464	113412640	27	19.294	2	137
1	113488168	113497268	113490176	174	50.032	5	2025
1	113770279	113771724	113771376	28	18.444	2	116
1	114151916	114153901	114152736	45	26.855	2	234
1	115044519	115050819	115050037	37	10.985	3	307
1	118310813	118322851	118311296	66	8.622	3	367
1	118387987	118390336	118389136	109	48.662	1	510
1	118445625	118459930	118459344	133	38.025	6	2423
1	118594314	118598257	118595936	52	21.423	4	374
1	118647553	118650882	118649280	40	23.135	3	341
1	118956349	118959340	118958496	44	20.83	3	278
1	119503747	119505205	119504384	68	34.8	2	217
1	119521087	119541394	119526272	119	22.105	8	1954
1	119648035	119649133	119648832	62	38.618	1	184
1	119706303	119707521	119706720	36	24.231	1	132
1	119837123	119837419	119837264	34	25.889	1	31
1	119912711	119913081	119912928	36	28	1	39
1	120036242	120037998	120037280	96	33.717	2	217
1	120063826	120101239	120084064	230	31.546	16	5102
1	120115435	120140391	120120608	189	40.798	5	4528
1	121326988	121351919	121349920	136	25.183	7	2774
1	121428665	121431718	121431248	55	22.417	2	306
1	121461608	121483446	121464384	156	28.672	7	2783
1	121567338	121567969	121567824	54	28.45	2	76
1	121580751	121582262	121581120	50	30.766	1	203
1	121634614	121646649	121646208	39	11.474	6	594
1	121695216	121708237	121698464	65	13.318	7	759
1	121810299	121811300	121810464	25	14	2	63
1	125430640	125436382	125434784	127	40.994	4	1045
1	125449422	125451361	125450656	93	44.082	1	375
1	125475203	125573239	125489184	194	34.994	24	14021
1	125661020	125663722	125662560	201	87.894	1	1060
1	125676311	125678809	125677152	123	44.962	2	495
1	125692570	125701693	125694272	110	25.547	4	1037
1	125721028	125722015	125721312	55	34.567	1	143
1	126355986	126361733	126357824	50	20.217	6	516
1	126592699	126604714	126593488	107	12.851	3	640
1	126648918	126654483	126651184	133	59.103	2	1460
1	126671692	126680469	126676864	181	67.489	1	2635
1	126717371	126749160	126721184	151	23.901	9	3259
1	127203949	127288483	127214480	227	37.17	22	13703
1	127351043	127364298	127352416	105	34.85	7	2057
1	127773280	127776069	127774336	123	39.614	3	493
1	127868761	127869358	127868896	79	41.842	1	106
1	127981060	127984867	127983264	47	28.723	1	484
1	128080562	128084127	128081248	37	19.487	6	307
1	128102425	128104102	128102592	67	28.981	2	217
1	128244048	128245508	128244256	85	40.696	1	260
1	128359207	128359660	128359488	32	25.929	1	49
1	128416416	128417473	128417088	121	63.735	1	301
1	130462061	130463139	130462368	92	50.412	1	236
1	130484563	130487530	130486080	122	57.613	1	755
1	130519460	130520031	130519840	63	43.059	1	98
1	130631874	130632918	130632608	27	18.844	2	83
1	130659153	130662210	130661472	60	37.177	1	502
1	130676970	130696106	130682272	239	52.49	4	4477
1	130714387	130718136	130717120	142	60.863	3	1010
1	130732043	130744018	130738592	125	54.677	3	2915
1	130759661	130765654	130761248	156	53.385	2	1421
1	130796934	130801281	130798464	195	64.338	3	1239
1	130817484	130840994	130829200	182	56.253	8	5896
1	131072481	131073041	131072896	23	19.765	1	44
1	131096860	131097488	131097248	59	39.6	1	106
1	131138327	131139856	131138560	84	35.896	1	240
1	131153180	131153493	131153408	27	22.7	1	29
1	131274189	131282688	131279440	128	52.914	3	2000
1	131526336	131528307	131528096	44	22.033	2	188
1	131828002	131828251	131828096	25	22	1	19
1	131867232	131867438	131867296	27	23.143	1	21
1	131910015	131911882	131911104	60	31.593	2	263
1	131941568	131941794	131941696	23	19.375	1	20
1	131991847	131993390	131992672	65	31.917	2	215
1	132006154	132009642	132007840	170	63.853	2	985
1	132054068	132096373	132062016	173	22.387	9	4155
1	132113285	132153426	132150752	171	21.565	7	3738
1	132316113	132328806	132317664	95	30.806	5	1741
1	132417445	132417910	132417600	26	19.429	1	35
1	132476748	132477756	132477216	83	47	1	199
1	133019582	133062304	133057568	230	35.122	5	6548
1	133081553	133087796	133084000	199	64.318	1	1783
1	133118208	133266561	133131488	167	24.749	50	16165
1	133284872	133286906	133285808	46	25.016	3	220
1	133308463	133311704	133310464	184	67.178	1	962
1	133347420	133348302	133347840	33	26.857	2	102
1	133452997	133453409	133453248	24	19.231	1	33
1	133527758	133528139	133527936	51	39	1	61
1	133609632	133610350	133610176	101	55.391	1	178
1	133660377	133697237	133670208	207	23.072	7	3734
1	133874285	133886754	133883040	162	33.744	8	1874
1	133916545	133922111	133921952	27	10.757	2	264
1	134053480	134106585	134055712	190	37.716	15	8855
1	134168026	134169870	134169088	85	39.621	2	321
1	134204011	134233748	134217344	204	27.695	10	3645
1	134293762	134294958	134293952	42	27.162	2	141
1	134357176	134362409	134361504	141	55.402	1	1286
1	134405685	134422330	134415072	70	18.443	5	1326
1	134455198	134455815	134455648	33	22.4	2	62
1	134493937	134495292	134494784	151	81.667	1	483
1	134518873	134539445	134522976	188	41.931	4	3833
1	134556202	134560969	134560352	84	19.302	2	408
1	134583033	134583646	134583136	28	19.053	2	50
1	134607255	134610898	134609504	63	32.807	5	529
1	134955512	134962857	134955792	48	6.757	2	177
1	135146913	135150761	135147360	55	21.375	4	364
1	135168470	135268116	135179360	211	46.576	31	20533
1	135280979	135295139	135283648	124	18.888	2	1156
1	135312193	135314198	135313504	137	52.919	3	459
1	135430178	135430393	135430240	29	24	1	17
1	135498309	135510750	135498688	43	14.415	6	792
1	135766223	135766569	135766240	25	20.909	1	30
1	135788288	135825088	135820032	215	51.886	8	8458
1	135917779	135918041	135917920	18	16.625	1	17
1	136119073	136140992	136136992	159	35.988	6	3491
1	136172144	136175364	136174048	148	61.248	2	872
1	136218551	136238473	136228896	189	57.207	4	5080
1	136415212	136415552	136415376	63	42.909	1	60
1	136565306	136566004	136565408	37	31.091	1	93
1	136624349	136624921	136624576	54	39.5	1	96
1	136670468	136670728	136670592	34	28.875	1	30
1	136717795	136718251	136717856	31	24.286	1	46
1	136886938	136916393	136896128	130	19.624	7	2499
1	136929412	136934080	136930304	116	46.548	3	963
1	136948597	136967703	136960288	187	25.936	3	2138
1	137033547	137033805	137033680	49	42.375	1	43
1	137140213	137143820	137142176	100	45.204	2	722
1	137168660	137169881	137169280	46	30.605	2	163
1	137212893	137214568	137214176	36	20.623	3	154
1	137898418	137907487	137907296	65	17.838	5	720
1	138619305	138619793	138619464	28	22.6	1	46
1	138904534	138906370	138905792	42	28.259	1	232
1	138927726	138930148	138928800	99	41.171	2	439
1	138962703	138968522	138963136	110	37.83	4	977
1	138992128	138993014	138992832	36	24.714	2	94
1	139422392	139422989	139422560	38	26.947	1	68
1	143702080	143702663	143702448	62	43.526	1	113
1	143725839	143740382	143740000	55	10.797	6	592
1	143777302	143778151	143777648	53	36.407	1	133
1	144004606	144004898	144004768	22	18	1	23
1	144116827	144117046	144116864	20	17.714	1	15
1	144313490	144315211	144314544	28	19.056	3	144
1	146315333	146324333	146322400	135	45.63	4	1807
1	147370520	147370787	147370624	20	16.556	1	20
1	147439870	147441252	147440064	52	29.318	2	181
1	147931035	147936012	147935808	36	8.756	2	193
1	149920937	149922696	149922080	69	38.727	1	299
1	150392324	150394129	150393536	86	42.946	2	340
1	151024810	151025909	151025616	47	28.206	2	134
1	151095528	151107315	151095744	43	10.283	4	529
1	151128713	151132895	151131520	199	86.092	1	1583
1	151150888	151179670	151167776	149	32.971	7	4189
1	151215759	151216699	151216384	28	18.035	2	73
1	151263557	151264971	151263840	40	26.159	2	161
1	151288694	151349404	151326240	189	41.02	17	11041
1	151426817	151430561	151428736	150	56.915	1	943
1	151500168	151500516	151500272	24	19.546	1	28
1	151752398	151756156	151753856	109	64.932	1	1080
1	151943246	151943471	151943344	26	23.571	1	21
1	151983944	151991591	151984928	54	29.322	6	997
1	152024693	152052303	152040672	185	33.293	7	4056
1	152084542	152091061	152085040	82	23.422	4	678
1	152124293	152124528	152124352	21	19.143	1	18
1	152766568	152767930	152766848	87	56.786	1	330
1	152807834	152808044	152807968	25	23	1	19
1	152901836	152905063	152902976	98	38.634	2	551
1	152922186	152922574	152922288	26	21.333	1	34
1	152975265	152976807	152975744	59	33.896	1	229
1	153140506	153141930	153140880	41	26.089	2	162
1	153185656	153186070	153185920	62	43.769	1	75
1	153251253	153252321	153251904	46	27.912	2	133
1	153332061	153333831	153333344	55	26.125	2	206
1	153486798	153488047	153487008	68	48.282	1	262
1	153749169	153753177	153751680	137	50.2	2	891
1	153767732	153789106	153770816	207	27.793	5	2589
1	153899890	153900827	153900064	88	36.552	1	148
1	153923533	153925336	153925120	35	20.804	2	150
1	154149950	154150498	154150336	57	33.667	1	82
1	155027430	155029256	155028544	59	34.316	1	275
1	155055299	155099631	155056736	170	26.254	8	5162
1	155200873	155202496	155201792	112	51.275	2	364
1	155278713	155279306	155279168	19	16.158	2	41
1	155416341	155422869	155417184	57	15.256	3	432
1	155438182	155438741	155438464	38	28.647	1	68
1	155636476	155637662	155637184	47	23.811	2	123
1	155805818	155810300	155808032	22	8.45	2	168
1	155887130	155887541	155887360	33	24.846	1	42
1	155937275	155938205	155937792	48	31.035	2	125
1	155971619	155997718	155973568	176	22.359	8	2363
1	156035036	156045011	156036384	169	47.897	2	2126
1	156454158	156478454	156471040	70	17.675	14	1907
1	156521603	156522214	156522048	46	31.895	1	83
1	156558773	156559598	156558944	31	20.192	2	72
1	156615480	156617361	156615968	39	23.39	2	193
1	156667046	156674208	156667168	33	11.433	3	353
1	156716022	156736057	156718432	148	25.998	8	2240
1	156808520	156808916	156808608	33	24.167	1	39
1	156861242	156862088	156861888	37	25.778	2	97
1	156903587	156903839	156903712	21	18.286	1	16
1	156938948	156941964	156939968	68	31.149	4	415
1	156959332	156959609	156959520	21	18.5	1	18
1	156978379	157009958	156991072	98	9.904	8	1327
1	157322630	157323883	157323008	41	26.795	1	146
1	157519113	157528059	157526544	172	40.649	2	1612
1	158119085	158123779	158120128	75	18.755	4	390
1	159228794	159257614	159231936	167	21.303	13	2674
1	160195194	160195997	160195392	70	44.28	1	153
1	160211168	160213924	160213216	154	40.724	3	501
1	160227455	160228559	160227968	29	20.971	3	100
1	160242468	160242949	160242592	26	21.133	1	43
1	160263504	160263797	160263616	31	28.111	1	33
1	160306440	160312503	160308352	70	37.37	1	1006
1	160374163	160374434	160374304	31	24.556	1	30
1	160683536	160693129	160684064	88	40.697	4	1737
1	160791287	160796436	160792448	71	22.255	2	508
1	160849765	160860485	160857792	108	37.958	4	1811
1	160906347	160907609	160906656	80	35.59	2	195
1	161033872	161037413	161035456	126	50.901	1	797
1	161070128	161076787	161071296	53	21.519	3	637
1	161130453	161131603	161131072	57	34.167	1	171
1	161248372	161283313	161250912	154	36.305	11	5606
1	161301710	161302323	161301744	22	19.368	1	50
1	161600774	161602121	161601888	39	24.738	2	145
1	161766592	161767486	161767168	52	28.857	2	111
1	161875880	161877300	161876480	68	30.318	2	188
1	161912538	161912983	161912800	30	24.357	1	45
1	161950674	161969725	161969408	48	10.232	9	800
1	162036420	162042562	162041376	156	54.354	4	1483
1	162449418	162450082	162449664	43	35.81	1	101
1	162513990	162515916	162515008	91	40.7	1	344
1	162548086	162549047	162548832	32	20.5	2	85
1	162570627	162571226	162570816	30	22.111	1	53
1	162659967	162660816	162660640	25	18.407	2	67
1	162739336	162740687	162740320	96	47.81	1	282
1	162812075	162816843	162815136	175	85.987	1	1818
1	162850592	162872380	162853984	82	16.427	6	1574
1	162885149	162887728	162886400	110	39.185	2	446
1	162947045	162947250	162947136	22	20.167	1	16
1	163288024	163293789	163289504	95	45.444	2	1163
1	163402984	163407051	163403808	143	24.945	4	449
1	163929637	163930932	163929856	100	43.925	1	248
1	163994509	163995566	163995040	87	40.849	1	187
1	164162189	164163845	164162736	57	34	1	247
1	164187262	164191336	164188064	100	60.727	2	1104
1	164205404	164225215	164209264	94	22.915	6	1919
1	164247937	164261645	164249312	87	18.839	4	1134
1	164306652	164307610	164307360	97	50.433	1	209
1	164353244	164367903	164366720	172	16.355	2	965
1	164409655	164495324	164416736	183	40.329	25	15234
1	164521662	164548527	164538176	113	23.307	5	2679
1	164700425	164721956	164713184	179	56.444	8	5353
1	164787593	164788535	164787872	47	31.448	1	128
1	164896118	164900049	164899296	78	26.764	4	466
1	164954728	164973650	164957536	136	34.997	3	2951
1	164990047	164994643	164993728	146	55.347	2	1128
1	165189235	165200258	165194160	156	52.061	4	2562
1	165216656	165236985	165236752	89	14.198	5	1282
1	165348294	165354693	165351104	98	27.175	4	772
1	165459531	165462389	165460768	145	44.798	3	565
1	165629877	165642869	165642560	47	11.078	5	564
1	165763761	165764467	165763936	49	31.227	1	94
1	165982252	166003320	166001408	109	23.351	8	2176
1	166047707	166049566	166048896	62	39.914	1	326
1	166067457	166077711	166067808	40	7.381	3	304
1	166093887	166095517	166094464	40	31.373	1	224
1	166124596	166139417	166130592	215	48.624	6	3210
1	166151940	166156072	166155616	66	20.961	3	384
1	166292861	166293882	166293024	31	20.469	2	90
1	166378500	166379662	166379008	59	38.139	1	192
1	167268831	167285125	167274240	106	21.228	6	1517
1	167308177	167309626	167308448	98	56.889	1	360
1	167342095	167355181	167354288	155	39.296	3	2273
1	167373760	167394440	167381984	173	81.881	2	7559
1	169531596	169532100	169531776	47	29	1	61
1	169916897	169927368	169921888	87	18.22	4	849
1	169968283	169970599	169969632	109	47.301	1	489
1	170161270	170181628	170175360	141	28.723	5	2606
1	170214472	170215688	170214816	53	28	1	148
1	170431621	170432843	170432128	47	26.132	2	139
1	170455333	170458666	170456576	109	41.154	1	607
1	170472942	170497075	170478688	213	32.085	6	3397
1	170515886	170516292	170516064	38	28.539	1	48
1	170565937	170575787	170566976	38	8.359	3	345
1	170589055	170590236	170589600	50	29.649	2	152
1	170764403	170765610	170765312	35	24.632	1	129
1	170814999	170816830	170815712	74	43.93	1	353
1	170866809	170895750	170885504	213	49.653	15	6408
1	170950121	170962923	170961200	50	11.643	5	604
1	170980042	170984027	170982112	111	53.444	2	936
1	171038075	171044928	171044800	41	6.612	2	160
1	171103502	171114519	171113792	76	12.894	3	555
1	171149800	171150647	171150400	119	62.769	1	229
1	171167889	171223053	171214144	154	18.163	8	4271
1	171246341	171247869	171246944	84	44.894	1	294
1	171269895	171295734	171294688	157	17.934	5	2007
1	171327941	171330720	171329120	123	43.736	3	536
1	171344446	171346230	171345808	55	37.804	1	296
1	171410902	171443262	171438656	147	31.811	9	4500
1	171474138	171478751	171478432	120	21.507	2	440
1	171501742	171504431	171503936	141	67.417	1	800
1	171545172	171545652	171545376	39	30.933	1	62
1	172063576	172064464	172064000	53	36.071	1	138
1	172077335	172083983	172078368	132	52.313	2	1545
1	172097435	172102224	172100864	91	40.18	3	853
1	172126721	172127991	172126912	89	61	1	329
1	172147557	172154942	172148272	155	23.696	2	774
1	172309823	172313144	172310048	156	76.125	2	1118
1	172375886	172377268	172376128	62	30.116	2	182
1	172412592	172414374	172413424	72	41.5	1	324
1	172428180	172441309	172432704	146	34.466	7	1996
1	172460289	172464648	172462352	202	75.699	1	1462
1	172481686	172502990	172481888	113	20.26	8	1901
1	172632643	172632936	172632768	30	21.556	1	25
1	173408953	173421361	173418496	102	19.787	3	1082
1	175072843	175074502	175073472	54	29.846	1	217
1	175454193	175454719	175454453	23	19.75	1	44
1	175512414	175512878	175512672	30	24.133	1	47
1	175624933	175626206	175625920	71	42.487	2	230
1	175692290	175692601	175692384	38	29.444	1	33
1	175880480	175880976	175880640	100	52.313	1	109
1	176814069	176819823	176818720	137	34.117	4	872
1	177440946	177443541	177441568	110	43.96	3	466
1	177457632	177480033	177459088	144	15.3	7	1471
1	177554921	177565969	177557728	135	28.229	2	1352
1	177621667	177625266	177623520	141	44.625	2	711
1	177642745	177644832	177643040	62	34.621	2	323
1	177708315	177761884	177740512	165	31.129	8	7076
1	177793494	177797411	177796240	117	43.911	2	768
1	178186912	178189125	178187136	62	26.597	3	252
1	178274362	178277750	178275872	139	46.151	3	692
1	178313163	178321536	178318432	197	65.599	3	2443
1	178335633	178338772	178337456	141	64	2	888
1	178368497	178369857	178368768	124	60.302	1	358
1	178405145	178406900	178406240	217	87.891	1	676
1	179517069	179518018	179517248	30	18.933	2	78
1	179545169	179568844	179546160	54	14.134	8	1476
1	179584929	179593061	179587296	82	39.976	3	1446
1	179649821	179669027	179651296	95	22.094	5	1213
1	179686945	179687210	179687056	35	31	1	33
1	179743289	179744497	179743552	38	24.553	2	129
1	179802537	179804375	179803520	78	36.088	2	291
1	179824303	179824690	179824448	28	22.917	1	37
1	179959482	179959703	179959584	21	19.714	1	17
1	179991673	179992625	179992048	28	20.033	2	82
1	180128295	180128875	180128448	78	40.944	1	100
1	180175372	180212374	180210112	94	16.478	9	2564
1	180225222	180226561	180225776	76	39.786	1	232
1	180255381	180280551	180255968	88	9.497	5	918
1	180308005	180308215	180308080	23	21.667	1	15
1	180322880	180331001	180330816	45	8.412	2	270
1	180384381	180407754	180390656	150	20.9	8	2169
1	180641313	180642386	180641536	61	32.03	1	145
1	180713975	180730164	180726432	66	13.727	6	961
1	180755626	180784400	180783200	209	46.256	6	5658
1	180812079	180814816	180813376	79	37.64	2	455
1	180850400	180851837	180851232	98	41.178	2	258
1	180903877	180904133	180904000	53	43.75	1	44
1	180941507	180953305	180942272	84	32.052	5	1670
1	180980657	180983334	180981984	57	34.56	1	408
1	180999904	181022344	181021472	109	32.466	11	3252
1	181034850	181036750	181035232	58	29.288	2	244
1	181143721	181152461	181148384	140	44.297	4	1722
1	181210731	181213014	181212256	77	30.873	2	310
1	181246178	181259436	181257696	173	33.188	3	1912
1	181284643	181289983	181285888	147	40.898	5	963
1	181521611	181541577	181534528	142	34.956	6	3046
1	181619184	181623873	181623776	31	11.035	2	223
1	181693923	181696052	181695232	107	40.318	1	372
1	181840082	181866676	181865568	171	29.622	5	3407
1	182124723	182125453	182125024	72	44.783	1	140
1	182140081	182140518	182140192	33	28.714	1	52
1	182254204	182283050	182256672	121	22.489	5	2074
1	182408585	182409598	182408768	36	22.387	2	95
1	182506410	182506845	182506576	72	51.692	1	87
1	182563259	182574801	182564704	82	13.317	2	663
1	183046859	183049618	183047968	140	52.686	1	641
1	183296500	183297278	183296736	95	61.208	1	204
1	183344799	183346155	183345120	130	47.465	2	287
1	183388999	183389240	183389088	34	28.714	1	24
1	183440222	183442077	183441856	38	19.103	2	156
1	183574451	183574660	183574560	37	31.857	1	26
1	183676959	183677222	183677048	18	17.222	1	20
1	183762465	183780664	183764064	92	19.527	5	1573
1	184033326	184034188	184034016	55	38.037	1	141
1	184051069	184052754	184052192	52	30.962	2	229
1	184139325	184140575	184140352	35	20.923	2	114
1	184274023	184282424	184275840	162	51.47	6	1916
1	184807882	184810199	184810048	38	21.181	3	216
1	184825356	184883065	184845664	146	25.836	18	6641
1	185069947	185071086	185070496	104	43.667	1	216
1	185203110	185204726	185203808	51	33.46	1	232
1	185251804	185287479	185270832	205	35.637	9	5554
1	185300734	185314443	185312384	231	84.994	3	4317
1	185328119	185338176	185333632	138	55.514	4	2492
1	185362382	185364207	185363200	71	37.333	2	299
1	185431246	185432725	185432032	68	35.652	2	230
1	185616229	185618101	185616256	25	12.741	2	103
1	186749113	186749711	186749184	33	23.158	2	59
1	187215192	187242017	187226176	105	27.105	8	3238
1	187896546	187901266	187896736	35	10.748	3	223
1	189006679	189007877	189007440	44	26.79	1	143
1	189597139	189597392	189597200	23	20.625	1	21
1	189830588	189831480	189831328	24	18.179	2	70
1	189922505	189923020	189922624	27	21.563	1	47
1	190446510	190448794	190447424	55	23.634	3	238
1	190832005	190833021	190832480	52	33.29	1	142
1	190869998	190870600	190870336	30	23.895	1	61
1	190914956	190932674	190920064	156	38.177	6	3014
1	191024974	191044010	191037152	95	20.296	12	1702
1	191062665	191075577	191071424	87	18.297	5	1026
1	191224470	191224926	191224624	36	29	1	55
1	191282553	191285846	191283520	165	71.437	1	1040
1	191312576	191313007	191312736	67	43.143	1	83
1	191326017	191328922	191327920	42	25.8	3	327
1	191377492	191380557	191378432	45	20.427	3	277
1	191394551	191398097	191397472	163	48.536	3	755
1	191444054	191445809	191444416	53	24.964	2	192
1	191497803	191500112	191498688	188	81.389	2	827
1	191574431	191576059	191575904	117	39.392	2	281
1	191638990	191647233	191646368	103	33.376	3	1223
1	191680922	191681779	191681552	68	44.482	1	164
1	191717628	191719144	191717744	55	20.708	2	140
1	191792858	191803927	191802432	99	21.705	3	1057
1	191821522	191821898	191821728	48	38.333	1	59
1	191839678	191847299	191841184	71	11.798	3	391
1	191874682	191881014	191880384	34	10.792	3	294
1	191905926	191914763	191907200	99	16.699	7	656
1	191987148	191990406	191990016	82	16.186	2	233
1	192136155	192139108	192137056	132	54.29	3	716
1	192310378	192312945	192311840	90	42.375	2	480
1	192745344	192745777	192745408	30	22	1	40
1	192807185	192814020	192812640	152	33.217	3	999
1	192830646	192831224	192830816	36	26.389	1	65
1	193129722	193132238	193130720	107	47.873	1	531
1	193152716	193181858	193173760	145	40.76	3	5297
1	193285092	193302578	193286176	71	20.824	8	1617
1	193326699	193327356	193327200	26	21.35	1	57
1	193423133	193424787	193423776	59	33.308	2	241
1	193965550	193967248	193965680	33	20.283	3	151
1	194026173	194033929	194033088	44	16.803	7	582
1	194107057	194107983	194107328	37	23.138	2	92
1	194610777	194624245	194620256	76	11.156	3	569
1	194639375	194640868	194639648	59	36.277	2	237
1	194656965	194680086	194660800	170	29.573	6	3044
1	194721902	194722130	194721984	30	26	1	23
1	194746517	194748517	194747504	31	19.778	2	174
1	194775762	194776011	194775872	21	18.75	1	19
1	194837397	194837929	194837728	30	22.647	1	51
1	194879196	194880158	194879872	44	28.6	1	119
1	194956884	194957895	194957280	69	41	1	179
1	194973989	194978146	194976768	109	36.354	2	670
1	194990905	195016852	195014176	148	30.195	6	3433
1	195035812	195038651	195038016	25	15.261	2	189
1	195091212	195101883	195097568	166	46.569	6	2125
1	195130488	195131989	195131328	130	51.787	1	340
10	3700685	3701243	3700800	31	23	1	54
10	3740907	3750349	3747104	43	14.618	5	556
10	3973170	3976279	3973344	44	22.155	3	304
10	4106484	4107977	4107840	27	12.915	2	84
10	4386320	4389116	4387392	55	25.059	4	302
10	4431151	4433591	4432928	90	38.54	2	414
10	4475526	4477298	4476592	97	46.618	1	362
10	5805039	5809176	5807584	114	42.147	4	772
10	5823226	5825027	5824768	71	38.035	2	306
10	6927386	6929864	6928224	89	45.667	2	505
10	7131253	7143343	7140960	109	21.923	2	1171
10	7157271	7160801	7159136	130	55.189	2	870
10	7188668	7213740	7212512	97	19.538	7	2145
10	7662624	7682297	7663552	125	14.682	3	1158
10	7725895	7726708	7726096	64	37.76	1	132
10	7780257	7793713	7786560	75	17.567	5	1045
10	7831263	7862524	7841664	147	18.261	6	2473
10	7954624	7957090	7956800	69	26	2	283
10	8020989	8029260	8022272	65	20.656	4	763
10	8042859	8045499	8043504	72	43.756	1	503
10	8095211	8097497	8095840	125	54.211	1	546
10	8213666	8227590	8227200	67	7.373	3	344
10	8772717	8785780	8772864	29	4.8	2	229
10	8885151	8899816	8886176	152	19.951	5	1289
10	8915288	8915983	8915808	43	25.591	2	76
10	8930978	8933974	8932224	119	47.763	3	625
10	9090260	9091562	9091376	45	23.61	2	134
10	9171042	9171253	9171147	18	17	1	12
10	9265008	9266740	9265504	45	25.296	2	192
10	9295437	9296227	9295968	44	31.92	1	108
10	9496381	9504771	9503424	61	12.928	2	482
10	9609556	9610431	9610240	30	20.185	2	76
10	9706877	9707159	9707040	28	25.111	1	28
10	9794184	9803868	9794944	100	22.676	4	974
10	9874985	9876853	9875168	42	30.362	1	249
10	9898988	9902081	9900608	102	35.062	2	479
10	10300843	10307892	10307792	30	6.084	2	176
10	10557842	10558118	10557952	28	24.333	1	27
10	11149486	11149963	11149632	41	32.533	1	65
10	11263258	11263927	11263744	37	26.857	1	77
10	11280510	11281523	11281056	163	63.781	1	280
10	11343037	11343432	11343200	29	22.615	1	40
10	12483337	12487611	12484064	25	12.326	5	230
10	12547281	12555784	12555536	33	15.293	4	578
10	12704727	12705091	12704960	31	25.25	1	41
10	12725867	12733774	12726656	74	24.745	4	870
10	12817699	12817953	12817792	31	25.75	1	26
10	12852006	12875371	12868576	116	19.919	7	1998
10	12922517	12923281	12922992	32	22.875	1	75
10	13008487	13009100	13008640	25	19.316	1	50
10	13189412	13193671	13192960	155	56.722	2	1070
10	13207395	13208083	13207744	54	37	1	104
10	13552667	13553456	13552928	43	27.56	2	93
10	13850641	13869990	13868544	78	11.36	8	939
10	13882839	13884913	13883056	117	41.123	2	375
10	13964421	13988172	13983168	109	21.202	8	2245
10	14030183	14031477	14031040	37	23.1	2	130
10	14086113	14086332	14086208	28	26.333	1	19
10	14167778	14169304	14168768	85	47.362	1	309
10	14704817	14705552	14705392	63	33.826	1	106
10	16599295	16609498	16601472	126	30.006	7	1362
10	16979089	16979504	16979296	30	23.769	1	41
10	17072309	17075932	17073440	64	21.204	5	340
10	17184813	17185215	17184960	29	23.667	1	36
10	17271779	17276389	17272576	143	87.535	1	1789
10	17372346	17373876	17372768	39	19.417	2	130
10	17406356	17427794	17408064	85	20.008	11	1895
10	17470621	17471477	17470816	40	29.63	1	109
10	17521932	17530995	17522688	52	15.004	4	605
10	17569188	17577874	17575808	139	33.659	3	1296
10	17600394	17602823	17601280	37	21.842	5	234
10	17618652	17622624	17619968	83	39.816	3	706
10	17644350	17656403	17651424	187	64.305	5	3451
10	17679942	17684928	17681360	82	33.865	2	749
10	17720818	17728106	17721984	147	56.487	3	1830
10	17925657	17931339	17926128	38	9.601	2	242
10	18022190	18023399	18022992	106	55	1	289
10	18059506	18060323	18059744	37	22.192	1	78
10	18234392	18235276	18234848	73	49.75	1	190
10	18407026	18407542	18407136	43	28.375	1	62
10	18453666	18492122	18466208	157	28.678	11	4842
10	18505566	18508070	18507312	37	22.025	3	246
10	18602916	18607290	18606192	110	54.015	1	1039
10	18661845	18681898	18680544	74	12.912	4	1062
10	18843306	18847148	18844768	167	71.883	1	1223
10	18994477	19025190	19008640	151	22.224	9	3019
10	19039672	19045575	19043856	72	21.654	5	571
10	19098477	19100742	19099424	151	71.887	1	717
10	19119073	19119451	19119264	30	25.364	1	36
10	19161454	19164766	19163616	78	40.398	2	586
10	19185809	19192431	19188320	171	39.213	3	1154
10	19278428	19278655	19278592	23	20.143	1	18
10	19491750	19495109	19492736	84	42.41	2	630
10	19523450	19535647	19531904	173	87.656	3	4760
10	19551835	19596985	19594496	164	27.572	8	5384
10	19907401	19908305	19907568	77	58.036	1	226
10	19926295	19935067	19933968	113	15.124	3	556
10	20046443	20046729	20046576	25	20	1	23
10	20104313	20104582	20104384	20	17.111	1	21
10	20132447	20133831	20133568	30	18.5	2	114
10	20148076	20221577	20203008	174	37.133	17	12147
10	20310090	20310295	20310240	21	18	1	14
10	20621712	20622542	20621760	31	23.154	2	83
10	20666210	20666792	20666512	35	26.444	1	65
10	20827632	20829233	20828704	53	29.26	1	205
10	20856079	20858226	20857152	100	50.97	1	481
10	20952161	20952392	20952288	29	24	1	22
10	21089048	21103994	21092768	143	49.805	4	3316
10	21118507	21122967	21120208	56	32.115	2	635
10	21158254	21160826	21159264	46	28.325	2	321
10	21258729	21264805	21260288	132	43.316	2	1169
10	21295991	21306532	21304064	83	25.524	4	1201
10	21447847	21470955	21448480	64	10.267	8	929
10	21490662	21492646	21491360	69	34.129	3	297
10	21551842	21555007	21553536	76	34	3	471
10	21570654	21577035	21571616	103	44.585	2	1270
10	21604466	21614310	21613504	98	49.513	3	2169
10	21665295	21687442	21673776	71	11.544	6	1069
10	21712547	21715880	21714512	46	23.692	3	349
10	21826858	21827733	21827488	81	56.593	1	213
10	21848496	21848755	21848608	24	20	1	21
10	21993938	21995247	21994368	69	32.732	2	187
10	22148466	22148862	22148672	83	55.333	1	90
10	22642765	22642994	22642912	22	20	1	18
10	22730269	22744092	22731744	161	54.071	3	1295
10	22774937	22775252	22774976	21	17.9	1	23
10	22821913	22822133	22821952	21	18.286	1	16
10	23786135	23813876	23787552	125	21.097	8	2541
10	23835764	23865890	23836960	78	13.087	8	1504
10	23889359	23889645	23889536	23	20.222	1	23
10	24022933	24023160	24023024	23	20.714	1	18
10	24106485	24109635	24108768	155	76.333	1	1073
10	24131305	24134716	24132256	169	60.915	2	910
10	24149320	24173535	24149696	69	11.187	6	1153
10	24218165	24218717	24218304	39	28.353	1	66
10	24493467	24493712	24493536	19	16.75	1	16
10	24591604	24604404	24592256	64	11.352	3	629
10	24627585	24639991	24635936	187	71.879	3	3960
10	24753606	24755076	24754592	116	65.457	1	420
10	24860099	24870388	24870176	43	11.451	4	513
10	24995880	24997484	24996192	54	27.3	2	192
10	25116612	25122817	25118368	143	49.449	2	1363
10	25154545	25202902	25197920	189	37.148	10	7627
10	25314633	25315108	25314837	29	23.6	1	47
10	25359373	25359724	25359568	27	22.364	1	32
10	25426047	25436038	25427168	121	48.224	2	2144
10	25518673	25542426	25536000	173	31.479	7	3226
10	25927980	25928379	25928192	27	25.167	1	41
10	26373710	26375074	26374720	39	17.977	2	107
10	26772114	26781514	26772608	143	38.296	2	1602
10	26797979	26800441	26800000	52	32.571	2	353
10	26817986	26829299	26820224	128	28.182	5	1411
10	26920359	26920984	26920704	26	19.421	1	49
10	26995431	26996866	26995872	78	39.489	1	247
10	28074106	28083593	28075456	102	22.957	3	920
10	28099290	28099670	28099520	33	27.417	1	43
10	28113779	28120504	28119456	106	26.129	3	781
10	28226257	28236185	28228096	97	34.945	3	1544
10	28387314	28388001	28387664	36	27.273	1	84
10	29312261	29314347	29313280	77	35.062	1	322
10	29361405	29362582	29361632	55	31.405	1	161
10	30600438	30601187	30600864	68	36.458	1	122
10	30617304	30637435	30618224	109	13	5	1076
10	30655330	30655833	30655616	33	23.2	1	46
10	30712337	30713098	30712912	34	21	2	68
10	30729688	30734079	30732864	80	37.796	2	736
10	30762866	30775100	30774752	75	16.355	3	814
10	30802336	30803626	30803296	37	19.561	2	113
10	31312511	31313932	31313536	89	42.864	2	266
10	33939874	33951268	33951072	44	11.648	3	551
10	34018740	34019580	34019408	38	24.192	1	87
10	34281337	34282885	34282368	43	20.592	2	142
10	34417938	34418513	34418336	67	37.5	1	91
10	34482836	34485360	34483936	168	81.734	1	909
10	34506783	34545158	34542048	183	27.27	10	4652
10	34561724	34573188	34563840	118	23.333	4	1138
10	36974071	36975075	36974368	137	50.563	1	227
10	37134294	37140918	37137792	92	34.865	3	1026
10	37290464	37292708	37291712	43	28.38	3	284
10	37324011	37338358	37325408	105	22.563	3	1429
10	37376426	37378469	37376928	37	21.656	2	194
10	38113788	38114133	38113856	31	22.364	1	32
10	38152562	38154811	38154272	52	26.5	3	262
10	38190903	38210361	38196864	60	11.422	4	718
10	38287797	38295881	38288224	35	10.262	4	367
10	38383042	38384191	38383648	42	28.829	2	140
10	39612165	39625740	39613376	149	21.762	5	1275
10	39658795	39661241	39659584	47	25.974	3	280
10	39677769	39680751	39678432	46	22.495	4	296
10	39730886	39733337	39731808	89	35.829	3	382
10	39867176	39871800	39868352	88	30.132	3	613
10	39896736	39910921	39906976	220	50.941	6	3226
10	39924129	39926875	39926688	48	23.977	3	287
10	39958033	39960811	39959904	195	53.667	3	658
10	40054102	40095890	40077280	137	21.507	9	3942
10	40151829	40152577	40152208	41	28.125	1	94
10	40177398	40177784	40177520	34	30.333	1	48
10	40246426	40247391	40246848	51	32.867	1	137
10	40300874	40302919	40302448	68	27.531	3	247
10	40326849	40350089	40342048	112	12.622	7	1216
10	40371560	40372442	40372288	32	21.074	2	77
10	40441822	40446638	40444304	117	50.742	2	1084
10	40461490	40462287	40461600	55	26.36	2	90
10	40475691	40495778	40476928	136	21.987	3	1856
10	40510406	40512732	40511680	54	28.444	3	287
10	40555373	40555755	40555648	34	27.917	1	44
10	40786917	40793575	40788736	56	21.678	5	641
10	40882245	40883835	40882880	98	52.939	1	361
10	41006386	41007164	41007040	33	19.625	2	65
10	41302779	41302984	41302816	25	22.286	1	20
10	41449809	41452097	41451680	69	40.528	2	408
10	41468983	41490442	41473536	178	44.688	2	4243
10	41518578	41521023	41519232	140	67.355	1	726
10	41551871	41553868	41552672	103	58.968	1	526
10	41587617	41588717	41588512	48	29.618	1	141
10	41604581	41612004	41604928	57	15.009	4	495
10	41809340	41824236	41809824	118	22.223	4	1475
10	41886882	41898635	41887616	132	31.496	4	1648
10	41928509	41929477	41929131	43	29.936	1	129
10	41959095	41959575	41959248	36	27.867	1	56
10	42081625	42082854	42082240	56	33.564	1	184
10	42201648	42203545	42202816	63	40.356	1	336
10	42220845	42232092	42230912	69	16.034	7	803
10	42268055	42278222	42277024	126	31.865	6	1442
10	42464269	42464722	42464448	26	19.214	1	36
10	42477275	42503834	42478208	147	22.642	7	2523
10	42522695	42523422	42522880	32	23.5	2	70
10	42678926	42679405	42679072	68	46.533	1	93
10	42697649	42699296	42699008	63	40.289	1	296
10	42714992	42730788	42724288	190	23.863	4	1662
10	42761647	42763065	42761824	77	34.864	1	216
10	42829860	42831737	42830784	53	28.586	2	232
10	42847144	42863249	42848512	141	18.021	6	1211
10	42891329	42893692	42892816	36	19.959	3	205
10	42910425	42914279	42911008	36	11.091	3	191
10	42939186	42942385	42940576	152	62.29	2	881
10	43220418	43292217	43221952	109	18.024	14	5342
10	43308620	43315298	43311072	164	72	2	2136
10	43379179	43379403	43379296	25	21.857	1	19
10	43440569	43441465	43441088	63	38.464	1	149
10	43478221	43488972	43487696	102	15.025	4	689
10	43516941	43519111	43518192	92	47.559	1	454
10	43539976	43540960	43540544	80	46.516	1	198
10	43577633	43580158	43578720	54	33.615	2	369
10	43693878	43695686	43694416	93	43.649	1	346
10	43755008	43758080	43755712	55	28.124	4	386
10	43814814	43815071	43815040	18	16	1	16
10	43901233	43904962	43901584	63	26.974	2	445
10	43962328	43963414	43962560	45	25.559	2	120
10	43976385	44006417	43980128	192	32.634	8	4338
10	44038080	44038390	44038208	39	31.5	1	40
10	44267314	44269156	44268672	54	29.655	2	240
10	44315509	44317451	44316720	57	34.557	2	295
10	44420599	44429144	44427840	156	17.761	2	665
10	44446383	44449232	44447936	158	69.674	1	876
10	44861906	44863552	44862624	38	22.558	2	166
10	45000744	45001683	45001216	32	21.414	2	87
10	45066742	45071933	45070912	89	38.574	4	888
10	45112221	45112498	45112336	25	20.333	1	23
10	45577848	45578119	45577984	25	20.111	1	24
10	45601206	45608365	45605792	79	25.304	6	805
10	45650112	45651901	45651520	62	25.786	2	202
10	45816513	45816829	45816672	37	31.111	1	36
10	46672196	46672401	46672277	20	18.833	1	15
10	46697446	46697651	46697536	19	18.333	1	14
10	46733700	46737013	46735936	80	34.233	2	497
10	46783482	46787340	46785515	140	54.488	2	931
10	46801045	46801606	46801216	30	23.944	1	57
10	48471815	48472020	48471872	29	25.333	1	20
10	49022685	49025857	49024608	76	44.62	1	632
10	50591473	50593193	50592416	87	43.722	1	330
10	50763554	50763966	50763680	32	24.333	1	38
10	51450999	51455655	51452032	87	45.034	1	930
10	51609354	51612200	51609952	70	27.09	4	340
10	52082018	52083411	52082096	28	15.163	2	90
10	52133734	52134041	52133856	41	33.778	1	38
10	52170014	52176244	52170848	86	33.113	4	916
10	52229550	52242042	52232544	176	33.771	7	1854
10	52277607	52278392	52277728	28	20.25	2	66
10	52381328	52383484	52382336	89	42.866	2	407
10	52416737	52428424	52418272	115	30.427	8	1583
10	52828096	52828875	52828288	37	24.44	1	85
10	53153950	53154450	53154240	33	23.688	1	50
10	53209028	53210877	53210432	42	24.035	2	192
10	53596276	53599052	53597120	56	23.107	4	273
10	53629501	53630008	53629600	53	30.25	1	64
10	53929624	53930794	53930080	25	16.297	3	83
10	54007074	54007454	54007296	42	34.455	1	49
10	54071871	54076234	54074240	127	50.153	2	977
10	54117722	54120482	54118080	90	33.598	3	414
10	54160400	54162989	54161472	105	55.161	1	630
10	56060434	56060639	56060512	21	19	1	15
10	56228680	56229431	56229168	48	31.087	1	100
10	56771226	56771667	56771520	35	27.643	1	51
10	57531963	57532551	57532352	77	40.579	1	107
10	57794516	57794861	57794688	26	21.091	1	30
10	58252138	58259157	58255712	66	20.466	7	638
10	58322137	58324200	58323008	70	37.692	2	347
10	58364260	58371899	58371520	73	16.755	2	564
10	58405255	58406305	58405888	42	25.697	1	117
10	58445703	58447849	58447008	123	46.836	1	442
10	58497036	58498819	58498000	77	33.411	1	261
10	59152888	59153110	59152928	22	19	1	16
10	59221196	59222774	59221664	101	42.898	1	296
10	59240485	59252555	59241696	55	10.204	4	513
10	59265299	59278512	59277216	108	41.109	7	2419
10	59291041	59292139	59291488	79	42.824	2	204
10	59402769	59404641	59403808	120	68.424	1	562
10	59430855	59431363	59431008	35	26.75	1	57
10	59537337	59537626	59537472	26	22.667	1	26
10	59568586	59583032	59578432	226	52.049	10	3334
10	59604164	59642619	59628672	232	22.161	7	3782
10	59667047	59681377	59680032	96	18.725	3	1153
10	59701809	59703236	59702768	41	22.111	2	138
10	59719970	59725283	59725120	30	9.476	3	221
10	59743763	59758584	59756800	99	31.608	4	2082
10	59879243	59882696	59879680	139	70.204	1	1072
10	59896226	59922160	59900000	220	33.899	11	3910
10	59943436	59943704	59943616	25	22.125	1	24
10	59963352	59981131	59973584	123	33.212	4	2593
10	60026907	60029323	60028256	71	36.987	1	394
10	60151132	60163485	60162816	73	11.997	3	621
10	60256345	60257121	60256512	29	19.92	2	69
10	60277634	60278221	60277792	107	71.722	1	178
10	60767621	60768339	60767760	36	24	1	74
10	60792118	60792351	60792160	24	21.143	1	19
10	60830752	60832918	60832192	53	28.368	3	270
10	61079560	61090333	61080576	168	28.157	3	1326
10	61115749	61149303	61123360	143	33.355	14	4987
10	61449170	61452815	61452192	123	41.298	3	666
10	61475795	61476457	61475904	64	41.952	1	118
10	61644794	61681114	61656832	132	20.006	10	3124
10	61695524	61697781	61695712	57	27.671	2	271
10	61714600	61714931	61714816	30	24	1	32
10	62110603	62111002	62110816	49	37.167	1	61
10	62192570	62194944	62193232	33	20.04	4	212
10	62213658	62231255	62218816	223	70.589	8	5535
10	62336893	62340577	62340464	38	10.578	2	174
10	62412311	62426174	62413440	203	63.554	4	3924
10	62449016	62450684	62449888	156	68.731	1	502
10	62485858	62488425	62486368	84	36.375	3	412
10	62508562	62523241	62522224	77	9.987	4	541
10	62578183	62578402	62578240	26	23	1	20
10	62601610	62603158	62602752	53	35.417	1	240
10	62650438	62651627	62651424	74	47.27	1	244
10	62791159	62793679	62792576	132	51.557	1	573
10	62829719	62830032	62829824	22	18.7	1	24
10	62920189	62921141	62920384	56	35.2	1	145
10	62947004	62947482	62947200	52	34.733	1	69
10	63022492	63025546	63023712	114	53.708	1	732
10	63038364	63062002	63039392	100	12.941	4	1316
10	63243239	63244883	63244128	119	51.471	2	370
10	63338518	63339585	63339424	35	17.559	2	84
10	63382167	63382813	63382656	28	19.7	1	54
10	63429656	63430069	63429856	46	33.615	1	58
10	66909633	66929231	66921008	103	18.858	4	1572
10	67003422	67004886	67004128	60	36.652	1	234
10	67025485	67027005	67026336	63	39.277	1	256
10	67040234	67041196	67040352	40	23.6	2	98
10	67093647	67100541	67096672	97	31.628	5	969
10	67151375	67152719	67152480	40	24.262	2	142
10	67174779	67194399	67176672	141	31.923	9	2792
10	67284524	67285921	67285600	39	24.318	2	148
10	67537567	67549661	67549248	95	9.771	2	444
10	67785103	67786402	67786112	49	24.683	2	140
10	68124498	68138030	68127552	135	26.938	3	1620
10	68157050	68169670	68167680	57	17.812	7	998
10	68195928	68196209	68196032	19	16.778	1	19
10	68229464	68249770	68231904	48	15.028	9	1219
10	68276557	68283235	68278976	66	19.737	6	586
10	68345209	68362208	68356160	81	13.538	6	944
10	68387341	68389332	68388496	50	30.952	1	271
10	68434139	68447141	68434592	65	12.381	2	685
10	68550656	68551976	68551520	37	21.786	2	128
10	69165269	69165842	69165408	31	20.722	1	50
10	69321499	69321704	69321600	23	19.714	1	18
10	69352115	69352936	69352736	56	30.808	1	109
10	69871652	69873426	69872928	65	36.273	1	282
10	69888236	69888626	69888416	37	27.833	1	45
10	69908955	69937847	69925024	146	18.82	9	2371
10	70077225	70079038	70078752	44	21.982	3	172
10	70095078	70123496	70095856	93	17.281	9	2059
10	71235789	71238079	71237856	93	29.69	2	295
10	71284919	71285179	71285056	28	23.875	1	25
10	71336931	71350805	71339520	117	44.238	5	2727
10	71367204	71379541	71368768	137	39.499	6	2164
10	71398121	71399490	71398880	44	22.837	2	136
10	72615661	72616736	72616544	51	22.824	2	106
10	72654214	72655800	72654512	62	34.674	2	236
10	75129561	75133718	75130688	107	54.423	2	1002
10	75166485	75166784	75166672	37	32.6	1	44
10	75204241	75232554	75206752	181	37.584	8	4740
10	75292631	75301126	75294304	117	32.169	5	1220
10	75412186	75413377	75412320	62	42.816	1	228
10	75428425	75442100	75429472	136	15.042	3	828
10	75492293	75518529	75517088	167	28.289	9	3265
10	75548385	75548656	75548496	23	20.25	1	22
10	75740557	75742952	75742240	37	24.72	4	261
10	75763256	75798576	75781312	152	20.55	10	3205
10	75827399	75835626	75828896	78	23.109	4	845
10	75859823	75860234	75859968	33	23.308	1	40
10	75922899	75923221	75923008	24	20.1	1	26
10	75935840	75936451	75935936	55	33	1	90
10	76020885	76033911	76032768	92	16.323	3	886
10	76066812	76068668	76068448	65	38.138	1	311
10	76095824	76158390	76097392	113	16.921	16	4275
10	76237531	76238185	76238064	30	20.857	2	61
10	76345434	76346729	76345872	59	40.951	1	237
10	76468513	76469251	76468992	66	46.304	1	146
10	76530276	76534286	76531808	127	38.552	3	685
10	77022604	77033792	77033408	40	8.401	3	415
10	77509280	77516842	77516064	70	20.11	2	676
10	77566387	77571179	77570640	51	24	2	510
10	77586767	77591325	77586896	36	15.578	2	315
10	77605407	77623448	77613472	100	16.394	7	1306
10	78009236	78010270	78009568	145	63.125	1	283
10	78069337	78070123	78069536	44	24.84	1	84
10	78108956	78115094	78114256	39	14.821	4	400
10	78134313	78170279	78148448	153	22.285	7	3457
10	78216649	78247960	78228128	190	26.058	12	3613
10	78303163	78304294	78303856	49	29.111	2	147
10	78317600	78329969	78324736	164	43.507	4	2384
10	78351145	78352045	78351296	34	25.071	1	97
10	78367426	78367825	78367456	32	24.417	1	40
10	78425357	78426235	78425824	68	34.556	1	131
10	78459908	78464996	78463904	99	47.975	2	1083
10	78574217	78576864	78574816	186	85.265	1	996
10	78592957	78594831	78594128	103	45.848	2	377
10	79097359	79097576	79097440	32	26.143	1	22
10	79503117	79504020	79503232	79	40.071	1	156
10	79530696	79554742	79533568	199	22.055	4	2349
10	79669102	79706817	79696736	208	27.66	7	4393
10	79746132	79746580	79746304	52	40	1	75
10	79765645	79767517	79766688	59	27.466	2	222
10	79812435	79851195	79824288	212	28.522	9	4858
10	79908257	79926829	79908832	118	14.31	3	1141
10	79960143	79960604	79960336	46	33.643	1	65
10	79983389	79997054	79985344	129	18.403	3	1068
10	80023959	80057565	80033952	224	25.225	10	3702
10	80071306	80072499	80071472	54	33	1	171
10	80098187	80117695	80115120	143	30.735	8	2646
10	80141045	80173767	80146656	155	42.407	13	6189
10	80225798	80227216	80226928	42	21.932	2	136
10	80261039	80272671	80270720	132	39.052	6	2017
10	80292391	80293551	80292608	72	52.417	1	264
10	80319636	80358091	80331616	178	28.198	12	4756
10	80385920	80437216	80433856	186	21.986	8	4966
10	80560126	80562149	80561664	143	57.969	1	524
10	80576674	80608430	80603040	164	23.561	8	3306
10	80655993	80673140	80656928	173	36.503	7	2773
10	80740877	80764195	80760736	110	24.934	10	2493
10	80826019	80827715	80826880	70	29.849	2	222
10	80854885	80855735	80855024	37	28.539	2	101
10	80902521	80948612	80914048	169	21.617	14	4176
10	80971727	80988199	80986624	84	20.965	7	1105
10	81036985	81037284	81037152	35	28.2	1	38
10	81059505	81068712	81068448	58	9.66	3	383
10	81090259	81107384	81102336	175	71.801	5	5448
10	81127359	81147984	81129248	154	53.335	9	4903
10	81166931	81169224	81169040	65	29.278	2	296
10	81184553	81193489	81192544	112	13.359	2	499
10	81221111	81235724	81232704	105	22.671	4	1443
10	81266341	81269595	81266784	104	32.446	2	462
10	81284522	81293438	81291072	200	85.648	2	3385
10	81346558	81396107	81392704	222	23.772	15	5218
10	81410656	81414681	81410752	32	12.04	2	215
10	81429669	81436006	81434816	84	26.189	2	730
10	81464824	81465326	81465136	55	40.75	1	86
10	81493399	81497113	81496672	114	59.793	2	983
10	81536828	81571627	81545760	260	57.572	7	8747
10	81605360	81607042	81606496	94	52.736	1	389
10	81627103	81628307	81627488	104	53.868	1	282
10	81642136	81649688	81643328	149	24.105	3	782
10	82047840	82048457	82048224	54	31.95	1	88
10	82128024	82128241	82128128	30	26	1	22
10	82177989	82179085	82178480	120	49.088	1	233
10	82354277	82354684	82354384	46	36.083	1	56
10	82520326	82521442	82520480	44	25.429	2	123
10	82622699	82630703	82623008	122	25.836	3	919
10	82696117	82699541	82697632	48	21.14	3	320
10	82762707	82763453	82763120	35	27.957	1	89
10	82780448	82783123	82780784	39	25.524	3	301
10	82804453	82805687	82804608	26	18.421	2	96
10	82837514	82878273	82859360	119	18.998	7	3335
10	83030810	83035291	83032416	128	42.771	4	850
10	83098652	83099960	83099328	56	35.22	1	201
10	83117889	83125214	83119296	203	55.531	4	1800
10	83239463	83244944	83244480	99	15.194	2	367
10	83321733	83323410	83322656	39	28.462	2	209
10	83337616	83337944	83337728	63	46.5	1	62
10	83359301	83360808	83359952	41	22.766	2	150
10	83397833	83399609	83399040	81	37.818	1	289
10	83480754	83481250	83481088	34	27.938	1	58
10	83543965	83544416	83544128	34	30.333	1	61
10	83572497	83575421	83572704	51	24.495	3	316
10	83644848	83648674	83648432	31	14.05	3	238
10	83683157	83693128	83692096	53	10.599	2	428
10	83984262	83986169	83985008	59	36.814	2	303
10	84480633	84480853	84480688	20	18.429	1	16
10	84516241	84517537	84516864	39	24.195	3	137
10	84544872	84545303	84545120	30	22.077	1	39
10	84576270	84577190	84576672	95	41.483	1	165
10	84621837	84623291	84622432	124	51.089	1	324
10	84917223	84918151	84917408	101	49.31	1	197
10	84954895	84965589	84964992	40	11.952	6	569
10	85007823	85012773	85011808	50	18.948	4	416
10	85056904	85063138	85058261	48	24.944	5	691
10	85081670	85083345	85082069	33	21.75	2	160
10	85102791	85128147	85125888	108	25.401	3	2850
10	85159241	85185789	85160128	80	13.603	5	1523
10	85871903	85872435	85872064	41	29.235	1	66
10	85915735	85916998	85916416	68	40.85	2	230
10	85935520	85937035	85936064	47	23.313	2	158
10	85952072	85957885	85953664	122	45.939	2	1179
10	86021865	86022769	86022112	102	62.857	1	245
10	86338742	86356915	86340064	143	30.055	6	2417
10	86498284	86498883	86498752	43	26.79	1	68
10	86685259	86685964	86685664	57	37.955	1	114
10	86778363	86778969	86778784	52	31.105	1	80
10	88147017	88147719	88147168	41	25.864	1	78
10	88201205	88201526	88201376	33	26.5	1	35
10	88379272	88381404	88379680	78	49.182	1	454
10	88502707	88511321	88505600	85	26.316	7	986
10	88730526	88740500	88731232	86	16.406	2	679
10	88783648	88798065	88784704	101	14.665	3	848
10	88825904	88829863	88828192	107	50.879	2	892
10	88852681	88863358	88862400	125	34.132	3	1617
10	88949426	88950921	88950544	79	41.362	1	270
10	89439701	89443971	89443616	80	21.836	3	416
10	89457903	89462773	89459424	100	38.329	2	828
10	89483156	89488219	89484384	116	54.196	2	1217
10	89503968	89534369	89505440	125	30.763	12	4153
10	89592788	89600119	89594208	132	52.9	3	1724
10	89633422	89639344	89639200	31	9.07	3	239
10	89685390	89687313	89686400	62	33.167	1	280
10	89732038	89732281	89732096	29	26.429	1	22
10	89745006	89748236	89747232	59	27.604	4	394
10	89946800	89947062	89946912	37	29.5	1	31
10	90356686	90357716	90357456	47	28.625	2	128
10	90523067	90523852	90523616	54	28.96	1	98
10	91060604	91064423	91062368	71	31.667	2	540
10	91081790	91089701	91082496	73	11.694	2	370
10	91122600	91128340	91123808	133	36.413	2	928
10	91157246	91172414	91171360	72	17.401	12	1176
10	91187554	91188005	91187808	29	22.643	1	43
10	92721728	92723147	92722240	52	27.956	2	177
10	93622945	93625106	93624128	128	55.896	1	524
10	93641328	93643007	93642008	59	37.25	2	274
10	93668118	93683453	93682592	118	11.965	4	788
10	93888768	93900073	93889696	70	11.287	2	528
10	94035068	94083228	94082368	101	10.04	7	1939
10	94147718	94153693	94148128	92	18.554	2	490
10	94171300	94171763	94171424	26	20.286	1	39
10	94199004	94199387	94199168	76	51.083	1	81
10	94514960	94515651	94515520	26	17.227	2	51
10	94545248	94557886	94550208	121	28.3	4	1585
10	94571072	94576121	94575168	64	18.798	3	421
10	94687915	94689502	94688384	84	37.755	2	257
10	95112502	95122250	95117216	71	16.521	3	717
10	95143101	95154071	95152672	150	49.569	2	2406
10	95323334	95324262	95323552	80	54.414	1	218
10	95385904	95386149	95386016	32	28	1	27
10	95408515	95417343	95410688	214	69.946	3	2737
10	95500741	95516368	95501776	95	10.717	4	583
10	95534813	95535047	95534976	19	17.125	1	18
10	95562457	95563838	95563424	63	38.279	1	231
10	95592060	95598204	95592528	43	14.764	5	401
10	95623167	95646737	95643936	177	23.539	6	2460
10	95712401	95712737	95712565	32	26	1	36
10	95745521	95764770	95760352	68	14.082	6	1031
10	95879986	95880895	95880320	83	39.357	1	154
10	95939770	95951194	95940320	101	13.123	3	638
10	96178779	96182438	96180064	49	27.728	2	449
10	96232632	96241760	96239296	55	11.604	4	468
10	96436976	96441175	96438592	167	70.137	2	1305
10	96514867	96535038	96515632	43	6.622	4	485
10	96616279	96628988	96618112	89	23.496	7	1330
10	96645727	96664299	96654624	101	24.003	7	1990
10	96684821	96695901	96690720	156	66.026	1	3257
10	96722254	96725196	96722272	27	15.12	2	196
10	96797018	96804942	96804832	36	7.914	4	262
10	96981191	96982205	96981888	54	32.581	1	139
10	97158045	97161443	97158656	62	21.906	3	329
10	97219668	97220553	97220320	56	28.786	2	110
10	97247976	97248229	97248064	25	19.75	1	20
10	97312118	97313834	97313088	72	34.944	2	263
10	97714711	97715031	97714816	23	19.4	1	25
10	98014366	98019410	98015488	104	38.747	2	867
10	98043633	98044864	98044448	75	36.641	2	201
10	98371077	98371450	98371328	21	18.091	1	25
10	98593416	98593828	98593744	22	18.154	1	31
10	98651108	98696345	98694976	93	19.218	14	3796
10	98803943	98805285	98804693	37	27.071	1	158
10	98829407	98829999	98829760	40	30.526	1	77
10	98864376	98880366	98864832	60	10.241	5	623
10	98897285	98898776	98898400	46	24.37	2	155
10	98913713	98916554	98914816	118	36.461	5	457
10	99106761	99134606	99127680	160	43.986	14	5462
10	99201845	99265740	99262208	138	23.031	21	6254
10	99353338	99354801	99354272	95	45.891	1	293
10	99642023	99642584	99642368	62	50.177	1	112
10	99802759	99812702	99811648	80	19.337	5	834
10	99891383	99920373	99917984	121	25.245	10	3264
10	99980434	99982350	99981344	116	57.867	1	487
10	100013608	100020316	100016000	93	27.841	5	822
10	100044271	100044544	100044480	20	17.889	1	20
10	100144418	100153099	100144640	104	23.701	2	915
10	100264421	100264669	100264544	26	21.571	1	19
10	100486773	100487331	100487136	51	34.278	1	85
10	102374303	102378319	102374688	85	48.659	1	866
10	105349945	105351553	105350688	78	33.902	2	243
10	105522007	105558039	105544512	130	23.855	11	3698
10	105573032	105574447	105573792	56	29.227	1	181
10	105841071	105845931	105841248	136	22.171	4	478
10	106602764	106604171	106603264	55	28.5	2	175
10	106620711	106621437	106620960	39	25.318	1	75
10	107276405	107276643	107276448	24	18.75	1	20
10	107353122	107366195	107363328	131	29.98	5	1741
10	107383576	107384351	107384224	26	21.792	1	72
10	107794609	107796397	107795328	86	39.679	2	311
10	107934297	107942172	107941248	44	9.792	2	289
10	108067525	108083707	108083168	70	9.617	4	640
10	108101409	108124891	108113344	117	18.1	5	1774
10	108161064	108173691	108162560	137	21.374	2	1196
10	108299405	108300637	108299520	34	23.184	2	121
10	108328928	108369046	108332288	95	14.798	16	2606
10	108402554	108410636	108408352	114	51.257	1	1842
10	108441398	108446169	108445760	50	20.879	3	442
10	108530874	108532980	108531072	36	16.561	2	153
10	110553730	110554024	110553856	30	25.778	1	30
10	110599588	110601765	110600720	99	45.838	1	439
10	110919855	110923584	110922240	78	45.009	2	743
10	111009157	111013438	111011296	70	33.158	3	624
10	111046921	111048801	111047904	57	25.746	3	212
10	111064765	111074861	111073824	92	16.412	3	726
10	111164237	111165438	111164416	34	21.135	2	108
10	111503435	111517818	111507072	129	28.084	7	1719
10	111542768	111601045	111595360	155	30.762	15	7889
10	111672607	111672821	111672640	21	18.714	1	16
10	111739600	111741113	111740149	31	17.021	2	113
10	111795048	111796407	111795264	37	25.167	2	149
10	111833297	111842789	111836736	129	39.785	2	1680
10	111923072	111925542	111925088	40	19.692	2	217
10	111972800	111973186	111972960	42	30.846	1	53
10	111996285	112003727	112002432	80	28.502	3	943
10	112927893	112929859	112928768	106	49.887	1	438
10	112961968	112984547	112967712	84	13.641	8	1359
10	113015916	113016194	113016048	35	28.111	1	31
10	115205040	115206236	115205824	46	27.487	2	143
10	115247093	115264999	115263040	181	47.545	12	3794
10	115311149	115316256	115315552	68	29.806	3	675
10	115358258	115363389	115362752	108	36.275	3	826
10	115383394	115386208	115384128	111	57.58	1	715
10	115483645	115484063	115483872	30	22.385	1	39
10	115504205	115507055	115505504	59	25.326	2	319
10	115561590	115562141	115561936	22	18.588	1	43
10	115779261	115780363	115780224	35	20.314	2	100
10	115795608	115835169	115816032	126	30.172	12	5221
10	116071460	116072301	116072128	38	24.962	1	90
10	116116049	116117540	116116320	77	44.617	2	291
10	116177161	116197091	116192096	212	52.82	8	4692
10	116266239	116268658	116267360	76	37.211	1	397
10	116531968	116538700	116534608	71	32.597	2	980
10	116552401	116554522	116553408	60	35.939	1	335
10	116580479	116582167	116581632	83	37.547	2	278
10	116862406	116898102	116896608	193	36.039	18	5625
10	116930568	116931574	116931360	34	18.097	2	79
10	116947825	116950031	116949760	80	34.362	1	334
10	116995945	116997214	116996224	107	41.769	1	225
10	117036599	117037962	117037472	49	32.047	2	191
10	117062940	117063819	117063584	62	44.214	1	174
10	117120909	117121569	117121376	41	24.81	1	70
10	117147853	117148531	117148448	36	20.476	2	59
10	117202492	117203620	117202960	58	37.333	2	188
10	117223948	117224719	117224384	146	66.083	1	218
10	117292493	117301384	117301216	30	12.191	4	472
10	117375728	117377266	117376128	63	27.854	2	187
10	117449824	117457969	117456320	139	41.357	6	1498
10	117575784	117576215	117576000	66	47	1	84
10	117662848	117664402	117663424	56	33.429	1	227
10	117708908	117718627	117710560	99	22.406	4	966
10	117732322	117739370	117737856	77	27.818	6	871
10	117764565	117765309	117765088	32	23.435	2	75
10	117792063	117793895	117792528	68	33.448	2	274
10	117824303	117825300	117824656	55	32.355	2	140
10	117844484	117845622	117845280	46	26.229	1	126
10	118629432	118634093	118632112	68	31.884	4	659
10	118764870	118772653	118765728	111	23.439	3	791
10	118802834	118805834	118804448	102	41.84	2	554
10	118860717	118872415	118868928	121	30.176	5	1559
10	118977972	118979283	118978272	60	28.732	2	164
10	119003215	119043789	119024928	83	11.448	8	1989
10	119063143	119063365	119063280	21	18.429	1	16
10	119203440	119206795	119206432	44	26.886	3	399
10	119238743	119241203	119240416	134	46.117	2	500
10	120014538	120015154	120014752	31	24.053	1	63
10	120112524	120112914	120112640	30	24.833	1	40
10	120136283	120141634	120136512	44	9.031	2	207
10	120167623	120169866	120168816	55	26.214	2	259
10	120208720	120210103	120208928	59	34.535	2	208
10	120227087	120227953	120227200	61	40.778	1	152
10	120390929	120399391	120391488	88	14.153	3	527
10	120412058	120418154	120418016	34	11.89	4	322
10	120475451	120477921	120477728	48	26.218	3	289
10	120558257	120558692	120558400	27	22	1	40
10	120977765	120979890	120979216	81	30.682	3	287
10	121059597	121059832	121059648	28	24.714	1	23
10	121365193	121365748	121365408	36	25.882	1	61
10	121420416	121439563	121425184	90	16.976	6	1434
10	121453054	121458921	121454976	115	45.424	2	1190
10	121472990	121521503	121493952	116	19.337	12	4100
10	121571845	121587421	121586144	82	16.201	5	976
10	121604525	121604730	121604624	22	20.5	1	16
10	121624507	121626862	121626048	105	51.568	1	535
10	121739957	121740277	121740112	33	28.9	1	38
10	122096650	122096911	122096752	32	25.875	1	27
10	122678736	122679715	122679360	40	24.387	2	103
10	122696066	122696476	122696288	32	24.75	1	39
10	122735006	122736450	122735776	30	19.739	2	127
10	122886487	122886780	122886592	21	19.222	1	23
10	122909631	122911973	122911232	88	42.5	2	444
10	122984716	122987138	122986368	69	32.829	2	350
10	123048222	123054191	123048672	85	36.205	3	949
10	123070763	123090199	123072480	94	16.394	6	1343
10	123121294	123121541	123121376	22	18.875	1	19
10	123196230	123197527	123196768	77	40.05	2	221
10	125161340	125172079	125171648	47	5.313	2	208
10	125216321	125216794	125216565	25	22.429	1	41
10	125794083	125804757	125802848	156	57.123	3	2706
10	125832131	125833562	125832416	39	25.727	1	157
10	125876114	125878914	125877184	124	59.955	1	741
10	125938212	125940079	125938976	131	63	1	516
10	125960038	125978881	125961248	192	44.802	4	3711
10	126019286	126020235	126019600	39	27.433	2	112
10	126901046	126905993	126905760	77	14.755	3	324
10	126927421	126936923	126935488	196	37.88	2	1575
10	126972693	126981034	126978272	101	25.828	3	958
10	127030290	127030833	127030656	40	29.529	1	68
10	127063591	127070800	127063968	78	21.698	3	695
10	127111252	127168581	127138528	234	50.585	22	12795
10	127210864	127212002	127211376	52	32	1	158
10	127266262	127267894	127266528	47	30.333	2	217
10	127286949	127292017	127290080	156	67.81	3	1525
10	127311035	127312456	127311456	75	45.289	1	287
10	127381116	127381450	127381280	49	33.182	1	49
10	127424766	127427328	127426560	67	32.198	2	368
10	127462469	127462792	127462656	24	18.4	1	24
10	127522143	127522378	127522240	30	24.75	1	26
10	127592512	127677923	127604064	205	24.397	18	8933
10	127691151	127707952	127704064	190	36.908	6	2742
10	127733023	127740857	127738560	175	39.127	5	1363
10	127775085	127776171	127775872	100	52.559	1	248
10	127799881	127800140	127800032	31	26.25	1	27
10	127826927	127831414	127827040	40	16.707	3	332
10	127876752	127905978	127878784	179	54.639	8	7121
10	127921944	127923034	127922144	52	28.471	1	135
10	127935862	127972600	127970528	163	19.273	7	3040
10	127994822	128008449	128005920	149	52.358	6	3170
10	128034672	128037413	128035984	112	56.256	1	680
10	128057874	128061173	128059648	99	41.903	2	611
10	128082038	128098423	128092288	172	40.074	4	2926
10	128149348	128149844	128149680	39	27.267	1	53
10	128176061	128176342	128176224	23	19.778	1	22
10	128211061	128212156	128211776	34	24.853	2	118
10	128231748	128232790	128231872	61	35.438	1	155
10	128270046	128281487	128270688	56	9.976	4	409
10	128302213	128304749	128303936	127	58.063	1	649
10	128321633	128346243	128322560	139	30.128	5	3250
10	128368226	128377724	128369024	70	11.807	4	469
10	128399902	128415054	128400864	111	24.362	6	1599
10	128458512	128460692	128458944	81	37.806	3	357
10	128491697	128502398	128493472	128	24.833	5	1169
10	128525338	128536276	128525664	57	8.066	3	331
10	128578936	128604335	128589120	201	45.201	8	5074
10	128625288	128627288	128626400	88	44.355	1	384
10	128695544	128705593	128696128	81	14.321	4	636
10	128741361	128748813	128748208	178	54.086	4	1792
10	128804526	128822373	128805216	97	13.493	5	956
10	128908275	128923884	128923328	141	18.143	3	1249
10	128960535	128961805	128961472	40	31.375	1	174
10	130541883	130542733	130542080	62	40.259	1	147
11	3202009	3203601	3202416	119	49.896	2	334
11	3231288	3231901	3231456	28	22.053	1	57
11	3265619	3266793	3266240	91	42.784	1	218
11	3289089	3292498	3290016	57	22.698	4	339
11	3386147	3409246	3398848	145	57.976	5	5962
11	3451060	3473223	3458752	165	29.805	8	2855
11	3496626	3511118	3509680	90	12.548	5	799
11	3539458	3539986	3539840	33	27	1	57
11	3647680	3650242	3649600	93	44.803	1	512
11	3963498	3964660	3963840	91	35.944	1	181
11	3981012	3985717	3983184	152	69.633	2	1453
11	4093122	4097553	4093920	114	60.312	1	1184
11	4111721	4118765	4118528	59	19.042	5	588
11	4135210	4135456	4135328	36	29.75	1	29
11	4160345	4161139	4160480	107	48.96	1	167
11	4186350	4187270	4186464	34	21.552	2	86
11	4249080	4267496	4257664	168	46.99	6	3843
11	4422300	4423145	4423040	32	22.704	1	86
11	4452152	4453196	4452960	57	32.909	2	149
11	4593847	4595370	4594528	60	31.833	2	212
11	4636972	4638578	4637888	75	43.22	1	304
11	4658765	4689822	4660176	94	19.38	10	2546
11	4703051	4705356	4704128	172	60.014	1	609
11	4803840	4806801	4804544	47	22.237	4	291
11	4822701	4825318	4824048	62	28.741	2	328
11	4848543	4895613	4890912	75	10.251	5	1917
11	4986962	5006136	4998304	117	15.421	6	1307
11	5064933	5065739	5065552	57	34.12	1	118
11	5097780	5101140	5099168	126	53.638	2	797
11	5296300	5307823	5306016	82	14.157	4	682
11	5445126	5445622	5445248	33	23.6	1	46
11	5485472	5542365	5521472	167	21.191	18	5331
11	5687219	5687531	5687296	28	22.8	1	29
11	5706936	5707675	5707280	61	41.13	1	130
11	5735576	5741937	5740176	140	55.221	2	1560
11	5761525	5762699	5762192	104	63.135	1	322
11	5780253	5789393	5782848	150	53.532	3	2177
11	5809364	5810180	5809504	44	23.077	2	81
11	5836417	5847524	5837749	103	14.054	3	633
11	5876199	5878671	5878080	55	26.208	2	286
11	5954690	5956465	5955424	111	54.964	1	428
11	6001398	6035161	6008896	145	22.887	13	3332
11	6110400	6113967	6112672	142	73.723	1	1174
11	6132539	6132744	6132608	23	19.571	1	18
11	6199488	6200889	6200352	178	64.409	1	394
11	6227775	6275424	6252512	207	31.822	11	6256
11	6291424	6311177	6292352	203	59.966	6	5237
11	6365999	6366499	6366192	26	20	1	42
11	6388743	6389929	6388928	65	35.297	2	182
11	6414609	6417842	6415488	141	47.683	2	681
11	6437834	6444505	6443680	125	52.567	3	1558
11	6473371	6476640	6475424	82	32.663	2	454
11	6504048	6504820	6504592	57	36.125	2	120
11	6526292	6528789	6528448	96	51.603	1	568
11	6545450	6547811	6546208	86	32.324	2	336
11	6624369	6631225	6626304	157	31.537	3	961
11	7135637	7138007	7137312	49	31.73	2	331
11	7295240	7296113	7295904	64	32.556	1	122
11	7757818	7766243	7759296	87	30.746	4	1156
11	7785173	7796017	7793728	93	28.083	6	1356
11	7944128	7945337	7944928	45	31.263	1	164
11	8067075	8074366	8069920	89	29.903	4	965
11	8502228	8511569	8504384	94	27.839	6	1157
11	8558112	8586885	8583136	98	25.686	9	3292
11	8609903	8637276	8629184	115	22.597	10	2742
11	8663385	8664570	8664320	115	56.162	1	289
11	9010831	9011142	9010976	46	34.1	1	43
11	9048672	9048931	9048768	28	23.111	1	27
11	9117399	9119433	9118208	82	36.203	2	324
11	9158848	9160198	9160048	36	19.861	3	120
11	9666554	9667608	9666688	25	14.939	2	68
11	9726409	9730983	9728096	116	52.629	1	1067
11	10101896	10103257	10102080	29	14.81	2	86
11	11809064	11809414	11809200	35	28.455	1	41
11	11885492	11901573	11897888	177	51.848	9	3700
11	11923105	11929885	11929088	65	16.867	3	506
11	11942461	11942769	11942592	32	25.1	1	31
11	12390956	12413157	12410928	156	29.541	4	2915
11	12463798	12480853	12465344	57	10.333	5	735
11	12495505	12502214	12501824	43	10.36	3	294
11	12872124	12873967	12872864	38	21.517	2	174
11	15250193	15250580	15250368	37	27.417	1	44
11	15272850	15275829	15273856	135	56.699	1	746
11	16507248	16508987	16508416	101	46.982	1	358
11	16751851	16753034	16752416	51	32.541	1	167
11	16769286	16770192	16770048	39	26.214	1	102
11	16800368	16810400	16809600	90	21.248	6	949
11	16830224	16831013	16830848	33	20.6	2	70
11	16888398	16916434	16900576	161	31.772	5	3940
11	16950315	16951825	16950944	35	21.894	2	145
11	17158573	17165174	17158912	83	21.884	4	642
11	17210787	17212403	17211776	180	54.22	2	376
11	17257523	17258448	17257760	107	62.483	1	249
11	17953033	17953920	17953792	39	28.893	1	110
11	18746994	18754500	18747488	44	12.584	3	413
11	19424256	19424564	19424464	22	19.3	1	24
11	19471218	19476812	19475584	41	17.131	4	425
11	19848717	19851155	19849536	58	27.684	3	297
11	19912003	19942396	19941600	190	23.542	10	3073
11	19977512	19994564	19979232	122	22.879	6	1725
11	20112018	20118091	20113536	104	31.347	3	845
11	20199925	20205583	20201632	111	35.915	5	902
11	20248991	20249358	20249152	32	23.083	1	38
11	20278492	20279943	20279136	54	28.326	2	183
11	20331690	20346871	20333088	127	19.356	5	1196
11	20395081	20399199	20396800	141	55.039	1	996
11	20426857	20430786	20429888	59	27.098	3	471
11	20453094	20494954	20462720	166	19.391	11	3480
11	20541966	20560103	20542416	83	9.375	6	723
11	20586332	20586896	20586592	34	27.444	1	65
11	20630942	20637807	20635840	146	66.107	3	2017
11	20740500	20742993	20742112	135	64.269	1	706
11	20790669	20814877	20805920	85	10.928	5	1122
11	20829513	20832334	20831680	120	59.307	1	739
11	20856588	20856793	20856704	23	20.167	1	16
11	20886311	20899219	20886992	93	15.655	3	893
11	20985031	20985964	20985472	43	26.552	1	107
11	21015204	21028667	21024544	135	23.542	5	1398
11	21056489	21061856	21057696	122	58.976	2	1405
11	21079612	21126087	21091456	94	11.681	14	2395
11	21163705	21165470	21164848	49	27.218	2	211
11	21184469	21185477	21185248	34	21.75	1	95
11	21217342	21240628	21223328	126	15.798	7	1471
11	21362613	21371295	21371072	125	23.369	2	902
11	21401141	21406632	21402576	88	25.517	3	622
11	21424994	21429289	21428064	134	51.806	1	986
11	21546832	21572519	21550368	96	24.754	8	2786
11	22287372	22287979	22287552	55	39.895	1	103
11	22435859	22455030	22437856	196	48.226	6	4114
11	22512290	22513037	22512784	37	27.391	1	88
11	22780304	22782964	22781088	49	22.892	3	269
11	22842118	22861133	22848096	145	44.389	6	3762
11	22882485	22892919	22883584	84	13.983	4	578
11	22906210	22907079	22906720	29	22.148	1	83
11	22972851	22991814	22982176	139	13.491	3	1042
11	23067473	23067811	23067648	31	24.818	1	34
11	23255780	23257715	23256352	87	43.717	1	371
11	23305518	23308156	23305904	132	46.463	2	527
11	23459533	23459764	23459712	19	16.571	1	15
11	23497328	23497946	23497568	59	42.895	1	112
11	23633021	23633264	23633120	27	20.875	1	20
11	23664412	23667083	23666256	131	58.238	1	694
11	23769387	23771849	23771232	86	39.636	1	430
11	23852468	23857431	23856064	65	27.761	2	611
11	23894870	23895257	23895120	38	27.667	1	44
11	24077243	24082199	24077376	25	11.403	4	249
11	24115992	24130176	24116928	59	10.259	6	632
11	24145716	24147063	24146432	52	26.571	2	156
11	24308324	24308529	24308352	18	15.833	1	12
11	24350596	24350939	24350784	26	22.1	1	28
11	24371315	24372626	24371904	87	43.268	1	247
11	24464644	24474610	24470432	129	46.888	5	2079
11	26386911	26387508	26387296	93	48.263	1	122
11	26593182	26594023	26593824	25	15.926	2	60
11	29130180	29131287	29130944	39	24.441	1	114
11	29172056	29174640	29173120	181	50.79	3	579
11	29514602	29527024	29526144	70	9.673	2	392
11	29546876	29548863	29548000	127	56.403	1	492
11	29607154	29614253	29607904	60	19.22	4	595
11	29636005	29640076	29637936	152	57.976	2	1045
11	29692893	29693929	29693728	56	32.546	2	151
11	29772000	29772425	29772064	24	19.857	1	38
11	29800580	29808986	29802176	110	20.475	2	742
11	29835255	29836033	29835408	38	25.28	1	88
11	30026250	30026512	30026400	24	21.75	1	23
11	30156386	30213595	30198464	170	32.375	17	8157
11	30771397	30772423	30771584	51	22.969	2	102
11	30953364	30954917	30953920	42	21.98	2	149
11	30985565	30987354	30986048	95	44.268	2	347
11	31001874	31002322	31002112	24	19.571	1	37
11	31264833	31265315	31265104	29	24.533	1	49
11	31281780	31282225	31281888	23	19.286	1	36
11	31383250	31385468	31383648	52	32.058	2	313
11	31438840	31442708	31440544	63	32.793	3	562
11	31802274	31808787	31808000	87	34.124	2	973
11	31823485	31844040	31839040	80	19.075	7	1748
11	31870210	31871587	31870528	104	37.651	1	226
11	31890181	31908339	31907584	71	18.021	7	1451
11	32220773	32226960	32224720	97	41.409	3	1138
11	32240482	32242219	32241376	64	39.574	1	301
11	32266878	32267635	32267456	55	31.583	1	102
11	32337976	32348580	32338752	92	22.287	3	1052
11	32553059	32565956	32554768	55	15.813	7	904
11	32599650	32607629	32605344	115	25.755	6	914
11	32640959	32651934	32642560	162	18.575	3	902
11	32745519	32746951	32746000	35	22.333	2	140
11	33162234	33163663	33163456	61	31.489	2	197
11	34833380	34834318	34833888	52	30	2	121
11	35732639	35771551	35760640	173	32.214	10	5090
11	35831795	35834526	35834208	96	48.741	1	587
11	35944425	35980979	35964000	188	39.363	16	6418
11	38386761	38387171	38386896	24	19.539	1	33
11	39780248	39780730	39780416	53	36.933	1	75
11	39954212	39964259	39954368	60	6.619	3	225
11	40256404	40259818	40257088	49	24.336	2	367
11	40366325	40367313	40366912	37	28.71	1	123
11	40393329	40395264	40394880	39	24.197	3	209
11	40426550	40429534	40429472	39	17.667	3	233
11	40446533	40453092	40452384	61	17.829	4	520
11	40468199	40469398	40469216	20	14.054	2	73
11	40692073	40695109	40692960	80	46.137	2	619
11	40733571	40734645	40733888	58	36.697	1	166
11	40754400	40755339	40754944	69	46.167	1	194
11	41339116	41341458	41340368	72	32.795	1	338
11	41379508	41379798	41379568	26	22.778	1	27
11	42938965	42944475	42940592	60	20.959	2	513
11	43126310	43126566	43126400	33	24.875	1	25
11	43139239	43219030	43148912	129	25.032	17	8727
11	43426298	43434262	43433984	35	5.837	2	169
11	43529029	43529242	43529184	21	20	1	14
11	43547027	43552349	43549216	97	46.663	3	1102
11	43617439	43627229	43626176	62	19.163	7	835
11	43643635	43658504	43653120	42	8.606	6	557
11	43682039	43682653	43682112	27	19.895	2	52
11	43747481	43748024	43747840	50	34.882	1	80
11	43928974	43929766	43929664	27	19.16	2	65
11	44001834	44002629	44002208	67	37.64	1	128
11	44469759	44471317	44470912	91	38.796	1	264
11	44512135	44520096	44518144	108	22.61	5	800
11	45803798	45817536	45810432	158	47.566	7	2910
11	45835384	45856834	45838608	120	27.779	2	2601
11	45876677	45880740	45876848	26	10.961	2	197
11	45955174	45955510	45955360	72	51.9	1	65
11	46436924	46437404	46437184	55	38.667	1	78
11	48798953	48801498	48800160	179	63.101	1	699
11	48816770	48838740	48817248	190	13.682	4	1201
11	48853804	48856083	48853952	34	17.183	2	172
11	48868909	48874624	48872320	157	82.251	1	2087
11	48899135	48902486	48899232	32	14.606	3	194
11	49107195	49129807	49128112	58	13.262	7	1333
11	49175156	49177562	49175936	60	33.213	1	352
11	49200817	49205410	49203872	189	59.417	3	1210
11	49237246	49260963	49245072	81	16.942	6	1758
11	49712177	49713839	49712352	46	27.75	2	202
11	49840921	49847452	49841008	41	9.67	2	279
11	50024971	50025176	50025024	31	27.5	1	22
11	50130930	50131996	50131104	50	30.273	1	140
11	50210060	50237367	50213312	97	15.762	7	1870
11	50291026	50292867	50292064	64	30.776	2	249
11	50324021	50337453	50326048	113	23.272	4	1379
11	50351661	50353023	50352640	59	34.357	2	199
11	50376834	50378771	50377888	124	56.05	1	469
11	50430364	50431868	50431264	108	53.787	2	354
11	51262135	51265395	51263264	159	47.128	2	679
11	51583049	51586710	51584288	136	48.254	2	782
11	51605550	51620064	51615632	118	22.47	5	1424
11	51635293	51636762	51635872	97	54.435	1	349
11	51650427	51651352	51651072	56	31.793	2	127
11	51688162	51690296	51688992	197	58.03	1	537
11	51740338	51777669	51767744	177	36.986	10	6143
11	51805448	51805680	51805536	29	24.429	1	22
11	51855852	51885296	51876288	256	30.967	9	4031
11	51915143	51917784	51916720	76	43.232	1	498
11	51967662	51968138	51967840	49	39.733	1	79
11	51999465	52005052	52003744	126	41.448	4	1022
11	52070160	52078036	52077888	42	9.464	3	302
11	52094303	52100252	52098176	136	43.032	2	1137
11	52223136	52233387	52231808	148	38.969	2	1783
11	52351148	52366730	52360784	183	30.046	4	2056
11	52396455	52396911	52396608	32	26.429	1	50
11	52744881	52745137	52745024	19	16	1	16
11	52877228	52881992	52880768	32	18.034	6	381
11	52920134	52920359	52920192	23	17.143	1	15
11	53106689	53117405	53109120	115	38.142	4	1754
11	53139717	53155386	53153536	121	20.094	3	1366
11	53298609	53352608	53300960	172	17.207	10	3996
11	53383366	53384045	53383840	28	22.286	1	64
11	53415376	53433689	53430592	204	57.336	4	4679
11	53448178	53452716	53450208	146	57.444	4	1156
11	53479327	53485783	53483488	147	43.124	4	1237
11	53520365	53520581	53520432	18	16.286	1	14
11	53706691	53707639	53707072	69	50.276	1	199
11	53756324	53780137	53763840	183	41.613	6	4418
11	53793062	53799744	53796704	171	61.098	4	1779
11	53837942	53845145	53839520	127	34.053	2	1090
[truncated: 12,543 more rows]

## Sheet: EtOH MED1 Enh
Chromosome	Start	End	Peak Summit	Peak Val	Avg Val	number of intervals merged	Tags
1	3514946	3515264	3515104	39	27.4	1	35
1	4537484	4538832	4538496	31	15.048	2	88
1	4784290	4786017	4785632	32	10.167	2	77
1	4857514	4857820	4857648	34	27	1	30
1	5294736	5295006	5294827	14	13	1	14
1	5408496	5408756	5408576	23	18	1	19
1	5619210	5619546	5619360	26	21.3	1	27
1	6510367	6510968	6510528	19	14.842	1	38
1	6624030	6624303	6624176	13	11	1	12
1	6875582	6875783	6875632	14	12.714	1	11
1	7088630	7089200	7088768	48	31.222	1	75
1	7397823	7398339	7398048	22	15.706	1	36
1	7499018	7499354	7499168	22	18.1	1	23
1	9127867	9128211	9128016	21	18.273	1	26
1	9545156	9545680	9545312	29	22.75	1	50
1	9943906	9947866	9944096	24	6.765	2	110
1	10037946	10038169	10038032	27	24.714	1	22
1	10124121	10124345	10124245	15	14.429	1	13
1	10233028	10233376	10233184	21	16.909	1	24
1	10253904	10257788	10256592	34	12.95	3	221
1	13589596	13590121	13589952	26	17.882	1	42
1	13660076	13660696	13660448	30	21.79	1	57
1	16104070	16105159	16104864	60	37.177	1	176
1	16172223	16172424	16172224	19	16.143	1	14
1	16228336	16235426	16228544	39	6.277	2	158
1	16656661	16665449	16657088	52	6.233	2	194
1	17489438	17489722	17489536	16	14.111	1	16
1	17506778	17507124	17506848	22	17.455	1	25
1	20848071	20848288	20848144	21	18.571	1	16
1	20863704	20871218	20863936	34	4.989	2	130
1	21132417	21132633	21132512	22	19.5	1	14
1	21166306	21166629	21166400	24	19.5	1	26
1	21218442	21240629	21240432	52	6	4	511
1	21326614	21327193	21326880	39	26.056	1	64
1	21344232	21345267	21344416	37	25.969	1	116
1	24097579	24108638	24108480	28	5.842	4	248
1	24236456	24236741	24236544	26	20.444	1	23
1	24295210	24296153	24295456	23	17.172	2	70
1	24678351	24678732	24678528	24	18.75	1	29
1	25495345	25495654	25495440	22	17.3	1	22
1	27044772	27045145	27044960	33	25.727	1	36
1	27058292	27058506	27058400	21	17.714	1	15
1	30949780	30950375	30950016	37	24.316	1	61
1	31019343	31023702	31023488	43	8.87	2	136
1	31050113	31059204	31059024	35	4.563	2	164
1	31094788	31095305	31094976	30	20.938	1	45
1	31154046	31154302	31154112	30	24.5	1	25
1	33719883	33720127	33719968	24	20.286	1	17
1	34439479	34440099	34439952	29	22.6	1	63
1	34459555	34460113	34459904	20	15.471	1	36
1	34851607	34851855	34851712	19	16.125	1	16
1	35931082	35931340	35931136	18	14.375	1	15
1	36071295	36088690	36071456	26	4.484	4	309
1	36244076	36244511	36244224	33	23.692	1	40
1	36271741	36276145	36272736	33	13.976	4	251
1	36307779	36307998	36307904	18	16	1	12
1	36475692	36476080	36475819	26	21.667	1	35
1	36577444	36580756	36580224	33	11.193	2	139
1	36691245	36691721	36691424	25	21.267	1	42
1	36920159	36920739	36920480	34	22.526	1	58
1	36970965	36971553	36971296	30	22.263	1	58
1	37299001	37300171	37299600	25	14.108	3	72
1	37429777	37430389	37430048	33	24.579	1	64
1	37499037	37501039	37499520	75	28.794	2	253
1	37515904	37522526	37519232	32	9.184	4	270
1	37541116	37546811	37541232	32	6.235	2	147
1	37566472	37569052	37568576	55	19.075	2	214
1	37583848	37584227	37584000	37	27.583	1	43
1	37614338	37617185	37616576	27	11.618	2	146
1	37678626	37678874	37678656	17	15.429	1	13
1	37694575	37694825	37694624	19	15	1	15
1	37712274	37712618	37712480	19	16.818	1	24
1	37864935	37872495	37865120	45	6.635	2	181
1	37890166	37890651	37890480	36	25.667	1	52
1	37996965	37998333	37997248	74	29.167	2	170
1	38130052	38130278	38130144	24	19.143	1	17
1	38987348	38987997	38987808	21	15.35	1	42
1	39010772	39010974	39010896	19	16.833	1	13
1	39186981	39193066	39187120	25	5.991	2	99
1	39205762	39206023	39205984	21	18.625	1	19
1	39235153	39241676	39241280	52	10.379	3	280
1	39331266	39331684	39331328	32	22.308	1	39
1	39367810	39368094	39367936	24	17.75	1	18
1	39535528	39536027	39535712	22	17.267	1	34
1	39573918	39574250	39574096	36	27.636	1	41
1	39749226	39749554	39749392	29	23.1	1	31
1	40632418	40633137	40632544	24	19.591	1	60
1	40713131	40713468	40713248	28	23.3	1	29
1	40776745	40777099	40776912	27	21.727	1	31
1	40814894	40844864	40830912	56	6.596	6	759
1	42851274	42851554	42851360	14	12.444	1	14
1	43139698	43168869	43152752	55	6.289	6	780
1	43305871	43306276	43306048	31	21.923	1	37
1	43447243	43447476	43447360	17	16.143	1	15
1	43827924	43828125	43828000	19	17	1	13
1	43933632	43934027	43933824	41	29.308	1	52
1	44102175	44102488	44102304	20	16.5	1	21
1	44118652	44120209	44118752	27	10.761	2	69
1	44388102	44389209	44388288	32	13.941	2	65
1	45795297	45795640	45795456	23	18.2	1	23
1	46408748	46409040	46408896	30	24.778	1	29
1	46853361	46853736	46853536	18	15.833	1	24
1	51478142	51478976	51478421	43	26.37	1	98
1	51996717	51997011	51996816	30	24.667	1	29
1	52113645	52113981	52113824	31	23.6	1	30
1	52233032	52233448	52233216	31	23.846	1	41
1	52256177	52257252	52256288	28	18.529	2	86
1	52272320	52293947	52272480	60	6.054	4	514
1	52844775	52845122	52844896	25	20.546	1	29
1	53296932	53297143	53297120	19	16.667	1	12
1	53324397	53324729	53324512	18	13.2	1	18
1	53352576	53352837	53352704	22	18.556	1	22
1	53797907	53798176	53797984	26	20.333	1	24
1	53814288	53815639	53815520	27	11.643	2	69
1	53844162	53847278	53846048	30	15.546	3	214
1	53889744	53890291	53889984	27	21.294	1	49
1	54438855	54439097	54438987	14	12.857	1	11
1	54600309	54612473	54600496	52	10.368	6	550
1	55027216	55027824	55027616	31	22.474	1	58
1	55052894	55053238	55053024	21	18.455	1	26
1	55087904	55088431	55088080	41	30	1	71
1	55130820	55131169	55131008	31	22.909	1	33
1	55173732	55174521	55174080	65	36.583	1	119
1	55212982	55213828	55213344	23	15.333	2	58
1	55237005	55237413	55237184	32	23.231	1	39
1	56539953	56540615	56540224	34	25.762	1	73
1	56612387	56612691	56612544	28	21.556	1	24
1	57406533	57406940	57406592	29	21.167	1	33
1	58353525	58354021	58353792	24	19.875	1	41
1	58366756	58366957	58366832	16	14.667	1	11
1	58392658	58393259	58392960	79	43.053	1	110
1	58445266	58445701	58445376	29	22.643	1	41
1	58586272	58586655	58586416	32	24.167	1	38
1	58711419	58711742	58711520	23	18.5	1	24
1	58777675	58778066	58777792	30	21.417	1	35
1	58795421	58795817	58795616	31	22	1	39
1	58973307	58973942	58973440	28	19	1	51
1	59125588	59125940	59125728	30	24.364	1	35
1	59162956	59169012	59166400	28	8.108	3	213
1	59237237	59237556	59237408	31	25.2	1	33
1	59475623	59475941	59475776	34	25.1	1	32
1	59498202	59498464	59498304	18	13.778	1	16
1	59570685	59571024	59570880	23	17.546	1	24
1	59670814	59671084	59670928	28	22.889	1	28
1	59684605	59685290	59684896	51	29.955	1	92
1	59893959	59911970	59896496	33	6.937	6	517
1	60097657	60098215	60098112	28	21.056	1	52
1	60180238	60180454	60180304	17	15.571	1	13
1	60621023	60622045	60621216	27	20.5	1	91
1	60637088	60637300	60637248	17	14.571	1	12
1	60662382	60669452	60669152	35	8.298	3	245
1	60827038	60827319	60827152	27	22.556	1	25
1	60852690	60854476	60854320	24	8.786	2	69
1	61651593	61658112	61651808	47	7.693	2	181
1	61750984	61751244	61751136	18	15.125	1	16
1	63002824	63005585	63005152	44	16.558	2	202
1	63020028	63020310	63020096	16	14	1	16
1	63114599	63124223	63124096	22	4.012	2	147
1	63176525	63177139	63176992	38	27.684	1	72
1	63903091	63903632	63903275	32	22.471	1	51
1	64121727	64122297	64122080	28	19.5	1	47
1	64287054	64308490	64287264	36	6.119	5	514
1	64531545	64532918	64532688	23	12.07	2	72
1	64690612	64690843	64690784	16	14.143	1	13
1	64737469	64743259	64743008	30	9.129	5	211
1	64787609	64798260	64797888	61	10.762	2	483
1	64992641	64992865	64992736	19	15.857	1	14
1	65088979	65090770	65090592	40	12.554	2	99
1	65112140	65118883	65118736	31	4.901	2	126
1	65146808	65147042	65146880	23	17.5	1	18
1	65176876	65186782	65178416	31	8.246	5	300
1	65407544	65407772	65407632	21	18.857	1	17
1	65841101	65841343	65841280	20	16.429	1	14
1	66792960	66793320	66793120	15	13.333	1	21
1	66839839	66840050	66839872	21	19.286	1	16
1	66862575	66863115	66862832	37	26.471	1	60
1	66880186	66880607	66880352	36	23.769	1	41
1	66895587	66901332	66895776	30	6.947	2	129
1	66940815	66941170	66940992	19	15.455	1	22
1	67065257	67066286	67065504	45	27.094	1	121
1	67079109	67079793	67079328	42	22.333	1	65
1	67099320	67111995	67099424	27	5.5	3	232
1	68543016	68543236	68543072	22	16.571	1	14
1	71475735	71475947	71475840	21	18.143	1	15
1	71557050	71557318	71557184	16	12.444	1	15
1	72174173	72174476	72174336	27	20.5	1	28
1	72196857	72197058	72196928	29	24.286	1	22
1	72225922	72255563	72244064	69	6.332	4	628
1	72307446	72307658	72307552	27	21.571	1	18
1	72583270	72583537	72583456	20	17.375	1	18
1	73630446	73630671	73630592	21	18.143	1	16
1	74236254	74236548	74236384	24	19	1	25
1	74255791	74256161	74255936	24	17.75	1	27
1	74284740	74285154	74284864	23	17.692	1	30
1	74307212	74307479	74307328	26	21.25	1	23
1	74386819	74414050	74412064	74	10.429	8	1134
1	74434508	74436074	74434688	55	23.449	2	161
1	74505793	74506513	74506048	30	23.909	1	70
1	74587897	74588461	74588208	40	27.556	1	66
1	74726744	74727081	74726880	38	27.546	1	38
1	74816843	74817251	74816992	36	25.308	1	43
1	74941610	74963013	74962848	33	5.995	4	485
1	75024528	75024833	75024656	19	14.7	1	18
1	75124662	75125239	75125136	23	17.444	1	43
1	75141457	75142760	75142560	28	16.415	2	93
1	75191854	75192604	75192256	38	24.391	1	78
1	75210660	75219547	75219200	34	7.918	3	289
1	75251660	75251879	75251712	23	20	1	17
1	75317061	75318133	75317200	36	24.97	1	113
1	75435800	75436285	75435904	35	26.133	1	53
1	75521486	75521689	75521600	20	17.5	1	14
1	76993888	76994194	76993984	21	17.9	1	22
1	77458715	77462508	77458976	19	6.043	2	99
1	78310220	78313421	78311664	29	12.06	2	171
1	78483428	78489351	78488992	115	11.494	2	281
1	78657626	78657984	78657845	19	15.25	1	24
1	78879305	78879665	78879456	31	22.364	1	33
1	79775949	79776205	79776032	32	27.625	1	28
1	82150890	82151163	82150992	33	27.875	1	27
1	82188991	82189220	82189024	16	13.375	1	14
1	82316264	82316872	82316640	27	17.105	1	44
1	82724797	82725046	82724928	20	17	1	17
1	82761957	82787693	82766400	45	9.143	8	923
1	82815813	82816274	82816064	55	35.143	1	68
1	82839292	82839510	82839328	20	15.714	1	13
1	82990980	82991886	82991168	41	24.714	1	97
1	83080066	83080328	83080176	22	18.625	1	19
1	83107541	83117583	83117440	31	5.92	3	243
1	83146665	83147000	83146867	21	18.3	1	25
1	84839411	84839684	84839472	19	15.667	1	17
1	85790526	85794441	85790832	24	8.627	3	145
1	86040105	86040539	86040320	44	33.231	1	56
1	86064261	86064870	86064480	107	57.947	1	150
1	86178910	86184236	86183824	34	9.839	2	226
1	86268952	86269339	86269152	30	23.083	1	37
1	86282163	86282447	86282288	36	27.778	1	32
1	86303188	86303400	86303312	25	22.857	1	19
1	86324643	86334401	86324832	47	5.627	2	221
1	86358631	86359826	86359328	33	24.054	1	125
1	86440673	86443035	86442352	29	15.11	2	155
1	86472321	86509715	86487744	61	7.408	7	1100
1	86524953	86529009	86525424	43	19.488	3	350
1	86582705	86587295	86584912	27	6.203	2	104
1	87175882	87176107	87175968	19	17.571	1	15
1	87213710	87213960	87213856	25	21.375	1	21
1	87294596	87294829	87294704	14	12.286	1	11
1	87316865	87327122	87317056	23	3.781	2	138
1	87551076	87551348	87551200	28	23.375	1	23
1	87573939	87579235	87574048	28	7.889	3	171
1	87755783	87756154	87755936	26	21.273	1	30
1	87892479	87892916	87892608	26	19.714	1	36
1	87906850	87910821	87908928	23	10.602	3	185
1	88013705	88014154	88013888	35	25.357	1	47
1	88086043	88098951	88098752	34	6.239	3	332
1	88130462	88130669	88130496	25	21.143	1	20
1	88206941	88207244	88207040	19	16.6	1	22
1	88220267	88220816	88220512	120	78.235	1	181
1	88399388	88408593	88399456	28	4.866	2	170
1	88475658	88476060	88475776	28	21.417	1	33
1	88954891	88955098	88954944	23	21	1	17
1	89456452	89456656	89456560	16	14.833	1	12
1	89509948	89510221	89509984	17	15	1	16
1	90603326	90603531	90603488	26	23.286	1	21
1	90969440	90969904	90969792	20	16.533	1	32
1	91023942	91024241	91024064	21	17.333	1	21
1	91041698	91042081	91041888	22	16.5	1	26
1	91250031	91250427	91250208	54	37.167	1	61
1	91366862	91369758	91369584	23	6.898	2	85
1	91412960	91413231	91413088	22	18.667	1	23
1	91446062	91464744	91459424	48	8.346	4	664
1	91674371	91674592	91674528	19	16.857	1	15
1	92084058	92084416	92084192	16	12.75	1	20
1	92473576	92474082	92473760	41	27.25	1	58
1	92910493	92910694	92910592	19	15.286	1	14
1	92934228	92934861	92934576	38	27.4	1	74
1	93128916	93129136	93128992	20	16.286	1	14
1	93157716	93157928	93157728	16	14.286	1	12
1	93342788	93343855	93342896	24	14.939	2	69
1	93478120	93479205	93478720	38	25.441	1	120
1	93511694	93511919	93511712	22	18	1	16
1	93635311	93636071	93635776	38	22.75	1	74
1	93654606	93657279	93657056	29	11.349	2	132
1	93693497	93693719	93693568	17	15.143	1	13
1	93801705	93803969	93801920	31	9.014	2	90
1	93825147	93825704	93825376	46	29.722	1	74
1	93859805	93860081	93859904	20	14.333	1	16
1	94804970	94805302	94805120	25	18.8	1	25
1	97660782	97661000	97660832	16	13.571	1	12
1	97769262	97770601	97770080	36	18.524	2	108
1	99287889	99288109	99287968	20	18.143	1	16
1	102561382	102561624	102561440	17	14.714	1	12
1	102623827	102627354	102624000	21	7.959	3	110
1	103489211	103489503	103489328	37	29.111	1	34
1	105089087	105093413	105093248	42	8.579	2	154
1	105179000	105180666	105179264	25	13.654	2	100
1	105243373	105243822	105243488	28	19.571	1	37
1	105663311	105664936	105663936	44	20.059	2	143
1	105786980	105787237	105787104	16	14.75	1	15
1	105990119	105994134	105990400	35	8.967	2	154
1	106171344	106171801	106171632	23	19.429	1	37
1	106428173	106428523	106428352	25	19.273	1	28
1	106449683	106450145	106449920	45	29.267	1	60
1	106477771	106478282	106478080	62	43.438	1	93
1	106586745	106591721	106586976	48	9.71	2	213
1	106759755	106759963	106759872	23	20.5	1	14
1	106796279	106797033	106796768	63	31.75	1	103
1	113412856	113413093	113413024	17	14.75	1	16
1	113490340	113491252	113490864	40	28.571	1	109
1	114153010	114153224	114153120	22	18.286	1	15
1	118310973	118322082	118311248	93	6.63	2	222
1	118388789	118389534	118389056	36	26.261	1	84
1	118458917	118459536	118459328	57	39.684	1	104
1	119526165	119526394	119526272	27	23.429	1	21
1	119541200	119541422	119541296	21	17.571	1	15
1	119706927	119707193	119707072	17	15.125	1	16
1	119837231	119837741	119837568	44	25.75	1	55
1	120083158	120091304	120091104	32	8.153	2	250
1	120120036	120140442	120121136	37	7.189	6	515
1	121327778	121328304	121327920	30	21	1	46
1	121463824	121464146	121463936	16	14.7	1	19
1	121567872	121568073	121567904	17	14.286	1	13
1	121708277	121708574	121708416	31	23.556	1	28
1	125435446	125436259	125435872	45	26.385	1	96
1	125481949	125502386	125489376	44	6.347	4	454
1	125519277	125527687	125519424	54	9.626	4	300
1	125549855	125560493	125551904	42	9.473	3	297
1	125676696	125677153	125677072	21	17.067	1	35
1	126650824	126652393	126651584	32	15.674	2	108
1	126673050	126677745	126673440	89	12.762	2	266
1	126719624	126720573	126720064	45	26.035	1	103
1	127205087	127217315	127214976	48	7.918	4	427
1	127233087	127233721	127233440	68	37.95	1	102
1	127257090	127257573	127257344	30	21.4	1	43
1	127275822	127287915	127287696	36	5.461	2	191
1	127357555	127364056	127357664	26	5.421	2	137
1	127773894	127774329	127774064	37	30.385	1	51
1	127868799	127869019	127868896	24	21.714	1	19
1	127983625	127983850	127983744	18	15.714	1	14
1	128102522	128102917	128102613	21	18.539	1	33
1	128244010	128244572	128244224	34	23.177	1	52
1	128416532	128417515	128417088	35	24.968	1	106
1	130462494	130462759	130462656	27	20.667	1	24
1	130542668	130542882	130542752	23	18.143	1	15
1	130632129	130632369	130632192	24	21	1	17
1	130678479	130684175	130681792	77	14.07	3	344
1	130715662	130717958	130717440	58	24.5	2	248
1	130733902	130739193	130737824	27	7.698	3	177
1	130761588	130764469	130761664	39	10.687	2	125
1	130797886	130798940	130798096	46	28.939	1	132
1	130820348	130833054	130832704	65	13.95	6	789
1	131152984	131153370	131153088	25	19.667	1	31
1	131910067	131911378	131910176	24	11.865	2	61
1	132007311	132008647	132007488	27	17.476	2	102
1	132062156	132062440	132062304	18	15.667	1	18
1	132075501	132095942	132075808	34	4.237	3	283
1	132150244	132150485	132150368	23	19.571	1	16
1	132319251	132319538	132319328	28	23.556	1	27
1	132476894	132477562	132477200	109	62.238	1	177
1	133025150	133058046	133057856	51	5.089	5	638
1	133084053	133084589	133084272	36	26.059	1	59
1	133129497	133131580	133131200	59	20.523	2	188
1	133162127	133165057	133163808	23	12.457	4	161
1	133190286	133191046	133190768	59	29.958	1	98
1	133214045	133225751	133214112	26	4.768	2	228
1	133244715	133246057	133245163	27	13.691	2	80
1	133309504	133309946	133309664	24	18	1	33
1	133609843	133610424	133610320	38	22.611	1	56
1	133661211	133670789	133670464	33	5.376	2	192
1	133685852	133686059	133686016	20	17.429	1	16
1	133877042	133883201	133882752	42	7.627	2	192
1	134055204	134107021	134061184	39	6.552	12	1374
1	134205607	134217451	134205760	34	5.751	3	243
1	134232937	134233325	134233163	19	17.167	1	27
1	134361808	134362290	134361984	44	30.4	1	61
1	134414936	134415244	134415056	24	19.9	1	25
1	134455471	134455777	134455584	21	16.3	1	20
1	134494333	134495160	134494736	28	20.654	1	73
1	134520963	134527087	134526944	38	9.273	3	242
1	134556873	134557282	134557088	28	21.539	1	37
1	134609716	134609975	134609856	26	20.125	1	21
1	134955776	134956160	134956000	28	21.462	1	37
1	135174667	135266062	135204832	74	8.403	23	3097
1	135313570	135314024	135313792	45	31.429	1	59
1	135498985	135515552	135504533	24	4.36	3	283
1	135752985	135753260	135753088	22	17.444	1	19
1	135810200	135822637	135810368	34	11.128	6	593
1	136135168	136140623	136136552	31	8.018	2	186
1	136220311	136229386	136228544	39	7.947	2	297
1	136345903	136346105	136346048	20	17.667	1	14
1	136360889	136361159	136361056	22	18.889	1	23
1	136415270	136415529	136415360	27	22.375	1	23
1	136466108	136466376	136466208	18	14.556	1	17
1	136894634	136895030	136894848	24	18.083	1	30
1	136910972	136931277	136911136	26	3.609	3	273
1	136958735	136960930	136960560	36	12.379	2	114
1	137141935	137142436	137142096	21	16.813	1	35
1	138575719	138575926	138575840	20	17.667	1	14
1	138928731	138929021	138928928	21	17.889	1	21
1	138963150	138963533	138963264	18	14.167	1	22
1	143702708	143703252	143703104	38	27.471	1	63
1	143739267	143739739	143739520	19	14.929	1	28
1	143776741	143777558	143777216	37	20.8	2	70
1	144004085	144004510	144004224	22	16.077	1	28
1	144116138	144116556	144116416	26	19.154	1	33
1	146316789	146322361	146322176	28	6.097	2	134
1	147440467	147440678	147440576	21	18.571	1	15
1	150392569	150393612	150393216	38	23.727	1	107
1	151025058	151025571	151025216	38	23.438	1	51
1	151106505	151107010	151106640	21	16.188	1	34
1	151130883	151131873	151131440	31	20.742	1	89
1	151153242	151178118	151160448	34	6.037	4	577
1	151289220	151308311	151296832	58	7.872	3	604
1	151325382	151345394	151325504	44	8.045	7	661
1	151428368	151428859	151428512	42	27.6	1	57
1	151755005	151755329	151755168	31	24.273	1	35
1	152037602	152041784	152040208	44	16.277	4	299
1	152386539	152386758	152386592	17	14.429	1	12
1	152766383	152766872	152766528	23	17	1	35
1	152790371	152790580	152790416	26	22.333	1	16
1	152902809	152904790	152902976	89	24.145	2	210
1	153186017	153186281	153186128	25	19.5	1	20
1	153274575	153275003	153274720	23	17.692	1	31
1	153487274	153487926	153487744	45	25.25	1	70
1	153749359	153749749	153749504	28	19.583	1	31
1	153769508	153771304	153771152	38	21.161	3	167
1	153899580	153900198	153900032	27	21.45	2	59
1	153924356	153924777	153924464	22	16.769	1	29
1	155056200	155085101	155060240	43	5.841	8	631
1	155099202	155099800	155099584	26	17.278	1	42
1	155417252	155417547	155417408	18	15.111	1	18
1	155886888	155887150	155887008	19	15.5	1	16
1	155937520	155944658	155937648	23	4.148	2	108
1	155973243	155973625	155973408	45	32.167	1	51
1	155995624	155995910	155995776	22	17.889	1	21
1	156035770	156042362	156035920	41	9.497	4	236
1	156470398	156471144	156470592	46	29.083	1	97
1	156522044	156522424	156522256	24	18.083	1	28
1	156732324	156736137	156735968	41	9.316	3	155
1	156991123	157001508	156991200	34	5.1	2	211
1	157412471	157412794	157412624	20	17.4	1	23
1	157525903	157526269	157526080	29	23.727	1	36
1	159231819	159232349	159231904	36	20.688	1	44
1	160194941	160195464	160195104	87	50.941	1	119
1	160212501	160213408	160212992	138	62.241	1	252
1	160263108	160263319	160263264	17	14.667	1	10
1	160308945	160309394	160309248	30	20.929	1	39
1	161034304	161035447	161035184	40	22.028	2	109
1	161070309	161070902	161070784	34	21.056	1	50
1	161131250	161131726	161131424	35	21.867	1	44
1	161259256	161279607	161279424	43	4.979	4	376
1	161876828	161877223	161876928	31	21.615	1	38
1	162040849	162041207	162040992	26	19	1	28
1	162570407	162570654	162570480	22	19.714	1	17
1	162740287	162740702	162740480	32	23.769	1	41
1	162813613	162815652	162815552	18	8.922	2	80
1	163289103	163289494	163289248	28	21.083	1	34
1	163403571	163404140	163403776	134	69.889	1	168
1	163779352	163779703	163779536	37	26.909	1	39
1	163929667	163930141	163929792	27	17.5	1	32
1	163994626	163994988	163994816	22	17.273	1	26
1	164189711	164190009	164189920	23	20	1	24
1	164208405	164215518	164215232	33	7.741	3	238
1	164248578	164249305	164248704	29	18.409	2	55
1	164275461	164275760	164275648	22	17.889	1	21
1	164307266	164307567	164307424	35	27.889	1	34
1	164366107	164366605	164366272	32	23.75	1	50
1	164411446	164421088	164415424	69	16.679	6	718
1	164449708	164481999	164471104	46	8.29	7	1093
1	164494758	164495042	164494912	20	17.556	1	20
1	164537600	164543389	164543200	28	6.462	2	143
1	164701370	164714573	164703744	75	10.074	4	545
1	164787862	164788063	164787968	23	20.167	1	16
1	164956782	164961094	164956992	28	8.885	2	163
1	164993086	164993529	164993376	37	27	1	50
1	165194097	165199358	165194528	26	8.587	2	169
1	165236524	165237120	165236896	29	20.263	1	51
1	165460286	165461235	165460928	67	41.433	1	170
1	165641492	165642647	165641664	25	15.722	2	79
1	166002476	166003501	166003072	38	23.125	1	103
1	166094508	166094709	166094560	23	19.833	1	15
1	166130060	166130509	166130272	32	24.071	1	45
1	166153614	166153825	166153696	23	18.571	1	15
1	167273827	167285260	167273952	36	4.472	2	181
1	167308312	167308988	167308576	67	37.524	1	108
1	167349761	167354765	167354656	35	10.23	2	221
1	167381425	167394307	167384368	38	8.297	4	462
1	168708198	168708411	168708256	22	19	1	14
1	169531422	169531806	169531568	39	28.75	1	45
1	169968961	169969624	169969536	22	18.4	1	50
1	170163609	170175303	170175088	25	4.503	2	193
1	170478620	170482865	170478784	25	7.829	2	143
1	170566601	170576211	170576128	27	3.794	2	129
1	170867664	170868862	170867808	22	14.432	2	75
1	170882933	170893698	170885232	43	10.877	4	481
1	170981566	170981992	170981808	20	16.857	1	32
1	171033903	171045132	171044960	28	5.787	4	209
1	171101731	171114325	171114064	42	8.037	4	367
1	171150372	171150660	171150480	21	17.667	1	20
1	171168964	171170310	171170128	34	13.048	2	77
1	171184378	171184637	171184496	33	29.125	1	30
1	171222288	171222900	171222432	25	18.737	1	49
1	171246963	171247394	171247200	45	30.929	1	60
1	171270073	171281356	171270453	25	4.635	2	183
1	171294354	171294757	171294576	23	19.769	1	33
1	171328915	171329348	171329088	31	23.929	1	43
1	171411002	171411699	171411488	25	19.318	1	57
1	171425037	171441757	171439168	30	5.404	4	337
1	171478047	171478475	171478144	20	17.357	1	33
1	171502590	171504016	171503296	75	35.489	1	221
1	171540166	171545127	171544907	28	6.935	2	137
1	172082518	172082883	172082688	23	17.417	1	28
1	172099553	172100085	172099872	34	21.813	1	46
1	172147906	172148310	172148096	41	30.083	1	47
1	172309989	172310354	172310160	26	21.727	1	32
1	172376237	172382669	172376384	50	6.691	2	179
1	172428871	172440817	172440672	30	5.864	4	271
1	172461451	172463910	172461824	53	18.623	3	202
1	172481580	172482163	172481888	29	22.333	1	55
1	173418787	173420653	173419008	37	12.172	2	100
1	174303218	174303430	174303312	16	14	1	12
1	175512163	175512578	175512352	38	28.077	1	48
1	175625429	175626086	175625888	21	15.762	1	44
1	176814532	176814826	176814688	23	18.222	1	22
1	177441654	177442045	177441856	31	23.5	1	38
1	177458588	177459192	177459040	21	16.737	1	43
1	177475545	177476021	177475744	39	28.4	1	57
1	177557889	177558120	177557963	32	28.571	1	26
1	177623253	177623605	177623424	20	16.636	1	24
1	177708839	177711814	177711232	43	13.591	2	179
1	177740772	177748650	177740960	41	8.821	3	295
1	177796194	177796874	177796480	33	24.619	1	71
1	178187214	178187730	178187424	31	21.438	1	46
1	178275999	178276275	178276160	18	15	1	17
1	178316000	178319330	178317616	46	19.943	3	296
1	178336302	178338126	178336512	30	15.456	2	124
1	178368783	178369482	178369056	21	17.364	1	52
1	178405906	178406772	178406208	28	19.148	1	71
1	178600733	178600979	178600864	19	15.75	1	15
1	179517894	179518303	179518032	20	15.833	1	25
1	179546077	179546576	179546336	46	29.75	1	62
1	179586821	179587075	179586848	21	17	1	17
1	179723141	179723397	179723200	28	22	1	22
1	179803519	179804079	179803776	89	45.389	1	108
1	179991914	179992148	179992000	13	12	1	11
1	180255811	180256690	180256208	26	19.963	1	76
1	180279672	180280000	180279840	36	25.909	1	38
1	180387349	180390531	180387664	26	8.311	2	106
1	180403844	180404097	180403872	18	14.875	1	15
1	180715133	180726548	180715328	25	4.169	2	175
1	180757690	180783522	180758048	49	7.116	5	682
1	180813157	180813643	180813472	23	15.867	1	32
1	180850606	180851332	180851008	50	32.478	1	101
1	180942432	180947839	180944267	18	5.959	2	143
1	180981347	180981790	180981552	34	25.692	1	44
1	181143878	181144506	181144288	44	27.684	1	70
1	181212398	181212635	181212512	18	15.286	1	14
1	181256360	181258725	181256576	34	15.919	2	166
1	181534243	181534830	181534720	20	14.833	2	37
1	181842042	181865360	181865152	32	5.269	5	453
1	182124546	182125082	182124928	19	15.563	1	33
1	182256125	182256332	182256224	21	17.857	1	17
1	182408734	182408956	182408832	19	17	1	15
1	182564604	182564973	182564656	21	17.833	1	27
1	183047754	183047994	183047856	18	16.714	1	14
1	183296959	183297205	183297008	22	20.125	1	20
1	183388734	183389131	183388864	25	19.385	1	34
1	183764383	183764732	183764544	39	30.182	1	43
1	184034275	184034568	184034448	19	15.556	1	18
1	184140480	184140776	184140624	32	23.9	1	32
1	184274807	184282095	184277136	25	7.96	5	227
1	184402966	184403262	184403072	20	16.222	1	19
1	184827295	184827723	184827360	24	18.429	1	35
1	184845729	184861984	184852480	33	5.792	3	366
1	185070319	185070849	185070656	21	17.588	1	39
1	185203886	185204306	185204064	47	33.846	1	59
1	185253245	185253516	185253408	35	28.778	1	35
1	185270442	185285153	185283008	39	6.941	3	351
1	185307671	185313313	185312032	64	19.24	3	468
1	185331988	185334016	185333904	34	10.552	2	87
1	185362778	185363243	185362912	41	28.467	1	55
1	185431708	185431992	185431872	39	30.778	1	35
1	185610685	185610929	185610784	16	13.875	1	13
1	186749249	186749591	186749408	28	21.5	1	27
1	187217532	187226909	187226784	18	4.687	2	162
1	187674755	187675044	187674880	21	14.889	1	17
1	187896899	187901246	187897120	30	7.117	2	112
1	189105370	189105580	189105440	18	15	1	12
1	189830940	189831193	189831024	19	16.375	1	16
1	190448353	190448598	190448480	25	21	1	18
1	190533137	190533412	190533280	24	19.444	1	21
1	190911611	190931847	190919808	43	5.835	4	480
1	191026112	191026422	191026272	21	17.5	1	22
1	191062663	191063304	191062880	51	30	1	82
1	191183156	191183649	191183424	31	25.5	1	56
1	191224308	191224558	191224448	26	21.625	1	21
1	191277639	191283995	191277824	30	6.615	2	151
1	191325772	191326000	191325872	30	25.714	1	23
1	191397412	191397902	191397600	27	20.667	1	42
1	191444502	191445756	191445632	17	9.103	2	50
1	191575503	191576137	191575904	50	34.65	1	93
1	191645968	191646262	191646080	25	20.444	1	24
1	191802346	191802718	191802496	26	21.636	1	30
1	191821451	191821677	191821536	18	14.857	1	13
1	191839354	191839709	191839520	33	24.455	1	36
1	192745272	192745876	192745456	35	24.421	1	63
1	192812877	192813085	192812928	23	20.5	1	14
1	193130099	193131789	193131616	28	12.604	2	93
1	193153097	193160662	193153216	33	6.534	3	216
1	193173401	193173855	193173536	31	26.929	1	51
1	193290088	193290453	193290272	27	21.455	1	32
1	194032520	194032771	194032672	19	16.25	1	16
1	194602115	194602316	194602192	18	15.333	1	12
1	194660442	194660750	194660560	47	34.7	1	43
1	194675915	194676148	194675968	20	18.143	1	17
1	194879578	194879826	194879680	22	19	1	19
1	194976343	194976583	194976416	25	22.125	1	21
1	195012578	195015137	195012704	31	10.763	2	121
1	195092197	195100955	195096512	18	4.734	3	160
1	195131400	195131714	195131520	18	15.2	1	19
10	3973794	3974021	3973824	22	17.857	1	16
10	4387033	4387500	4387312	42	33.6	1	66
10	4432110	4432784	4432320	57	36.143	1	104
10	5805332	5808171	5807872	26	13.54	3	145
10	7192003	7192252	7192128	22	19.857	1	17
10	7212031	7212238	7212128	19	16.571	1	15
10	7663043	7663606	7663243	26	21.941	1	49
10	7725939	7726183	7726032	18	17.125	1	17
10	7792591	7793138	7792928	29	20	1	46
10	7832150	7842023	7841888	30	5.032	2	179
10	7956244	7956463	7956352	22	18.143	1	16
10	8043605	8044097	8043920	30	22.563	1	50
10	8886079	8886625	8886144	32	21.778	1	53
10	8931639	8931885	8931744	24	19.125	1	19
10	9265485	9265881	9265680	26	20.25	1	33
10	9503806	9504007	9503872	19	17.571	1	16
10	11149178	11149778	11149344	80	39.368	1	100
10	11280660	11281204	11281024	40	25.588	1	59
10	12555959	12556202	12556064	19	15.5	1	15
10	12726304	12726591	12726464	32	25.667	1	30
10	12853132	12854707	12854560	28	12	2	83
10	12922437	12922841	12922608	33	25.417	1	39
10	13008244	13008572	13008400	26	20.7	1	28
10	13189937	13193297	13191584	26	8.75	2	114
10	13501109	13501344	13501168	23	18.375	1	19
10	13552937	13553276	13553088	27	21.3	1	27
10	13883170	13883661	13883392	23	19.533	1	40
10	13964470	13965673	13965536	17	10.263	2	54
10	13982870	13984060	13983968	21	11.811	2	61
10	14168447	14169001	14168768	17	13.944	1	34
10	14231495	14231730	14231584	19	16.143	1	15
10	14705308	14705706	14705552	30	22	1	39
10	16584127	16584369	16584192	27	22.125	1	21
10	16600743	16601549	16601136	37	24.12	1	83
10	16764390	16764683	16764528	18	15.889	1	19
10	16978772	16979110	16978901	16	13.818	1	19
10	17240345	17240561	17240480	13	12	1	10
10	17272588	17275444	17274112	19	10.528	3	133
10	17408110	17411714	17408160	22	5.9	2	83
10	17470947	17471171	17471136	16	13.143	1	12
10	17522081	17522592	17522256	20	15.375	1	33
10	17569544	17576427	17576096	19	5.474	3	136
10	17645617	17654831	17654464	33	10.212	5	384
10	17680839	17681126	17680928	18	14.889	1	17
10	17721686	17728216	17722304	38	11.285	3	321
10	18463105	18469765	18468608	30	9.083	4	264
10	18507893	18508280	18508144	19	17	1	27
10	18605175	18605556	18605344	48	33.833	1	53
10	18844393	18845401	18844768	43	23.871	1	101
10	18995573	18995844	18995648	23	19.111	1	23
10	19008502	19015635	19015435	22	5.834	3	165
10	19188111	19188876	19188480	31	22.458	1	74
10	19491822	19492217	19492000	22	18.417	1	30
10	19526626	19534320	19531584	79	14.483	5	491
10	19566763	19594417	19589760	48	6.247	7	651
10	19631772	19632049	19631888	26	21	1	23
10	20046113	20046481	20046288	30	22	1	31
10	20153474	20169703	20165856	26	5.154	3	352
10	20186624	20187343	20187072	49	31.826	1	102
10	20203417	20203748	20203568	35	26.091	1	39
10	20828401	20828639	20828544	21	18.143	1	17
10	21090936	21102365	21093088	62	9.689	5	461
10	21121716	21122128	21121952	38	26.385	1	45
10	21686024	21687702	21687488	29	11.2	2	79
10	21712872	21713150	21713056	20	17.625	1	17
10	22148600	22148853	22148704	18	15	1	15
10	22731269	22731929	22731456	45	27.7	1	74
10	22774778	22775101	22774896	19	15.6	1	20
10	23786739	23787669	23787328	145	58.828	1	236
10	23811990	23812308	23812096	27	20.8	1	27
10	23864708	23865052	23864832	35	27	1	35
10	24108164	24108726	24108512	36	25.765	1	58
10	24132300	24132790	24132448	29	20.667	1	42
10	24603833	24604240	24604032	34	24.462	1	41
10	24628945	24639029	24638880	41	9.699	5	403
10	24869791	24870095	24869920	26	20.5	1	25
10	25119048	25119319	25119136	27	22.875	1	25
10	25192168	25199092	25192800	59	11.463	4	353
10	25314111	25314493	25314304	26	20.167	1	32
10	25427572	25435001	25434784	21	5.653	2	176
10	25519856	25520338	25520096	37	25.467	1	51
10	25535907	25540218	25540032	22	7.341	2	128
10	25918108	25918405	25918224	27	20.4	1	27
10	26820379	26829148	26820560	40	6.542	2	220
10	28075646	28075847	28075664	18	15.429	1	14
10	28118849	28119314	28119104	35	23.5	1	43
10	28227781	28228006	28227872	26	20.857	1	18
10	30618301	30618722	30618512	33	24.643	1	46
10	30811055	30811273	30811168	18	15.571	1	13
10	34019345	34019963	34019712	41	26.053	1	68
10	34281966	34282357	34282144	58	39.75	1	64
10	34418166	34418447	34418304	19	15	1	17
10	34483317	34483647	34483616	20	16.4	1	22
10	34508587	34511535	34508800	26	8.5	2	111
10	34540932	34542285	34542144	23	13.714	2	81
10	34572176	34572522	34572320	17	13.727	1	19
10	36974200	36974530	36974320	27	20.818	1	31
10	37134329	37134532	37134416	17	14.714	1	13
10	37325619	37337646	37325888	34	5.076	2	218
10	37377219	37377598	37377408	21	15.636	1	22
10	38209477	38209682	38209520	24	19.833	1	16
10	39659950	39660167	39660000	28	22.286	1	19
10	39732119	39732365	39732256	20	16.75	1	16
10	39898766	39908337	39907392	45	8.911	3	300
10	39960015	39960366	39960160	34	28.727	1	41
10	40073693	40078182	40077808	37	8.241	2	165
10	40246806	40247171	40246912	23	19.75	1	32
10	40300785	40302765	40302256	31	11.845	2	96
10	40348913	40349333	40349136	22	19	1	33
10	40443983	40444327	40444160	20	16	1	23
10	40476391	40477097	40476544	25	19.5	1	59
10	40494647	40495075	40494944	26	21.214	1	41
10	40511026	40512619	40511456	40	16.32	2	114
10	40882936	40883471	40883264	26	20.235	1	46
10	41450343	41450611	41450400	18	14.25	1	15
10	41518651	41519424	41519232	32	18.4	2	63
10	41552774	41553198	41552944	33	25.385	1	45
10	41809558	41821449	41809728	29	4.99	3	207
10	41896469	41897291	41896576	19	13.692	2	48
10	42478376	42502381	42502016	53	5.255	4	445
10	42678938	42679159	42679051	18	16.429	1	14
10	42723409	42724329	42723584	40	24.759	1	98
10	42848883	42849146	42848992	15	12.75	1	13
10	42910702	42910923	42910816	15	13.714	1	12
10	42940385	42940719	42940448	21	16.3	1	22
10	43221288	43221762	43221504	35	25.467	1	51
10	43271254	43278014	43271520	31	6.833	2	175
10	43310977	43313176	43313088	25	11.147	2	106
10	43487620	43487917	43487744	21	16.333	1	19
10	43662500	43665231	43665120	23	6.434	2	76
10	43693884	43694350	43693968	19	13.467	1	26
10	43815150	43815455	43815296	17	12.889	1	14
10	43901613	43901839	43901664	18	15	1	13
10	43977365	43979478	43977504	28	11.606	2	108
10	44003485	44006072	44003872	21	8.889	2	101
10	44268154	44268563	44268384	27	21.462	1	36
10	44428004	44428237	44428112	20	18.857	1	17
10	44474247	44474630	44474528	23	17.5	1	28
10	44491026	44491262	44491120	19	16.714	1	15
10	45000837	45001203	45001072	20	16.455	1	25
10	46785701	46786353	46785984	49	31.05	1	86
10	49023667	49023876	49023728	20	16.714	1	14
10	50584747	50585061	50584896	30	23.1	1	29
10	51454517	51454808	51454656	22	18.222	1	21
10	51610142	51610395	51610288	21	16.875	1	17
10	52174393	52174856	52174592	46	34	1	70
10	52232068	52232858	52232376	26	19.5	1	63
10	52417213	52417492	52417344	21	17	1	19
10	54074136	54074337	54074256	18	16.714	1	15
10	54161069	54161741	54161408	22	16.762	1	48
10	58252471	58255509	58255440	21	5.811	2	74
10	58446606	58447068	58446880	45	32.071	1	62
10	58497901	58498182	58498048	25	19.333	1	22
10	59152731	59152932	59152800	16	15	1	13
10	59221570	59222099	59221712	26	19.75	1	41
10	59241191	59241600	59241408	36	25.846	1	44
10	59267153	59277492	59270304	28	7.217	3	307
10	59323080	59323464	59323264	36	25.917	1	41
10	59575875	59578946	59578688	56	16.615	3	225
10	59616649	59629529	59629056	41	5.939	2	278
10	59702258	59702734	59702528	31	22.6	1	45
10	59746979	59754606	59754256	37	6.217	2	180
10	59879378	59880149	59879824	26	22.333	1	74
10	59899180	59908123	59900000	45	7.237	2	270
10	59921047	59921593	59921360	22	19.882	1	46
10	59943431	59949544	59943744	32	7.405	2	172
10	59970217	59979194	59972672	45	8.8	3	319
10	60798058	60798360	60798240	25	20.222	1	25
10	60831381	60831833	60831744	21	15.643	1	29
10	61080351	61089439	61080864	33	5.208	2	178
10	61123402	61123835	61123680	21	15.308	1	26
10	61147422	61147711	61147568	19	14.667	1	17
10	61646513	61657309	61657120	31	5.832	3	252
10	61695516	61695747	61695584	20	16.875	1	17
10	62217910	62231254	62218336	32	9.425	4	509
10	62413247	62419707	62415936	33	7.722	3	217
10	62449551	62450318	62449856	147	67.958	1	223
10	62602264	62602465	62602400	21	17.571	1	16
10	62651037	62651531	62651328	19	14.625	1	32
10	62792097	62792642	62792416	41	26.765	1	62
10	62920371	62920689	62920544	18	15.1	1	19
10	63023601	63024493	63024032	66	37.75	1	145
10	63243551	63245000	63243616	22	12.174	2	79
10	63382535	63382817	63382672	17	14.222	1	16
10	63429403	63430317	63429456	24	14.345	2	57
10	66909356	66928432	66921408	27	4.952	4	307
10	66946221	66946422	66946336	25	21.167	1	16
10	67002765	67004538	67004384	19	9.473	2	74
10	67185661	67185908	67185760	17	15.5	1	15
10	67285409	67285730	67285552	28	20.3	1	26
10	67549099	67549489	67549280	21	17.167	1	28
10	68127040	68127886	68127232	28	20.333	1	77
10	68158523	68158976	68158784	29	20.267	1	41
10	68231453	68232003	68231568	31	21	1	52
10	68354750	68361460	68361280	24	7.534	5	202
10	68435070	68435432	68435232	20	16.083	1	26
10	68550871	68551274	68551072	25	18.615	1	31
10	69872331	69872838	69872496	18	14.563	1	31
10	69888318	69888657	69888576	19	15.727	1	22
10	69916952	69924641	69917088	21	4.072	2	128
10	71237664	71238054	71237904	18	14.462	1	25
10	71344637	71347788	71347680	24	8.545	2	120
10	71369598	71376416	71376192	38	6.809	2	177
10	72588579	72588865	72588688	21	17.333	1	20
10	72644107	72654980	72644208	20	4.038	2	151
10	75206256	75212214	75210528	27	10.308	5	267
10	75429047	75429370	75429248	20	17.3	1	23
10	75505037	75518209	75517904	31	5.55	3	292
10	75764233	75765508	75764368	35	12.667	2	69
10	75780873	75781402	75780960	20	17.563	1	37
10	75794894	75795261	75795040	26	18.727	1	28
10	75935786	75936094	75935920	20	16.444	1	18
10	76032467	76032685	76032565	18	16	1	14
10	76097325	76097837	76097600	33	23.438	1	50
10	76120335	76120538	76120416	20	17.333	1	13
10	76157401	76157962	76157664	25	17.611	1	42
10	76468750	76469123	76468960	20	15.583	1	24
10	77024316	77033500	77033120	22	4.243	2	147
10	77515584	77516022	77515824	28	21.429	1	39
10	77606068	77606953	77606672	22	14.357	2	55
10	77622042	77622479	77622240	36	26.357	1	48
10	78009403	78009913	78009552	30	21.188	1	45
10	78069325	78069678	78069488	20	15.727	1	23
10	78143916	78148305	78148128	31	7.443	2	129
10	78169628	78169977	78169760	23	19.364	1	28
10	78324767	78326618	78326432	40	13.948	2	113
10	78366980	78367292	78367136	41	32.222	1	37
10	78574262	78575567	78575136	21	14.488	2	82
10	79533029	79534142	79533248	38	21.441	2	101
10	79668881	79682184	79682000	61	7.087	2	303
10	79696178	79705075	79704448	28	7.235	3	276
10	79746376	79746785	79746560	29	20.769	1	35
10	79766900	79767187	79767040	42	29.889	1	34
10	79820908	79824989	79823264	30	14.158	4	254
10	79855798	79856116	79855904	22	18	1	23
10	79908410	79909370	79909152	27	19.4	1	80
10	79926600	79937211	79926880	35	4.997	2	209
10	79959933	79960348	79960096	33	24.769	1	43
10	79983589	79996702	79985152	36	7.06	4	369
10	80032927	80054084	80039808	193	7.981	5	652
10	80102581	80116058	80115840	25	6.344	4	331
10	80141334	80149689	80141440	46	11.969	5	445
10	80167344	80173174	80173024	35	8.176	2	185
10	80261513	80264960	80264736	52	10.143	2	140
10	80292248	80292821	80292448	60	36.5	1	88
10	80323454	80348593	80332256	37	5.438	5	565
10	80433580	80436721	80433920	76	21.806	2	303
10	80561293	80562038	80561696	133	62.609	1	200
10	80578453	80578816	80578672	26	20.917	1	34
10	80602779	80606651	80603056	41	13.035	2	212
10	80656834	80659294	80659040	22	9.903	2	100
10	80677842	80678502	80678080	35	25.952	1	73
10	80742069	80755280	80754944	29	4.878	3	233
10	80826430	80826650	80826464	19	16.714	1	14
10	80914252	80940050	80937840	49	7.618	7	739
10	80975311	80988443	80975584	34	5.771	2	194
10	81037305	81037547	81037392	24	21.125	1	20
10	81060228	81060521	81060352	32	22.889	1	27
10	81092644	81106301	81095488	70	11.152	5	650
10	81128574	81137630	81134464	30	8.32	4	326
10	81167657	81176997	81176800	35	7.778	4	265
10	81192359	81192582	81192512	20	16.286	1	14
10	81232692	81233204	81232848	40	25.563	1	55
10	81266535	81268433	81266720	30	12.186	2	102
10	81285783	81293449	81285920	35	14.228	5	479
10	81346844	81352087	81350816	45	10.32	3	224
10	81378557	81378893	81378720	31	22.182	1	30
10	81392189	81393284	81392448	58	29.429	1	144
10	81434789	81435203	81435008	27	19.539	1	34
10	81496163	81496884	81496448	142	69.046	1	204
10	81542372	81550413	81546528	94	19.004	4	679
10	81570971	81571984	81571104	24	13.194	2	56
10	81605915	81606541	81606352	36	24.2	1	64
10	81627274	81627852	81627552	48	30.833	1	75
10	81643461	81644064	81643632	22	18.526	1	47
10	82520765	82521007	82520928	23	19.375	1	19
10	82623328	82623565	82623392	30	25.5	1	27
10	82782566	82782774	82782672	17	15.333	1	11
10	82858288	82859380	82859072	26	15.265	2	72
10	82990932	82991194	82991040	18	15.875	1	17
10	83032202	83033031	83032736	37	23.962	1	85
10	83098959	83099160	83099056	22	19.667	1	15
10	83119330	83120301	83119424	26	12.867	2	54
10	83359921	83360297	83360000	25	19.917	1	31
10	83648485	83648848	83648704	17	14.273	1	21
10	83984867	83985313	83985168	20	16.786	1	31
10	84621972	84622562	84622368	33	22.526	1	59
10	84916957	84917468	84917200	29	22.75	1	49
10	85125378	85125695	85125456	27	21.667	1	25
10	85184773	85185670	85185376	25	16.714	1	65
10	85871721	85871995	85871872	19	17.25	1	17
10	85916732	85917297	85917104	33	25.389	1	61
10	85957676	85957985	85957744	18	14.7	1	18
10	86021864	86022185	86022032	23	19.2	1	25
10	86778511	86778763	86778624	19	16	1	16
10	88146876	88147098	88146944	31	26.143	1	23
10	88503105	88503373	88503168	19	15.875	1	17
10	88730990	88731325	88731120	31	26	1	35
10	88796924	88797167	88797088	20	16.5	1	16
10	88826643	88826934	88826752	24	19.778	1	23
10	89458820	89459289	89459040	30	23.429	1	43
10	89483733	89484341	89483968	32	24.474	1	63
10	89504836	89512974	89512736	20	6.262	2	208
10	89527194	89527440	89527328	19	16.125	1	16
10	89594273	89594701	89594464	45	31.308	1	56
10	89732194	89732491	89732304	20	16.889	1	20
10	91062405	91062698	91062528	25	20.667	1	24
10	91123910	91124256	91124064	34	24.455	1	35
10	91170471	91183743	91181536	50	8.47	3	426
10	92722233	92722752	92722400	30	22.177	1	51
10	93422075	93422280	93422192	22	20	1	18
10	93454529	93455004	93454752	31	24.429	1	45
10	93682060	93682427	93682304	36	28.273	1	42
10	93889679	93889899	93889696	14	12.286	1	11
10	94035472	94036031	94035840	24	16.824	1	40
10	94147757	94148143	94147872	22	17.833	1	28
10	94198895	94199267	94199072	26	18.917	1	29
10	94515220	94515511	94515328	15	13.556	1	16
10	94688390	94688778	94688544	30	21.167	1	34
10	95116639	95116988	95116704	24	19.091	1	27
10	95146392	95152999	95149776	28	8.02	3	229
10	95323917	95324356	95324032	29	20.429	1	37
10	95410180	95417249	95411232	53	11.469	3	344
10	95514822	95515244	95515008	24	18.231	1	32
10	95644044	95644428	95644192	32	25.083	1	40
10	96232867	96233130	96232928	17	13.875	1	14
10	96438692	96439209	96438912	52	30.563	1	66
10	96515008	96534977	96515264	40	4.779	3	281
10	96616566	96624874	96616928	31	6.523	2	237
10	96646266	96663347	96654208	34	5.322	3	360
10	96685679	96694640	96691104	34	9.073	4	355
10	96797194	96797417	96797264	18	16.143	1	14
10	97715483	97715729	97715648	15	12.5	1	12
10	98015295	98015947	98015408	18	14.143	1	41
10	98292210	98292468	98292320	24	20	1	20
10	98593834	98594385	98594192	52	34.471	1	80
10	98652198	98652484	98652336	16	13.444	1	15
10	98666085	98695406	98695232	48	5.4	5	634
10	98897752	98898215	98897920	28	22.133	1	46
10	99114371	99133194	99127840	36	6.817	5	516
10	99189159	99191118	99189344	46	11.719	2	94
10	99226767	99229658	99229584	27	7.964	2	95
10	99246786	99247301	99247136	19	16.25	1	35
10	99261537	99263377	99263104	36	17.386	2	138
10	99353926	99354291	99354080	34	24.727	1	37
10	99441065	99441311	99441152	31	24.286	1	21
10	99641874	99642730	99642400	24	16.63	2	61
10	99803097	99811997	99811792	32	4.504	2	148
10	99891893	99892320	99892117	31	22.5	1	43
10	99918177	99919276	99919072	27	19.706	1	94
10	100014090	100016096	100014256	24	10.839	2	94
10	100487354	100487566	100487424	24	20	1	17
10	102374019	102374394	102374208	55	39.546	1	56
10	102616284	102616527	102616336	26	21.375	1	21
10	102690556	102690873	102690752	23	17.4	1	22
10	105523691	105531876	105531712	24	5.234	2	162
10	105841098	105841599	105841248	28	24.067	1	47
10	106603448	106603649	106603600	16	14	1	13
10	107351473	107363837	107358848	35	6.698	4	326
10	107624276	107624544	107624416	21	17	1	20
10	108043568	108043864	108043744	25	21.778	1	26
10	108072230	108072477	108072288	17	15	1	13
10	108113354	108113690	108113552	34	26.6	1	33
10	108161653	108162284	108161824	38	26.5	1	71
10	108299875	108300996	108300000	36	13.6	2	66
10	108329826	108332371	108330032	28	11.658	2	129
10	108368287	108368513	108368416	25	20.125	1	20
10	108408088	108408849	108408576	35	26.083	1	85
10	110600134	110600767	110600480	50	29.316	1	75
10	110920065	110920266	110920160	17	15.667	1	12
10	111047945	111048221	111048000	24	20.25	1	20
10	111073961	111074326	111074144	32	22.727	1	34
10	111455945	111458905	111458784	27	6.386	2	75
10	111506450	111516431	111516256	25	6.514	4	263
10	111543862	111545917	111544032	35	15.422	2	139
10	111558804	111563155	111562784	42	16.566	5	319
10	111576023	111599727	111576160	61	7.445	7	683
10	111676262	111676599	111676432	26	20.4	1	26
10	111795769	111796036	111795904	20	17.444	1	21
10	111834904	111837420	111837056	31	13.318	2	123
10	111858408	111858633	111858507	17	15.714	1	14
10	111923566	111925669	111923744	32	12.742	2	118
10	111972514	111972892	111972672	26	21	1	30
10	112928543	112929234	112929120	24	15.864	1	47
10	112973743	112974017	112973824	28	21.333	1	23
10	115251253	115263419	115251552	30	6.097	2	277
10	115315511	115315772	115315648	17	15.125	1	16
10	115359167	115362879	115359280	24	7.989	2	101
10	115384342	115385185	115384864	58	28.185	1	106
10	115484553	115486417	115484736	55	13.931	2	114
10	115505123	115506301	115505856	55	27.25	2	136
10	115561294	115561543	115561472	17	14.375	1	14
10	115780243	115780528	115780384	31	25.222	1	29
10	115796389	115796698	115796512	36	29.222	1	33
10	115816500	115821930	115817344	46	12.53	3	298
10	116116842	116117139	116116917	15	13.222	1	16
10	116183263	116192946	116183392	58	9.168	4	364
10	116581542	116581812	116581664	28	23.5	1	25
10	116874524	116884676	116876000	24	5.395	3	179
10	117203145	117203346	117203200	17	15.333	1	12
10	117224196	117224773	117224352	36	27.111	1	66
10	117292484	117300292	117300032	36	6.887	2	200
10	117455673	117456283	117456160	29	22.316	1	58
10	117575819	117576454	117576256	35	22.6	1	61
10	117663096	117663297	117663216	19	15.571	1	14
10	117737240	117737474	117737344	28	21.75	1	23
10	117792310	117793114	117792672	35	21.84	1	75
10	118632258	118633847	118633664	27	12.816	2	87
10	118765921	118766398	118766208	36	28.571	1	53
10	118804437	118804886	118804736	26	20.071	1	38
10	118861519	118872738	118872544	32	5.921	3	233
10	118978318	118981776	118980032	27	6.544	2	95
10	119003629	119043299	119024640	81	4.758	6	689
10	119079183	119079432	119079248	14	12.875	1	13
10	119206335	119206755	119206496	22	17.071	1	32
10	119239841	119240824	119240288	66	33.333	1	137
10	120015165	120015478	120015296	26	20.8	1	26
10	120391170	120391586	120391264	15	13	1	22
10	120412238	120412670	120412352	18	15.385	1	26
10	120476337	120476826	120476448	17	14.2	1	29
10	120558004	120558308	120558112	23	19.3	1	24
10	120979148	120979568	120979328	23	18.539	1	32
10	121059333	121059679	121059456	18	15.3	1	20
10	121455117	121455495	121455296	26	21.75	1	34
10	121475777	121476002	121475872	15	12.571	1	11
10	121493324	121498722	121493536	30	7.195	2	152
10	121585311	121585548	121585408	21	18.5	1	20
10	121625980	121626755	121626480	30	22.68	1	78
10	122097059	122097318	122097168	16	13.625	1	14
10	122910849	122911052	122911024	19	18.333	1	14
10	122986457	122986684	122986560	16	15.571	1	14
10	123052007	123052316	123052160	15	13	1	15
10	123076378	123076764	123076448	17	14.25	1	23
10	123089582	123089938	123089728	27	20.364	1	30
10	123120925	123121280	123121072	29	22.167	1	35
10	125265996	125266206	125266128	19	17.833	1	13
10	125795347	125803623	125795456	35	9.302	4	324
10	125877438	125877854	125877579	29	21.846	1	38
10	125938970	125966236	125961888	62	6.284	6	654
10	126905789	126906045	126905888	19	15.875	1	16
10	126928107	126935561	126935168	27	6.041	2	187
10	126977152	126978888	126978464	25	11.746	2	91
10	127030779	127042090	127041952	29	4.097	2	138
10	127063222	127063788	127063456	33	26.889	1	64
10	127121113	127166360	127138944	92	9.015	15	1587
10	127211331	127211767	127211552	39	28.615	1	48
10	127265800	127266536	127266272	84	35.304	2	111
10	127288672	127291339	127290560	61	22.857	4	272
10	127311458	127312337	127311808	54	24.074	2	91
10	127583732	127583971	127583840	28	21.25	1	23
10	127603531	127643272	127603792	39	4.829	5	678
10	127658132	127675131	127658240	33	6.806	4	465
10	127704303	127704806	127704544	36	25.625	1	54
10	127738208	127739022	127738592	35	28.962	1	105
10	127776161	127776402	127776272	31	27.429	1	23
10	127830029	127830318	127830128	17	14	1	16
10	127877622	127879411	127878560	39	21.411	3	168
10	127893271	127905453	127893856	35	7.887	3	396
10	127937027	127945792	127945632	31	4.779	2	151
10	127969968	127970270	127970112	28	20.778	1	25
10	127996762	128015424	128005584	56	5.694	4	387
10	128035332	128035831	128035595	46	35.867	1	70
10	128058527	128059760	128058912	41	22.128	2	119
10	128082833	128092624	128083136	33	6.718	2	254
10	128231757	128232010	128231840	22	16	1	16
10	128303029	128303732	128303472	43	31.591	1	95
10	128322023	128322954	128322464	51	29.862	1	120
10	128337263	128345222	128337440	48	8.17	3	266
10	128369000	128369201	128369024	20	17.667	1	14
10	128409656	128411673	128409856	28	13.889	2	123
10	128458513	128458807	128458528	20	17.444	1	21
10	128493738	128498873	128498752	25	5.241	2	108
10	128535326	128549460	128547712	48	6.621	3	361
10	128587480	128590241	128587936	30	14.506	3	179
10	128626302	128627095	128626704	68	36	1	123
10	128696279	128696691	128696384	35	23.846	1	41
10	128747472	128748744	128747680	31	16.775	2	93
10	128805184	128805720	128805536	39	26.412	1	60
10	128821461	128822092	128821920	31	18.85	2	51
10	128909481	128909702	128909600	18	14.857	1	13
10	128923174	128923639	128923312	21	17	1	31
11	3202198	3202583	3202400	86	59.583	1	95
11	3231890	3232124	3232016	21	18	1	16
11	3266129	3266630	3266368	50	35.188	1	74
11	3289876	3290081	3289968	19	17.143	1	16
11	3387158	3409412	3398592	69	8.465	8	819
11	3452076	3458797	3458608	28	7.03	2	203
11	3471329	3471782	3471648	33	21.786	1	41
11	3648960	3649633	3649440	29	21.682	1	65
11	3963557	3964165	3963808	135	65.737	1	170
11	3982460	3982883	3982656	24	20.143	1	38
11	4094486	4097123	4096736	139	25.94	3	305
11	4186564	4186924	4186768	18	15.636	1	23
11	4258856	4259156	4258936	17	15.889	1	19
11	4452479	4452710	4452592	23	20.375	1	21
11	4637710	4637993	4637840	18	15.222	1	17
11	4674878	4676021	4675392	46	23.833	2	118
11	4704394	4704615	4704448	29	22.714	1	20
11	4849496	4849903	4849632	20	15.154	1	26
11	4882825	4895387	4895200	29	3.605	2	160
11	5098787	5099546	5099232	35	23.565	1	73
11	5445139	5445340	5445248	18	15.833	1	12
11	5485245	5486024	5485632	24	18.16	1	63
11	5499227	5506250	5499467	32	7.837	2	226
11	5521062	5522209	5522064	25	15.5	2	77
11	5541988	5542300	5542144	26	19.667	1	22
11	5741191	5741417	5741328	19	16.286	1	14
11	5762073	5762437	5762240	38	25.833	1	42
11	5782079	5788746	5788352	36	9.259	2	249
11	5837890	5838147	5838048	24	20	1	20
11	5955404	5955974	5955584	23	16.556	1	40
11	6004638	6025592	6014229	27	4.888	5	378
11	6111842	6112052	6111936	30	26.333	1	19
11	6199941	6200533	6200336	39	26.444	1	63
11	6230187	6232884	6230320	25	11.167	2	133
11	6252816	6255065	6253008	35	13.8	2	137
11	6267587	6275003	6267840	42	6.901	2	187
11	6291537	6292654	6292405	30	18.629	2	90
11	6305884	6308685	6306048	43	13.818	2	171
11	6365994	6366409	6366149	13	12.077	1	21
11	6388775	6389013	6388928	20	16.857	1	16
11	6415446	6416658	6415584	36	18.921	2	100
11	6442605	6444744	6442768	28	13.299	2	125
11	6527787	6528990	6528704	40	18.027	2	92
11	6546175	6546755	6546504	22	16.947	1	44
11	6625765	6626567	6625824	28	20.88	1	72
11	6891241	6891549	6891392	16	13.111	1	15
11	7136189	7136680	7136480	28	19.25	1	42
11	7786255	7786464	7786272	18	13.857	1	11
11	8503930	8504131	8504032	19	15.571	1	14
11	8572740	8584763	8578736	27	7.478	3	369
11	8626605	8626945	8626752	24	18.818	1	26
11	8663963	8664377	8664064	19	16.923	1	29
11	9011101	9011305	9011168	22	19.143	1	17
11	9118005	9118221	9118016	18	13.714	1	12
11	9727864	9728609	9728144	27	18.5	1	62
11	11808746	11809255	11808864	32	23.25	1	50
11	11893879	11898480	11895920	26	9.222	2	188
11	12409519	12412142	12409680	46	16.085	2	186
11	12468671	12480197	12468800	23	3.8	2	138
11	12495736	12496126	12495984	31	24.083	1	39
11	15274096	15274678	15274272	44	25.778	1	63
11	16800665	16804581	16804288	26	6.064	2	95
11	16888168	16915712	16901056	40	4.973	4	554
11	17159084	17159286	17159168	23	19.667	1	15
11	17211421	17212018	17211712	133	74.105	1	188
11	17257642	17257851	17257760	24	21.667	1	15
11	18747706	18754143	18747920	23	4.371	2	104
11	19475793	19476140	19475968	27	19.909	1	28
11	19912267	19925633	19912384	36	7.041	4	317
11	19941177	19941552	19941376	31	22.75	1	35
11	19979260	19979719	19979552	31	23.333	1	48
11	20112939	20113397	20113120	32	23.857	1	46
11	20200825	20205341	20201280	31	8.101	2	160
11	20249427	20249728	20249584	21	16.8	1	23
11	20278799	20279034	20278912	23	21.571	1	20
11	20332573	20333335	20333088	31	21.583	1	70
11	20346414	20346726	20346560	37	27.3	1	35
11	20395989	20397238	20396352	38	24.436	2	133
11	20428274	20428791	20428448	25	19.063	1	41
11	20462220	20462542	20462416	21	17.5	1	23
11	20477300	20477786	20477600	41	30.4	1	62
11	20543044	20543507	20543328	23	17.857	1	34
11	20632013	20632816	20632112	18	12.68	2	44
11	20741553	20741946	20741744	22	18	1	29
11	20886901	20887330	20887152	24	20.786	1	40
11	21024461	21024696	21024640	18	15	1	14
11	21057888	21061407	21060224	29	8.762	3	130
11	21091070	21091373	21091200	33	26.1	1	35
11	21105447	21105648	21105504	27	22.5	1	17
11	21222635	21223031	21222816	43	30.333	1	49
11	21307193	21307628	21307424	40	27.571	1	50
11	21370463	21370668	21370464	16	13.571	1	12
11	21403003	21403228	21403088	27	22.857	1	20
11	21427618	21427865	21427680	26	21.571	1	19
11	21549979	21550215	21550144	16	13.25	1	14
11	21571839	21572251	21571968	22	18.846	1	32
11	22437471	22453573	22437728	55	7.414	3	465
11	22847785	22848031	22847808	15	13.286	1	11
11	22883655	22892288	22892160	24	3.988	2	98
11	22982025	22990991	22990512	61	7.957	2	239
11	23028995	23029196	23029120	19	18	1	14
11	23067705	23068050	23067840	36	27.091	1	38
11	23255345	23256075	23255904	21	15.435	1	48
11	24122943	24123423	24123264	19	14.133	1	28
11	24472894	24473315	24473024	30	24.929	1	47
11	24569658	24569940	24569792	30	22.333	1	25
11	26387126	26387432	26387248	24	20.4	1	25
11	26802530	26803014	26802848	19	15	1	30
11	29171997	29173050	29172832	135	46.03	2	210
11	29526087	29526620	29526304	29	22.375	1	47
11	29547611	29548510	29548000	161	65.786	1	255
11	29801570	29801958	29801760	30	24.5	1	39
11	30026165	30026367	30026208	18	15.5	1	12
11	30171769	30172021	30171872	30	24	1	24
11	30198026	30209872	30209728	30	5.263	2	251
11	30954358	30954596	30954464	17	14.25	1	15
11	30986030	30986596	30986496	21	16.944	1	41
11	31671827	31672275	31671984	23	17.786	1	33
11	31870385	31870950	31870496	23	17.556	2	42
11	31906583	31906789	31906656	21	17.429	1	16
11	32205181	32205420	32205280	22	19.25	1	21
11	32226589	32226805	32226688	20	16.714	1	14
11	32267428	32267824	32267616	48	32.25	1	53
11	32642463	32642737	32642560	34	26.667	1	29
11	33162884	33163511	33163136	69	35.105	1	89
11	34833241	34833908	34833568	82	45.238	1	129
11	35732505	35732745	35732640	21	16.625	1	16
11	35750486	35769629	35750752	52	5.459	3	382
11	35834354	35834683	35834496	25	20.4	1	27
11	35945224	35971828	35970944	45	5.531	5	582
11	39780134	39780358	39780192	20	16.143	1	14
11	39901810	39902047	39901894	26	24.857	1	23
11	39917788	39918000	39917936	18	15.714	1	13
11	39953881	39954206	39954032	24	19.2	1	25
11	40337366	40337596	40337440	24	20.286	1	18
11	40394420	40394787	40394528	21	16.667	1	27
11	40451720	40452408	40451968	29	22.143	1	62
11	40692459	40692776	40692608	26	19.3	1	25
11	40733489	40733872	40733664	24	18.917	1	30
11	42939353	42939554	42939440	13	12.286	1	11
11	43155481	43155722	43155584	26	21.25	1	20
11	43174887	43175111	43174944	28	23.429	1	21
11	43200140	43200360	43200240	22	20.286	1	17
11	43217142	43217924	43217280	24	17.8	2	62
11	43548581	43550102	43549912	24	15.894	2	104
11	43621800	43622169	43622000	22	19.636	1	27
11	43653135	43653490	43653312	26	19.909	1	29
11	43747882	43748108	43747968	31	26.143	1	23
11	44470404	44470807	44470592	28	22.083	1	34
11	44518465	44518799	44518624	19	16.2	1	22
11	45805397	45811392	45805584	37	10.133	3	261
11	45838485	45838871	45838656	32	25	1	40
11	45926703	45926904	45926816	16	14.167	1	11
11	45955250	45955575	45955408	26	19.4	1	26
11	48799792	48800398	48799968	29	23.737	1	61
11	48816938	48818681	48817200	58	22.463	2	172
11	48833665	48833994	48833792	23	18.3	1	24
11	48853404	48857116	48856779	36	12.851	2	207
11	48873101	48874066	48873856	31	15.4	2	64
11	49112598	49112867	49112704	29	24	1	29
11	49128404	49128989	49128544	38	24.722	1	61
11	49176032	49176486	49176208	30	21.067	1	43
11	49203015	49204076	49203520	76	41.606	1	191
11	49243704	49250759	49243776	21	7.073	3	208
11	49846457	49846703	49846528	25	18.5	1	18
11	50213050	50213352	50213280	23	19.2	1	26
11	50325400	50326111	50325920	40	22.136	2	67
11	50377263	50378162	50377648	38	26.929	1	104
11	51262961	51263202	51263008	28	24.75	1	24
11	51584364	51585024	51584544	44	25.571	1	72
11	51605931	51619873	51615616	33	6.362	4	313
11	51635427	51636173	51635968	37	23.609	1	75
11	51650540	51651170	51650688	24	16.3	2	44
11	51688691	51689372	51689056	39	27.571	1	80
11	51756288	51768583	51756544	53	8.431	4	444
11	51856363	51884012	51877088	46	6.47	5	667
11	51915991	51916731	51916528	32	20.87	1	66
11	51967507	51967898	51967680	48	34.75	1	56
11	52000225	52001014	52000576	30	21.833	1	71
11	52098311	52098738	52098496	40	32.308	1	57
11	52224111	52232141	52231808	124	11.871	3	355
11	52360385	52361000	52360832	34	24.842	1	65
11	53140295	53140496	53140320	24	20.667	1	16
11	53153229	53153552	53153344	23	18.6	1	24
11	53299884	53308670	53300512	131	11.384	2	362
11	53340959	53351001	53350816	26	4.872	2	196
11	53423063	53431372	53423264	50	8.807	2	318
11	53479938	53484083	53480112	27	7.957	2	130
11	53707062	53707591	53707264	33	21.177	1	47
11	53757663	53770353	53757824	35	8.302	6	438
11	53797524	53797799	53797664	23	18.333	1	20
11	53839934	53840358	53840224	36	26.5	1	50
11	53891920	53897163	53897024	19	5.577	2	108
11	53979975	53980214	53980048	19	16.143	1	15
11	54004429	54004659	54004448	17	14.286	1	13
11	54522583	54523029	54522752	33	23	1	43
11	54802769	54804301	54802864	23	8.522	2	55
11	54860524	54867356	54860768	56	7.435	2	211
11	54936126	54956251	54945024	29	4.896	4	404
11	54973868	54974069	54973968	17	15.333	1	12
11	55461093	55469748	55469440	31	7.959	3	246
11	56064580	56064880	56064768	16	14.333	1	17
11	57518511	57518757	57518624	19	16.625	1	16
11	57645197	57645439	57645328	23	19.429	1	16
11	57688231	57694862	57688405	28	5.778	2	160
11	57800505	57800754	57800608	17	14.25	1	14
11	57983890	57986584	57986400	23	8.2	2	93
11	58008505	58008718	58008640	19	16.286	1	14
11	58103843	58104447	58104048	48	37.222	1	90
11	58249489	58250832	58250704	36	12.738	2	75
11	58302258	58308112	58302432	40	10.525	3	176
11	58330263	58330690	58330496	33	22.286	1	42
11	58352784	58353425	58353184	33	20.75	1	57
11	58377245	58379203	58378507	40	19.548	2	171
11	58613469	58614803	58614656	37	13.512	2	77
11	58938814	58939139	58939008	32	24.818	1	36
11	58954384	58955076	58954528	46	32.5	1	96
11	59163214	59164866	59163552	30	19.058	2	138
11	59191670	59208670	59208384	45	5.541	3	292
11	59228068	59228765	59228352	37	22.762	1	65
11	59449913	59450233	59450112	24	19.6	1	25
11	59662040	59662277	59662208	19	16.75	1	18
11	59809717	59810288	59810016	24	19.056	1	46
11	59839087	59840064	59839840	52	25.581	1	108
11	59854274	59854572	59854400	21	17.222	1	21
11	59932973	59933224	59933088	23	18.125	1	18
11	59948100	59948425	59948240	22	16.8	1	22
11	59964895	59965184	59964992	21	17.4	1	22
11	60210274	60223063	60222816	38	7.281	4	369
11	60339508	60353411	60352800	26	4.721	2	256
11	60388052	60388329	60388160	16	13.667	1	15
11	60416883	60417299	60417136	29	22.231	1	38
11	60454339	60454763	60454480	32	24.462	1	43
11	60536955	60538247	60537312	81	37.293	1	215
11	60728395	60728621	60728480	19	15.286	1	13
11	60777032	60777781	60777312	43	27.13	1	87
11	60811105	60811513	60811136	20	14.583	1	23
11	60830426	60830821	60830624	34	25.077	1	44
11	60878583	60879140	60878912	31	22.444	1	56
11	60913714	60913915	60913728	19	15.833	1	12
11	60930742	60935731	60935488	28	9.308	2	206
11	61174797	61175027	61174848	18	15.143	1	14
11	61199834	61200249	61199872	14	11.846	1	20
11	61267185	61271944	61267232	25	6.953	3	146
11	61407711	61408214	61408032	26	19.813	1	42
11	61494316	61505038	61494432	24	3.496	2	122
11	61643523	61643940	61643712	29	21.539	1	37
11	61674832	61700280	61700096	33	4.511	4	470
11	61855087	61855296	61855168	18	13.429	1	11
11	61930021	61930288	61930176	30	23.25	1	25
11	62050567	62051104	62050832	32	24.235	1	55
11	62076984	62077328	62077136	22	17.364	1	24
11	62233468	62233792	62233712	19	15.909	1	23
11	62280860	62281556	62281312	24	16.773	1	50
11	62457294	62458611	62457424	30	15.659	2	90
11	62486944	62500824	62494912	51	6.842	3	395
11	62539271	62551646	62551328	43	6.569	3	256
11	62602569	62603256	62602880	40	27.857	1	82
11	62624087	62625223	62624992	49	30.472	1	150
11	62643287	62649030	62643456	31	5.929	2	143
11	62820133	62820555	62820288	21	17.692	1	31
11	62879475	62879725	62879616	23	19	1	19
11	66934542	66934912	66934720	27	21	1	32
11	66956315	66968967	66960864	28	7.453	4	373
11	67017825	67031687	67031456	44	5.55	4	283
11	67051745	67052755	67052544	23	16.29	2	69
11	67860736	67865694	67860864	32	7.007	2	133
11	67921560	67923264	67922944	25	15.87	2	121
11	67966351	67966695	67966512	21	16.636	1	23
11	68564336	68565548	68564864	23	17.237	2	91
11	68852709	68865393	68865120	40	6.093	2	281
11	68901329	68901818	68901472	117	69.933	1	143
11	68939558	68939937	68939584	17	13.833	1	22
11	68967629	68981334	68967808	23	4.548	3	228
11	69008303	69016287	69008384	28	6.208	2	169
11	69036900	69041943	69041344	29	11.75	4	246
11	69059196	69073981	69073328	81	10.571	4	622
11	69088261	69095257	69094880	36	6.865	2	188
11	69110416	69125465	69124576	35	7.371	5	411
11	69323627	69324131	69323856	42	28.375	1	60
11	69364918	69366773	69365056	29	12.914	2	105
11	69395301	69396237	69395776	130	78.655	1	318
11	69410906	69424247	69417760	44	9.005	5	504
11	69443442	69443717	69443568	26	21.556	1	24
11	69579057	69581736	69579296	79	20.429	3	241
11	69632550	69632956	69632800	26	21.167	1	33
11	69662328	69672733	69672512	39	7.653	3	317
11	69685891	69686235	69686016	28	21.8	1	28
11	69758073	69759531	69758624	40	21.348	2	136
11	69795462	69795799	69795584	22	18.2	1	23
11	69816661	69817043	69816672	25	18.417	1	29
11	69838149	69858970	69858752	38	4.502	3	314
11	69880736	69881403	69881120	22	18.714	1	53
11	69900761	69922168	69921440	43	7.008	3	529
11	69965135	70000862	69995536	43	7.367	8	947
11	70213144	70222679	70221264	27	6.446	3	247
11	70237695	70240165	70238016	61	16.397	3	181
11	70410114	70410326	70410240	24	20.333	1	14
11	70432552	70432819	70432640	16	13.75	1	15
11	70451753	70452343	70452213	39	25.389	1	63
11	70475241	70475462	70475392	20	16.714	1	14
11	70500272	70506711	70500448	33	7.954	3	222
11	70525131	70525432	70525264	18	14.444	1	17
11	70577337	70577585	70577440	22	18.875	1	19
11	70646752	70669511	70647072	72	9.78	5	893
11	70730625	70764310	70752864	39	5.567	6	699
11	70821943	70822162	70822080	12	11.286	1	10
11	70969820	70983190	70983024	39	4.27	3	196
11	71004328	71004757	71004512	41	31	1	55
11	71019203	71020014	71019712	38	25.12	1	87
11	71198900	71199628	71199488	22	16.217	1	51
11	71278395	71278654	71278496	21	18	1	19
11	72207262	72207523	72207424	24	18.889	1	22
11	72441187	72441455	72441280	20	18	1	19
11	72467133	72467457	72467264	24	19.364	1	28
11	72503951	72504776	72504576	40	22.731	2	81
11	72606923	72607941	72607200	24	17.594	2	78
11	72689696	72690380	72689984	85	44.136	1	135
11	72795748	72796212	72796000	32	24.214	1	44
11	72951707	72952034	72951904	21	18.273	1	27
11	73047677	73047939	73047808	31	24.444	1	29
11	73138082	73138501	73138288	66	41.539	1	72
11	73176822	73177761	73176960	25	16.9	2	71
11	73198848	73199139	73198976	17	15.2	1	20
11	74415219	74415460	74415312	19	16	1	15
11	74530845	74531263	74531072	20	16.231	1	28
11	74572692	74575342	74572848	31	9.114	2	90
11	74597191	74598220	74597824	65	34.375	1	153
11	74623869	74624137	74623968	20	15.111	1	18
11	74638650	74649521	74649312	37	6.344	3	278
11	74770618	74771084	74770816	96	57.667	1	112
11	74826825	74838246	74826864	33	8.493	4	415
11	74897797	74898341	74897984	36	26.177	1	60
11	74924339	74925867	74925600	27	11.596	2	76
11	75190370	75190633	75190512	23	20.375	1	21
11	75206456	75214003	75213824	27	4.823	2	147
11	75454591	75463214	75463120	26	7.023	3	216
11	75510540	75510868	75510720	17	14.1	1	19
11	75560769	75569287	75567776	32	7.975	4	270
11	75592656	75605926	75592768	28	5.102	4	249
11	75630744	75631079	75630923	23	20.091	1	30
11	75678924	75679264	75679157	18	14.818	1	21
11	75732717	75733037	75732896	17	13.6	1	18
11	75926542	75927221	75926752	23	17.381	1	50
11	75957438	75957750	75957568	24	19.8	1	25
11	76179511	76179911	76179712	27	20.462	1	34
11	76217382	76217819	76217611	26	21.462	1	36
11	76406769	76407545	76407024	56	29.083	1	97
11	76476390	76495476	76476736	29	6.481	5	490
11	76763436	76763726	76763576	24	21.444	1	25
11	76824499	76824814	76824608	19	14.9	1	19
11	76846985	76855231	76854912	24	4.726	2	152
11	76884493	76884694	76884576	20	16.667	1	13
11	76945522	76945757	76945568	19	17.286	1	16
11	77011001	77019918	77019712	35	4.475	2	139
11	77182188	77182462	77182304	21	17.375	1	17
11	77201011	77201229	77201120	20	17.286	1	15
11	77225434	77225790	77225600	30	22.182	1	32
11	77280307	77280527	77280384	29	25.429	1	22
11	77492929	77493204	77493088	19	15.625	1	15
11	77607718	77608334	77607936	53	28.579	1	75
11	77685809	77686349	77685952	36	24.529	1	56
11	77766404	77766686	77766544	32	26.75	1	27
11	77785723	77793571	77786048	36	6.225	2	201
11	77893852	77894485	77894304	30	22.55	1	61
11	77981517	77982965	77981824	139	43.956	1	278
11	78032025	78032421	78032224	23	18.231	1	32
11	78094535	78098194	78094720	29	7.447	2	109
11	78165702	78183804	78183584	64	8.657	5	669
11	78245675	78246165	78245952	23	18	1	37
11	78260599	78260964	78260736	21	14.75	1	24
11	78328098	78328301	78328256	20	18	1	14
11	78535994	78536543	78536288	48	30	1	69
11	78550614	78556069	78555872	20	6.127	2	145
11	78751384	78751975	78751520	43	26.579	1	70
11	78778274	78778537	78778336	18	14.75	1	15
11	78848810	78849051	78848992	19	15.571	1	13
11	78982145	78982955	78982304	41	24.92	1	87
11	79002447	79008682	79006608	53	12.403	4	336
11	79112512	79113023	79112672	27	22.125	1	48
11	79131989	79132443	79132224	25	19.143	1	36
11	79146395	79158237	79146560	25	4.401	2	203
11	79214017	79214480	79214224	31	24.429	1	47
11	79229146	79229439	79229280	23	18.444	1	22
11	79254570	79255110	79254752	26	18.471	1	42
11	79273102	79294300	79286496	25	4.892	4	381
11	79339325	79339573	79339408	27	23	1	23
11	79704519	79704853	79704704	23	18.5	1	25
11	79771575	79771862	79771712	36	26.667	1	31
11	79790057	79790507	79790240	35	26.714	1	50
11	79992454	79993212	79992704	22	16.391	1	51
11	80080987	80089517	80081280	32	5.549	2	178
11	80141926	80146414	80142112	34	9.049	2	158
11	80183615	80184046	80183712	32	23	1	44
11	80208875	80209349	80209056	38	26.467	1	53
11	80383049	80383267	80383168	19	16.571	1	14
11	80774124	80803267	80784544	61	7.058	6	851
11	80819874	80820593	80820352	64	34.546	1	106
11	82780964	82781224	82781056	23	18.875	1	19
11	82863774	82864015	82863824	18	15.375	1	15
11	82991238	82991439	82991392	16	14.5	1	11
11	83271114	83272010	83271328	56	28.5	1	110
11	83291577	83302984	83298864	37	6.223	3	255
11	83472469	83473136	83472768	36	26.238	1	75
11	83595940	83596246	83596080	32	27.111	1	30
11	83753680	83753888	83753792	21	17.429	1	14
11	83789180	83792816	83792608	46	9.098	2	131
11	83849927	83850262	83850048	22	17	1	23
11	83882733	83883079	83882880	26	21.727	1	31
11	83908424	83908969	83908544	30	23.588	1	54
11	83942130	83942372	83942240	16	14.375	1	14
11	84179320	84179583	84179440	20	17.25	1	18
11	84819210	84827805	84827648	38	6.877	2	246
11	84869929	84880389	84871008	31	5.777	3	239
11	84935030	84935396	84935200	43	28.833	1	47
11	84979174	84979389	84979264	17	15.667	1	11
11	85140086	85140358	85140192	26	19.889	1	22
11	85234904	85235354	85235168	25	18.571	1	35
11	85310899	85311396	85311200	20	16.25	1	34
11	85352603	85353304	85352800	62	36.591	1	110
11	86200958	86201338	86201152	21	16.5	1	26
11	86257304	86257863	86257504	27	17.167	1	43
11	86346566	86358559	86346704	32	4.843	2	219
11	86380609	86381333	86381045	29	21.227	1	63
11	86396848	86397509	86397216	35	23.857	1	67
11	86418298	86418602	86418464	25	20.7	1	26
11	86484115	86484447	86484288	28	22.8	1	31
11	86544625	86545182	86544800	59	38.118	1	90
11	86575680	86607470	86587344	62	12.33	10	1716
11	86678957	86684310	86683936	67	11.909	3	278
11	86756400	86758434	86757632	78	25.859	2	231
11	86807711	86807982	86807840	20	16.667	1	20
11	86861502	86861705	86861504	17	15.286	1	14
11	86907204	86921589	86907408	51	5.871	3	331
11	86961869	86962444	86962112	55	33.944	1	83
11	87002112	87002521	87002368	28	20.539	1	35
11	87022881	87027162	87025632	25	8.327	2	130
11	87048808	87049702	87048960	32	19.75	2	76
11	87086692	87086971	87086864	28	24.25	1	24
11	87108933	87109455	87109088	20	17.438	1	38
11	87404327	87404678	87404608	22	18	1	26
11	87422443	87427317	87422720	125	30.757	2	595
11	87442495	87471783	87448896	85	7.899	8	857
11	87591463	87592631	87591776	26	17.194	2	85
11	87662328	87662859	87662432	29	23.177	1	52
11	87680694	87710406	87693424	60	8.395	7	1011
11	87736887	87737734	87737568	28	17.296	2	65
11	87968978	87969266	87969120	26	21.222	1	25
11	87986244	87986736	87986352	26	18.667	1	38
11	88047171	88047803	88047520	55	37.895	1	97
11	88204274	88204480	88204432	27	24.143	1	22
11	88864484	88865012	88864768	49	32.563	1	68
11	88999238	88999518	88999392	27	23.875	1	24
11	89022124	89024488	89022304	28	9.229	2	91
11	90268976	90269456	90269152	32	23.867	1	48
11	90558723	90558924	90558768	16	14.167	1	11
11	90637840	90638530	90638144	70	39.636	1	117
11	90678657	90678868	90678720	24	19.833	1	14
11	93885530	93886144	93886016	27	17.45	1	48
11	93955679	93968664	93968384	64	5.81	2	292
11	93995176	93997512	93995360	37	13.485	3	125
11	94133267	94134787	94133504	51	23.042	2	153
11	94158296	94162565	94158592	34	13.209	4	252
11	94193193	94193395	94193216	27	24	1	19
11	94208799	94211595	94210608	32	13.409	4	167
11	94226114	94226462	94226144	22	17.5	1	23
11	94274199	94282160	94281376	58	9.665	2	328
11	94321707	94328094	94327904	42	6.229	2	150
11	94389867	94391153	94390016	29	17.9	2	100
11	94404706	94405213	94405024	16	12.733	1	25
11	94549038	94549281	94549120	29	24.75	1	24
11	94629474	94629984	94629685	27	21.688	1	46
11	94653708	94653928	94653824	25	22.429	1	19
11	94753002	94775478	94775168	61	7.302	4	651
11	94992890	94997977	94997856	29	6.054	2	126
11	95074577	95075150	95074784	23	20.333	1	49
11	95307626	95310830	95310336	39	13.426	2	179
11	95384293	95387690	95384736	151	23.926	2	322
11	95413584	95413844	95413664	20	16.125	1	17
11	95666488	95666968	95666848	26	21	1	42
11	95712368	95712624	95712432	15	13.375	1	14
11	95824061	95837138	95836672	52	9.815	4	513
11	95853770	95859337	95859168	35	7.326	2	140
11	95914471	95926788	95923728	51	9.195	5	490
11	95988689	95988944	95988736	17	13.875	1	14
11	96030701	96035017	96030848	22	6.3	2	89
11	96065203	96076387	96076000	61	7.228	2	284
11	96140772	96141077	96140960	24	19.222	1	21
11	96263762	96264060	96263872	21	17.222	1	21
11	96277888	96278287	96278048	20	16.539	1	29
11	96316346	96316583	96316496	18	15.25	1	16
11	96777425	96789354	96789184	34	4.756	2	169
11	96829992	96830394	96830288	18	15.917	1	24
11	96916049	96944339	96936528	49	8.976	8	1064
11	96977656	96977972	96977824	20	15.6	1	20
11	97041265	97050882	97041568	33	4.749	2	164
11	97187767	97188873	97188496	51	29.543	2	142
11	97246815	97247196	97246976	39	27.417	1	43
11	97275203	97275708	97275408	31	24.6	1	49
11	97302185	97316002	97315712	32	6.231	4	338
11	97661587	97663016	97662656	36	17.733	2	111
11	97685644	97687162	97685792	32	13.128	2	87
11	97702367	97703461	97703264	43	22.629	2	111
11	97766500	97766776	97766640	21	18.875	1	19
11	97782156	97827142	97811888	35	6.38	9	1126
11	97883502	97883754	97883568	19	16.625	1	17
11	97988083	97988440	97988304	15	13.818	1	20
11	98026430	98027140	98026752	44	26	1	82
11	98187467	98203165	98202656	197	11.485	3	635
11	98342642	98358258	98354016	37	9.886	7	643
11	98393277	98446978	98438944	54	5.57	9	1133
11	98561085	98561292	98561152	21	18	1	17
11	98587079	98588555	98587232	25	12.152	2	78
11	98682325	98682726	98682496	37	26.462	1	44
11	98740657	98754914	98751712	44	10.785	7	677
11	98773656	98795294	98773856	45	7.073	6	634
11	98809365	98810068	98810016	21	16.455	1	49
11	98863411	98863645	98863488	17	14.714	1	13
11	98905069	98907737	98905232	40	11.687	2	138
11	98933272	98935479	98933376	29	9.942	2	97
11	99024132	99024427	99024288	28	22.111	1	26
11	99096584	99106981	99106272	33	6.798	2	278
11	99200185	99200424	99200304	18	15.125	1	16
11	99385709	99386640	99386048	77	39.207	1	158
11	99436574	99441656	99436800	38	8.753	2	196
11	99458953	99473730	99461824	33	5.443	3	315
11	99489051	99496639	99492912	24	7.059	4	223
11	99553716	99553969	99553872	26	21.375	1	21
11	100047244	100047540	100047360	20	16.111	1	19
11	100113737	100113976	100113808	19	16.429	1	15
11	100138804	100169631	100161504	90	16.343	18	2235
11	100286954	100289467	100287104	49	15.526	2	170
11	100319610	100320060	100319808	33	25.571	1	48
11	100397081	100397995	100397504	33	25.759	1	102
11	100472443	100472878	100472720	25	21.143	1	38
11	100527714	100528490	100528288	29	20.125	2	67
11	100545441	100545737	100545568	30	22.222	1	26
11	100574502	100574835	100574656	29	22	1	30
11	100619403	100626964	100622848	41	7.407	3	228
11	100738115	100738592	100738336	52	34.933	1	70
11	100939600	100940216	100939712	29	19.263	1	50
11	101009131	101009451	101009280	36	27.6	1	36
11	101057456	101070344	101060704	18	4.518	2	232
11	101095310	101095725	101095504	25	20.692	1	36
11	101119614	101120114	101119920	39	26.375	1	55
11	101173717	101173971	101173856	21	18.25	1	18
11	101226359	101226636	101226448	22	19.111	1	21
11	101253635	101260365	101253792	26	5.698	2	153
11	101277600	101278962	101277856	40	21.977	2	131
11	101302037	101316456	101316096	37	6.124	4	344
11	101362314	101367739	101367584	37	7.917	3	190
11	101417301	101425372	101425152	22	4.005	2	111
11	101442106	101452766	101442272	63	7.397	2	297
11	101467497	101467799	101467664	18	15.111	1	18
11	101551934	101556958	101552064	29	7.241	3	137
11	101582212	101589916	101585920	18	4.189	2	123
11	101604605	101605367	101604864	46	27.375	1	89
11	101626790	101628309	101627216	102	51.383	1	341
11	101641915	101665684	101658560	91	7.584	5	596
11	101732598	101733151	101732832	73	42.353	1	99
11	102030206	102033702	102033280	33	15.418	3	241
11	102146078	102156533	102156304	34	4.407	2	152
11	102230058	102230337	102230112	19	15.333	1	17
11	102248662	102249035	102248832	25	19.083	1	29
11	102284502	102318938	102297392	41	5.242	5	643
11	102375816	102376150	102375904	20	16	1	22
11	102398539	102408964	102408512	44	7.617	3	306
11	102430332	102430600	102430368	16	13.778	1	16
11	102514929	102515345	102515024	23	18.231	1	31
11	102555991	102559328	102556320	41	12.991	3	194
11	102697601	102697925	102697728	27	22.9	1	30
11	102880831	102881315	102881072	96	55.5	1	120
11	103028249	103028948	103028576	36	24.5	1	73
11	103093913	103116802	103102848	37	6.367	6	582
11	103132715	103133262	103133024	48	30.118	1	69
11	103267429	103267796	103267648	21	19.182	1	29
11	103340655	103357478	103340912	51	6.732	4	472
11	103412726	103412927	103412821	14	13.333	1	10
11	103697293	103698113	103697888	69	33	1	116
11	103763349	103764035	103763616	38	24.682	1	76
11	103795559	103809448	103800736	28	5.394	3	271
11	104231045	104231476	104231328	25	17.462	1	31
11	104289073	104293674	104293296	44	12.459	2	238
11	104383315	104383705	104383488	25	20.167	1	32
11	104442881	104443153	104442944	19	15.125	1	15
11	104463097	104463298	104463184	25	21.286	1	19
11	105181234	105181449	105181280	13	11.429	1	10
11	105944257	105944578	105944384	33	24.1	1	31
11	106036752	106036961	106036832	19	16	1	13
11	106053999	106066498	106066048	38	4.843	2	210
11	106216242	106217256	106216432	92	48.156	1	211
11	106255826	106256334	106255968	26	18.625	1	40
11	106272765	106273309	106272864	41	29.177	1	67
11	106487599	106487800	106487712	22	19	1	15
11	106500758	106501280	106501008	26	19.882	1	46
11	106613045	106614541	106613184	37	14.809	2	97
11	106779238	106789389	106789040	48	8.725	3	362
11	106999377	107015114	106999744	49	6.099	3	394
11	107189046	107189540	107189344	69	42.938	1	95
11	107479275	107479831	107479488	124	71.059	1	167
11	107546080	107546982	107546784	24	14.276	2	57
11	108241031	108241831	108241248	57	29.16	1	100
11	108294356	108310173	108307200	54	6.217	3	372
11	108343942	108344579	108344064	21	14.8	2	40
11	108385424	108385625	108385568	16	14.167	1	11
11	108527814	108528451	108528160	66	39.6	1	107
11	108752275	108752669	108752464	29	22.75	1	37
11	108906921	108936723	108925408	28	5.061	5	605
11	108980448	108985325	108983130	41	10.959	2	229
11	109030516	109030751	109030656	21	18.286	1	17
11	109068545	109071034	109070528	53	18.61	2	202
11	109097694	109106742	109098048	71	14.021	4	564
11	109180258	109193301	109187984	48	7.574	4	393
11	109312219	109312420	109312320	17	14.286	1	13
11	109347564	109363253	109350080	44	7.894	5	499
11	109425624	109426367	109426208	31	24.826	1	79
11	109439873	109440300	109440000	38	24.308	1	43
11	109487980	109498319	109488160	34	6.186	3	233
11	109554449	109556574	109556320	78	18.303	2	171
11	109587720	109588214	109587872	26	19.333	1	40
11	109650824	109651065	109650976	20	16.429	1	14
11	109702110	109706309	109706176	24	6.141	2	112
11	109933196	109933466	109933344	16	13.25	1	14
11	109963011	109970816	109967064	25	5.256	2	170
11	110379652	110380192	110380000	33	24.529	1	56
11	110398856	110399120	110398944	19	15.5	1	16
11	110476414	110476804	110476672	24	19.154	1	33
11	110544425	110544927	110544576	27	20.333	1	40
11	111424900	111425123	111425024	21	17.429	1	15
11	111687916	111688252	111688080	24	19	1	24
11	112782185	112782446	112782304	20	17.125	1	18
11	112828512	112835943	112828656	27	5.585	2	169
11	112910198	112910854	112910528	46	28.048	1	78
11	113035033	113035313	113035136	27	22.667	1	26
11	113052453	113061229	113052672	39	6.628	2	195
11	113093933	113094297	113094112	40	31.182	1	46
11	113138509	113148297	113148192	20	4.28	2	141
11	113201585	113224297	113224000	46	6.166	4	508
11	113259593	113260433	113260176	40	29.769	1	107
11	113274035	113277484	113277344	21	6.914	2	103
11	113323807	113324189	113324032	23	19.667	1	31
11	113487576	113487975	113487744	37	25.462	1	45
11	113504525	113504814	113504640	26	19.667	1	23
11	113651240	113651556	113651408	24	19.7	1	25
11	113667058	113667437	113667232	19	15.333	1	24
11	113683947	113684660	113684224	82	42.455	1	129
11	113748846	113752330	113750896	26	12.574	4	192
11	114668384	114676201	114668432	25	6.766	2	230
11	115167039	115167351	115167232	22	17.2	1	22
11	115277105	115277540	115277264	30	22.357	1	41
11	115403615	115414090	115403824	39	6.917	2	272
11	115432851	115433243	115432992	26	20.167	1	33
11	115448061	115474267	115450336	36	6.434	7	658
11	115491585	115494641	115491776	35	8.805	2	108
11	115509765	115514707	115514496	27	9.5	2	208
11	115536191	115536562	115536256	19	15.333	1	23
11	115564041	115564713	115564288	159	76.619	1	219
11	115585686	115585912	115585792	18	16.429	1	15
11	115603600	115604454	115604000	158	66.889	1	246
11	115628146	115628478	115628288	35	26.6	1	36
11	115708559	115708980	115708800	27	22.231	1	39
11	115722679	115734368	115734240	18	3.088	2	120
11	115753479	115765831	115765280	35	6.688	2	147
11	115779198	115779447	115779328	32	27	1	27
11	115814548	115824326	115823840	28	4.594	2	163
11	115869498	115877515	115869600	27	6.608	2	204
11	115910906	115912399	115911328	66	31.702	2	207
11	115933453	115933705	115933600	20	16.25	1	16
11	115954764	115955094	115954880	26	21.8	1	29
11	115974837	115975165	115975040	19	17	1	23
11	116023771	116030854	116024352	47	11.137	2	301
11	116086878	116087716	116087088	30	21.963	1	82
11	116130559	116131145	116130720	27	19.053	1	50
11	116195266	116219172	116195440	55	6.808	4	644
11	116273909	116274308	116274208	27	21	1	37
11	116306626	116307056	116306848	24	19.846	1	35
11	116420224	116434160	116429632	72	10.674	4	596
11	116488888	116493619	116490464	40	10.514	3	221
11	116671261	116671881	116671552	75	42.7	1	118
11	116690965	116691275	116691136	31	26.6	1	33
11	116753641	116754373	116753952	38	27.652	1	87
11	116843013	116854214	116843488	57	9.236	3	441
11	117076607	117077031	117076832	30	23.714	1	45
11	117138413	117138723	117138528	28	23.3	1	29
11	117204774	117205519	117204928	28	20.522	2	65
11	117654320	117654766	117654400	24	19.714	1	37
11	117779248	117781358	117780896	46	18.182	2	169
11	117810495	117810786	117810640	20	16.2	1	21
11	117824530	117832498	117825984	29	8.551	3	301
11	117846841	117849526	117849216	42	11.241	2	132
11	117863471	117863854	117863632	27	20.583	1	32
11	117877907	117878589	117878336	34	27.952	1	81
11	117912852	117915137	117913024	22	10.722	2	109
11	117934082	117947435	117947232	49	7.1	3	355
11	117969011	117970098	117969296	22	14.118	2	67
11	117986658	117986955	117986816	25	20	1	24
11	118010301	118010604	118010432	21	18.2	1	25
11	118248749	118249080	118248885	22	18.6	1	25
11	118289959	118290570	118290304	53	31	1	80
11	118401724	118419420	118419136	38	8.916	6	680
11	118436599	118436852	118436672	25	21.375	1	21
11	118467567	118475999	118467760	44	12.373	4	457
11	118978879	118982872	118982688	22	5.748	2	87
11	119041093	119056820	119053248	35	6.295	3	409
11	119086446	119086647	119086496	18	16.167	1	12
11	119126441	119126825	119126624	31	24.167	1	38
11	119215225	119216437	119215392	36	18.395	2	97
11	119299846	119300382	119300128	123	70.688	1	150
11	119314500	119314778	119314672	20	17.25	1	17
11	119491210	119491571	119491424	26	20.364	1	30
11	119602835	119603109	119602992	23	18.556	1	20
11	119913563	119916801	119916384	34	12.363	2	179
11	119943058	119943269	119943136	28	22.286	1	18
11	120098734	120099175	120099008	34	27.286	1	50
11	120231447	120233046	120231584	36	15.54	2	109
11	120315991	120316910	120316304	24	18.069	1	72
11	120340020	120353965	120353760	40	9.643	5	558
11	120378801	120379024	120378944	22	18	1	16
11	120467637	120467838	120467744	23	20.333	1	16
11	120484392	120492126	120484640	54	9.995	3	291
11	120510039	120510251	120510165	24	22	1	18
11	120539331	120549998	120539456	27	5.15	2	215
11	120572629	120581913	120573456	33	9.588	4	374
11	120598366	120598844	120598464	29	22.667	1	45
11	120616880	120633981	120617824	31	5.892	4	404
11	120673010	120673436	120673088	25	21.231	1	37
11	120713626	120714083	120713760	33	22.933	1	47
11	120776045	120796707	120796480	43	4.344	3	316
11	120823918	120824179	120824032	23	18.625	1	19
11	120903291	120903510	120903376	26	23.286	1	20
11	120991055	120991509	120991136	31	22.143	1	42
11	121061567	121061841	121061632	20	16.333	1	18
11	121085187	121090522	121090304	27	7.497	3	171
11	121236692	121237782	121236832	29	18	2	85
11	121259479	121259841	121259680	21	16.75	1	27
11	121354160	121354515	121354480	27	18	1	26
11	121451691	121452102	121451872	30	22.923	1	39
11	121543961	121544202	121544085	22	19.5	1	19
11	121672894	121673510	121673216	32	21.45	1	59
11	121702339	121713686	121702464	30	5.228	3	248
11	121741456	121741855	121741632	36	26.667	1	44
11	121798591	121800119	121799872	37	18.771	2	125
12	3309495	3310129	3309824	37	23.05	1	62
12	3426517	3427850	3426704	51	20.167	2	117
12	4379414	4379702	4379552	23	19.333	1	22
12	4469173	4469396	4469216	29	24.571	1	21
12	4534196	4534502	4534368	20	15.9	1	20
12	4843222	4843459	4843312	21	18.375	1	19
12	4917189	4917490	4917296	18	15.222	1	18
12	5213635	5213983	5213792	31	22.4	1	29
12	7820448	7821011	7820608	27	21.333	2	51
12	7918829	7920381	7919104	33	17.438	2	116
12	8089941	8090142	8090048	16	13.5	1	10
12	8181839	8182077	8181984	21	18.857	1	18
12	8208089	8208375	8208240	25	20.667	1	24
12	8366791	8380087	8366864	22	4.128	3	197
12	8510326	8511629	8510976	30	19.195	2	109
12	8599230	8599559	8599360	25	19.818	1	29
12	8640820	8641192	8640960	19	13.833	1	21
12	8673947	8674198	8674048	33	25.875	1	26
12	8771387	8771673	8771509	22	20.111	1	23
12	8858682	8882651	8865424	52	6.794	6	654
12	8921563	8922273	8921728	28	21.739	1	69
12	10390649	10391360	10390880	34	20.87	1	66
12	11265578	11266035	11265888	23	15.643	1	30
12	12509283	12509598	12509440	25	20	1	23
12	13217540	13217762	13217600	21	18.857	1	16
12	13269064	13269323	13269136	17	14.125	1	15
12	13730474	13730745	13730592	19	15.125	1	16
12	16591457	16600777	16600640	29	4.432	2	158
12	16726319	16726587	16726416	34	28.625	1	30
12	16752272	16752832	16752496	19	15.389	1	36
12	16810930	16811131	16811024	20	17.833	1	14
12	16841048	16841311	16841168	37	31.875	1	33
12	16874663	16874933	16874720	23	19.5	1	21
12	16894383	16894705	16894496	22	18.2	1	24
12	16999985	17000427	17000064	20	15.786	1	29
12	17114009	17114223	17114112	19	17.286	1	14
12	17176535	17176802	17176672	23	17.111	1	20
12	17195955	17196207	17196032	27	20.875	1	21
12	17492785	17493036	17492864	21	19.25	1	19
12	17506034	17506624	17506208	34	21.368	1	56
12	17665926	17666194	17666080	16	14.125	1	15
12	21142737	21143030	21142848	19	15.556	1	18
12	21204966	21205209	21205077	20	18.571	1	16
12	21227476	21227685	21227648	17	15.429	1	13
12	21286003	21286441	21286112	26	19.929	1	36
12	21373452	21373948	21373680	32	23.267	1	45
12	21417445	21426813	21417803	22	5.061	2	154
12	24651061	24651343	24651232	37	28	1	32
12	24734777	24735107	24735008	32	24.364	1	36
12	25012860	25013103	25012960	17	15.75	1	15
12	25096082	25108988	25102520	19	3.866	2	194
12	25209204	25209482	25209344	25	20.111	1	22
12	25274738	25274993	25274848	23	18.25	1	18
12	25309307	25309540	25309408	22	18.25	1	19
12	28635617	28636229	28635872	68	41.526	1	108
12	28750202	28750621	28750352	20	17	1	30
12	29290735	29291484	29291136	34	21.217	1	68
12	30584149	30584674	30584368	61	39	1	91
12	30911475	30912076	30911744	21	15.737	1	40
12	31073591	31074045	31073872	22	16.214	1	31
12	31437763	31439878	31437952	38	14.788	3	138
12	31456288	31459066	31458406	19	7.837	2	95
12	31654690	31655077	31654912	20	15.833	1	25
12	31950305	31950847	31950624	24	17.313	1	37
12	32292081	32307800	32307440	30	4.648	3	253
12	32379600	32379812	32379712	19	16.286	1	13
12	32460393	32460990	32460608	19	14.667	1	35
12	32482742	32483226	32483072	26	17.667	1	36
12	32764338	32769101	32768544	29	7.752	2	164
12	32785892	32786166	32785984	22	18.375	1	18
12	32819829	32820430	32820128	27	21.368	1	54
12	32920324	32920541	32920416	19	17.167	1	12
12	32936199	32954762	32945216	68	7.084	4	527
12	33429522	33429775	33429600	22	16.25	1	16
12	35046869	35047272	35047056	14	12.385	1	21
12	35527330	35527636	35527475	19	18.333	1	20
12	35966078	35966757	35966400	33	22.636	1	69
12	35992530	35993982	35993824	23	14.133	2	90
12	36042261	36042762	36042416	23	18.063	1	38
12	36133499	36133700	36133579	14	12.571	1	11
12	36156520	36157033	36156640	25	19.688	1	42
12	36381718	36382196	36382016	32	23.733	1	47
12	36946071	36946318	36946192	15	12.625	1	12
12	39934953	39950648	39936000	39	5.08	4	301
12	40023227	40024276	40023696	22	15.455	2	70
12	40037190	40037573	40037376	28	21.917	1	35
12	40096730	40097646	40097184	40	23.138	1	91
12	40113830	40114363	40114176	33	23.563	1	50
12	40139632	40147782	40147520	42	9.785	4	317
12	40445631	40446114	40445952	15	12.875	1	28
12	40908103	40917789	40917600	33	5.433	3	179
12	41024113	41024834	41024672	19	12.696	2	39
12	41047276	41047736	41047552	27	18.857	1	36
12	41082026	41084590	41082144	27	5.538	2	61
12	51348008	51348461	51348144	28	20	1	38
12	51692013	51692424	51692272	21	15.769	1	27
12	51756374	51756663	51756528	14	12.556	1	15
12	51845022	51845223	51845056	25	19.714	1	18
12	52448208	52448528	52448352	40	30.5	1	40
12	52503397	52503814	52503597	17	15.846	1	27
12	52595382	52604977	52595648	42	8.916	4	362
12	54162626	54163214	54162976	41	25.222	1	63
12	54187771	54214302	54191328	43	5.947	6	638
12	54256788	54257116	54256896	21	17	1	23
12	54312838	54317559	54313152	55	12.272	2	255
12	54334791	54335066	54334880	20	17.25	1	17
12	54354352	54354579	54354448	13	11.857	1	11
12	54459613	54464064	54463840	27	7.444	2	133
12	54532063	54532340	54532192	25	19.556	1	22
12	54575405	54575637	54575467	13	12.286	1	11
12	54609028	54609397	54609232	29	21.636	1	30
12	54656452	54656778	54656544	19	15.1	1	20
12	54695623	54697531	54696704	110	38.593	1	318
12	54795805	54796089	54795936	26	19.333	1	22
12	54835045	54835306	54835120	22	18.375	1	19
12	54859504	54860019	54859648	23	16.438	1	36
12	55302791	55303282	55303104	28	21.467	1	44
12	55398541	55398967	55398800	30	23.462	1	41
12	55437091	55443815	55437264	55	9.57	2	244
12	55473677	55474080	55473728	16	13.231	1	22
12	55487331	55495472	55490048	24	6.295	3	204
12	57444358	57444711	57444640	19	15.636	1	23
12	57546559	57547076	57546864	29	22.235	1	51
12	57572329	57572752	57572480	19	15.154	1	27
12	57891530	57891811	57891648	23	17.556	1	20
12	58625137	58625387	58625200	19	14.625	1	15
12	59011384	59012134	59011840	22	17.5	1	59
12	59039914	59040947	59040256	67	33.219	1	149
12	59061163	59067197	59061312	27	7.188	2	147
12	59095413	59106591	59106480	23	4.332	2	169
12	59130838	59131360	59130928	15	12.824	1	30
12	59198809	59199087	59198944	27	21.889	1	24
12	59219508	59220163	59219648	26	18.667	2	55
12	59312667	59313204	59312864	33	21.706	1	49
12	65073720	65074106	65073920	23	17.5	1	28
12	65172494	65173172	65172768	34	22.191	1	64
12	69168442	69169109	69168672	120	55.81	1	159
12	69183874	69184416	69184192	30	19.765	1	45
12	69357041	69372412	69357216	29	5.79	4	346
12	69441895	69451427	69441952	18	4.75	2	154
12	69537629	69537914	69537744	22	17.667	1	20
12	69683483	69688906	69683728	33	5.753	2	126
12	69724932	69725278	69725104	27	21.4	1	28
12	70452971	70453176	70453120	17	15.333	1	12
12	70937551	70937973	70937760	57	38.385	1	67
12	70968739	70974951	70969088	27	6.742	2	156
12	71015745	71016055	71015840	27	22.111	1	25
12	71136704	71137123	71136896	25	19.643	1	37
12	71904162	71904694	71904512	48	32.125	1	68
12	71932852	71933272	71932992	35	23.154	1	40
12	72085902	72086103	72085984	17	15	1	12
12	72536122	72536472	72536272	21	17.546	1	25
12	72760871	72762979	72760992	20	7.371	2	64
12	72844121	72844365	72844288	24	18.25	1	18
12	73539250	73548356	73546656	22	6.839	4	248
12	73779291	73780163	73779755	36	27.429	1	107
12	73836110	73842697	73838432	43	8.17	3	239
[truncated: 7,657 more rows]

## Sheet: 4-OHT MED1 Enh
Chromosome	Start	End	Peak Summit	Peak Val	Avg Val	number of intervals merged	Tags
1	3514792	3515308	3515072	47	28.625	1	62
1	4029104	4029397	4029248	28	22.778	1	27
1	4537377	4538770	4538464	30	19.651	2	117
1	4775559	4785877	4777536	22	5.336	3	202
1	4801579	4807918	4801984	28	7.537	2	188
1	4857494	4857787	4857600	32	25.111	1	30
1	5294601	5295092	5294880	37	26.4	1	54
1	5395834	5408805	5396032	23	3.566	2	161
1	5619170	5619609	5619360	61	43	1	73
1	5672478	5672681	5672544	20	17	1	15
1	6214623	6214958	6214768	20	17.091	1	26
1	6510359	6510656	6510496	24	18.2	1	24
1	6875459	6875715	6875520	16	14	1	14
1	6904714	6905056	6904880	22	17.818	1	25
1	7088520	7089255	7088832	88	39.696	1	125
1	7397765	7398096	7397904	22	18.7	1	25
1	7497401	7499647	7497600	23	12.101	2	118
1	8905453	8905676	8905600	16	13.857	1	12
1	9014509	9014846	9014667	24	19.7	1	25
1	9127765	9154215	9127936	42	5.151	5	522
1	9380941	9381263	9381120	26	19.8	1	26
1	9432726	9433046	9432864	22	17.2	1	22
1	9545166	9545571	9545312	28	22.692	1	38
1	9700555	9700862	9700640	19	15.667	1	18
1	9748199	9748819	9748512	45	31.316	1	82
1	9943979	9947940	9946571	18	6.38	2	109
1	10037811	10040290	10038048	28	9.346	2	103
1	10197971	10198317	10198144	32	22.818	1	32
1	10232941	10233438	10233280	33	24.467	1	48
1	10253582	10257877	10254208	41	17.679	4	336
1	10285408	10285773	10285632	22	18.083	1	29
1	13589605	13590082	13589952	28	21	1	42
1	13660255	13669931	13668949	37	7.227	3	264
1	15805694	15806007	15805856	17	13	1	17
1	15920336	15920557	15920464	16	14.286	1	12
1	15937587	15937814	15937760	18	15.571	1	14
1	16104126	16106607	16104544	89	27.714	3	299
1	16171935	16172527	16172128	38	25.474	1	64
1	16227934	16235402	16235168	54	7.167	2	227
1	16633348	16633772	16633632	18	15.539	1	27
1	16656774	16665222	16657056	57	5.934	2	166
1	16688168	16688709	16688544	19	14.294	1	33
1	17259907	17260130	17260048	21	17.286	1	15
1	17506273	17506528	17506336	23	19	1	19
1	18522933	18524734	18523056	21	8.377	2	63
1	19849859	19850253	19850160	26	21.167	1	34
1	20820379	20820591	20820528	15	13.571	1	11
1	20848076	20871252	20863968	39	5.437	4	474
1	21079420	21079777	21079552	27	19	1	30
1	21166346	21166559	21166416	24	21.833	1	16
1	21218425	21241264	21228976	46	7.331	5	653
1	21255658	21266168	21255840	20	4.056	2	167
1	21326538	21328157	21326912	88	34.04	2	237
1	21344188	21345866	21344416	62	33.868	1	254
1	21500057	21500260	21500192	13	11.143	1	10
1	22293457	22293762	22293584	36	26	1	32
1	23955098	23955444	23955264	17	13	1	18
1	24005400	24005603	24005440	22	19.429	1	18
1	24100015	24108451	24108192	32	6.913	2	249
1	24294955	24296209	24295360	40	23.872	1	130
1	24678268	24678822	24678624	23	18.944	1	47
1	24752805	24753035	24752944	20	17.714	1	16
1	25495157	25495684	25495488	26	19.118	1	45
1	25888053	25888362	25888176	33	26.6	1	33
1	27044256	27045384	27045024	47	26.167	1	132
1	27058321	27058588	27058400	43	34.75	1	37
1	30850918	30851252	30851040	27	20.1	1	27
1	30937502	30950580	30950144	44	6.531	2	287
1	31017411	31023840	31023488	48	10.984	3	292
1	31050064	31059308	31059104	41	6.61	2	234
1	31094789	31095238	31094880	17	14	1	26
1	31153747	31156604	31153984	54	11.284	2	141
1	33719801	33720180	33719984	31	24	1	37
1	34120647	34123298	34123056	34	13.711	2	160
1	34140142	34140439	34140224	19	16.889	1	20
1	34434654	34439827	34439680	28	5.792	2	98
1	34459617	34460033	34459840	30	22.154	1	38
1	34849801	34859081	34850016	21	5.662	3	214
1	35931093	35931323	35931184	16	14	1	13
1	36077425	36090323	36077488	33	5.51	3	276
1	36244031	36244467	36244288	29	22.357	1	41
1	36271553	36276516	36272848	48	20.329	4	448
1	36471124	36476914	36475840	44	10.028	3	254
1	36577417	36580800	36580320	26	9.602	2	140
1	36691248	36691469	36691360	25	22.286	1	19
1	36709906	36710109	36709952	20	17.833	1	14
1	36920062	36926659	36920336	35	6.374	2	187
1	36939393	36940141	36939936	29	18.609	2	60
1	36965703	36971522	36971328	41	7.494	2	172
1	37030748	37031010	37030864	15	13.667	1	16
1	37299574	37300129	37299616	17	12.944	2	32
1	37429706	37430470	37430048	30	19.917	1	65
1	37499172	37547087	37499616	86	8.05	12	1622
1	37566149	37569344	37568512	75	34.38	2	486
1	37583839	37584220	37584000	34	27.917	1	44
1	37615183	37616960	37616576	34	18.375	2	143
1	37678689	37678920	37678784	26	22.571	1	20
1	37694537	37695060	37694672	26	18.875	1	41
1	37712380	37712658	37712576	18	15.222	1	17
1	37864870	37872584	37865152	42	7.049	2	185
1	37890157	37890648	37890464	38	28.667	1	59
1	37996869	37998304	37997216	80	30.911	2	194
1	38130031	38130291	38130160	27	22.25	1	23
1	38987317	38988024	38987856	25	19.864	1	60
1	39105751	39105986	39105792	16	12.875	1	14
1	39186972	39206210	39205856	39	6.279	4	476
1	39235140	39241686	39235232	39	9.872	2	274
1	39331136	39332835	39331632	32	16.889	2	128
1	39467270	39478433	39478208	19	4.795	2	210
1	39535544	39536192	39535680	22	15.619	1	45
1	39573926	39574256	39574112	47	35	1	47
1	39749290	39749631	39749408	19	15.8	1	20
1	39898814	39899195	39899008	24	17.667	1	28
1	40632421	40633178	40632928	26	21.174	1	66
1	40657107	40657403	40657248	29	23.111	1	27
1	40681064	40691729	40691616	19	3.483	2	130
1	40708041	40713497	40713312	46	10.329	3	218
1	40760012	40777463	40776928	35	5.966	4	381
1	40790444	40790647	40790512	22	20.5	1	16
1	40815295	40842072	40830880	68	7.287	4	699
1	42388278	42388540	42388320	15	13.125	1	14
1	42851147	42851411	42851200	14	12.25	1	13
1	43098433	43098847	43098560	38	27.083	1	43
1	43145498	43173933	43152800	50	8.757	7	1058
1	43265836	43266372	43266080	31	21.706	1	49
1	43305373	43306275	43306096	36	20.793	2	84
1	43444365	43447709	43444672	26	12.117	2	176
1	43789751	43790076	43789888	45	33.1	1	44
1	43819209	43819425	43819296	26	22.286	1	19
1	43933568	43942152	43933856	53	6.927	2	258
1	44102139	44102485	44102304	22	17.455	1	25
1	44119956	44120159	44120032	18	15.333	1	12
1	44147690	44148170	44148000	18	14.067	1	28
1	44388101	44389292	44388224	30	19.297	2	100
1	45795130	45795527	45795328	28	20.769	1	37
1	46408778	46409139	46408928	31	23.364	1	35
1	46853311	46854075	46853472	21	14.708	2	48
1	47603430	47603705	47603600	15	12.875	1	13
1	51243202	51244222	51243424	39	20.419	2	87
1	51265138	51271571	51265312	24	5.454	3	150
1	51478111	51479312	51478368	50	30.842	1	161
1	51509126	51509622	51509280	30	21.2	1	41
1	51849441	51849824	51849600	33	23.167	1	37
1	51996661	51997102	51996928	29	22.143	1	41
1	52113509	52119642	52113888	34	6.162	2	119
1	52233054	52233753	52233216	22	16.409	2	49
1	52248948	52258315	52256352	45	11.601	4	483
1	52271899	52295996	52272464	71	9.134	5	925
1	52844855	52845162	52845040	21	18.7	1	23
1	52953028	52953442	52953248	32	23	1	39
1	53296810	53297042	53296944	18	17	1	15
1	53324304	53324635	53324448	43	32.4	1	44
1	53715985	53721560	53716240	33	6.35	2	129
1	53784363	53798293	53798096	34	5.34	4	278
1	53814391	53816658	53815504	34	13.873	3	138
1	53844254	53847255	53846992	35	15.809	3	210
1	53889660	53890294	53890016	65	35.4	1	95
1	54545314	54557698	54545568	24	5.939	2	278
1	54581601	54612519	54600480	75	10.943	9	1371
1	54747687	54747900	54747808	14	13.167	1	9
1	55027448	55031581	55027531	20	6.677	2	120
1	55052442	55053045	55052768	27	22.316	1	57
1	55087887	55088558	55088064	49	30.476	1	87
1	55130845	55131188	55131008	31	22.091	1	31
1	55169170	55174563	55174080	87	12.277	2	289
1	55212812	55217527	55213056	23	7.717	2	151
1	55236812	55237518	55237184	40	23.318	1	70
1	56366101	56366315	56366224	17	15.571	1	13
1	56539874	56540827	56540288	54	34.276	1	136
1	56612122	56623575	56612544	42	6.311	2	298
1	56973217	56973665	56973312	22	16.286	1	30
1	57406353	57406784	57406592	31	22	1	42
1	57917243	57917761	57917440	28	18.941	1	44
1	58343995	58367036	58359200	35	6.281	5	545
1	58392400	58393229	58392960	114	48.192	1	172
1	58445188	58445624	58445344	30	22	1	37
1	58586284	58586795	58586432	46	26.875	1	58
1	58614557	58616134	58614688	35	11.34	2	80
1	58690892	58691974	58691840	24	14.143	2	55
1	58711420	58712676	58711712	28	15.825	2	89
1	58742414	58742882	58742656	33	23.467	1	46
1	58761499	58761702	58761568	17	14.714	1	13
1	58777518	58778308	58777776	46	28.6	1	97
1	58795348	58802660	58795648	26	5.347	2	162
1	58891431	58891756	58891616	29	21.3	1	28
1	58923723	58923970	58923840	14	12.75	1	12
1	58946030	58951577	58951445	18	5.259	2	118
1	58973289	58973886	58973504	25	19.389	1	47
1	59125600	59125974	59125792	33	24.833	1	38
1	59152465	59178756	59166400	50	7.187	7	728
1	59201055	59212491	59212288	31	4.7	2	190
1	59237301	59237626	59237440	27	21	1	28
1	59317664	59317915	59317728	21	17.25	1	17
1	59475489	59482359	59475760	35	6.441	2	133
1	59520354	59520589	59520416	17	14.429	1	13
1	59580121	59580624	59580480	28	19.813	1	42
1	59684459	59685195	59684864	50	32	1	101
1	59892839	59924765	59896384	89	9.796	9	1319
1	60097624	60098329	60097792	33	22.773	1	69
1	60180171	60180551	60180384	29	21.333	1	33
1	60580071	60580280	60580240	19	16.167	1	11
1	60621041	60621933	60621200	35	22.179	1	85
1	60637019	60637240	60637120	27	21.857	1	19
1	60662322	60669563	60669216	48	10.44	3	308
1	60819018	60827463	60827136	36	5.578	2	188
1	60852561	60854668	60854208	23	9.985	2	93
1	61651543	61658152	61658016	48	8.94	2	255
1	61711546	61711749	61711616	22	19.143	1	17
1	61737793	61738005	61737856	20	17.667	1	13
1	61771248	61771562	61771392	23	16.7	1	21
1	63002821	63005443	63004912	43	16.875	2	190
1	63019919	63020218	63020032	21	17.778	1	21
1	63114598	63114833	63114720	15	14.143	1	13
1	63176489	63177135	63176960	50	30.3	1	83
1	63730416	63730638	63730464	20	18.143	1	16
1	63902337	63903724	63903264	63	28.837	1	175
1	64105356	64105564	64105376	23	19.167	1	13
1	64121659	64122315	64122016	45	31.381	1	88
1	64275143	64308518	64301376	67	6.856	8	919
1	64531556	64533136	64532400	23	15.694	2	108
1	64690628	64690831	64690752	15	12.833	1	10
1	64738017	64743481	64743120	47	14.593	3	346
1	64787388	64809458	64797824	121	9.821	3	822
1	64941874	64942799	64942144	43	25.138	1	100
1	64956636	64956898	64956704	16	13.444	1	16
1	64992465	64993699	64992736	40	21.564	2	116
1	65037581	65037896	65037728	21	16.2	1	21
1	65088850	65090913	65090528	46	17.246	2	159
1	65112118	65130650	65118720	66	6.538	3	442
1	65146153	65155949	65146816	55	8.224	3	350
1	65176833	65186759	65177152	35	10.429	3	377
1	65405583	65407890	65407616	35	10.344	2	89
1	65841095	65841323	65841248	20	18.143	1	16
1	65921419	65921702	65921440	18	13.444	1	15
1	66793037	66793355	66793200	25	19.6	1	25
1	66862581	66863173	66862784	44	29.105	1	73
1	66880167	66880656	66880320	59	34.333	1	70
1	66895542	66901303	66895616	29	6.291	2	132
1	66939748	66940117	66939904	21	16	1	22
1	67065099	67079718	67065536	69	8.384	3	444
1	67099252	67112088	67099376	32	5.247	2	224
1	68543063	68543266	68543232	16	14.286	1	13
1	68766153	68766356	68766240	17	15.5	1	12
1	71143443	71143654	71143520	16	13.571	1	11
1	71338874	71339112	71338912	23	17.875	1	19
1	71475723	71476065	71475904	27	20.091	1	28
1	72173318	72174540	72173472	24	12.868	2	68
1	72225843	72255697	72244064	60	6.362	4	624
1	72307212	72307736	72307584	29	21.813	1	48
1	72583084	72583403	72583216	23	19	1	25
1	73683543	73693822	73683648	19	4	2	159
1	74236165	74236573	74236464	23	19.583	1	31
1	74255671	74256388	74255808	33	20.348	1	65
1	74284660	74307371	74295840	34	7.289	7	658
1	74329792	74330257	74330016	31	24.267	1	47
1	74386711	74414103	74410987	128	15.538	11	1716
1	74433316	74436467	74434768	52	22.02	3	307
1	74452648	74452883	74452784	23	20	1	18
1	74505750	74513555	74506112	39	8.453	2	271
1	74587759	74588471	74588096	37	23.682	1	72
1	74726656	74727067	74726880	51	36.077	1	61
1	74754386	74754633	74754432	30	24.25	1	24
1	74816788	74817211	74816960	67	45.385	1	80
1	74936471	74970707	74961888	65	7.339	6	1019
1	75124429	75125429	75125120	35	21.807	1	94
1	75142437	75142865	75142592	43	30.231	1	54
1	75191980	75219458	75219200	33	5.54	6	575
1	75251582	75252015	75251829	22	19.571	1	35
1	75316996	75318197	75317248	45	31.405	1	160
1	75435779	75436177	75435968	48	33.333	1	55
1	76993836	76994310	76993984	34	22.2	1	44
1	77053700	77054161	77053984	20	15.643	1	30
1	77458817	77459133	77459008	24	20.889	1	24
1	78309188	78322613	78313072	40	8.216	5	454
1	78399905	78401715	78400000	20	8.339	2	65
1	78483422	78489412	78488992	187	15.556	2	414
1	78657514	78658087	78657952	26	19.333	1	47
1	78879260	78879804	78879424	52	30.235	1	69
1	79671951	79672160	79671968	17	15.286	1	12
1	79761681	79761911	79761712	18	16.286	1	15
1	79775949	79776240	79776096	42	32.111	1	38
1	82316380	82316814	82316544	34	24	1	43
1	82761742	82785849	82766976	63	12.281	9	1241
1	82811915	82832203	82816032	77	8.241	4	605
1	82990813	82992495	82991248	60	35.076	1	259
1	83036757	83037297	83037056	17	14.294	1	33
1	83096912	83117791	83117408	46	7.529	5	662
1	83146575	83147077	83146736	30	22.938	1	48
1	84839380	84839743	84839520	37	27.455	1	41
1	85790498	85794440	85790912	29	8.505	2	132
1	86038521	86041290	86040256	67	18.184	2	222
1	86064173	86064881	86064480	161	75.727	1	229
1	86178938	86184241	86183840	53	13.794	3	313
1	86268942	86269393	86269184	46	32	1	60
1	86282092	86287727	86282272	34	6.021	2	122
1	86301500	86303397	86301664	23	10.1	2	86
1	86324642	86334579	86324864	43	6.113	2	238
1	86358672	86359966	86359168	50	26.6	2	150
1	86440697	86442974	86442432	30	13.535	2	136
1	86472726	86504750	86487520	70	6.799	7	898
1	86525077	86534090	86525456	39	12.093	5	463
1	86582703	86582906	86582773	17	16.167	1	13
1	87102107	87102313	87102176	25	23.143	1	21
1	87213602	87214078	87213952	34	27.571	1	51
1	87316556	87326935	87316960	35	5.267	2	203
1	87386839	87387042	87386912	18	15.571	1	14
1	87551081	87551284	87551168	22	19	1	15
1	87573637	87579279	87574784	44	11.012	2	266
1	87755815	87756260	87756064	26	21.429	1	40
1	87891754	87893021	87892608	39	21.539	2	116
1	87906781	87910718	87908912	48	17.293	4	301
1	88013575	88014308	88013872	69	36.565	1	115
1	88075983	88106184	88086320	87	6.904	6	831
1	88130303	88130673	88130432	31	22.417	1	34
1	88158526	88158815	88158656	26	20.556	1	24
1	88206834	88221394	88220512	142	28.596	2	1724
1	88399396	88419280	88399456	35	4.334	3	302
1	88954915	88955384	88955232	15	13.5	1	25
1	89125664	89132047	89125856	19	4.446	2	111
1	89477020	89481529	89481408	30	6.939	2	129
1	89524365	89524652	89524448	29	20.889	1	24
1	90603181	90603517	90603413	34	27.6	1	35
1	90909770	90910076	90909952	24	18.556	1	21
1	90967608	90969617	90967680	22	7.935	2	69
1	91023883	91024322	91024064	34	23.286	1	43
1	91041674	91041877	91041696	19	15.5	1	12
1	91240751	91250455	91250240	48	6.015	3	227
1	91369271	91369932	91369600	37	22.048	1	62
1	91413216	91413827	91413392	27	19.4	1	53
1	91445949	91465530	91463568	55	10.236	6	847
1	91494447	91494672	91494496	23	20.714	1	18
1	91540525	91540757	91540656	24	20.714	1	19
1	91674246	91674678	91674432	35	27.846	1	47
1	92083153	92084442	92084245	27	13.35	2	75
1	92180625	92180886	92180704	22	18	1	19
1	92473677	92474045	92473824	57	41.455	1	58
1	92906983	92921224	92910592	26	5.469	3	274
1	92934178	92934778	92934480	49	33.167	1	80
1	93160825	93161029	93160832	19	16.571	1	15
1	93478030	93479283	93478944	44	27.974	1	153
1	93511500	93511976	93511840	25	18.867	1	38
1	93634928	93657586	93656928	55	7.534	4	674
1	93692725	93693768	93693152	30	19.849	1	90
1	93754796	93755080	93754912	22	16.444	1	19
1	93801756	93804163	93803824	36	11.421	2	123
1	93825090	93825780	93825440	42	28.429	1	80
1	93853897	93859927	93854032	25	5.396	2	122
1	93893060	93893401	93893200	26	20.1	1	25
1	94804999	94805222	94805072	21	17.857	1	16
1	94905007	94905519	94905184	30	22.5	1	48
1	95065761	95065981	95065845	17	15.333	1	11
1	97563865	97577921	97564016	42	8.079	4	409
1	97657343	97662368	97662208	25	6.236	3	131
1	97704677	97705963	97704832	23	14.85	1	83
1	97769122	97770412	97770128	73	29.625	2	166
1	98026026	98026266	98026128	16	14.143	1	12
1	98096597	98096893	98096736	17	14	1	17
1	98147371	98147793	98147440	21	15.692	1	27
1	99287778	99288201	99287904	31	24.692	1	43
1	99564579	99564883	99564640	16	13.556	1	15
1	102561355	102561616	102561504	21	17	1	18
1	102623512	102627626	102623936	38	10.597	2	193
1	103395394	103395727	103395536	19	15.9	1	21
1	103489196	103489625	103489360	60	39.154	1	70
1	103532705	103532908	103532832	14	12	1	9
1	105041661	105042111	105041888	22	17.357	1	33
1	105079335	105113711	105093264	61	6.895	7	909
1	105177227	105180712	105179360	41	14.387	3	216
1	105243331	105243901	105243456	31	20.177	1	46
1	105337370	105337825	105337504	25	18.267	1	37
1	105663469	105664168	105663888	69	45	1	134
1	105759613	105760144	105759920	35	24.765	1	55
1	105784364	105787284	105784512	24	8.385	2	108
1	105971843	105972140	105971936	15	12.667	1	15
1	105990105	105994069	105990400	31	9.711	2	166
1	106309599	106309842	106309728	22	19	1	18
1	106408067	106408282	106408128	22	19	1	14
1	106428252	106428711	106428469	19	16.8	1	34
1	106449738	106450216	106449952	41	29.6	1	59
1	106477659	106478593	106477952	88	43.167	1	180
1	106586649	106591704	106587008	59	10.04	2	212
1	106752091	106759963	106756704	29	7.171	4	221
1	106796497	106797492	106796736	77	36.097	1	155
1	106876173	106876519	106876288	30	24.364	1	34
1	113194284	113194781	113194720	22	17.2	1	34
1	113259691	113260097	113259936	20	14.231	1	24
1	113297912	113298115	113298048	19	16.571	1	15
1	113482320	113496320	113490848	84	7.913	3	427
1	113778454	113778810	113778560	21	17.455	1	25
1	114152907	114153214	114153024	18	13.778	1	15
1	115044722	115045061	115044896	34	24.091	1	33
1	118311033	118321906	118311264	105	7.344	2	237
1	118388039	118389632	118388992	45	21.8	2	152
1	118451019	118459569	118459392	65	9.627	2	319
1	118648160	118648447	118648288	18	14.333	1	17
1	118956582	118959086	118958912	32	9.237	2	99
1	119504549	119504764	119504704	25	20.833	1	15
1	119630400	119630680	119630544	17	14.333	1	16
1	119648749	119649033	119648896	19	14.889	1	17
1	119706861	119707064	119706944	17	14.833	1	12
1	119837290	119837713	119837504	47	33.077	1	58
1	119912941	119913244	119913088	22	17.111	1	21
1	120037186	120037496	120037376	22	17.667	1	20
1	120070203	120091787	120091072	50	7.363	3	645
1	120116203	120140544	120126528	57	9.311	6	880
1	121327783	121328339	121328096	31	22.235	1	52
1	121349075	121351533	121349568	27	16.013	3	173
1	121463698	121479639	121464000	45	5.635	3	309
1	121567631	121568150	121567968	26	18.688	1	41
1	121708172	121708514	121708320	32	22.818	1	32
1	121810672	121811000	121810784	17	13.9	1	19
1	125434517	125436266	125435808	48	18.418	2	141
1	125450124	125450404	125450336	18	16.667	1	19
1	125476220	125502434	125489456	56	7.506	5	760
1	125519232	125552395	125519424	71	9.845	9	1362
1	125662098	125663552	125662240	37	21.783	2	141
1	125676789	125677135	125677024	21	16.636	1	24
1	125694216	125694734	125694560	37	28.125	1	61
1	125824365	125824744	125824464	18	13.75	1	21
1	126650686	126652831	126652224	43	25.164	1	237
1	126673038	126683962	126673376	97	12.103	4	551
1	126718704	126731932	126720016	88	10.951	4	578
1	126747839	126748183	126748032	27	20.182	1	28
1	127205034	127217405	127214864	79	10.651	4	564
1	127232403	127233678	127233408	70	26.795	2	145
1	127249413	127257554	127257248	60	8.523	3	293
1	127275791	127287949	127287552	61	6.976	2	292
1	127357509	127364109	127363904	40	7.606	2	184
1	127773791	127774323	127774096	29	22.824	1	51
1	127868741	127869198	127868896	34	21.5	1	41
1	127981213	127983833	127983616	25	7.521	2	77
1	128102835	128103070	128102944	21	20	1	18
1	128243953	128244573	128244160	33	21.895	1	58
1	128416698	128417547	128417312	63	34.333	1	125
1	128532815	128533060	128532864	18	15.625	1	15
1	130462310	130462744	130462640	20	16.077	1	27
1	130485201	130486700	130486272	52	28.17	1	185
1	130524866	130525073	130524928	17	15.333	1	12
1	130632086	130632485	130632256	43	28.539	1	51
1	130661391	130661662	130661536	19	15.75	1	17
1	130678091	130695463	130681808	111	12.243	5	827
1	130715582	130717786	130717536	84	31.812	2	309
1	130733707	130739144	130734160	36	10.641	3	252
1	130759921	130762099	130761824	39	13.471	2	129
1	130776628	130776882	130776688	17	14.875	1	15
1	130797873	130799055	130798176	68	42.622	1	219
1	130820227	130833253	130832736	97	18.047	8	1044
1	131138226	131138430	131138336	17	15.167	1	12
1	131527678	131528122	131528000	18	16.143	1	30
1	131867150	131867388	131867280	20	17.286	1	16
1	131910021	131910488	131910160	28	19.214	1	35
1	132007302	132008546	132008240	30	16.846	1	91
1	132054978	132062325	132062088	26	7.456	2	216
1	132075454	132095892	132075872	45	4.914	3	357
1	132138903	132157708	132150400	42	6.133	4	460
1	132315874	132329213	132328800	29	6.94	5	381
1	132417306	132417788	132417632	19	14.8	1	30
1	132476836	132477591	132477152	141	74.304	1	230
1	133025010	133025731	133025536	33	19.913	1	61
1	133039595	133058359	133057824	53	8.523	5	668
1	133083170	133084690	133084288	54	25.021	2	163
1	133118813	133131490	133131168	51	8.056	3	410
1	133161730	133164200	133162208	33	18.299	4	199
1	133190303	133191252	133190720	52	29.833	1	122
1	133204666	133221754	133214016	28	6.794	5	490
1	133245807	133246056	133245888	26	22.625	1	22
1	133265347	133265679	133265600	24	19.6	1	26
1	133309490	133310980	133310848	27	18.34	2	119
1	133347816	133348046	133347968	24	21.429	1	19
1	133610011	133610477	133610192	29	22.733	1	44
1	133661238	133670754	133670496	48	6.591	2	253
1	133685682	133694665	133685920	42	6.086	2	202
1	133876924	133883274	133882736	67	10	2	266
1	134055046	134097132	134055328	56	7.711	10	1319
1	134168630	134169100	134168800	35	26.067	1	51
1	134205637	134217554	134217120	59	6.546	3	286
1	134232938	134233241	134232992	19	16.778	1	20
1	134357551	134362262	134361952	45	11.294	3	229
1	134415024	134415349	134415200	17	13.9	1	18
1	134494429	134494858	134494688	25	18.429	1	35
1	134520900	134527175	134527008	57	13.674	4	381
1	134556883	134560615	134559642	26	7.716	2	119
1	134609671	134609926	134609728	25	19.625	1	20
1	135174471	135209380	135204864	94	11.741	12	1711
1	135225061	135266145	135225296	90	10.8	13	1793
1	135282831	135283383	135282976	21	16.235	1	38
1	135313512	135314001	135313664	52	35.333	1	72
1	135430322	135430633	135430624	17	15.3	1	19
1	135788723	135793908	135788832	25	6.464	2	129
1	135810210	135822667	135820352	57	15.699	7	871
1	136126156	136137612	136135296	37	6.538	3	296
1	136172775	136174474	136174208	33	17.18	2	121
1	136220268	136234378	136228480	43	9.538	4	591
1	136360681	136361176	136360992	25	20.267	1	42
1	136415244	136415552	136415392	29	21.1	1	26
1	136466011	136466591	136466208	23	16.722	1	41
1	136880317	136880705	136880528	24	18.462	1	32
1	136893393	136896633	136896448	37	13.525	3	194
1	136910640	136931493	136911253	35	5.084	3	406
1	136958728	136961176	136960608	55	17.387	2	183
1	137033809	137034059	137033872	20	17.375	1	17
1	137141280	137142622	137141920	34	20.167	2	118
1	137168963	137169659	137169200	33	21.714	1	62
1	137213439	137213664	137213493	16	14.375	1	14
1	137906901	137907186	137907040	27	21	1	24
1	138575677	138575941	138575808	32	26.333	1	31
1	138928800	138929021	138928896	25	20.714	1	18
1	138965480	138966017	138965824	18	14.294	1	32
1	139422012	139422215	139422096	23	18.714	1	17
1	139454642	139454902	139454688	17	13.375	1	14
1	143702739	143703263	143703072	46	31.063	1	68
1	143739233	143739889	143739360	23	13.8	2	37
1	143776939	143777570	143777216	57	27.2	1	73
1	144116058	144116555	144116320	26	18.375	1	38
1	144318435	144318643	144318528	18	15.833	1	11
1	144722300	144722644	144722432	15	12.091	1	17
1	146316116	146322989	146322192	43	11.105	3	317
1	146357034	146357322	146357152	23	17.667	1	20
1	147343735	147343965	147343824	24	21	1	19
1	147371242	147371514	147371392	25	21.375	1	21
1	147440050	147440900	147440640	37	23.185	1	85
1	147930771	147931083	147930928	17	14	1	18
1	150392523	150393620	150393280	67	33.706	1	160
1	151025092	151025486	151025248	37	27	1	44
1	151128976	151131810	151131072	44	19.382	2	242
1	151151191	151179097	151153472	50	7.716	9	860
1	151263345	151263697	151263488	25	19.455	1	28
1	151289206	151308276	151296768	90	9.482	5	729
1	151325305	151345716	151325536	57	10.592	6	908
1	151428344	151428799	151428544	30	23.5	1	45
1	151754155	151755324	151755056	39	21.583	1	107
1	151985069	151991092	151988048	26	6.056	2	139
1	152037562	152042605	152040160	74	24.842	3	556
1	152084899	152085268	152085024	21	16.546	1	23
1	152766352	152766875	152766704	23	16.25	1	36
1	152902812	152904949	152903008	99	25.164	2	237
1	153140962	153141200	153141120	19	16	1	15
1	153188125	153188412	153188288	27	21.778	1	25
1	153333253	153333951	153333360	31	16.81	2	48
1	153487397	153488021	153487776	65	39.737	1	100
1	153749408	153751956	153751840	27	11.42	2	111
1	153769516	153771262	153771040	49	27.352	2	206
1	153899891	153900186	153900000	30	24.778	1	29
1	153924436	153924809	153924608	25	19.917	1	31
1	154150546	154150749	154150608	28	25.667	1	20
1	155028331	155028694	155028576	18	14.091	1	21
1	155056085	155085243	155056384	92	8.887	5	1029
1	155099259	155099809	155099616	32	23.111	1	57
1	155201376	155201589	155201376	19	17.714	1	15
1	155279214	155279446	155279296	21	17.571	1	16
1	155438606	155438867	155438720	24	19.875	1	21
1	155937421	155944700	155944512	43	5.335	2	145
1	155972879	155974368	155973344	52	23.638	2	154
1	155995549	155995993	155995776	34	24.286	1	45
1	156035733	156044541	156044320	44	12.479	5	468
1	156470310	156470929	156470720	58	37.526	1	99
1	156522091	156522480	156522256	24	18.833	1	30
1	156667529	156667732	156667616	20	17.167	1	13
1	156717903	156736190	156735984	47	6.276	5	438
1	156991117	157009762	156991296	44	4.603	3	324
1	157323127	157323414	157323296	36	27.111	1	31
1	157341365	157341856	157341504	22	15.688	1	34
1	157412506	157412773	157412640	29	23.222	1	28
1	157525872	157527080	157526048	41	27.526	1	145
1	158119781	158120045	158119936	15	12.5	1	13
1	159231673	159232087	159231872	29	23.462	1	40
1	159254855	159255138	159254976	22	17.889	1	20
1	160194901	160195462	160195168	97	59.167	1	140
1	160212593	160213407	160212960	153	77.84	1	272
1	160227938	160228141	160228085	18	17.167	1	13
1	160242126	160242411	160242240	20	16.667	1	19
1	160263058	160263364	160263200	16	13.5	1	17
1	160309036	160309433	160309248	21	18.75	1	31
1	160374645	160374888	160374720	26	22	1	21
1	160684140	160693274	160684416	39	7.732	3	288
1	160796342	160796666	160796496	24	19.3	1	25
1	160850636	160858686	160858240	28	7.192	4	245
1	160906143	160906609	160906411	20	16.2	1	32
1	161034508	161035980	161035349	27	19.196	2	123
1	161070492	161070921	161070752	36	24.286	1	47
1	161131246	161131725	161131520	41	27.6	1	55
1	161250777	161283056	161279456	64	7.187	9	945
1	161301430	161301692	161301568	31	27.375	1	28
1	161876772	161877248	161877088	31	23.733	1	47
1	161951274	161951626	161951520	26	19.909	1	29
1	162037230	162041332	162040992	31	9.079	2	164
1	162515008	162515455	162515264	32	22	1	41
1	162570417	162570680	162570496	18	15.5	1	16
1	162660290	162660789	162660448	26	19.867	1	39
1	162740275	162740695	162740448	20	15.615	1	27
1	162813059	162815931	162813376	46	18.921	2	237
1	162853987	162854580	162854144	35	23.833	1	57
1	162871063	162871348	162871200	26	21.222	1	24
1	163289151	163293365	163289312	40	7.725	2	143
1	163403566	163404141	163403824	161	84.722	1	206
1	163444116	163444319	163444192	18	16.833	1	13
1	163562357	163562610	163562528	20	17.375	1	17
1	163779421	163779726	163779536	37	27.6	1	34
1	163929751	163930010	163929856	20	16.625	1	17
1	163994656	163995295	163994896	38	26.3	1	71
1	164162858	164163138	164162960	22	18.222	1	20
1	164187169	164190073	164187296	38	14.233	3	181
1	164208403	164223379	164212000	33	7.37	4	407
1	164248503	164261531	164261376	27	5.003	2	245
1	164275493	164275711	164275552	18	16.167	1	12
1	164307178	164307490	164307424	32	28	1	35
1	164366078	164367168	164366352	46	26.743	1	130
1	164411287	164435035	164415392	113	15.59	9	1482
1	164449619	164482341	164461056	65	12.032	8	1595
1	164534011	164543257	164543136	27	7.447	4	232
1	164701528	164719267	164703744	99	13.096	6	970
1	164787866	164788125	164788000	30	26.5	1	27
1	164898816	164899779	164899648	30	18.807	2	81
1	164956371	164973066	164957024	75	9.422	3	630
1	164993054	164993714	164993408	60	36.571	1	103
1	165194150	165199428	165199232	39	11.867	3	253
1	165217242	165237152	165236960	35	4.059	3	303
1	165348795	165359810	165351568	23	5.253	4	228
1	165460402	165461644	165460608	67	38.256	1	207
1	165641461	165642606	165642384	30	16.333	2	81
1	165771423	165771699	165771568	14	12.556	1	14
1	166002557	166003618	166003136	32	19.882	1	94
1	166067957	166068255	166068021	18	16	1	19
1	166094537	166094797	166094656	20	17.625	1	18
1	166130057	166130620	166130288	53	38.412	1	86
1	166153384	166153655	166153568	19	15.5	1	17
1	167273852	167285042	167274016	35	5.456	3	220
1	167308313	167309125	167308608	105	45.577	1	165
1	167346201	167354934	167354688	60	13.11	6	474
1	167378005	167394382	167381568	56	13.199	9	963
1	169531343	169532281	169531488	44	21	2	85
1	169921748	169922137	169921920	32	26.833	1	43
1	169969043	169969722	169969248	38	27.857	1	81
1	170163667	170177934	170177024	36	5.932	6	323
1	170215362	170215565	170215456	17	14.333	1	11
1	170432251	170432539	170432352	25	19.444	1	22
1	170456719	170457123	170456832	28	22.539	1	38
1	170478700	170482982	170479008	26	8.403	2	153
1	170495895	170496122	170495968	28	23.429	1	21
1	170566939	170567142	170567040	17	13.429	1	12
1	170764837	170765199	170764992	28	20.546	1	30
1	170815349	170815664	170815488	23	18.5	1	24
1	170867627	170893957	170885184	102	13.919	8	1565
1	170959844	170960047	170959936	27	25.333	1	20
1	170981391	170982148	170981680	42	26.208	1	85
1	171033811	171045111	171044928	34	6.071	3	255
1	171102840	171114385	171114096	41	7.076	3	291
1	171150434	171150781	171150592	25	21.3	1	27
1	171168609	171170418	171170080	49	21.321	2	166
1	171184214	171184638	171184544	28	22.308	1	39
1	171199413	171222938	171201120	33	6.144	5	584
1	171246892	171247539	171247232	56	35.1	1	97
1	171270340	171281634	171274059	25	4.869	2	207
1	171294265	171294880	171294368	28	22.2	1	61
1	171328967	171329396	171329104	38	27.385	1	49
1	171411016	171441813	171425216	41	6.48	7	790
1	171473684	171473892	171473792	18	15.143	1	12
1	171502469	171504092	171503248	91	42.76	1	298
1	171716279	171716529	171716384	16	13.375	1	13
1	172077978	172083008	172082688	38	8.02	2	170
1	172099571	172099999	172099824	25	20	1	35
1	172147833	172148370	172148064	53	35.118	1	80
1	172309824	172312145	172310208	36	18	2	184
1	172376200	172382568	172376384	48	9.519	2	253
1	172428890	172440756	172432224	40	7.542	4	373
1	172461494	172463929	172461792	100	34.329	2	368
1	172481564	172483297	172482048	34	16.491	2	128
1	172499844	172500297	172500160	19	16.143	1	30
1	173174463	173174855	173174640	17	14.462	1	25
1	173418779	173420626	173418960	32	11.709	2	90
1	173821495	173821698	173821632	16	13.857	1	13
1	175512177	175512536	175512352	36	27.273	1	40
1	175625360	175625853	175625664	18	14.2	1	29
1	175692529	175692765	175692640	16	14.857	1	14
1	176814444	176819159	176818400	30	10.305	3	173
1	177441381	177442090	177441856	26	19.864	1	60
1	177458517	177459502	177459056	31	19.742	1	84
1	177475608	177476149	177475808	52	37	1	84
1	177555480	177558390	177557952	41	14.112	2	177
1	177623169	177623918	177623376	45	34.609	1	111
1	177708753	177748680	177740896	81	9.217	9	1446
1	177793954	177796942	177796736	52	10.957	2	145
1	178187141	178187866	178187424	33	20.727	1	61
1	178275614	178276333	178275920	19	15.261	1	49
1	178313307	178319305	178318880	53	15.798	4	423
1	178336123	178338192	178336480	31	17.323	2	158
1	178368722	178369553	178369088	28	17.885	2	64
1	178405392	178406787	178406304	37	18.682	1	114
1	178708049	178708345	178708160	26	21.667	1	26
1	179546166	179546648	179546368	46	27.8	1	56
1	179586311	179591496	179586912	34	8.962	2	201
1	179664407	179664618	179664480	14	12.429	1	10
1	179686582	179686931	179686736	28	23.182	1	33
1	179803420	179804142	179803776	132	60.044	1	185
1	179991778	179992165	179991936	21	16.417	1	26
1	180175714	180175977	180175808	20	18.125	1	19
1	180210042	180211251	180210176	24	18	2	95
1	180279598	180280002	180279824	29	23.692	1	40
1	180387409	180387877	180387584	24	19.867	1	39
1	180403861	180404124	180403936	22	17.75	1	19
1	180641332	180641535	180641408	18	15.667	1	12
1	180725935	180726279	180726080	26	20.091	1	28
1	180757476	180762351	180758016	64	12.216	2	233
1	180777386	180783492	180781568	46	15.628	3	424
1	180813101	180813642	180813440	23	16.647	1	38
1	180850654	180851336	180851040	37	24.909	1	76
1	180947600	180947803	180947712	16	15	1	12
1	180981404	180981856	180981568	30	22.667	1	46
1	181000281	181021674	181005408	35	6.525	4	560
1	181035231	181035741	181035424	36	25	1	54
1	181060228	181060461	181060320	19	16.429	1	15
1	181144145	181148944	181144320	50	9.807	2	195
1	181256157	181258755	181257024	39	21.512	2	250
1	181285432	181286525	181285712	24	16.118	2	76
1	181534082	181540627	181534304	37	9.09	2	258
1	181619802	181620107	181619968	24	19.1	1	24
1	181694663	181695766	181694976	41	29.147	1	139
1	181842338	181842651	181842464	21	18.111	1	21
1	181860527	181866013	181860768	34	10.48	2	255
1	182124553	182125170	182125152	20	17.263	1	45
1	182256051	182268507	182256192	26	9.408	3	161
1	182564532	182565171	182564688	30	19.25	1	52
1	183047639	183048363	183048032	30	22.739	1	70
1	183296955	183297198	183297045	25	23.125	1	22
1	183344950	183345494	183345328	32	25.177	1	58
1	183388911	183389124	183388944	23	19.714	1	16
1	183442129	183442398	183442272	24	21	1	22
1	183764400	183764817	183764544	42	30.846	1	53
1	183778343	183778603	183778496	23	19.875	1	21
1	184033834	184034083	184034000	20	16.5	1	16
1	184140447	184140763	184140608	23	19.6	1	25
1	184274881	184281899	184275584	44	12.03	4	344
1	184400050	184403332	184403168	34	10.108	2	118
1	184809560	184809833	184809696	23	19.222	1	21
1	184827224	184861978	184852480	35	6.019	5	828
1	184882864	184883242	184883008	21	17.25	1	27
1	185070442	185071020	185070816	29	19.5	1	48
1	185193618	185204310	185203968	43	4.862	2	141
1	185253060	185253562	185253312	40	29.867	1	59
1	185269234	185285392	185282992	73	10.121	4	622
1	185307588	185315117	185312032	120	31.528	5	1046
1	185332030	185336914	185333856	48	12.647	3	274
1	185362849	185363080	185362912	31	28.429	1	26
1	185431675	185431954	185431872	31	25.778	1	29
1	185449002	185454911	185449136	28	6.052	2	132
1	185502648	185502930	185502752	26	20.111	1	23
1	186749245	186749582	186749344	27	20.909	1	29
1	187217369	187226973	187226560	25	6.15	3	239
1	187896974	187897347	187897152	31	20.75	1	32
1	189105291	189105627	189105456	30	22.5	1	28
1	190911632	190931929	190919744	58	8.358	5	699
1	191025825	191037015	191036672	51	7.451	3	315
1	191062712	191063204	191063008	67	42.125	1	93
1	191135321	191135585	191135456	21	17.333	1	20
1	191183028	191194101	191183392	31	5.244	2	236
1	191224474	191224683	191224496	19	16.571	1	14
1	191277591	191284984	191283872	38	8.742	3	246
1	191397327	191397892	191397536	25	19.111	1	46
1	191445470	191445741	191445568	27	20.556	1	25
1	191498220	191498545	191498368	21	17.7	1	23
1	191575329	191576153	191575872	61	37.4	1	127
1	191639211	191646286	191646048	41	7.33	3	212
1	191679943	191680170	191680000	22	17.857	1	16
1	191793796	191802779	191799691	20	4.583	2	150
1	191839392	191847059	191839520	42	9.661	3	263
1	191875102	191881332	191881056	38	6.948	2	170
1	191905990	191914943	191914832	27	5.977	3	220
1	191989796	191990186	191989920	18	14.583	1	23
1	192092125	192092769	192092480	26	16.952	1	49
1	192136901	192138656	192138272	24	12.891	2	99
1	192745324	192745762	192745472	44	27.714	1	51
1	192808470	192813192	192812896	39	9.143	2	172
1	193130103	193130436	193130240	32	22.727	1	34
1	193152989	193153371	193153200	38	28.167	1	44
1	193169946	193178879	193170144	33	7.819	3	283
1	193285632	193302256	193290048	49	6.513	3	438
1	193327022	193327225	193327120	18	16	1	12
1	194659910	194660879	194660560	46	24.033	2	101
1	194675909	194676122	194675968	19	17.5	1	12
1	194957171	194957490	194957312	20	17.1	1	22
1	194976271	194976929	194976448	28	19.667	1	55
1	194993377	194995553	194993760	44	15.941	2	153
1	195012540	195014831	195012704	40	12.75	2	129
1	195092089	195101333	195097024	41	10.749	4	378
1	195131022	195131338	195131168	32	22.2	1	28
10	3700350	3700663	3700480	21	14.9	1	19
10	3749659	3749910	3749728	28	24.125	1	24
10	4386523	4387544	4387136	88	38.25	2	169
10	4432147	4433147	4432480	63	31.452	1	136
10	4476848	4477084	4476928	21	17.429	1	16
10	5805411	5808135	5805760	30	11.732	2	136
10	5824128	5824416	5824176	17	15.7	1	20
10	6928907	6929235	6929024	24	19.1	1	25
10	7131541	7142637	7140560	48	7.268	3	281
10	7159118	7159887	7159392	44	25.375	1	84
10	7189314	7192365	7192160	58	12.849	2	157
10	7211515	7213026	7211648	24	16.208	2	109
10	7662930	7663790	7663664	26	18.148	2	67
10	7681772	7682042	7681920	18	14.25	1	15
10	7792677	7793158	7792832	26	19.067	1	38
10	7832038	7842028	7841824	26	6.393	2	260
10	7956215	7956459	7956352	24	19.25	1	19
10	8043540	8044202	8043904	39	25.667	1	72
10	8096036	8096357	8096160	27	21.3	1	28
10	8226895	8227145	8226992	22	18.25	1	18
10	8885998	8891004	8890816	32	9.303	2	175
10	8931416	8931878	8931616	26	18.133	1	37
10	9265555	9265821	9265696	28	23.875	1	25
10	9497109	9504067	9503872	27	6.119	2	146
10	9609204	9609470	9609312	14	12.625	1	13
10	9706693	9706911	9706720	16	14.5	1	11
10	9794391	9794864	9794656	28	19.733	1	39
10	9901434	9901814	9901557	18	15.417	1	24
10	11149146	11149545	11149328	93	57.846	1	103
10	11280787	11281197	11281024	30	23.692	1	40
10	12483456	12483850	12483616	19	15.923	1	28
10	12726319	12726559	12726432	20	18.143	1	15
10	12853027	12854894	12854576	33	13.535	2	111
10	12869041	12869627	12869440	18	14	1	35
10	12922440	12922885	12922592	28	18.786	1	35
10	13008242	13008665	13008400	41	28.462	1	50
10	13099013	13099357	13099136	20	16.2	1	21
10	13189789	13193193	13189984	45	10.89	2	155
10	13358823	13359080	13358928	24	21	1	21
10	13552851	13553243	13553024	35	25	1	40
10	13883008	13883863	13883424	47	25.185	1	93
10	13964516	13965661	13964672	24	14.657	2	71
10	13982802	13987083	13983040	21	8.546	3	157
10	14168333	14169119	14168560	33	22.542	1	73
10	14231408	14231676	14231632	16	14.375	1	15
10	14705294	14705613	14705424	24	20.3	1	26
10	16600725	16608693	16601120	51	6.934	2	223
10	16764312	16764725	16764544	29	22.462	1	38
10	16978868	16979167	16978976	21	17.556	1	21
10	17072931	17073429	17073088	28	23.867	1	47
10	17184423	17184630	17184544	20	15.833	1	13
10	17240302	17240512	17240400	14	12.429	1	10
10	17272442	17275703	17274112	40	18.402	4	265
10	17372960	17373250	17373088	25	18.9	1	24
10	17408074	17427567	17408448	28	6.545	6	502
10	17470927	17471196	17471104	19	15.75	1	17
10	17522033	17522357	17522144	23	19.3	1	25
10	17569751	17576619	17576032	32	7.647	2	203
10	17619710	17622075	17621984	22	6.986	2	73
10	17645375	17654947	17654560	43	14.464	6	564
10	17683755	17684458	17684256	23	16.727	1	50
10	17721664	17728132	17722848	36	15.398	4	440
10	17930603	17931061	17930752	24	19.143	1	37
10	18022877	18023133	18023056	23	20.375	1	21
10	18407352	18407800	18407627	19	15.357	1	29
10	18454250	18471773	18463424	43	8.286	6	561
10	18484662	18484893	18484752	20	17.429	1	16
10	18604939	18605623	18605408	44	27.714	1	81
10	18680222	18680753	18680544	16	12.706	1	28
10	18844456	18845266	18844960	43	29.8	1	104
10	18995568	18995795	18995712	22	19.857	1	18
10	19008333	19024714	19024512	28	6.683	6	403
10	19099324	19099927	19099664	32	25.737	1	66
10	19157772	19163320	19157824	24	6.112	2	140
10	19188122	19188686	19188245	30	24.611	1	59
10	19491804	19492412	19492256	23	17.211	1	44
10	19525812	19534533	19531552	106	20.791	4	807
10	19566582	19595005	19580896	58	8.203	8	924
10	19933753	19934017	19933920	18	15.778	1	19
10	20153432	20187424	20165888	65	7.311	6	1012
10	20202245	20203893	20203552	42	18.451	2	131
10	20347486	20347926	20347616	15	13.429	1	25
10	20666818	20667021	20666944	19	16.667	1	13
10	20856574	20857781	20857616	27	14.526	2	76
10	21090927	21102284	21093104	46	9.545	5	434
10	21121684	21122235	21121952	33	23	1	53
10	21158947	21159234	21159072	22	17.778	1	21
10	21259762	21259989	21259840	27	22.429	1	20
10	21295750	21305105	21304944	25	4.365	2	123
10	21448165	21448382	21448224	23	20.333	1	15
10	21465379	21470321	21467920	20	7.131	2	124
10	21490873	21491308	21491104	38	26.857	1	49
10	21552294	21553835	21552400	25	11.938	2	80
10	21571498	21576296	21574016	60	12.035	3	246
10	21604961	21613562	21609824	38	9.953	4	361
10	21672679	21687810	21686272	46	7.233	4	363
10	21712755	21713082	21712864	19	15.4	1	20
10	21826941	21827156	21827104	19	16.429	1	14
10	22731114	22734328	22731344	43	14.75	2	210
10	23786998	23812256	23787360	192	7.695	3	630
10	23836361	23836802	23836624	42	27.143	1	50
10	23864723	23865229	23864832	27	19.563	1	42
10	24108302	24108785	24108480	51	36.467	1	74
10	24131466	24132915	24132448	36	17.178	2	109
10	24164465	24164760	24164576	18	15.556	1	18
10	24397401	24397675	24397504	14	12.778	1	14
10	24603635	24604332	24604032	36	24.364	1	73
10	24628897	24639060	24638400	53	15.527	6	662
10	24753720	24754169	24753888	34	23.286	1	44
10	24869854	24870188	24870016	26	21	1	31
10	25111930	25119555	25119264	43	7.082	3	221
10	25174904	25202259	25192864	64	8.993	8	961
10	25313982	25314492	25314336	29	20.313	1	44
10	25519857	25520422	25520064	71	42.111	1	101
10	25535553	25540368	25540160	46	11.348	2	228
10	25918122	25918476	25918288	25	19.546	1	28
10	26320757	26320987	26320896	17	14.714	1	13
10	26773163	26777853	26773456	36	9.493	3	196
10	26798735	26799027	26798880	22	17.222	1	20
10	26820191	26833654	26828800	58	7.075	3	351
10	26995644	26996358	26996128	42	24.957	1	80
10	28074809	28075103	28074880	16	13.444	1	16
10	28118908	28119286	28119072	36	25.417	1	40
10	28227666	28234963	28228336	29	7.797	3	235
10	29312752	29313766	29313632	23	11.656	2	51
10	30618191	30618703	30618400	34	24.313	1	52
10	30712529	30712780	30712640	21	16.75	1	17
10	30731540	30733668	30731584	20	6.896	2	65
10	30771602	30772128	30771936	24	17.706	1	42
10	30811020	30811334	30811200	24	19.1	1	24
10	33940716	33941212	33940864	25	19.2	1	38
10	34019504	34020098	34019744	58	31.105	1	78
10	34281971	34282423	34282144	94	57.5	1	108
10	34483292	34483656	34483531	32	24.583	1	40
10	34507875	34511595	34511312	30	11.905	3	196
10	34525686	34525994	34525824	23	17.9	1	22
10	34539199	34542701	34541056	44	20.218	3	316
10	34563640	34572471	34563904	24	4.434	2	144
10	36974143	36974590	36974336	27	19.143	1	36
10	37135165	37139196	37138976	18	8.633	3	147
10	37325314	37327242	37325984	30	16.733	2	142
10	37377201	37377587	37377328	26	19.833	1	32
10	38196301	38209676	38209536	30	4.265	2	136
10	38295806	38296075	38295936	29	21.778	1	26
10	38383141	38383507	38383360	20	16.364	1	25
10	39133889	39134093	39133984	16	14.333	1	11
10	39731745	39731948	39731840	20	16.667	1	13
10	39868551	39868859	39868608	25	22.111	1	25
10	39898820	39908449	39907392	86	13.665	3	482
10	39924488	39925109	39924576	21	17.474	1	46
10	39959900	39960380	39960192	42	34.133	1	69
10	40063378	40078340	40073840	58	8.432	3	489
10	40156068	40156400	40156224	23	16.8	1	23
10	40246834	40247271	40247104	22	17.929	1	33
10	40300673	40302685	40300736	24	11.327	2	87
10	40341292	40349372	40349056	27	6.702	3	188
10	40476460	40477280	40476640	24	17.885	1	63
10	40494871	40495074	40495008	26	23.286	1	21
10	40511144	40511572	40511424	27	21.769	1	39
10	40883157	40883765	40883472	22	18.947	1	49
10	41006456	41007016	41006704	35	25.778	1	61
10	41060092	41060338	41060176	30	22.875	1	22
10	41450319	41450697	41450448	25	18.833	1	29
10	41470681	41490433	41470848	33	8.702	8	613
10	41518547	41519644	41518656	24	17.912	2	85
10	41549204	41553059	41549376	33	7.531	2	105
10	41603835	41609721	41603936	22	5.132	2	116
10	41809693	41821540	41821184	30	6.009	4	284
10	41887496	41897260	41896608	43	5.797	2	228
10	41953205	41953466	41953312	21	18.5	1	19
10	42082199	42082561	42082464	26	20.667	1	33
10	42230273	42231370	42230528	30	21.5	2	102
10	42270775	42278299	42278112	37	7.614	4	252
10	42478351	42478647	42478480	39	32.111	1	38
10	42492416	42502326	42502144	49	7.574	4	253
10	42723480	42724307	42723680	42	28.808	1	102
10	42761447	42761650	42761504	18	15.5	1	12
10	42862468	42862671	42862608	21	19.333	1	15
10	42940202	42940716	42940400	29	20.063	1	43
10	43221190	43221685	43221472	38	27.667	1	57
10	43236193	43238571	43238448	28	9.25	2	79
10	43271218	43277952	43271392	31	6.522	2	194
10	43310987	43313188	43312960	40	16.812	2	163
10	43487563	43487807	43487664	26	23.429	1	20
10	43517269	43517496	43517344	17	15.714	1	14
10	43540684	43541068	43540928	23	17.167	1	27
10	43578262	43579349	43578832	22	12.177	2	57
10	43664971	43665174	43665024	24	21.333	1	17
10	43693947	43694375	43694208	27	18.571	1	35
10	43755353	43755733	43755520	33	21.917	1	34
10	43901409	43901878	43901600	20	15.357	1	28
10	43977155	43980419	43977504	35	19.245	3	278
10	44003459	44003904	44003792	20	15.929	1	30
10	44267975	44268562	44268368	33	22.333	1	55
10	44316165	44316375	44316192	19	16.167	1	11
10	44427802	44428315	44428128	44	30.625	1	66
10	44447452	44447965	44447776	32	23.375	1	50
10	44474335	44474550	44474448	19	16.571	1	14
10	44862226	44862617	44862496	17	14.167	1	23
10	45066935	45067444	45067264	22	16.875	1	36
10	46785511	46786699	46785984	79	34.054	1	176
10	49023411	49024033	49023616	45	28.95	1	80
10	50584756	50585018	50584864	26	21.5	1	22
10	51417331	51417733	51417568	17	13.692	1	23
10	51451574	51454950	51454720	41	13.736	2	205
10	51609983	51610446	51610240	29	22.667	1	47
10	52081762	52082011	52081856	23	19.429	1	17
10	52174169	52174748	52174464	32	21.278	1	52
10	52231926	52233301	52232240	46	22.954	2	138
10	52419407	52419806	52419488	23	18.083	1	30
10	52828652	52828954	52828800	19	15.333	1	19
10	53153603	53153975	53153760	42	29.364	1	41
10	54073754	54075990	54075616	30	11.924	3	111
10	54120451	54120670	54120544	21	19.667	1	14
10	54161193	54161657	54161408	44	29.429	1	53
10	56228638	56228842	56228672	16	13.857	1	13
10	58244083	58255639	58255344	31	5.562	3	206
10	58322796	58323753	58323584	23	12.933	2	53
10	58405988	58406264	58406144	21	18.25	1	18
10	58446569	58447150	58446912	33	25.389	1	62
10	58497836	58498123	58497984	20	15.333	1	18
10	58539973	58540235	58540064	21	18	1	19
10	59152433	59153003	59152624	25	20.056	1	48
10	59221488	59222063	59221792	40	25.222	1	61
10	59241249	59241591	59241376	40	30	1	38
10	59267123	59277198	59270368	27	7.01	5	304
10	59292635	59292885	59292800	26	23.25	1	23
10	59323196	59323545	59323360	22	18.636	1	27
10	59403167	59403563	59403445	19	16.077	1	28
10	59575893	59579237	59578656	73	23.914	2	354
10	59616606	59629704	59629152	70	8.849	2	442
10	59702302	59702713	59702624	22	16.154	1	28
10	59747092	59757302	59754336	39	7.444	3	313
10	59879383	59881175	59879680	44	21.339	2	168
10	59899420	59921478	59900032	48	7.084	4	641
10	59943541	59949497	59943680	34	7.452	2	178
10	59970092	59979209	59972672	48	9.274	4	342
10	60162944	60163160	60162992	20	17.429	1	15
10	60277552	60277967	60277664	27	20.154	1	35
10	60831322	60831785	60831648	23	18.4	1	38
10	61080341	61089612	61080928	36	6.566	2	226
10	61123403	61129111	61123600	44	8.587	2	204
10	61147397	61148085	61147760	17	13.571	2	38
10	61451530	61452015	61451824	18	14.667	1	30
10	61646379	61657443	61657120	63	8.031	3	370
10	61695527	61695779	61695659	19	16.75	1	17
10	62217906	62231434	62218304	48	11.995	5	689
10	62413106	62425243	62415904	60	11.217	4	597
10	62449428	62450274	62449856	170	71.148	1	269
10	62486997	62487228	62487104	21	17.714	1	16
10	62509313	62522131	62521984	22	3.242	2	138
10	62602165	62602498	62602368	30	22.455	1	33
10	62651059	62651571	62651424	28	20.25	1	44
10	62792207	62792770	62792480	39	25.111	1	60
10	62920425	62920740	62920544	32	22.8	1	29
10	63023459	63024786	63024064	89	36.439	1	211
10	63060497	63061060	63060939	17	14.389	1	34
10	63243457	63243769	63243616	29	22.222	1	25
10	63382623	63382937	63382752	28	21.2	1	27
10	63430033	63430377	63430192	20	15.273	1	21
10	64522337	64522668	64522496	29	20.6	1	28
10	66910265	66928800	66922464	34	7.523	4	504
10	66946275	66946508	66946368	21	19	1	17
10	67004038	67004436	67004208	20	16.417	1	27
10	67025682	67025997	67025856	40	30.8	1	39
10	67040401	67040604	67040480	17	13.667	1	11
10	67095083	67095296	67095104	27	21.571	1	18
10	67175983	67185901	67176160	24	5.028	2	208
10	67285402	67285763	67285504	38	25.583	1	41
10	67537668	67549535	67549216	33	4.05	2	150
10	67785404	67786064	67785784	18	14.571	2	41
10	68125838	68136918	68127232	54	8.615	3	316
10	68158683	68169032	68158816	24	4.495	2	188
10	68231580	68232081	68231904	22	17.125	1	36
10	68278994	68279219	68279136	16	12.857	1	11
10	68354783	68361368	68357120	18	5.737	2	158
10	68388187	68388493	68388352	27	21.4	1	27
10	68435336	68447114	68442336	15	3.186	2	129
10	68550944	68551214	68551088	20	17.111	1	21
10	69872382	69872746	69872576	19	16.333	1	27
10	69888370	69888635	69888496	24	20.875	1	22
10	69916673	69936933	69916960	37	5.091	4	416
10	70078132	70078568	70078432	29	21.071	1	38
10	70095819	70096149	70095936	16	13	1	17
10	70109879	70121666	70121312	29	4.581	3	201
10	71237529	71238189	71237984	20	15.476	1	44
10	71344539	71350188	71344928	36	9.647	5	236
10	71375549	71376451	71376224	53	32.586	1	131
10	72616211	72616520	72616304	24	19.6	1	25
10	72644065	72654793	72644160	18	3.47	2	142
10	75129343	75129647	75129504	25	19.8	1	24
10	75206114	75212276	75208352	51	12.938	5	352
10	75229136	75229348	75229312	18	15.571	1	13
10	75412320	75412705	75412416	19	15.385	1	26
10	75504845	75518222	75516320	47	8.229	4	441
10	75548699	75548925	75548768	22	19.571	1	17
10	75684135	75684338	75684240	22	19.5	1	15
10	75741874	75742171	75742048	19	15.556	1	19
10	75764008	75765350	75764192	50	19	2	111
10	75780751	75795412	75795040	39	5.444	3	303
10	75828307	75828846	75828480	47	31.294	1	71
10	76021839	76022115	76021952	30	23.222	1	26
10	76067516	76067969	76067744	20	15.8	1	32
10	76096615	76120617	76097584	31	5.829	5	579
10	76157240	76158299	76157680	42	22.364	1	103
10	76468505	76469189	76468992	36	24.864	1	76
10	76531485	76531892	76531552	35	26.923	1	45
10	77022424	77030199	77022640	32	5.578	2	167
10	77515612	77516054	77515840	19	15.786	1	29
10	77606603	77606871	77606704	17	14.625	1	16
10	77622022	77622551	77622336	31	25.063	1	53
10	78009478	78009826	78009648	25	19.636	1	28
10	78069298	78069577	78069408	19	15	1	17
10	78110855	78111069	78110944	23	19.167	1	14
10	78135691	78170035	78144000	47	5.983	6	703
10	78228188	78234188	78228416	26	6.608	2	148
10	78324780	78326724	78326432	75	27.115	3	232
10	78366835	78367305	78367168	55	34.733	1	68
10	78463364	78463758	78463552	32	23.5	1	38
10	78574247	78576039	78574800	33	18.607	2	146
10	78593772	78594798	78593952	37	19.063	2	85
10	79532961	79534120	79533280	35	23.806	2	120
10	79668857	79682175	79682000	44	5.37	2	244
10	79696031	79704623	79696352	45	9.25	3	331
10	79746265	79746910	79746688	23	17.85	1	49
10	79766908	79767234	79767040	63	43.727	1	64
10	79812276	79825034	79823168	51	11.33	6	621
10	79855358	79856203	79855872	26	17.704	2	67
10	79908186	79909319	79909152	36	21.278	2	108
10	79926644	79927102	79926880	36	25.929	1	49
10	79959881	79960230	79960000	33	24.909	1	36
10	79984366	79989008	79984512	40	11.283	2	232
10	80032691	80053972	80039840	201	9.796	5	767
10	80102501	80116011	80115360	35	7.347	3	398
10	80139172	80173377	80142368	42	8.822	9	1253
10	80261516	80271191	80264704	45	7.533	3	276
10	80292253	80292743	80292480	65	42.438	1	93
10	80320321	80348489	80332288	70	7.334	6	863
10	80406664	80406954	80406816	30	24.889	1	29
10	80421785	80436641	80434048	102	9.842	3	505
10	80561133	80561964	80561648	174	72.885	1	260
10	80577791	80578620	80577984	24	18.769	2	67
10	80602846	80603501	80603024	41	27.333	1	80
10	80656624	80664986	80664784	29	7.668	3	244
10	80677725	80679881	80678224	36	20.309	2	195
10	80742191	80761490	80754944	37	5.628	4	438
10	80826096	80827040	80826368	28	19.333	1	79
10	80855134	80855374	80855200	19	17.25	1	16
10	80914183	80948243	80914496	49	7.197	10	911
10	80975466	80987176	80981264	34	9.859	3	268
10	81037335	81037546	81037440	21	17.571	1	14
10	81059843	81060534	81060336	30	18.095	1	51
10	81092601	81106316	81095488	81	15.27	5	887
10	81128593	81137945	81131819	32	11.323	4	450
10	81167595	81176929	81176608	48	7.018	2	270
10	81232653	81233172	81232928	50	35	1	76
10	81266554	81268422	81266720	30	12.351	2	100
10	81285609	81293356	81289984	41	16.45	4	567
10	81346729	81351067	81350496	38	10.328	2	191
10	81378238	81393276	81392480	83	9.232	3	578
10	81434788	81434991	81434912	20	18.5	1	14
10	81494492	81496871	81496416	142	26.76	2	284
10	81541607	81571804	81546528	148	13.032	9	1625
10	81606170	81606585	81606336	29	21.615	1	37
10	81627279	81627767	81627504	58	38.067	1	78
10	81643395	81644104	81643648	40	29.682	1	90
10	82520520	82521055	82520800	41	29	1	62
10	82622998	82629845	82623040	34	6.939	2	161
10	82698927	82699196	82699072	16	12.625	1	13
10	82795634	82795844	82795680	16	14.714	1	12
10	82838317	82859451	82859243	27	4.694	3	340
10	82876258	82876802	82876544	67	43.882	1	101
10	83032208	83032988	83032768	40	28.042	1	94
10	83099008	83099211	83099072	23	19.714	1	18
10	83118634	83124958	83120224	38	11.396	4	302
10	83239769	83244633	83244416	45	7.396	2	141
10	83322836	83323042	83322976	17	15.571	1	14
10	83648600	83648888	83648736	26	19.778	1	23
10	83984826	83985359	83985200	28	19.235	1	43
10	84516434	84516682	84516512	18	15.625	1	15
10	84576381	84576850	84576672	27	20.6	1	40
10	84622163	84622558	84622432	41	31.25	1	51
10	84917046	84917613	84917264	34	22.778	1	55
10	85061670	85062127	85061792	17	13.643	1	26
10	85082182	85082849	85082688	21	13.524	2	38
10	85109351	85109964	85109600	28	19.053	1	50
10	85125477	85125781	85125568	30	23.556	1	26
10	85160139	85160889	85160256	31	19.435	2	62
10	85174716	85185728	85174848	25	5.791	2	248
10	85916729	85917269	85917088	42	30.059	1	68
10	85936158	85936599	85936432	42	28.786	1	53
10	85957593	85957975	85957760	30	21.417	1	34
10	86302857	86303118	86303008	17	14.75	1	15
10	86339602	86343118	86342912	42	10.289	2	151
10	86778529	86778910	86778726	12	11	1	16
10	88201041	88201369	88201200	19	15.2	1	20
10	88379998	88380294	88380160	15	13.3	1	18
10	88502842	88505540	88505440	39	10.253	2	115
10	88731000	88731324	88731104	33	26	1	34
10	88784494	88797524	88784672	26	3.877	2	166
10	88826427	88828799	88828496	35	18.405	3	192
10	88853014	88861968	88853376	28	6.709	2	253
10	88949924	88950181	88950048	30	25.25	1	26
10	89458771	89459420	89458976	61	39.05	1	108
10	89483706	89487330	89483872	40	11.254	2	182
10	89505005	89533385	89522688	40	6.775	8	759
10	89593897	89599732	89594560	50	11.181	3	282
10	89633725	89634093	89633909	23	18.333	1	28
10	89686349	89686619	89686432	22	19.125	1	20
10	89997636	89997912	89997728	23	18.625	1	18
10	91062408	91062749	91062528	29	23.6	1	30
10	91123525	91124366	91124080	26	21.308	1	77
10	91158473	91158830	91158656	32	22.636	1	33
10	91171436	91183936	91181952	56	9.567	2	418
10	92722439	92722803	92722528	28	21.182	1	32
10	93454301	93455081	93454784	30	21.04	1	73
10	93623721	93624321	93624128	35	26.895	1	68
10	93682035	93682631	93682416	40	30.684	1	78
10	93889531	93889989	93889744	18	13.733	1	28
10	94047905	94059791	94048032	22	3.964	2	156
10	94147765	94148327	94147904	30	21.778	1	52
10	94198871	94199245	94199088	25	21.25	1	33
10	94545768	94557408	94550662	24	6.54	5	302
10	94570856	94575083	94574976	25	5.448	2	90
10	94688426	94689007	94688565	19	14.611	1	36
10	94741532	94741779	94741568	16	14.125	1	14
10	95116538	95122464	95116880	45	8.398	3	216
10	95146387	95153158	95152832	45	10.526	4	312
10	95323868	95324175	95324032	31	24.6	1	31
10	95385695	95386013	95385888	30	24.7	1	32
10	95410454	95417530	95411328	67	14.836	4	452
10	95514705	95515362	95515200	27	18.381	1	51
10	95592435	95592859	95592608	23	19.923	1	35
10	95623267	95646815	95644224	52	6.512	6	599
10	95748505	95764384	95760784	25	4.893	4	300
10	95950322	95950530	95950336	15	12.857	1	10
10	96232647	96238827	96233024	29	5.426	2	100
10	96438670	96440607	96438912	64	19.65	2	164
10	96515219	96528233	96515392	46	4.851	2	236
10	96616534	96624849	96616800	35	7.295	2	253
10	96646318	96663331	96663232	28	5.457	3	355
10	96686109	96694858	96691040	38	12.458	4	462
10	96797117	96797534	96797296	23	17.769	1	31
10	96981635	96982105	96981760	21	15.929	1	29
10	97220413	97220798	97220576	31	24.667	1	39
10	97487589	97487843	97487744	28	23	1	23
10	98015159	98015880	98015584	30	24.044	1	74
10	98043888	98044383	98044096	33	24.267	1	50
10	98593656	98594394	98594080	79	44.609	1	141
10	98652173	98652384	98652256	21	18.857	1	16
10	98665884	98678708	98666208	43	8.921	5	481
10	98694969	98695573	98695216	39	23.79	1	61
10	98714843	98715047	98714880	16	14.429	1	13
10	98829148	98829624	98829408	36	24.467	1	49
10	98865082	98880471	98868608	30	4.59	3	244
10	98897746	98914986	98898048	46	4.763	3	301
10	99117898	99133289	99127760	43	7.64	5	460
10	99189227	99189460	99189296	23	19.857	1	18
10	99211440	99229692	99226912	61	7.768	4	482
10	99246918	99263475	99263200	37	8.378	5	560
10	99353744	99354712	99353984	45	29.7	1	124
10	99553805	99556151	99555904	24	8.493	2	88
10	99641949	99642729	99642336	25	17.96	2	63
10	99656854	99657110	99656928	16	14.125	1	14
10	99802955	99812120	99811824	63	7.278	2	265
10	99831269	99831493	99831344	21	17.571	1	15
10	99891794	99919354	99901496	44	6.893	6	801
10	99980649	99981137	99980864	39	27.6	1	56
10	100014229	100016570	100014368	32	12.384	3	128
10	100152012	100152480	100152384	25	17.533	1	34
10	100487211	100487558	100487424	30	24.091	1	34
10	102373861	102384639	102374112	46	7.174	3	310
10	102616033	102616473	102616320	24	19.154	1	33
10	105522836	105544589	105523936	25	5.373	5	479
10	105841116	105841711	105841280	36	22.421	1	57
10	106603256	106603787	106603648	33	22.353	1	50
10	106621214	106621417	106621280	18	15.143	1	14
10	107198627	107198864	107198688	18	16.429	1	15
10	107351502	107364096	107358848	36	8.21	4	434
10	107624231	107624604	107624416	25	19	1	27
10	107668401	107668640	107668576	28	23.625	1	25
10	107795431	107795746	107795568	24	19.4	1	25
10	107941551	107941818	107941648	19	16.375	1	17
10	108043559	108043887	108043712	31	24.4	1	32
10	108072235	108083502	108083328	27	4.699	2	187
10	108111366	108113699	108113504	46	12.151	2	125
10	108161636	108162291	108162080	43	25.5	1	71
10	108299757	108301310	108300928	21	11.542	2	77
10	108329845	108336290	108333104	22	7.122	3	200
10	108350203	108350474	108350336	19	14.778	1	18
10	108404158	108408731	108408512	25	8.61	2	172
10	108444561	108444782	108444592	19	16.429	1	14
10	110323539	110323847	110323648	28	21	1	26
10	110554105	110554368	110554208	15	12.889	1	15
10	110600151	110600991	110600464	51	27.654	1	100
10	110920171	110920399	110920256	19	16.286	1	15
10	111009738	111013136	111009904	23	8.179	2	123
10	111048006	111048363	111048160	25	19.455	1	28
10	111065047	111074381	111074144	40	8.21	3	278
10	111164643	111165022	111164800	25	18.546	1	27
10	111455904	111458909	111456016	31	9.349	2	114
10	111503618	111516489	111506656	32	7.986	5	404
10	111543713	111545945	111544096	75	25.899	3	251
10	111558825	111599906	111588352	74	9.393	12	1566
10	111672816	111676641	111676512	33	6.231	2	80
10	111834188	111837316	111835104	47	14.765	3	204
10	111858445	111858671	111858512	18	16.143	1	14
10	111923315	111924320	111923776	33	19.031	1	85
10	111972521	111973010	111972640	30	22.333	1	46
10	111997644	112002988	112002752	26	5.552	2	121
10	112882965	112883256	112883072	28	22.444	1	26
10	112928599	112938209	112928864	25	4.645	2	153
10	112962302	112974048	112973856	43	5.997	4	263
10	115251267	115263547	115262400	34	8.417	5	425
10	115359039	115362800	115359328	50	9.925	2	148
10	115384112	115385371	115384928	55	23.641	2	130
10	115484427	115485014	115484800	31	20.389	1	51
10	115505666	115506213	115505952	33	24.177	1	56
10	115780139	115780574	115780384	54	38.692	1	65
10	115796422	115830216	115817296	57	7.538	7	989
10	116071171	116072528	116072432	20	11.262	2	67
10	116116828	116117460	116117120	31	22.1	1	59
10	116183031	116193046	116183456	82	14.761	4	641
10	116266679	116266961	116266784	17	14.667	1	17
10	116869650	116876124	116875920	33	9.111	3	235
10	116896765	116897195	116896896	37	25.571	1	49
10	116996093	116996545	116996352	41	30.533	1	62
10	117037052	117037384	117037184	24	19.546	1	29
10	117203116	117203319	117203168	17	15.333	1	12
10	117224044	117224725	117224512	42	28.476	1	83
10	117299669	117300251	117300032	28	22.111	1	54
10	117449788	117456408	117456128	61	11.876	3	327
10	117575647	117576457	117575744	25	19.039	1	69
10	117663044	117663293	117663136	21	18.571	1	16
10	117717668	117717877	117717792	21	18.167	1	13
10	117737198	117746563	117737312	43	4.798	2	159
10	117792323	117792995	117792683	25	21.619	1	62
10	117824176	117824379	117824288	21	17.333	1	13
10	118632126	118633775	118632288	35	14.039	2	101
10	118765606	118767179	118766016	59	26.755	2	184
10	118804444	118817392	118804736	35	4.644	2	227
10	118861514	118872746	118861776	41	6.96	3	319
10	118978284	119043632	119024608	83	5.058	9	1141
10	119065549	119065913	119065728	20	16.182	1	24
10	119079045	119081240	119079232	30	9.123	2	83
10	119206265	119206829	119206592	32	23.333	1	56
10	119239903	119240743	119240192	68	40.852	1	153
10	119998542	119998745	119998688	15	12	1	9
10	120015138	120015448	120015264	32	24.333	1	28
10	120136160	120141522	120136288	23	5.052	2	110
10	120391083	120391564	120391168	20	15.333	1	31
10	120979333	120979866	120979744	19	13.188	1	28
10	121059400	121059647	121059488	21	16.714	1	14
10	121455000	121455576	121455280	45	34.778	1	85
10	121473759	121521251	121498752	43	4.961	6	897
10	121585275	121587113	121586037	28	15.018	2	119
10	121626051	121626780	121626640	27	21.727	1	65
10	122096734	122096937	122096768	15	13.143	1	12
10	122696375	122696615	122696384	15	12.75	1	12
10	122735461	122735706	122735568	18	15	1	13
10	122910817	122911067	122910976	34	29.429	1	26
10	123048738	123049048	123048896	26	21.222	1	24
10	123076361	123076566	123076432	18	16.667	1	13
10	123089480	123090072	123089664	37	24.111	1	57
10	123120850	123121313	123121008	44	29.933	1	62
10	123196457	123197016	123196896	15	12.941	1	31
10	125161173	125172057	125161328	22	4.22	2	159
10	125389532	125389839	125389712	24	19.9	1	25
10	125795086	125803823	125800736	102	18.789	4	685
10	125876967	125878203	125877600	61	27.263	1	143
10	125938764	125939574	125939232	58	36.04	1	125
10	125961152	125969272	125961856	92	18.708	7	673
10	126901207	126901410	126901280	14	12.143	1	11
10	126928494	126935422	126935232	38	7.38	2	171
10	126978679	126978914	126978784	27	22.125	1	23
10	127030710	127030969	127030816	25	20.25	1	21
10	127063266	127063863	127063520	33	23.611	1	57
10	127125291	127166299	127138912	114	11.452	15	1995
10	127211505	127211759	127211664	23	19.75	1	20
10	127265870	127266559	127266304	137	57.524	1	162
10	127288670	127291192	127290672	47	26.165	3	291
10	127311196	127311957	127311776	47	27.25	1	89
10	127425770	127426008	127425856	19	15.714	1	15
10	127603498	127643249	127603952	46	5.88	8	846
10	127658129	127675109	127662464	33	6.447	3	437
10	127691469	127704981	127704384	53	9.058	5	470
10	127733636	127739016	127738320	60	13.172	2	294
10	127763940	127776435	127776224	50	4.723	2	214
10	127829969	127830234	127830048	19	15.25	1	16
10	127877390	127905364	127893579	54	8.893	7	1059
10	127922312	127922545	127922464	18	15.143	1	14
10	127936931	127955385	127937408	35	5.111	3	335
10	127969491	127970494	127969984	37	21.613	1	94
10	127996710	128008553	128005600	72	11.096	6	546
10	128035335	128035739	128035520	41	32.417	1	50
10	128058453	128059768	128058976	45	24.537	1	141
10	128082810	128092646	128083280	36	8	2	334
10	128211750	128212020	128211872	19	16.125	1	17
10	128302974	128303881	128303152	47	31.552	1	128
10	128322022	128345367	128322496	79	8.4	5	748
10	128368909	128369278	128369056	29	23	1	32
10	128400482	128411748	128409856	25	6.159	3	238
10	128493611	128498928	128498752	33	7.909	2	136
10	128525668	128549629	128547776	83	6.069	4	553
10	128579323	128602886	128588032	45	8.037	7	771
10	128626272	128627058	128626608	48	31.96	1	108
10	128696090	128696695	128696480	28	18.263	1	47
10	128741402	128748765	128748085	23	10.26	4	326
10	128805066	128805700	128805520	40	29.85	1	80
10	128821562	128822145	128821952	25	18.211	1	47
10	128923099	128923629	128923328	31	22.941	1	51
11	3202234	3202577	3202400	82	57.091	1	80
11	3266270	3266625	3266448	60	43.583	1	69
11	3289850	3290094	3289888	20	17.125	1	17
11	3387003	3409470	3398560	73	8.868	4	841
11	3452149	3475109	3458624	38	6.469	5	568
11	3509580	3509831	3509664	19	16.625	1	17
11	3648849	3649456	3649248	39	25.842	1	67
11	3963537	3964162	3963840	158	75.1	1	200
11	3982502	3983155	3982848	25	17.65	1	49
11	4094531	4097125	4096736	146	26.37	3	302
11	4160445	4160693	4160448	19	16	1	16
11	4249160	4260755	4249312	33	8.333	5	378
11	4452522	4452737	4452651	21	19.286	1	16
11	4659858	4660175	4660016	35	28.2	1	36
11	4675169	4675599	4675392	24	20.154	1	36
11	4704358	4704624	4704448	36	29.25	1	31
11	4823676	4823886	4823776	19	16.857	1	14
11	4849547	4850018	4849872	22	15.867	1	31
11	4882854	4895389	4883008	27	3.88	2	175
11	5098684	5099918	5099024	31	19.692	2	106
11	5306108	5306359	5306208	23	19.125	1	19
11	5485347	5486054	5485760	29	22.136	1	67
11	5499289	5506336	5499488	39	8.093	3	235
11	5520693	5522228	5522048	34	21.792	2	146
11	5542148	5542387	5542304	21	18.714	1	17
11	5737220	5740201	5737376	30	9.613	2	127
11	5761905	5762552	5762336	44	25.6	1	70
11	5782193	5788794	5788640	34	9.021	2	243
11	5837614	5837917	5837760	18	14.889	1	18
11	5955399	5956025	5955536	26	19.684	1	50
11	6001900	6034095	6005600	45	6.643	9	812
11	6111857	6112268	6112064	36	28.077	1	48
11	6199982	6200475	6200304	41	28.2	1	58
11	6230016	6275011	6253056	79	7.516	8	1246
11	6291475	6308698	6306112	79	10.752	4	753
11	6366034	6366410	6366112	16	13.5	1	21
11	6389099	6389302	6389152	20	17.667	1	14
11	6415384	6416691	6415520	30	16.561	3	94
11	6439176	6444655	6442752	45	12.135	3	281
11	6504706	6504945	6504800	27	22.857	1	21
11	6528513	6528962	6528736	39	26.571	1	50
11	6546098	6546797	6546384	32	21.727	1	65
11	6625777	6631712	6625952	41	9.077	3	219
11	7758758	7765783	7758880	32	9	3	243
11	7785968	7794709	7786304	39	7.698	2	269
11	7918438	7918641	7918528	14	12.5	1	10
11	7944459	7944737	7944544	20	16.444	1	18
11	8067330	8070522	8067488	26	7.939	2	111
11	8572855	8584704	8584416	30	7.705	4	391
11	8626636	8636064	8626784	32	6.138	4	227
11	8664095	8664298	8664176	16	14.857	1	13
11	8787590	8787834	8787728	20	17.857	1	15
11	9010966	9011337	9011136	24	18.167	1	28
11	9118034	9118326	9118176	22	17	1	20
11	9666866	9667319	9667104	26	19.357	1	37
11	9727697	9736497	9728160	70	9.864	3	340
11	11808892	11809254	11809088	20	16.583	1	27
11	11888361	11898388	11893952	43	9.812	4	424
11	11928266	11928801	11928544	53	31.118	1	70
11	11942260	11942814	11942432	20	16.765	2	39
11	12332019	12332241	12332144	17	14.571	1	13
11	12405428	12412248	12409696	63	15.718	3	461
11	12468695	12480374	12468816	30	3.986	2	168
11	12495652	12501815	12495968	47	6.337	2	147
11	15273997	15274646	15274325	40	28	1	77
11	16508096	16508456	16508256	30	21.917	1	35
11	16800656	16804468	16801680	30	7.891	2	123
11	16900343	16915775	16901104	51	6.698	4	398
11	17158820	17159349	17159088	33	26.5	1	56
11	17211476	17212151	17211712	159	78.81	1	227
11	17257534	17257884	17257632	23	18.636	1	27
11	18747767	18748184	18747955	22	18.846	1	33
11	19475770	19476190	19475936	33	25.385	1	44
11	19920111	19925560	19920256	31	8.633	3	184
11	19941255	19941642	19941376	24	20.083	1	32
11	19979232	19979759	19979552	36	22.588	1	53
11	20112868	20113367	20113056	29	21.867	1	43
11	20200753	20201658	20201280	27	18.143	1	71
11	20278760	20279053	20278880	26	22.111	1	26
11	20332540	20333472	20333120	32	22.167	1	92
11	20346477	20346680	20346576	24	20.833	1	16
11	20396244	20397414	20396608	28	21.108	1	107
11	20428215	20428661	20428427	21	17.429	1	32
11	20462158	20462542	20462336	24	19.5	1	31
11	20477305	20477928	20477632	44	30.1	1	84
11	20493893	20494295	20494016	24	19	1	29
11	20542874	20553256	20543312	22	4.184	2	149
11	20631270	20633081	20632096	28	14.982	2	117
11	20741448	20742783	20742592	24	16.293	2	93
11	20791438	20791674	20791616	18	15.857	1	15
11	20805913	20806221	20806112	26	21.7	1	27
11	21024323	21025040	21024672	38	25.046	1	77
11	21057835	21061361	21058144	51	14.573	2	227
11	21090995	21117103	21091104	35	4.62	4	487
11	21222645	21223935	21222880	47	21.075	2	118
11	21307159	21307580	21307424	24	19.692	1	34
11	21362965	21371253	21363712	20	5.61	3	182
11	21427505	21428135	21427744	43	25.65	1	69
11	21549771	21572326	21550048	34	5.374	3	485
11	22287088	22287291	22287189	16	15.333	1	12
11	22437368	22453719	22437792	81	10.461	6	705
11	22512293	22512693	22512352	16	14.417	1	22
11	22847454	22860633	22847776	28	6.907	3	370
11	22883455	22892412	22883968	41	5.296	2	176
11	22981844	22990900	22990528	78	8.818	2	296
11	23067651	23068121	23067824	36	25.143	1	46
11	23255480	23256170	23255968	26	16.682	1	49
11	23306207	23306557	23306464	15	12.909	1	18
11	23665165	23666355	23665984	25	13.892	2	72
11	23852967	23856680	23856512	28	7.216	2	104
11	24322462	24322665	24322608	18	16.286	1	15
11	24371610	24372261	24371712	16	12.191	2	35
11	24470101	24473433	24473136	43	14.865	2	219
11	24569658	24569930	24569792	23	18.556	1	20
11	26802546	26802880	26802720	23	17.636	1	26
11	29171982	29173282	29172800	189	53.22	2	302
11	29526292	29526646	29526464	31	22.273	1	32
11	29547599	29548507	29548000	187	77.321	1	303
11	29613282	29613497	29613408	20	18.667	1	13
11	29637983	29638434	29638240	25	20.067	1	40
11	29692620	29692937	29692752	15	13.3	1	17
11	29772272	29772638	29772474	21	17.364	1	26
11	29801403	29802112	29801696	59	34.696	1	110
11	30156180	30156383	30156320	20	17.5	1	14
11	30171775	30172049	30171872	26	20.222	1	22
11	30198035	30211892	30210336	41	7.385	5	438
11	30986002	30986614	30986160	24	17.737	1	46
11	31264526	31264731	31264592	22	19	1	15
11	31439688	31440104	31439856	23	17.308	1	30
11	31671822	31672044	31671936	29	25.143	1	22
11	31807636	31807978	31807776	22	16.636	1	23
11	31824782	31825313	31824960	40	25.235	1	56
11	31838438	31843609	31843392	32	6.788	2	145
11	31870441	31870822	31870624	26	21.583	1	34
11	31906544	31906852	31906688	25	20.7	1	26
11	32225033	32226725	32225848	18	10.17	2	75
11	32267404	32267848	32267632	55	35.5	1	66
11	32338927	32339514	32339216	30	19.944	1	50
11	32554908	32555111	32554976	15	13.286	1	12
11	32605400	32605735	32605568	20	16.636	1	25
11	32640749	32642716	32642528	34	11.614	2	94
11	33162924	33163555	33163136	82	43.25	1	116
11	34833247	34833997	34833632	139	65.75	1	220
11	35732352	35732882	35732640	42	29.882	1	67
11	35750433	35771114	35750752	69	7.76	4	599
11	35832229	35834602	35832352	23	10.351	2	108
11	35945203	35980804	35970912	56	7.252	5	1035
11	39779995	39780675	39780144	28	16.455	2	50
11	39901805	39902112	39901952	40	30	1	37
11	39953894	39963989	39954080	33	5.142	2	170
11	40020426	40020762	40020544	25	19.6	1	25
11	40257906	40258216	40258080	23	18.9	1	24
11	40366369	40366603	40366496	18	14.857	1	14
11	40394401	40394821	40394576	29	21.615	1	38
11	40451776	40452319	40452032	31	21.706	1	50
11	40692294	40692715	40692608	20	15.154	1	26
11	40733407	40733811	40733568	23	16.769	1	28
11	41340450	41340716	41340608	17	15.625	1	16
11	42939493	42944949	42944800	31	7.1	3	141
11	43139672	43155808	43155680	37	7.484	5	499
11	43174703	43185194	43183072	36	6.832	3	277
11	43199908	43200426	43200224	40	24.625	1	54
11	43217055	43217887	43217184	29	20.962	1	75
11	43433665	43433870	43433760	21	15.833	1	12
11	43548716	43552109	43549888	40	11.991	3	178
11	43626156	43626539	43626432	21	16.917	1	27
11	43681754	43682042	43681856	19	15.333	1	18
11	43929346	43929549	43929440	13	11.667	1	9
11	44001678	44002166	44001824	26	18.067	1	37
11	44470168	44470953	44470528	28	19.6	1	66
11	44485409	44485823	44485472	34	25.25	1	40
11	44512432	44518862	44512592	34	7.093	2	184
11	45804981	45817019	45805504	61	12.1	6	602
11	45838215	45838946	45838704	50	30.478	1	95
11	45944830	45955635	45955424	25	3.524	2	114
11	46436847	46437155	46437013	19	15.7	1	20
11	48799460	48800606	48800416	30	19.657	2	95
11	48816921	48818678	48817232	102	29.473	2	227
11	48834041	48838453	48838064	22	6.664	2	115
11	48853427	48857148	48856928	37	13.129	2	216
11	48872922	48874029	48873856	28	16.657	2	80
11	48908557	48908823	48908656	25	20.625	1	22
11	49112434	49128954	49128704	60	6.563	4	439
11	49176105	49176788	49176256	19	13.905	2	40
11	49202862	49204074	49203472	112	49.526	1	261
11	49243786	49250956	49245632	42	8.973	3	281
11	49712722	49713011	49712896	24	20.222	1	23
11	49846405	49846883	49846528	19	15.733	1	31
11	50174700	50175047	50174832	26	21	1	30
11	50210488	50213710	50213472	31	10.792	2	146
11	50325394	50326131	50325952	36	20.565	2	65
11	50352019	50352537	50352240	20	16.938	1	37
11	50377302	50378137	50377776	42	29.192	1	105
11	50430890	50431114	50430976	27	23.143	1	20
11	51262928	51263594	51262992	31	23.191	1	66
11	51584283	51585058	51584608	46	29.44	1	102
11	51606824	51620040	51619616	34	5.867	3	314
11	51635563	51636265	51635904	34	21.455	1	64
11	51688647	51689348	51689056	32	24.773	1	74
11	51756277	51768753	51756544	70	13.199	6	709
11	51856250	51884038	51877152	78	7.63	5	789
11	51915997	51916661	51916256	27	20.381	1	58
11	51967517	51967883	51967648	40	30.083	1	49
11	52000183	52004335	52000912	27	8.164	2	148
11	52094578	52098806	52098656	39	8.582	2	134
11	52224107	52232295	52231872	150	13.576	3	446
11	52360354	52360825	52360672	39	29.5	1	54
11	53107727	53116872	53116656	30	7.785	4	274
11	53140247	53140643	53140416	51	33.923	1	60
11	53153221	53153688	53153408	33	23.5	1	43
11	53299546	53320277	53300480	173	8.546	4	631
11	53340935	53350968	53341184	37	5.384	2	227
11	53417187	53432003	53423264	74	11.267	6	728
11	53450107	53451644	53450368	46	16.917	2	114
11	53479897	53484275	53483392	31	10.307	2	200
11	53707102	53707504	53707232	23	16.923	1	28
11	53757525	53780142	53757856	64	9.895	5	917
11	53796431	53798145	53796672	35	20.889	2	157
11	53839483	53844673	53840128	48	11.167	2	238
11	53874846	53875056	53874912	17	15	1	12
11	53891909	53911305	53892139	31	5.18	5	406
11	53930174	53930688	53930432	19	15.235	1	35
11	54004332	54004613	54004416	21	17.333	1	20
11	54024094	54029003	54024288	27	8.841	2	190
11	54522612	54523128	54522816	45	31.75	1	69
11	54787293	54787787	54787648	22	16.438	1	36
11	54801780	54811456	54811264	38	8.152	4	328
11	54860558	54867292	54860768	86	9.147	2	240
11	54936233	54958860	54944992	49	6.419	6	601
11	54973755	54974058	54973888	24	19.6	1	27
11	55093208	55093458	55093312	22	18	1	18
11	55461261	55469795	55469504	34	8.576	4	296
11	56062028	56070123	56069792	41	11.022	3	359
11	57644879	57645439	57645312	29	18.412	1	41
11	57694470	57702021	57694656	42	7.281	3	203
11	57800420	57800636	57800528	19	17.333	1	13
11	57984008	57986603	57985248	24	9	2	102
11	58103803	58104522	58104160	62	41.739	1	134
11	58171541	58171763	58171696	21	17.286	1	15
11	58301825	58307325	58302320	38	9.378	2	169
11	58330150	58330781	58330560	28	18.263	1	47
11	58352653	58362659	58353296	47	10.784	4	462
11	58377125	58380522	58377408	59	23.321	3	350
11	58496686	58497123	58497008	25	18.786	1	34
11	58590323	58590584	58590464	21	18.375	1	19
11	58605283	58618972	58614592	39	6.515	3	352
11	58938818	58939124	58938976	35	27.222	1	30
11	58954400	58955330	58954800	54	31.533	1	131
11	58977947	58978303	58978096	23	19.273	1	28
11	59163289	59164157	59163584	36	22.333	1	83
11	59191652	59209467	59191936	41	5.441	4	343
11	59227814	59228711	59228352	37	25.929	1	100
11	59449989	59450263	59450112	28	21.25	1	21
11	59472208	59472664	59472288	31	25.286	1	48
11	59662040	59662328	59662176	33	26.222	1	30
11	59839077	59840084	59839776	55	29.355	1	128
11	59852660	59864648	59854432	27	4.236	3	178
11	59932776	59933287	59933088	35	22.5	1	48
11	60210183	60223158	60217792	48	8.571	5	462
11	60339471	60353069	60339616	44	6.371	2	340
11	60388005	60388384	60388192	27	20.167	1	31
11	60416803	60428146	60427888	33	5.583	2	268
11	60454365	60454646	60454432	25	20.667	1	23
11	60536671	60538294	60537344	88	31.863	1	226
11	60699486	60699713	60699584	26	19.375	1	20
11	60728281	60728900	60728480	26	19.55	1	54
11	60776690	60777784	60777408	51	26.971	1	128
11	60830362	60830845	60830480	27	22.2	1	45
11	60878737	60879155	60878864	22	17.692	1	31
11	60930782	60935786	60935584	45	12.452	4	278
11	61174842	61175534	61175264	27	20.727	1	61
11	61199873	61200285	61200096	22	17.917	1	28
11	61266834	61272057	61271776	41	12.5	3	288
11	61407717	61408345	61407968	30	22.105	1	56
11	61494292	61505147	61505040	25	4	2	141
11	61643464	61651176	61643712	34	6.358	2	204
11	61683875	61684297	61684192	28	21.308	1	37
11	61699746	61700389	61700192	40	30.05	1	82
11	61854204	61855387	61855152	33	14.162	2	73
11	61929967	61930386	61930224	22	19.077	1	33
11	62050584	62051094	62050752	38	26.563	1	57
11	62077054	62077317	62077152	17	14.889	1	17
11	62107438	62107855	62107520	28	21.231	1	37
11	62121375	62121767	62121632	26	19.769	1	35
11	62233068	62233697	62233488	23	17.7	1	47
11	62280859	62281498	62281184	27	18.55	1	50
11	62457314	62458510	62457456	32	17.73	2	92
11	62476269	62500904	62494944	63	7.372	6	735
11	62522347	62522754	62522528	35	25.923	1	44
11	62550099	62559037	62551360	45	9.839	4	358
11	62602493	62603861	62602768	44	21.14	2	126
11	62623792	62625347	62625024	74	42.204	1	287
11	62643298	62649342	62643488	38	9.387	2	241
11	62761057	62761541	62761200	19	14.867	1	30
11	62820092	62820584	62820416	25	19.5	1	43
11	62956445	62958176	62956640	33	10.509	2	81
11	63026708	63054920	63054720	45	5.542	6	620
11	63903649	63903880	63903808	22	17.571	1	16
11	65736144	65736431	65736256	17	15.333	1	18
11	66924085	66935013	66934848	36	5.41	2	218
11	66956351	66985109	66960816	56	8.045	9	939
11	67017865	67036571	67031456	62	7.942	4	600
11	67051627	67052855	67052672	43	22.658	2	121
11	67860779	67865871	67860960	50	8.993	2	175
11	67896953	67897431	67897088	28	20.533	1	41
11	67922184	67925420	67925216	33	15.604	3	223
11	68032416	68045994	68045760	44	8.992	3	476
11	68564360	68565546	68565120	49	31.973	1	165
11	68852636	68865261	68853184	37	6.607	2	304
11	68901340	68901823	68901536	145	87.467	1	177
11	69015869	69016234	69016000	20	15.917	1	26
11	69036960	69046144	69041200	34	9.248	5	350
11	69059193	69073846	69073344	80	11.164	4	668
11	69088319	69097207	69095072	44	8.729	3	293
11	69110739	69125395	69124480	40	6.948	5	363
11	69323624	69324100	69323904	44	28.933	1	58
11	69364492	69378080	69364832	28	6.481	3	336
11	69395244	69396361	69395744	196	93.2	1	452
11	69409676	69424297	69417664	52	11.877	7	701
11	69443436	69443939	69443600	39	27.625	1	58
11	69469417	69469620	69469472	14	12.167	1	9
11	69579066	69581671	69579360	86	23.976	3	279
11	69662228	69686118	69662496	39	6.094	5	546
11	69758400	69759556	69758592	51	23.487	1	121
11	69785083	69785330	69785152	26	21.625	1	21
11	69803731	69804167	69804096	18	14.929	1	27
11	69816695	69816899	69816736	22	19	1	17
11	69846293	69858812	69846432	31	3.775	2	177
11	69880720	69881122	69880832	23	18.308	1	31
11	69900683	69934454	69901648	67	6.105	5	736
11	69953435	70000918	69978976	48	7.83	9	1398
11	70015145	70015380	70015275	19	17.857	1	16
11	70220786	70222679	70222096	37	23.102	1	192
11	70237683	70240188	70238016	46	15.436	2	170
11	70259172	70259395	70259264	23	18.143	1	16
11	70284827	70285076	70284960	19	17.25	1	17
11	70451807	70452306	70452000	34	27.375	1	57
11	70472366	70475464	70475360	33	9.371	2	128
11	70500162	70510179	70505200	50	11.137	5	496
11	70525221	70525559	70525408	25	18.5	1	23
11	70572500	70590045	70589968	26	5.825	3	414
11	70646826	70669798	70647328	91	11.336	5	1025
11	70687801	70700424	70700288	28	3.5	2	156
11	70730652	70764760	70752816	55	7.326	7	953
11	70844479	70844926	70844848	21	17.571	1	33
11	70969703	70983162	70982976	40	4.731	3	208
11	71004371	71004832	71004576	44	30.133	1	62
11	71019045	71019935	71019680	60	29.667	2	110
11	71184367	71184812	71184608	25	18.857	1	35
11	71198704	71203163	71199456	49	12.201	2	241
11	71278282	71278819	71278528	31	20	1	45
11	72207675	72215585	72215424	29	6.231	2	161
11	72435026	72441443	72435168	28	6.058	2	163
11	72475004	72475253	72475104	34	28.125	1	28
11	72496678	72504968	72504512	66	12.337	3	437
11	72607130	72607737	72607296	28	20.474	1	53
11	72689680	72690525	72690016	128	55.308	1	201
11	72795912	72808239	72801376	32	6.871	3	371
11	72951651	72952145	72951936	28	20.2	1	42
11	73047691	73048071	73047872	46	30.417	1	48
11	73138048	73138507	73138272	98	55.2	1	113
11	73176805	73178290	73177280	30	19.37	2	126
11	73198855	73200093	73199760	23	16.211	2	85
11	73242854	73243057	73242992	17	14.833	1	12
11	74414645	74415660	74415328	28	19.406	2	85
11	74439314	74439556	74439392	20	15.375	1	15
11	74526382	74531263	74531104	21	8.661	3	152
11	74572775	74573034	74572896	28	23.125	1	24
11	74597235	74598330	74597904	62	35.765	1	170
11	74638469	74650558	74649344	34	8.497	5	421
11	74723470	74724687	74724576	35	14.684	2	78
11	74750889	74756801	74756704	25	4.536	2	90
11	74770553	74771136	74770784	147	74.737	1	195
11	74823026	74838262	74826960	53	11.889	6	761
11	74896786	74898363	74898080	45	16.816	2	116
11	74924331	74926000	74924400	25	11.327	2	83
11	75190304	75190647	75190496	27	20.909	1	29
11	75206477	75214053	75213856	43	5.752	3	168
11	75454474	75473105	75461344	38	6.768	5	491
11	75510188	75511028	75510720	24	17.077	1	62
11	75530377	75534878	75531840	40	14.833	3	290
11	75560620	75605867	75560880	72	7.332	10	1356
11	75630657	75631228	75630816	37	25.412	1	58
11	75651584	75652111	75651776	24	17.412	1	41
11	75678889	75679280	75679024	26	19.833	1	32
11	75732898	75733305	75733056	30	23	1	36
11	75914028	75914231	75914080	21	19.167	1	15
11	75926773	75926995	75926784	18	15.714	1	14
11	75948975	75967291	75966960	23	4.452	3	329
11	76010733	76011619	76011072	36	25.357	1	97
11	76179442	76179794	76179584	27	21.455	1	31
11	76196266	76196564	76196416	23	19.556	1	23
11	76217393	76217801	76217525	19	16.615	1	28
11	76406916	76407330	76407072	38	26.308	1	45
11	76476263	76495920	76477312	34	8.618	7	696
11	76622837	76623130	76622976	15	12.556	1	15
11	76763349	76763767	76763648	35	25.462	1	44
11	76824498	76824701	76824608	17	15.833	1	12
11	76847004	76856909	76855040	47	6.577	4	272
11	76889700	76889903	76889824	17	14.667	1	11
11	76916490	76921021	76916624	29	5.248	2	93
11	77009139	77022617	77019776	77	9.3	4	500
11	77078362	77078630	77078528	20	17.222	1	21
11	77181598	77183277	77182037	26	15.528	3	116
11	77199704	77201247	77199840	29	13.542	2	91
11	77225221	77225762	77225472	25	18.588	1	42
11	77280304	77280514	77280384	29	25	1	21
11	77318138	77318413	77318304	21	18	1	20
11	77492893	77505577	77505376	31	5.293	2	235
11	77607626	77608250	77608000	45	27.105	1	68
11	77675120	77686373	77685984	30	4.762	2	194
11	77752680	77772726	77766688	31	6.309	4	449
11	77785703	77786542	77786048	47	28.654	1	103
11	77893686	77894494	77894016	45	29.08	1	101
11	77981431	77982923	77981824	192	55.149	1	360
11	78032050	78032416	78032192	35	26.5	1	43
11	78094322	78098226	78094560	36	7.549	2	121
11	78165659	78183817	78176144	63	10.615	5	826
11	78245592	78261038	78260640	52	5.769	3	330
11	78328055	78328333	78328160	24	19.889	1	22
11	78400506	78409184	78401696	43	11.458	4	410
11	78427601	78438924	78438512	49	10.33	4	509
11	78535743	78536572	78536384	45	27	1	96
11	78550652	78556022	78550816	38	8.542	2	201
11	78751388	78751830	78751520	33	24.214	1	45
11	78777905	78778922	78778208	32	17.75	1	78
11	78847738	78849571	78848016	32	17.707	2	145
11	78879054	78880201	78879915	38	23.528	2	117
11	78981141	78985102	78982160	34	15.936	3	280
11	79002371	79008804	79006592	63	19.372	5	548
11	79030674	79030954	79030784	24	17.444	1	20
11	79112245	79113068	79112768	33	22.654	1	80
11	79132021	79132496	79132299	24	20.933	1	42
11	79157651	79158219	79158016	33	26.5	1	64
11	79181833	79183747	79183536	38	20.7	2	174
11	79213954	79214468	79214176	38	26.75	1	58
11	79228961	79229673	79229440	38	30.773	1	94
11	79253262	79254995	79254784	25	11.556	2	88
11	79294025	79294450	79294240	36	25.923	1	46
11	79403859	79404116	79404032	20	17.125	1	17
11	79704318	79704879	79704768	22	16.222	1	38
11	79771526	79772081	79771744	47	30.118	1	70
11	79790044	79791289	79790240	44	20.103	2	109
11	79962065	79962425	79962368	17	15.091	1	22
11	79992914	79993168	79993024	21	18.75	1	19
11	80069603	80089628	80081312	30	5.379	4	401
11	80141908	80146449	80142144	40	11.052	2	213
11	80159190	80159589	80159360	24	21.154	1	38
11	80208855	80209567	80208976	30	19.091	1	58
11	80383133	80383344	80383328	22	19.571	1	16
11	80745663	80745936	80745760	20	15.111	1	17
11	80775263	80820775	80784576	76	9.525	12	1742
11	82863548	82863951	82863776	25	18.769	1	31
11	82908302	82908536	82908448	22	19.143	1	17
11	83271235	83272147	83271360	71	34.286	1	130
11	83298658	83302978	83298976	45	9.492	2	178
11	83440354	83453225	83440544	24	4.372	3	203
11	83472450	83473135	83472896	37	26.81	1	78
11	83595882	83596508	83596304	21	15.842	2	40
11	83750712	83753977	83753856	25	7.256	2	84
11	83786574	83793042	83792672	94	13.376	3	375
11	83849665	83850968	83849808	23	14.575	2	81
11	83882805	83883077	83882912	20	16.222	1	18
11	83908350	83914183	83908480	28	5.715	2	128
11	83942068	83942368	83942192	21	16.9	1	23
11	84033722	84033984	84033888	21	17.667	1	21
11	84156329	84157266	84156704	28	21.379	1	86
11	84179397	84179600	84179552	18	15.833	1	12
11	84362821	84363083	84362896	19	15.875	1	17
11	84513535	84513786	84513696	19	16	1	16
11	84819156	84829172	84827712	37	10.289	5	457
11	84868807	84880480	84870976	45	8.96	4	420
11	84934790	84935513	84935200	50	30.227	1	89
11	84952530	84952781	84952640	20	17.375	1	17
11	84971982	84979929	84972448	41	9.376	4	327
11	85140087	85140580	85140352	30	21.625	1	48
11	85206284	85206487	85206400	19	15.333	1	12
11	85234669	85240964	85240864	32	6.2	2	150
11	85311175	85311418	85311296	18	16.571	1	14
11	85352531	85353392	85352800	81	39.889	1	148
11	86200809	86201385	86201216	34	23.667	1	58
11	86257469	86257885	86257600	24	17.846	1	31
11	86346561	86358557	86346704	33	6.106	2	303
11	86380471	86397468	86397248	47	9.624	4	697
11	86418199	86420286	86418432	49	17.169	2	158
11	86484198	86484742	86484336	27	18.647	1	43
11	86544600	86545287	86544896	65	32.864	1	101
11	86575638	86607640	86587296	99	15.985	13	2249
11	86676760	86684222	86683904	113	18.857	4	620
11	86738991	86739258	86739168	24	19.125	1	20
11	86756859	86758507	86757664	86	37.596	1	271
11	86807403	86807978	86807840	23	17.944	1	44
11	86840591	86840931	86840752	18	15	1	21
11	86906259	86932362	86907376	90	9.056	5	902
11	86953149	86962426	86962144	77	8.771	2	332
11	86994309	87002738	87002368	35	7.05	2	221
11	87023242	87049916	87048928	38	6.054	5	677
11	87073855	87074102	87074016	25	20.875	1	20
11	87086667	87086894	87086800	25	22.857	1	20
11	87108875	87109082	87108960	20	17.167	1	14
11	87127151	87127645	87127200	21	16.133	1	33
11	87404298	87404813	87404640	28	18.375	1	40
11	87422347	87427488	87422720	133	30.484	2	687
11	87442702	87471747	87448960	86	8.072	8	867
11	87591634	87595332	87591776	34	11.733	2	192
11	87662353	87662916	87662528	30	21.278	1	51
11	87680696	87710144	87683296	70	7.865	6	932
11	87737262	87737665	87737536	39	25.462	1	43
11	87986439	87986710	87986464	17	15.375	1	17
11	88047203	88047876	88047488	66	42.095	1	121
11	88151562	88151832	88151648	19	15.75	1	17
11	88203933	88204466	88204288	22	18.706	1	42
11	88464053	88464256	88464096	19	16.143	1	15
11	88863103	88864989	88864736	53	17.797	2	147
11	88955175	88955476	88955328	26	20.444	1	25
11	88999257	88999659	88999456	34	24.154	1	40
11	89022130	89024738	89024384	44	16.427	2	189
11	89060459	89061278	89060640	26	16.96	2	57
11	89914438	89914876	89914688	23	17.385	1	29
11	90007790	90008062	90007936	19	15	1	15
11	90196063	90196544	90196176	22	16.438	1	35
11	90231727	90231996	90231872	21	17.75	1	19
11	90252057	90252359	90252176	22	18.3	1	25
11	90268968	90269652	90269120	31	21.905	1	64
11	90358049	90358323	90358208	22	17.375	1	17
11	90637819	90638509	90638112	102	50.5	1	149
11	90663155	90687032	90666512	32	4.35	4	344
11	91244932	91245189	91245024	21	17.625	1	18
11	93457676	93458189	93458016	18	14.188	1	31
11	93885547	93886155	93885696	26	17.895	1	46
11	93955431	93968672	93968384	86	8.14	2	330
11	93995102	93997551	93995616	31	16.625	2	168
11	94133258	94137945	94134624	57	16.61	3	345
11	94158288	94161688	94158560	58	24.585	3	370
11	94193080	94211631	94193312	54	9.67	8	764
11	94226046	94226494	94226144	37	28.929	1	54
11	94273561	94284310	94281408	109	16.136	6	744
11	94321563	94330942	94327936	50	8.633	3	318
11	94390001	94405231	94390944	33	6.739	4	353
11	94548882	94549421	94549040	33	25.471	1	58
11	94589541	94597525	94593536	23	4.844	2	159
11	94614481	94614946	94614656	27	20.533	1	40
11	94629656	94633304	94629856	31	12.223	2	194
11	94706464	94706667	94706544	14	12.714	1	12
11	94748746	94775521	94775104	91	8.851	6	933
11	94992975	94998030	94997760	39	8.276	2	123
11	95042254	95042477	95042304	19	15.857	1	14
11	95074664	95076706	95074928	29	14.969	2	134
11	95307475	95310663	95310368	39	14.25	3	201
11	95384321	95389273	95384704	169	20.678	3	445
11	95413599	95414819	95413744	21	11	2	60
11	95520762	95520975	95520832	18	15.857	1	13
11	95666696	95666934	95666752	20	17	1	16
11	95777883	95778112	95777984	25	21.5	1	22
11	95800241	95805860	95805760	34	8.103	2	179
11	95824061	95837403	95836640	90	14.96	4	861
11	95853707	95859410	95859136	35	7.32	2	156
11	95914676	95926612	95923712	81	11.645	5	602
11	96030475	96034947	96030640	26	7.619	2	150
11	96065164	96076378	96076000	56	7.224	2	308
11	96140874	96141134	96140960	17	14.5	1	15
11	96277908	96278166	96278032	20	16.625	1	17
11	96777336	96789369	96777632	31	4.555	2	184
11	96830169	96830413	96830272	23	18.375	1	18
11	96916114	96944540	96938176	74	12.001	13	1477
11	96977590	96978010	96977792	19	15.385	1	27
11	97022012	97050870	97041536	39	4.014	4	369
11	97187793	97188888	97188480	67	35.706	1	170
11	97246821	97247392	97246976	51	31.389	1	76
11	97275125	97283131	97275392	40	8.785	2	309
11	97302059	97316111	97309536	37	7.256	4	403
11	97659044	97663047	97662688	39	12.694	3	223
11	97685469	97703450	97685824	49	7.327	5	495
11	97745004	97745325	97745152	22	17.2	1	22
11	97782090	97827031	97811728	57	7.189	11	1289
11	97883523	97884437	97883680	30	17.821	1	68
11	97988138	97988467	97988304	28	21.8	1	29
11	98026381	98027091	98026752	54	30.364	1	92
11	98149573	98149782	98149632	16	14.833	1	10
11	98192725	98203239	98202624	273	20.896	2	800
11	98342607	98358819	98352352	59	14.994	7	1000
11	98393278	98412768	98395296	68	7.88	4	590
11	98426748	98447229	98438912	44	5.856	4	451
11	98561080	98561336	98561173	16	14.875	1	15
11	98580365	98588620	98580480	37	7.858	3	244
11	98682201	98682843	98682512	40	27.1	1	74
11	98742023	98755111	98751648	69	14.611	5	835
11	98772779	98795406	98775328	54	8.319	6	777
11	98809437	98810083	98809835	25	19.191	1	55
11	98839412	98839911	98839520	17	14.125	1	30
11	98873839	98884109	98874176	26	5.289	2	198
11	98904849	98907849	98905184	44	15.947	2	211
11	98934971	98937574	98935296	44	15.427	3	179
11	98960237	98960934	98960560	20	16.182	1	48
11	99024077	99024394	99024192	22	18.5	1	24
11	99096472	99106945	99106112	65	9.653	2	381
11	99200175	99200396	99200320	17	14.714	1	13
11	99230433	99230859	99230608	20	16.385	1	29
11	99385780	99386549	99386048	121	61.792	1	204
11	99436536	99441816	99436864	56	16.77	3	393
11	99454370	99473800	99459104	50	6.142	4	489
11	99489126	99493586	99493200	35	11.468	3	227
11	99553750	99554191	99553920	29	20.929	1	38
[truncated: 9,895 more rows]

## Sheet: EtOH MED12 Enh
Chromosome	Start	End	Peak Summit	Peak Val	Avg Val	number of intervals merged	Tags
1	3514758	3515520	3515008	72	36.958	1	121
1	4029164	4029484	4029248	32	25	1	32
1	4537436	4538847	4538432	75	31.159	2	192
1	4598426	4598717	4598528	36	26.889	1	31
1	4775520	4775900	4775616	45	30.417	1	48
1	4801640	4802749	4801776	31	22.735	2	106
1	4857486	4857860	4857664	87	55.25	1	85
1	5395658	5408786	5395872	32	4.195	2	221
1	5619201	5619627	5619424	65	48.615	1	86
1	6214369	6214871	6214528	38	26.467	1	52
1	6510442	6511214	6511040	31	25.917	1	86
1	6658443	6658648	6658592	22	19.5	1	15
1	6973804	6974139	6974016	38	30.3	1	41
1	7397702	7398058	7397808	26	22.364	1	33
1	7412045	7412288	7412144	33	25.75	1	25
1	7495447	7499413	7499200	32	9.008	2	153
1	9127782	9153942	9127968	68	5.186	4	541
1	9545108	9545531	9545312	58	42.462	1	74
1	9748214	9748816	9748528	85	47.158	1	120
1	9943917	9947929	9947712	28	7.847	2	124
1	10037929	10038178	10038048	60	47.875	1	47
1	10124081	10124432	10124320	34	26.636	1	38
1	10232978	10233330	10233120	24	19.273	1	28
1	10253717	10257707	10256512	39	16.288	3	288
1	10285520	10285753	10285616	24	19.857	1	18
1	10603492	10603714	10603616	28	22.143	1	19
1	13589859	13590092	13589984	23	19.714	1	18
1	13659876	13660713	13660480	35	23.615	2	85
1	15582262	15582611	15582432	42	28.636	1	41
1	15805501	15805840	15805664	21	16.727	1	23
1	15908697	15908988	15908816	26	21	1	25
1	15936779	15937840	15937696	31	16.455	2	76
1	16104174	16105041	16104576	39	28.259	1	105
1	16171977	16172389	16172128	35	23.385	1	40
1	16228206	16235420	16235168	55	8.221	2	239
1	16656791	16657416	16657120	56	37.35	1	99
1	16688456	16688651	16688512	20	17.5	1	13
1	17489410	17489690	17489472	22	18.375	1	18
1	17506093	17507135	17506944	55	27.781	2	122
1	17523182	17523393	17523264	23	20.429	1	17
1	19850067	19850300	19850176	39	34.143	1	31
1	20820099	20820569	20820384	59	40.786	1	75
1	20848072	20848305	20848160	33	30.857	1	28
1	20863702	20871303	20863968	55	7.845	2	237
1	21166402	21166625	21166496	25	22.714	1	20
1	21218482	21241397	21240480	56	7.099	5	683
1	21326672	21327309	21326880	89	47.2	1	128
1	21344274	21345177	21344896	80	42.036	1	164
1	24097620	24108743	24108112	42	7.281	2	347
1	24236480	24236700	24236576	31	27	1	23
1	24286392	24295750	24295440	45	8.516	3	313
1	24385910	24386133	24386016	35	31.571	1	28
1	24678397	24678712	24678560	44	34.3	1	44
1	24700423	24700673	24700576	26	22.375	1	22
1	25495204	25495747	25495584	35	25.706	1	59
1	25887972	25889551	25888128	63	17.714	2	122
1	27044363	27045354	27044896	49	32.226	1	138
1	27058239	27058590	27058400	59	41.636	1	60
1	30850968	30851244	30851040	33	26	1	29
1	30937493	30950137	30937664	27	6.421	2	294
1	31019337	31023797	31023472	86	12.8	2	237
1	31050148	31059316	31059008	49	6.896	2	273
1	31085027	31095185	31094976	53	6.162	2	255
1	31138378	31138794	31138624	31	23.385	1	40
1	31153775	31154301	31154016	75	47.563	1	105
1	34120661	34121175	34120784	35	26.75	1	58
1	34439335	34440033	34439872	36	26.727	1	80
1	34851555	34859041	34858912	29	5.664	2	187
1	35931079	35931350	35931200	29	23.75	1	26
1	36093904	36094101	36093984	23	20.667	1	16
1	36243928	36251706	36244288	33	5.978	2	196
1	36264299	36276441	36272736	43	12.984	6	700
1	36307551	36307979	36307776	27	20.429	1	39
1	36471198	36476995	36475120	27	9.864	3	248
1	36492845	36493047	36492880	23	21	1	16
1	36547295	36557448	36547392	28	5.236	2	215
1	36577332	36580765	36580192	47	16.075	2	244
1	36604616	36604817	36604704	24	21.833	1	17
1	36684166	36691623	36691520	48	5.439	2	166
1	36709942	36710234	36710112	31	26.444	1	31
1	36920070	36920703	36920416	42	29.211	1	75
1	36939758	36940250	36939904	26	20	1	41
1	36965806	36971543	36971328	64	7.988	2	192
1	37025414	37026247	37025520	26	14.308	2	51
1	37299041	37299791	37299152	28	20.261	2	65
1	37429816	37437566	37430048	61	9.39	2	291
1	37499253	37505259	37499552	107	17.393	2	459
1	37517931	37547063	37522368	64	8.254	6	1048
1	37566348	37569145	37568512	91	25.885	3	320
1	37583785	37585994	37583968	40	15.928	2	155
1	37615308	37616958	37616544	39	18.686	2	132
1	37665554	37678910	37665712	36	5.474	3	285
1	37694579	37694970	37694784	48	33.5	1	54
1	37864988	37865436	37865248	40	29.357	1	55
1	37890247	37890658	37890480	48	33.077	1	56
1	37997094	37998142	37997312	45	20.125	2	89
1	38118761	38118988	38118880	34	28	1	25
1	38987511	38987742	38987584	24	21.286	1	19
1	39186981	39206147	39205904	44	6.347	4	509
1	39235123	39241780	39241280	85	14.587	3	431
1	39331245	39332874	39332672	61	24.49	2	175
1	39367717	39374450	39367904	28	9.19	3	275
1	39535474	39535786	39535632	19	16.3	1	21
1	39573882	39574245	39574048	53	39	1	63
1	39749193	39749633	39749392	47	33.143	1	61
1	39831555	39831823	39831680	27	21.875	1	23
1	39888126	39888339	39888240	22	20.286	1	17
1	39964558	39964891	39964704	35	27	1	36
1	40632364	40633039	40632784	40	28.095	1	81
1	40657090	40659427	40657248	46	13.603	2	140
1	40709350	40713502	40713312	46	8.319	2	137
1	40764875	40777174	40776960	49	5.895	2	314
1	40802871	40844914	40830912	111	7.253	7	1244
1	42388249	42388560	42388384	26	21	1	27
1	42850971	42851494	42851232	31	21.412	1	50
1	43139631	43153173	43152768	109	11.053	3	657
1	43168620	43169029	43168896	39	31.231	1	53
1	43266082	43266277	43266176	21	18.833	1	14
1	43305401	43306268	43306080	40	28.444	1	106
1	43444243	43447672	43447392	31	14.667	3	218
1	43472338	43472746	43472480	38	29.385	1	50
1	43486636	43486897	43486784	27	23.5	1	24
1	43789719	43790027	43789888	32	24.4	1	31
1	43933419	43933969	43933696	44	32.412	1	75
1	44102176	44102485	44102368	27	20.8	1	26
1	44118728	44130624	44118816	37	5.443	3	271
1	44240480	44240922	44240720	31	22.786	1	42
1	44388109	44389197	44388288	51	20.382	2	96
1	45795151	45795486	45795296	32	22.9	1	31
1	46003646	46003877	46003776	35	29.875	1	31
1	46128098	46128427	46128224	34	27	1	36
1	46408778	46409070	46408928	44	34.111	1	40
1	46853406	46854079	46853456	20	14.714	2	42
1	47603378	47603836	47603536	23	18.286	1	35
1	51466594	51478837	51478464	72	7.285	2	389
1	51509170	51509377	51509280	23	19.714	1	18
1	51849512	51849845	51849712	24	22.2	1	30
1	51996710	51997241	51996864	57	40.813	1	86
1	52113612	52119503	52119328	42	6.874	2	148
1	52233092	52233559	52233152	33	26.214	1	48
1	52249114	52257264	52256320	47	9.94	4	356
1	52272243	52294132	52272480	125	9.145	4	857
1	52687708	52688029	52687840	25	20.4	1	27
1	52844830	52845071	52844960	28	23.25	1	22
1	52953100	52953436	52953248	34	27.8	1	35
1	53296843	53297285	53297120	31	20.5	1	38
1	53324312	53324613	53324448	39	30.7	1	41
1	53352608	53352849	53352768	32	25.625	1	25
1	53716071	53721156	53716224	36	6.142	2	117
1	53794388	53794613	53794496	35	31.143	1	27
1	53815359	53816636	53815520	50	15.725	2	87
1	53844119	53847268	53846016	50	22.622	3	315
1	53889785	53890626	53890048	96	44.778	1	168
1	54250542	54250789	54250656	38	30.5	1	30
1	54545542	54557651	54557504	33	6.575	2	342
1	54585481	54585814	54585664	26	22.8	1	31
1	54600118	54612673	54600512	84	14.945	6	816
1	54771572	54771786	54771648	22	20.571	1	17
1	55027265	55027845	55027616	47	28.444	1	70
1	55052446	55052714	55052608	28	21	1	25
1	55076988	55088386	55088048	39	6.443	2	305
1	55130975	55131197	55131040	28	26	1	23
1	55169108	55174445	55174144	93	14.165	2	305
1	55212917	55217616	55217472	37	10.434	3	211
1	55236969	55237276	55237120	38	28.111	1	32
1	56540111	56540773	56540352	64	36.857	1	104
1	56612438	56623577	56612576	35	4.725	2	186
1	56972999	56973456	56973024	22	18.071	1	34
1	57406541	57406746	57406592	31	27.5	1	22
1	57845277	57845472	57845440	20	17.857	1	16
1	57917349	57917628	57917456	51	43	1	43
1	57970012	57970213	57970101	26	23.714	1	21
1	57995722	57996119	57996000	31	22.917	1	37
1	58346141	58359331	58359152	52	7.618	3	429
1	58392618	58393198	58392912	46	30.611	1	75
1	58445101	58445692	58445408	47	31	1	77
1	58586318	58586789	58586464	48	29.2	1	58
1	58690388	58700677	58690475	26	5.537	3	223
1	58742514	58742792	58742592	31	26.111	1	29
1	58777689	58778156	58777840	65	40.133	1	78
1	58795315	58802686	58802448	34	6.981	2	213
1	58859994	58860203	58860064	23	21	1	17
1	58973310	58973701	58973504	35	25.154	1	44
1	59119932	59125968	59125792	49	7.982	2	194
1	59152460	59178619	59166352	52	6.64	5	713
1	59237213	59237914	59237344	22	17.864	2	53
1	59445273	59449744	59449552	39	10.672	3	184
1	59475655	59475911	59475808	49	40.25	1	41
1	59498234	59498567	59498368	32	23.546	1	35
1	59520239	59520622	59520416	27	21.167	1	33
1	59570527	59580565	59580384	41	6.136	2	263
1	59684844	59685237	59684992	33	26.667	1	43
1	59697893	59698117	59697984	26	22.857	1	20
1	59893945	59911912	59897616	70	10.534	6	828
1	60097682	60098298	60098032	57	38.263	1	100
1	60180211	60180585	60180480	19	15.75	1	24
1	60609288	60622049	60621248	61	7.968	3	424
1	60636870	60641765	60637056	31	7.548	2	156
1	60658558	60669364	60669152	54	9.622	4	416
1	60825879	60827356	60827168	55	16.261	2	105
1	60852264	60854486	60854304	27	11.667	2	114
1	61620769	61620975	61620832	26	23.167	1	18
1	61651550	61658138	61651776	70	10.204	2	299
1	61736730	61737995	61736768	27	13.775	2	76
1	61751122	61751323	61751184	20	18.5	1	14
1	62048627	62049062	62048789	26	19.786	1	36
1	62976779	62986655	62976896	29	4.255	2	159
1	63002894	63005592	63005120	72	21.429	2	255
1	63019920	63020268	63020080	40	30.455	1	43
1	63114537	63129839	63124160	27	6.292	3	417
1	63176625	63177107	63176896	46	34.6	1	70
1	63730350	63730817	63730720	32	25.4	1	50
1	63858032	63858257	63858144	24	20.714	1	18
1	63902428	63903550	63903328	80	34.429	2	168
1	64121679	64122644	64122016	35	23.8	1	99
1	64275430	64308642	64295200	56	7.084	7	992
1	64531554	64531798	64531648	22	18.857	1	16
1	64738064	64743354	64743040	36	10.921	3	235
1	64787555	64809463	64797856	155	10.129	3	894
1	64831635	64842264	64831760	31	4.523	2	197
1	64942253	64942632	64942400	30	24.75	1	39
1	64992617	64993590	64992768	34	20.467	2	86
1	65088983	65090753	65090528	64	19.571	2	155
1	65118555	65130092	65118720	63	7.261	2	273
1	65146647	65155235	65146848	63	7.1	2	243
1	65176979	65186718	65177120	45	9.852	5	389
1	65407496	65407792	65407648	44	33.667	1	40
1	65841073	65841410	65841248	53	37.727	1	52
1	65921631	65921921	65921760	24	19.8	1	26
1	66700680	66701048	66700816	30	23.727	1	33
1	66792921	66798234	66793248	41	8.091	2	177
1	66862613	66862963	66862784	61	43.818	1	63
1	66880159	66901292	66880320	71	6.348	4	538
1	67065186	67079804	67065472	97	11.176	3	634
1	67099192	67116959	67111872	47	8.434	3	571
1	68543020	68544058	68543200	46	20.438	2	92
1	68674717	68674924	68674752	23	20.571	1	19
1	71102886	71103247	71103024	29	24.455	1	36
1	71475744	71476028	71475840	36	28.333	1	32
1	71557038	71557402	71557152	23	19	1	28
1	72173472	72174511	72174368	30	14.758	2	68
1	72196838	72197187	72196992	38	28	1	40
1	72226355	72226581	72226432	23	19.286	1	17
1	72243651	72255468	72244064	79	8.42	4	360
1	72583068	72583466	72583232	55	37.615	1	67
1	72711166	72711596	72711264	24	19.071	1	37
1	73630344	73630661	73630528	28	22.4	1	29
1	73683635	73702671	73702416	38	4.845	3	375
1	74236314	74256186	74236416	33	6.789	4	582
1	74284639	74307473	74284880	64	8.653	4	852
1	74332363	74332636	74332480	33	27.625	1	27
1	74386685	74419581	74412032	113	15.2	13	2137
1	74434440	74438346	74434752	84	27.566	3	477
1	74452605	74453106	74452736	26	21.938	2	46
1	74505665	74505983	74505792	33	26.778	1	31
1	74588010	74588420	74588208	34	25.077	1	43
1	74601163	74601380	74601280	21	17.429	1	15
1	74661757	74662021	74661824	34	26.889	1	32
1	74726766	74727062	74726912	50	38.667	1	46
1	74754371	74754600	74754464	33	28.571	1	26
1	74816857	74817142	74816960	29	24.222	1	28
1	74936301	74942179	74941824	34	7.457	2	171
1	74961732	74971881	74962944	42	9.869	4	429
1	75024511	75024870	75024640	19	16.917	1	27
1	75124685	75125224	75125088	25	19.235	2	44
1	75142290	75142815	75142544	35	28.438	1	63
1	75191972	75192832	75192149	45	27.148	2	101
1	75210609	75219286	75210752	45	9.734	3	376
1	75251582	75252020	75251808	34	27.786	1	51
1	75317104	75318156	75317728	39	23.485	1	107
1	75435783	75436043	75435936	32	28.75	1	30
1	75521325	75521834	75521632	56	35	1	75
1	76993797	76994140	76993952	35	29.5	1	38
1	77206646	77207037	77206784	24	19.583	1	32
1	77219570	77219802	77219648	32	27.571	1	25
1	77432541	77432765	77432704	22	20.143	1	18
1	77458686	77469410	77458816	29	6.438	2	287
1	78140829	78141024	78140880	24	20.286	1	18
1	78310015	78324894	78313056	51	9.248	4	601
1	78399902	78400098	78399979	22	19.571	1	17
1	78483382	78489337	78483536	49	10.438	2	275
1	78647322	78658086	78657792	93	8.416	3	370
1	78879226	78879774	78879424	73	45.471	1	105
1	79761675	79761891	79761696	20	17.714	1	15
1	79775962	79776225	79776096	42	32.778	1	38
1	80341050	80341304	80341184	31	25.25	1	25
1	82124620	82125046	82124768	46	31.769	1	56
1	82150836	82151151	82150944	43	33.2	1	42
1	82188907	82189234	82189040	34	26.7	1	35
1	82316279	82316755	82316544	32	22.467	1	45
1	82724716	82725272	82724864	36	23.824	1	56
1	82754635	82785834	82766304	69	12.454	11	1711
1	82815701	82816343	82816064	83	48.65	1	133
1	82831937	82839535	82832064	39	6.159	2	188
1	82991032	82992346	82991216	57	37.024	1	212
1	83069130	83080395	83080160	50	6.116	2	278
1	83107503	83117577	83117376	89	10.95	5	468
1	83135863	83146874	83135968	33	5.324	2	215
1	84740172	84740400	84740288	24	19.857	1	18
1	84839450	84839847	84839768	18	16.539	1	29
1	85790555	85809532	85790752	32	6.046	4	486
1	85853337	85853562	85853408	24	20.143	1	18
1	86040140	86041296	86040320	74	33.083	2	166
1	86064310	86064820	86064464	43	28.563	1	61
1	86154458	86154911	86154624	54	38.214	1	72
1	86178920	86184191	86183744	69	13.311	2	309
1	86268973	86269397	86269184	59	42.385	1	74
1	86282160	86287784	86282272	35	6.22	2	148
1	86303153	86303620	86303264	48	31.333	1	61
1	86324613	86344315	86324800	83	6.813	4	539
1	86358939	86359319	86359200	29	23.083	1	36
1	86434501	86443256	86442432	33	8.996	4	340
1	86470800	86509726	86479328	69	8.607	8	1419
1	86524903	86532713	86525408	71	17.837	5	607
1	86582693	86587295	86582816	50	7.84	2	132
1	87213749	87214025	87213920	32	24.778	1	27
1	87309045	87327043	87317184	30	4.674	3	352
1	87551026	87551363	87551168	38	29.909	1	41
1	87573784	87579383	87573952	49	11.888	3	270
1	87755708	87756192	87755952	44	28.563	1	62
1	87779351	87779571	87779424	26	20.286	1	17
1	87858620	87858845	87858736	27	23.571	1	21
1	87891697	87910749	87908928	50	8.693	7	662
1	88013700	88015223	88013920	75	21.745	2	142
1	88076101	88098951	88086368	81	6.966	4	667
1	88130265	88130635	88130432	42	29.833	1	45
1	88158568	88158839	88158688	24	19.25	1	21
1	88206924	88220813	88220512	218	28.836	3	1681
1	88399378	88419271	88408512	49	5.443	3	443
1	88954846	88955232	88954976	52	34.769	1	60
1	89456485	89481716	89474976	43	5.971	5	649
1	89509960	89510239	89510048	27	23.375	1	23
1	90909697	90910012	90909888	29	25.222	1	29
1	90927257	90927630	90927424	41	29	1	45
1	90967572	90969713	90967744	36	12.597	2	119
1	91024027	91024313	91024160	27	21.111	1	24
1	91041608	91041970	91041744	31	24.909	1	37
1	91249879	91250440	91250176	66	39.222	1	93
1	91366309	91369739	91369568	47	11.106	2	164
1	91390474	91390752	91390592	23	19.556	1	22
1	91413327	91414369	91414240	30	15.455	2	70
1	91442730	91465496	91459456	63	10.738	7	1082
1	91540377	91540769	91540576	28	21.923	1	38
1	91674295	91679070	91674432	37	6.838	2	132
1	92083960	92084410	92084192	59	37.571	1	70
1	92180651	92180871	92180704	24	20.571	1	18
1	92473721	92473985	92473824	33	26.111	1	31
1	92920767	92921198	92920917	22	19.357	1	37
1	92934164	92934772	92934448	52	40.526	1	104
1	92950657	92950968	92950816	32	25.333	1	29
1	93138577	93138826	93138704	23	20.125	1	20
1	93305796	93306119	93305952	47	35	1	46
1	93342720	93343824	93342896	48	27.229	2	130
1	93478051	93479107	93478928	33	25.788	1	118
1	93635220	93636101	93635776	60	33.536	1	127
1	93654250	93657431	93656928	67	20.283	3	285
1	93801653	93804002	93801952	45	16.378	2	172
1	93825202	93825796	93825344	49	33.421	1	84
1	93853974	93859939	93856960	24	5.556	2	114
1	93893089	93893352	93893216	29	22.5	1	23
1	94804999	94805214	94805072	28	25.5	1	18
1	94905142	94905468	94905264	32	25.9	1	34
1	95064745	95064940	95064896	17	13.833	1	10
1	95313436	95313838	95313536	25	19.462	1	32
1	97563905	97577462	97576672	28	5.601	3	278
1	97657339	97657584	97657408	20	17.25	1	17
1	97704774	97705292	97704816	27	18.313	2	40
1	97769239	97770590	97769392	50	25.119	2	148
1	99287794	99288153	99287952	58	42	1	62
1	99497531	99497773	99497632	38	31.625	1	30
1	99740159	99740381	99740224	22	20.714	1	18
1	102561332	102561603	102561451	26	21.444	1	26
1	102623824	102627466	102627232	40	10.69	2	171
1	103395378	103395688	103395504	33	25.8	1	32
1	103489322	103489559	103489376	41	35.571	1	33
1	103629824	103630054	103629952	21	18.75	1	19
1	105079410	105079614	105079456	32	28.833	1	23
1	105092988	105093429	105093248	56	35.286	1	65
1	105107270	105113446	105107424	25	4.508	2	119
1	105179189	105180717	105180576	51	23.894	2	156
1	105243433	105243832	105243584	45	33.25	1	55
1	105337467	105337702	105337632	24	21.125	1	22
1	105759816	105760029	105759968	25	23	1	16
1	105784285	105784837	105784416	42	27.056	1	67
1	105866839	105867153	105867008	33	26.3	1	34
1	105990397	105993792	105990432	27	9.365	2	138
1	106086796	106087010	106086880	27	23.714	1	20
1	106171293	106171877	106171456	71	42.842	1	112
1	106428242	106428877	106428416	42	27.6	1	75
1	106449877	106450244	106450048	58	40.833	1	67
1	106477725	106478268	106477984	112	75.118	1	172
1	106526865	106527098	106526944	24	20.286	1	18
1	106586758	106591882	106587008	70	12.899	2	291
1	106752128	106760009	106759872	32	6.89	3	232
1	106796516	106796894	106796736	47	35.091	1	50
1	106876181	106876428	106876288	41	32.5	1	32
1	113199848	113200130	113200000	25	19.444	1	22
1	113297839	113308381	113297952	33	3.907	2	144
1	113412842	113413205	113413024	48	34.818	1	52
1	113490326	113491036	113490816	78	46.909	1	142
1	114152895	114153259	114153024	51	34.917	1	57
1	118311063	118322006	118311264	41	4.668	2	184
1	118388135	118389387	118389024	42	22.769	2	124
1	118451177	118459754	118459392	62	8.386	2	313
1	118627766	118627988	118627904	19	16.571	1	14
1	118650077	118650317	118650144	19	16.25	1	15
1	118878301	118878540	118878400	28	23.625	1	25
1	118958736	118959078	118958928	37	28.273	1	40
1	119504392	119505073	119504896	24	18.238	2	53
1	119522705	119541398	119526272	33	5.548	4	426
1	119630336	119630624	119630528	22	17	1	22
1	119648883	119649158	119648992	20	17.111	1	19
1	119706719	119707117	119706928	29	22.462	1	40
1	119837224	119837693	119837600	26	18.286	1	33
1	119912984	119913197	119913024	21	18.286	1	15
1	120083124	120091435	120090976	53	10.299	3	372
1	120114272	120140529	120121152	50	9.513	9	1017
1	121284237	121284452	121284368	30	26.429	1	22
1	121327745	121328063	121327936	34	27.889	1	32
1	121463875	121464258	121464064	34	26.083	1	41
1	121567744	121568153	121567936	35	26.385	1	45
1	121708174	121708565	121708384	52	38.25	1	62
1	125435449	125436095	125435856	39	32.4	1	89
1	125450361	125450575	125450464	26	24	1	20
1	125477052	125502372	125489424	62	7.581	6	741
1	125519252	125527729	125519456	92	12.619	4	461
1	125549941	125560572	125550576	66	12.908	3	442
1	125662072	125662373	125662208	55	41.6	1	56
1	125694390	125694685	125694528	33	27.222	1	32
1	125721489	125721712	125721568	38	33.286	1	29
1	126650817	126652501	126652224	57	20.442	2	148
1	126673089	126679703	126673376	119	16.218	3	474
1	126719129	126720319	126720080	85	33.324	2	172
1	127205036	127215338	127214880	94	12.38	4	552
1	127233159	127257414	127233472	94	8.643	5	892
1	127275788	127287813	127287648	80	7.123	2	322
1	127357548	127364037	127357664	31	7.932	2	214
1	127773856	127774154	127774112	26	22.8	1	30
1	127868809	127869004	127868896	25	22.5	1	17
1	127983457	127983823	127983584	32	24.727	1	37
1	128102337	128103197	128102688	58	34.077	1	121
1	128242212	128244518	128244064	53	16.073	2	156
1	128359372	128359866	128359648	27	20.933	1	43
1	128416643	128417144	128416800	21	17.8	1	35
1	128532847	128533263	128532992	30	21.308	1	37
1	130422900	130423104	130422992	25	21.286	1	19
1	130462334	130462766	130462624	26	22.286	1	40
1	130486188	130486470	130486272	43	33.222	1	38
1	130524822	130525098	130524944	36	28.333	1	31
1	130631983	130634328	130632256	39	11.524	2	103
1	130661450	130661759	130661584	29	22.778	1	26
1	130678187	130684225	130681824	120	20.619	3	553
1	130715638	130716104	130715744	34	28.467	1	56
1	130733813	130745897	130739040	31	8.578	5	446
1	130761480	130764392	130761696	50	12.301	2	144
1	130797163	130798980	130798144	83	33.632	2	268
1	130820274	130833048	130832736	110	19.048	10	1075
1	131123505	131123851	131123680	25	21.182	1	30
1	131138209	131138545	131138368	18	15.6	1	20
1	131153034	131153304	131153184	33	27.25	1	29
1	131275031	131279683	131275168	28	7.849	2	155
1	131461164	131461370	131461184	22	18.833	1	15
1	131866949	131867367	131867168	55	39	1	68
1	131910064	131910487	131910176	32	25.231	1	44
1	132007366	132008464	132007808	26	17.5	2	83
1	132055200	132055460	132055248	24	21.667	1	25
1	132075582	132096005	132075840	47	5.236	3	424
1	132125967	132126171	132126096	29	27.167	1	21
1	132150230	132150515	132150368	38	28	1	32
1	132315963	132329104	132317552	32	8.281	4	474
1	132417211	132417499	132417376	25	20.667	1	24
1	132476936	132477597	132477136	52	35.1	1	94
1	132648148	132648377	132648256	29	26.429	1	24
1	133025170	133025659	133025312	33	23.067	1	47
1	133039586	133058256	133057824	82	7.815	3	627
1	133084096	133084564	133084304	72	49.667	1	97
1	133118816	133131523	133131168	59	7.541	2	419
1	133146070	133146283	133146208	35	28.571	1	24
1	133162155	133164889	133162272	40	16.718	4	202
1	133190405	133191190	133190752	114	57.792	1	187
1	133204785	133227192	133227104	43	8.058	6	792
1	133241035	133246099	133244784	39	11.133	3	250
1	133265306	133265641	133265536	33	26.182	1	39
1	133309818	133310042	133309824	21	19.143	1	17
1	133610071	133610483	133610240	46	35.308	1	60
1	133661199	133670852	133670432	44	7.348	2	295
1	133685685	133686206	133685952	64	40.563	1	89
1	133876952	133883066	133882752	63	9.048	2	241
1	133989004	133989214	133989056	26	21.667	1	15
1	134054992	134096941	134057344	50	9.131	10	1640
1	134168689	134168933	134168736	31	27.125	1	26
1	134205532	134217481	134217312	41	6.25	2	324
1	134232913	134237774	134237696	27	8.169	2	165
1	134294103	134294413	134294272	29	24.7	1	31
1	134358124	134362274	134362048	32	9.331	2	172
1	134406054	134415340	134406176	22	3.989	2	153
1	134455358	134455613	134455456	24	21.125	1	21
1	134494425	134495232	134494608	37	24.923	2	90
1	134518753	134527127	134526944	72	11.741	4	432
1	134556967	134557285	134557120	20	16.4	1	21
1	134583693	134583933	134583776	29	26.286	1	22
1	134609630	134610032	134609744	37	29.539	1	49
1	134955885	134962734	134956032	48	5.73	2	154
1	135175252	135266177	135227552	108	10.823	24	4197
1	135313616	135313944	135313728	39	31.6	1	42
1	135498593	135515555	135499008	40	6.589	4	471
1	135729105	135729301	135729216	23	20.333	1	15
1	135788774	135794795	135794672	31	7.413	2	181
1	135810223	135822749	135820256	66	14.186	8	783
1	135919081	135921143	135919232	27	9.952	2	89
1	136058778	136058973	136058912	20	18.833	1	14
1	136126250	136140486	136135248	41	8.161	4	462
1	136172673	136174482	136172864	43	18.25	2	142
1	136220250	136234310	136228544	64	10.786	4	669
1	136360851	136361216	136361024	74	49.333	1	80
1	136466148	136466541	136466336	65	42.75	1	69
1	136880241	136880510	136880336	27	23	1	25
1	136893404	136896535	136894848	50	15.276	3	211
1	136910806	136931546	136911168	51	5.985	4	502
1	136948922	136967035	136960640	66	6.319	3	469
1	137141755	137142469	137142112	36	28.087	1	90
1	137169033	137169337	137169152	25	21.222	1	24
1	138575617	138575951	138575744	57	40.6	1	55
1	138928720	138929210	138929024	39	29.267	1	60
1	138965642	138965846	138965749	23	21	1	16
1	139454541	139454775	139454592	25	21.429	1	20
1	143558415	143558619	143558464	24	23	1	18
1	143777103	143777439	143777248	34	25.6	1	32
1	144004140	144004458	144004288	26	18.8	1	24
1	144116070	144116657	144116352	49	32.111	1	80
1	146316331	146322449	146322176	65	9.619	2	248
1	146357096	146357291	146357248	18	16	1	12
1	147343699	147344021	147343840	40	30.8	1	40
1	147440459	147440791	147440576	48	35.3	1	48
1	150392564	150393475	150393152	65	44.138	1	180
1	151019526	151025574	151025184	75	8.361	2	197
1	151078997	151079252	151079040	24	20.75	1	21
1	151096256	151106886	151106752	46	5.474	2	252
1	151130870	151131800	151131040	40	28.586	1	115
1	151153173	151178141	151159824	58	7.557	5	790
1	151216031	151216291	151216160	23	19.444	1	23
1	151263438	151263654	151263536	25	21.286	1	18
1	151289175	151308215	151296752	117	9.852	4	795
1	151325375	151345256	151325568	71	10.803	7	937
1	151364960	151367366	151367232	26	14.671	3	158
1	151428169	151429603	151428512	56	22.6	2	142
1	151754924	151755458	151755168	66	45.882	1	103
1	151985133	151985328	151985152	36	31.833	1	24
1	152037601	152041524	152040128	98	24.656	2	425
1	152084917	152085253	152085072	25	20.727	1	29
1	152386534	152386793	152386640	28	23.25	1	24
1	152766239	152766741	152766304	23	20	1	42
1	152790302	152790554	152790432	34	27.625	1	28
1	152808228	152808661	152808384	27	22.308	1	37
1	152902858	152904912	152904080	30	15.563	2	141
1	153040163	153040413	153040256	30	26.857	1	23
1	153140990	153141269	153141120	29	24.222	1	27
1	153188132	153188455	153188256	43	30.8	1	40
1	153274627	153275101	153274784	38	26.643	1	49
1	153333680	153333875	153333776	15	14.333	1	11
1	153487453	153487880	153487600	30	24.857	1	47
1	153749427	153751957	153751840	30	9.597	2	104
1	153769572	153771261	153771072	65	29.115	3	211
1	153789029	153789258	153789184	30	26.286	1	24
1	153806331	153806540	153806496	27	23.286	1	19
1	153899870	153900191	153900016	42	35.3	1	46
1	154150445	154150673	154150544	42	36.857	1	33
1	155028300	155028632	155028480	36	28.1	1	38
1	155056177	155085108	155075056	67	7.337	6	905
1	155099405	155099840	155099584	31	24.286	1	44
1	155279296	155279491	155279392	24	19.714	1	17
1	155438550	155438845	155438688	33	26.111	1	31
1	155636757	155636952	155636864	23	19.667	1	15
1	155809783	155810003	155809952	21	18.571	1	16
1	155937458	155944689	155939893	34	5.845	2	177
1	155973397	155973667	155973536	33	27.444	1	33
1	155995616	155995971	155995808	42	29.75	1	47
1	156035814	156044685	156042624	34	10.337	4	402
1	156432566	156432888	156432704	39	30.9	1	40
1	156468024	156470973	156470720	60	16.299	2	201
1	156522041	156522432	156522240	34	24.846	1	43
1	156667572	156667771	156667664	24	22.5	1	17
1	156732242	156736152	156732416	60	14.271	3	239
1	156808373	156808576	156808448	25	21.571	1	20
1	156991088	157001458	156991264	75	7.579	2	336
1	157073638	157073877	157073728	43	35.286	1	33
1	157323118	157323400	157323264	31	26.111	1	30
1	157360092	157360338	157360224	30	23.5	1	23
1	157412548	157412745	157412608	23	20.5	1	15
1	157519466	157526921	157525952	51	9.863	3	307
1	157633626	157633876	157633760	27	22.75	1	23
1	159229165	159229498	159229248	30	22.3	1	30
1	160194941	160195302	160195104	44	34.75	1	56
1	160212764	160213341	160213056	50	32.667	1	80
1	160308950	160309556	160309120	33	23.158	1	60
1	160374625	160374842	160374656	27	22.667	1	16
1	160684273	160684554	160684448	41	33.889	1	38
1	160850793	160851117	160850960	27	21.5	1	28
1	160906087	160906494	160906336	28	22.083	1	34
1	161035010	161040278	161039952	56	24.079	4	559
1	161070505	161071161	161070784	60	32.75	1	87
1	161131305	161131655	161131472	40	31	1	44
1	161259217	161265263	161259360	49	9.063	2	224
1	161279233	161279774	161279424	84	50.75	1	109
1	161876794	161877211	161876960	62	43.308	1	75
1	161968975	161969183	161969024	24	21.5	1	15
1	162040870	162041323	162041104	48	33.571	1	63
1	162515169	162515432	162515280	35	29.5	1	31
1	162570426	162570647	162570464	21	18.143	1	16
1	162813215	162815658	162813408	40	13.688	2	149
1	162854047	162854494	162854144	29	22.357	1	42
1	162886246	162886688	162886400	38	27.571	1	51
1	163289106	163289491	163289296	38	28.833	1	46
1	163403611	163406499	163403808	62	11.067	2	140
1	163443977	163444202	163444128	24	18.286	1	16
1	163562372	163562614	163562480	33	28.286	1	24
1	163779361	163779640	163779456	32	26.875	1	27
1	163929677	163930053	163929856	53	35.75	1	55
1	163994537	163994985	163994720	36	26.857	1	50
1	164162896	164163153	164163072	31	26.125	1	27
1	164187192	164190097	164187312	37	12.055	2	155
1	164208440	164215499	164215280	50	9.385	2	290
1	164248626	164248887	164248704	27	21.875	1	23
1	164275451	164275806	164275584	30	24.182	1	35
1	164307255	164307809	164307408	62	41.444	1	103
1	164366065	164367013	164366240	43	25.733	2	105
1	164412793	164421855	164415424	100	22.608	7	911
1	164435363	164436536	164436064	32	24.222	1	120
1	164449655	164481621	164471152	81	11.526	11	1592
1	164494693	164494986	164494816	26	23.444	1	28
1	164537560	164547821	164543168	40	8.209	3	363
1	164701604	164715301	164703744	123	14.58	5	856
1	164735777	164736131	164735936	31	23.455	1	34
1	164787920	164794155	164787968	33	5.458	2	137
1	164956866	164972977	164957216	43	5.513	3	363
1	164993157	164993504	164993408	52	40.364	1	57
1	165193109	165199360	165194496	38	11.225	3	276
1	165217302	165217570	165217472	26	22.111	1	26
1	165236611	165237070	165236960	33	23.857	1	46
1	165348779	165349062	165348896	26	21.556	1	25
1	165460567	165461493	165461088	42	29.276	1	117
1	165641485	165642601	165642400	24	15.771	2	76
1	166002979	166003704	166003200	35	23.136	1	69
1	166094533	166094766	166094624	32	26.857	1	24
1	166130016	166130563	166130272	60	41.056	1	100
1	166155154	166155409	166155312	34	30	1	30
1	167273846	167285289	167273984	55	6.009	2	302
1	167308454	167308954	167308736	35	26.267	1	52
1	167349811	167354922	167354640	86	14.88	4	333
1	167369991	167394157	167387520	74	10.162	6	1080
1	168288344	168288539	168288448	21	18.167	1	14
1	168433584	168433858	168433728	23	17.778	1	20
1	169531341	169531774	169531520	63	46.923	1	79
1	169917358	169922179	169922048	38	9.325	2	199
[truncated: 12,013 more rows]

## Sheet: 4-OHT MED12 Enh
Chromosome	Start	End	Peak Summit	Peak Val	Avg Val	number of intervals merged	Tags
[truncated: 10,659 more rows]

[truncated: 1 more sheets: Arid1a Merged Regions E+T]
