# Supplementary material for: CDK8 and CDK19 regulate intestinal differentiation and homeostasis via the chromatin remodeling complex SWI/SNF
Source: J Clin Invest. 2022 Oct 17;132(20):e158593. doi: 10.1172/JCI158593 (PMC9566890; doi:10.1172/JCI158593)
Supplement: Supplemental table 7 [file jci-132-158593-s151.xlsx]

## Sheet: Sheet1
	Primer	Sequence	Application	Organism
	MM_Rplp_Fw	CGCTTGTACCCATTGATGATG	RT-PCR	mouse
	MM_Rplp_Rev	TTATAACCCTGAAGTGCTCGAC	RT-PCR	mouse
	MM_Cdk19_Fw	GATTTCAAGGCGAAGCTGGCG	RT-PCR	mouse
	MM_Cdk19_Rev	GCCTTGTAGACATGCCCGTAG	RT-PCR	mouse
	MM_Lyz_Fw	GCCAAGGTCTACAATCGTTGTGAGTTG	RT-PCR	mouse
	MM_Lyz_Rev	CAGTCAGCCAGCTTGACACCACG	RT-PCR	mouse
	MM_Ang4_Fw	CTCTGGCTCAGAATGTAAGGTACGA	RT-PCR	mouse
	MM_Ang4_Rev	GAAATCTTTAAAGGCTCGGTACCC	RT-PCR	mouse
	MM_Mmp7_Fw	GAGCGCACATCAGTGGGAAC	RT-PCR	mouse
	MM_Mmp7_Rev	AGGGGGAGAGTTTTCCAGTCA	RT-PCR	mouse
	MM_Lgr5_Fw	CTCCACACTTCGGACTCAACAG	RT-PCR	mouse
	MM_Lgr5_Rev	AACCAAGCTAAATGCACCGAAT	RT-PCR	mouse
	MM_Atoh1_Fw	AGCTTCCTCTGGGGGTTACT	RT-PCR	mouse
	MM_Atoh1_Rev	TTCTGTGCCATCATCGCTGT	RT-PCR	mouse
	MM_Hes1_Fw	AAACCAAAGACGGCCTCTGA	RT-PCR	mouse
	MM_Hes1_Rev	GGAATGCCGGGAGCTATCTTT	RT-PCR	mouse
	MM_Rplp_Fw	CGCTTGTACCCATTGATGATG	RT-PCR	mouse
	MM_Rplp_Rev	TTATAACCCTGAAGTGCTCGAC	RT-PCR	mouse
	MM_Rplp_Probe	AGGCCCTGCACTCTCGCTT	RT-PCR	mouse
	MM_Cdk8_Fw	GGTCGAGGACCTGTTTGAATAC	RT-PCR	mouse
	MM_Cdk8_Rev	GCGTAGTCTTTATCGTCCTTCC	RT-PCR	mouse
	MM_Cdk8_Probe	TTCCTCTTCGCCTTGTAGACGTGC	RT-PCR	mouse
	Atoh1_gRNA_P_Fw	TGTCTGCCCAGTCAAAGAAG	Cripsr/Cas9	mouse
	Atoh1_gRNA_P_Rev	CTTCTTTGACTGGGCAGACA	Cripsr/Cas9	mouse
	Atoh1_gRNA_E1g1_Fw	CAGCTTAAATAGGTAGACTA	Cripsr/Cas9	mouse
	Atoh1_gRNA_E1g1_Rev	TAGTCTACCTATTTAAGCTG	Cripsr/Cas9	mouse
	Atoh1_gRNA_E1g2_Fw	GAGTCATCCACGTACATGGG	Cripsr/Cas9	mouse
	Atoh1_gRNA_E1g2_Rev	CCCATGTACGTGGATGACTC	Cripsr/Cas9	mouse
	Atoh1_gRNA_E1g3_Fw	TAATAAAAGGCTAGTGTCTA	Cripsr/Cas9	mouse
	Atoh1_gRNA_E1g3_Rev	TAGACACTAGCCTTTTATTA	Cripsr/Cas9	mouse
	Atoh1_gRNA_E2g1_Fw	TCTACAAATATATTTGATGG	Cripsr/Cas9	mouse
	Atoh1_gRNA_E2g1_Rev	CCATCAAATATATTTGTAGA	Cripsr/Cas9	mouse
	Atoh1_gRNA_E2g2_Fw	AGTCCATTAGAAAACTCTGA	Cripsr/Cas9	mouse
	Atoh1_gRNA_E2g2_Rev	TCAGAGTTTTCTAATGGACT	Cripsr/Cas9	mouse
	Atoh1_gRNA_E2g3_Fw	GCACACTCACCTGTTGGCAT	Cripsr/Cas9	mouse
	Atoh1_gRNA_E2g3_Rev	ATGCCAACAGGTGAGTGTGC	Cripsr/Cas9	mouse
	Atoh1_gRNA_E3g1_Fw	GATCTGCCATCACTTCACCT	Cripsr/Cas9	mouse
	Atoh1_gRNA_E3g1_Rev	AGGTGAAGTGATGGCAGATC	Cripsr/Cas9	mouse
	Atoh1_gRNA_E3g2_Fw	TTCATTCAGACACTAGAATG	Cripsr/Cas9	mouse
	Atoh1_gRNA_E3g2_Rev	TTGAGAACACCTGCTCTTGC	Cripsr/Cas9	mouse
	Atoh1_gRNA_E4g1_Fw	GGAGTTGTCAGATTGCCGTG	Cripsr/Cas9	mouse
	Atoh1_gRNA_E4g1_Rev	CACGGCAATCTGACAACTCC	Cripsr/Cas9	mouse
	Atoh1_gRNA_E4g2_Fw	GTGAAGCTGCTATCATTCCG	Cripsr/Cas9	mouse
	Atoh1_gRNA_E4g2_Rev	CGGAATGATAGCAGCTTCAC	Cripsr/Cas9	mouse
	Atoh1_gRNA_E4g3_Fw	TGTTAAAATGGCTCAACTCA	Cripsr/Cas9	mouse
	Atoh1_gRNA_E4g3_Rev	TGAGTTGAGCCATTTTAACA	Cripsr/Cas9	mouse
	Chip.NegCtrl_Fw	TGGGCATATCCCTGGAGCTT	ChIP-PCR	mouse
	Chip.NegCtrl_Rev	GGCCATCCCACAGTCACAAC	ChIP-PCR	mouse
	Chip.PosCtrl_Fw	GTGCCTGCCCTTTCAAACTG	ChIP-PCR	mouse
	Chip.PosCtrl_Rev	TGAGGGAGAGAAGCCAAAGC	ChIP-PCR	mouse
	ChIP_Atoh1_P1_Fw	CTGCCCCATTCTAGTGTCTGA	ChIP-PCR	mouse
	ChIP_Atoh1_P1_Rev	CTGCCCTTGACCTTCTCGAC	ChIP-PCR	mouse
	ChIP_Atoh1_P2_Fw	ACAGCGACCTTTGGATCTGC	ChIP-PCR	mouse
	ChIP_Atoh1_P2_Rev	TATGGCAGGGTGTGTAAAGC	ChIP-PCR	mouse
	RPLP-P1_Fw	CGTCCTCGTGGAAGTGACAT	RT-PCR	human
	RPLP-P1_Rev	TAGTTGGACTTCCAGGTCGC	RT-PCR	human
	LYZ_Fw	GGCTTGTCCTCCTTTCTGTTA	RT-PCR	human
	LYZ_Rev	GTAGCCATCCATTCCCAATCT	RT-PCR	human
	MMP7-P1_Fw	AGTGGTCACCTACAGGATCG	RT-PCR	human
	MMP7-P1_Rev	GGGATCTCTTTGCCCCACAT	RT-PCR	human
	DEFA6_Fw	CATTGCAGAAGGTCCTGTTATTC	RT-PCR	human
	DEFA6_Rev	TCTCTCTGTTCTCATCCCTCA	RT-PCR	human
	WNT3_Fw	CCGTGGCAGTTGTTAGAGTAG	RT-PCR	human
	WNT3_Rev	CTCGTGCAGAACAGGGTTATAG	RT-PCR	human
	CCNC _Fw	AACAAGTTATTGCCACTGCTAC	RT-PCR	human
	CCNC_Rev	TGAAACTACTCCAAATTCCTCTACT	RT-PCR	human
